# Supplementary material for: Integrative analysis of proteomics and metabolomics reveals amino acid metabolism disorder in adriamycin-resistant acute myeloid leukemia cells
Source: Sci Rep. 2026 Jan 9;16:4902. doi: 10.1038/s41598-026-35675-3 (PMC12873124; doi:10.1038/s41598-026-35675-3)
Supplement: Supplementary file 1 — Supplementary Material 1 [file 41598_2026_35675_MOESM1_ESM.xlsx]

## Sheet: HL60R_vs_HL60
ID	m/z	rt(s)	diff	Name	adduct	score	HMDB	KEGG	SuperClass	Class	SubClass	HL60/R-1	HL60/R-2	HL60/R-3	HL60-1	HL60-2	HL60-3	Average(HL60/R)	Average(HL60)	Fold change	p-value	VIP
M662T428	662.10040	427.6925	diff	.beta.-nicotinamide adenine dinucleotide(NAD)	[M-H]-	0.995412741704804	HMDB0000902	C00003				155165	131271	98478.3	93052.4	72562.7	63556.1	128305	76390.4	1.6796	0.0492949	1.07376
M747T135_1	746.51349	135.3990	diff	(2-aminoethoxy)[2-[docosa-4.7.10.13.16.19-hexaenoyloxy]-3-[hexadec-1-en-1-yloxy]propoxy]phosphinic acid	[M-H]-	0.799745089357851	HMDB0005780		Lipids and lipid-like molecules	Glycerophospholipids	Glycerophosphoethanolamines	232282	293834	256019	1.41422e+06	1.26899e+06	1.12802e+06	260712	1.27041e+06	0.205218	0.000281628	5.74871
M773T134_1	772.52632	134.0980	diff	(2-aminoethoxy)[2-[docosa-4.7.10.13.16.19-hexaenoyloxy]-3-[octadeca-1.9-dien-1-yloxy]propoxy]phosphinic acid	[M-H]-	0.739272433201175	HMDB0011460		Lipids and lipid-like molecules	Glycerophospholipids	Glycerophosphoethanolamines	71728.9	97546	74833	349780	268210	260069	81369.3	292686	0.278008	0.00208225	2.62947
M235T265	235.07488	264.8990	diff	(2r)-8-ethyl-7-hydroxy-5-methoxy-2-methyl-2,3-dihydrochromen-4-one	[M-H]-	0.764697047497481			Organoheterocyclic compounds	Benzopyrans	1-benzopyrans	1377.26	1203.69	1334.5	91016	64575.6	51343.6	1305.15	68978.4	0.0189212	0.00438698	1.44228
M775T135	774.54379	134.7715	diff	1-(1z-octadecenyl)-2-(4z,7z,10z,13z,16z,19z-docosahexaenoyl)-sn-glycero-3-phosphoethanolamine	[M-H]-	0.994000531959467						158897	185467	160352	677643	606335	524870	168238	602949	0.279026	0.000640675	3.78832
M729T140_1	728.55282	139.6735	diff	1-(1z-octadecenyl)-2-(9z-octadecenoyl)-sn-glycero-3-phosphoethanolamine	[M-H]-	0.920203068327269	HMDB0011375		Lipids and lipid-like molecules	Glycerophospholipids	Glycerophosphoethanolamines	124151	157567	140970	58610.4	98450.6	71336.8	140896	76132.6	1.85067	0.0130491	1.20052
M273T400	273.03767	399.7100	diff	1-Deoxy-D-xylulose 5-phosphate	(M+CH3COO)-	0.7308	HMDB0001213	C11437	Organic oxygen compounds	Organooxygen compounds	Carbohydrates and carbohydrate conjugates	29657.7	63959.1	85296.2	1937.65	1208.24	838.267	59637.7	1328.05	44.906	0.0228133	1.20683
M836T188	835.53232	187.8385	diff	1-hexadecanoyl-2-(9z-octadecenoyl)-sn-glycero-3-phospho-(1'-myo-inositol)	[M-H]-	0.994832443011059	HMDB0009783		Lipids and lipid-like molecules	Glycerophospholipids	Glycerophosphoinositols	38727.7	30128.5	28149.6	282895	348462	299657	32335.3	310338	0.104194	0.000153274	2.99024
M483T37	483.27212	36.5485	diff	1-palmitoyl-2-hydroxy-sn-glycero-3-phospho-(1'-rac-glycerol)	[M-H]-	0.991722337635917			Lipids and lipid-like molecules	Glycerophospholipids	Glycerophosphoglycerols	14175.6	42774.4	11885.6	117863	95256.8	83087	22945.2	98735.5	0.232391	0.00598356	1.5658
M748T38_1	747.51927	38.0960	diff	1-palmitoyl-2-oleoyl-phosphatidylglycerol	[M-H]-	0.980563865367407			Lipids and lipid-like molecules	Glycerophospholipids	Glycerophosphoglycerols	1.29555e+06	3.06372e+06	889331	4.00855e+06	4.45012e+06	3.85282e+06	1.74953e+06	4.10383e+06	0.426317	0.0271035	9.02778
M717T41	716.52118	40.5740	diff	1-palmitoyl-3-oleoyl-sn-glycero-2-phosphoethanolamine	[M-H]-	0.950806783644337			Lipids and lipid-like molecules	Glycerophospholipids	Glycerophosphates	66977.3	124985	55406.4	165393	283762	237243	82456.2	228799	0.360386	0.0226755	2.18159
M787T192	786.52911	191.5090	diff	1-stearoyl-2-linoleoyl-sn-glycero-3-phospho-l-serine	[M-H]-	0.926457159536882	HMDB0012380		Lipids and lipid-like molecules	Glycerophospholipids	Glycerophosphoserines	151915	131990	124515	87380.4	63306.7	56955.2	136140	69214.1	1.96694	0.00563423	1.3181
M779T136	778.56968	135.9450	diff	1-stearoyl-2-myristoyl-sn-glycero-3-phosphocholine	[M+HCO2]-	0.877978288375064	HMDB0008031		Lipids and lipid-like molecules	Glycerophospholipids	Glycerophosphocholines	118642	142528	122578	220245	276099	274083	127916	256809	0.498099	0.00283604	2.09211
M787T36	786.50981	36.0205	diff	1,2-dioleoyl-sn-glycero-3-phospho-l-serine	[M-H]-	0.993848689609035	HMDB0012390		Lipids and lipid-like molecules	Glycerophospholipids	Glycerophosphoserines	108279	259308	90485.6	857547	1.06935e+06	894111	152691	940336	0.162379	0.000737411	5.07519
M810T59	809.53039	58.8160	diff	1,2-dipalmitoyl-sn-glycero-3-phospho-(1'-myo-inositol)	[M-H]-	0.888183042005026			Lipids and lipid-like molecules	Glycerophospholipids	Glycerophosphoinositols	23301.4	40228.4	23800.1	127937	177466	149512	29110	151638	0.19197	0.00134439	1.99334
M774T78_1	773.53455	77.6555	diff	1,2-distearoyl-sn-glycero-3-phospho-l-serine	[M-H-NH3]-	0.964490156758361	HMDB0012378		Lipids and lipid-like molecules	Glycerophospholipids	Glycerophosphoserines	861483	1.00141e+06	727088	253495	183129	144222	863329	193615	4.459	0.00142865	4.30844
M739T141_1	738.50904	141.1565	diff	2-arachidonoyl-1-palmitoyl-sn-glycero-3-phosphoethanolamine	[M-H]-	0.771317732852648	HMDB0008937		Lipids and lipid-like molecules	Glycerophospholipids	Glycerophosphoethanolamines	340701	369513	307532	520026	441375	521345	339249	494248	0.686393	0.00831582	2.40827
M767T63	766.53694	63.0090	diff	2-arachidonoyl-1-stearoyl-sn-glycero-3-phosphoethanolamine	[M-H]-	0.718722537348544	HMDB0009003		Lipids and lipid-like molecules	Glycerophospholipids	Glycerophosphoethanolamines	312689	292084	274039	868935	941444	778900	292937	863093	0.339404	0.00029526	4.35864
M715T143	714.50775	142.8810	diff	2-linoleoyl-1-palmitoyl-sn-glycero-3-phosphoethanolamine	[M-H]-	0.827107906892408	HMDB0008928		Lipids and lipid-like molecules	Glycerophospholipids	Glycerophosphoethanolamines	147238	157666	122335	210081	243965	214446	142413	222831	0.639109	0.0057535	1.71368
M789T125	788.52300	125.2170	diff	2-oleoyl-1-stearoyl-sn-glycero-3-phosphoserine	[M-H]-	0.953116456704627	HMDB0010163		Lipids and lipid-like molecules	Glycerophospholipids	Glycerophosphoserines	117535	185413	134375	1.10285e+06	1.11336e+06	945335	145775	1.05385e+06	0.138326	9.75098e-05	5.43694
M167T260	167.01085	260.3390	diff	2-phosphonobutyric acid	[M-H]-	0.985177523386036			Lipids and lipid-like molecules	Fatty Acyls	Fatty acids and conjugates	44993.9	43764.2	53772.4	5448.76	5013.45	4890.95	47510.2	5117.72	9.28346	0.000177626	1.08959
M205T34_2	205.15986	33.8655	diff	2,6-di-tert-butylphenol	[M-H]-	0.999450922253787			Benzenoids	Benzene and substituted derivatives	Phenylpropanes	828894	1.54935e+06	711368	326992	152739	162742	1.02987e+06	214158	4.80894	0.0382495	4.57029
M202T426	202.07043	425.8850	diff	2,8-quinolinediol	[M-H]-	0.774689118941236			Organoheterocyclic compounds	Quinolines and derivatives	Quinolones and derivatives	79845.5	64266.8	74444.9	2740.44	2969.31	3186.48	72852.4	2965.41	24.5674	0.00010655	1.41913
M182T378	182.02143	378.1420	diff	2s-amino-4-phosphonobutyric acid	[M-H]-	0.792151511081074			Organic acids and derivatives	Carboxylic acids and derivatives	Amino acids, peptides, and analogues	97891.8	133137	133310	2018.79	2134.94	2997.53	121446	2383.75	50.9475	0.000539512	1.83338
M255T67	255.05229	67.2180	diff	3-(5-phenylthiophen-2-yl)prop-2-ynyl acetate	[M-H]-	0.863209485774446			Organoheterocyclic compounds	Thiophenes	2,5-disubstituted thiophenes	1233.53	5622.69	1975.06	34570.6	28364.1	41222.4	2943.76	34719	0.084788	0.00129966	1.00161
M267T385	267.07130	384.9630	diff	3-deoxy-d-glycero-d-galacto-2-nonulosonic acid	[M-H]-	0.977204407286607			Organic oxygen compounds	Organooxygen compounds	Carbohydrates and carbohydrate conjugates	100788	92088.9	88894	6191.27	4114.31	1645.51	93923.5	3983.7	23.577	1.86754e-05	1.61234
M161T379_2	161.04470	379.4675	diff	3-hydroxy-3-methylglutaric acid	[M-H]-	0.992743481110393	HMDB0000355	C03761	Lipids and lipid-like molecules	Fatty Acyls	Fatty acids and conjugates	375395	211305	208486	39768.1	26794.1	39777	265062	35446.4	7.47782	0.0142715	2.52227
M147T100	147.02892	99.5875	diff	3-hydroxyglutaric acid	[M-H]-	0.789417045718788	HMDB0000428		Organic acids and derivatives	Hydroxy acids and derivatives	Beta hydroxy acids and derivatives	11970.2	6729.59	2365.14	128088	98872.4	80922.4	7021.64	102627	0.0684188	0.00241879	1.73259
M299T39	299.25848	38.5120	diff	3-hydroxyoctadecanoic acid	[M-H]-	0.99864517135548			Lipids and lipid-like molecules	Fatty Acyls	Fatty acids and conjugates	254059	396123	225833	19877.8	11544.2	11304.6	292005	14242.2	20.5028	0.00623818	2.78498
M423T28	423.27631	27.7735	diff	3'-hydroxyrepaglinide	[M-H-CO2]-	0.937818054876302	HMDB0060979		Organoheterocyclic compounds	Piperidines	Phenylpiperidines	3721.74	6748.97	4469.32	55654.4	40153.8	39664.7	4980.01	45157.6	0.110281	0.00165726	1.13056
M237T300_1	237.09097	299.7330	diff	4-(2-hydroxyethyl)piperazine-1-ethanesulfonic acid	[M-H]-	0.994933544411405	HMDB0062295		Organoheterocyclic compounds	Diazinanes	Piperazines	1704.44	1186.98	945.868	1.52712e+07	1.07311e+07	1.08658e+07	1279.1	1.22894e+07	0.000104082	0.00118347	19.6671
M152T337	152.04335	337.2545	diff	4,6-diamino-5-formamidopyrimidine	[M-H]-	0.707161802629621	HMDB0004816	C06502	Organoheterocyclic compounds	Diazines	Pyrimidines and pyrimidine derivatives	193561	202697	204278	7791.38	6370.43	2971.59	200179	5711.13	35.0506	7.29303e-07	2.36602
M363T39	363.32633	39.4250	diff	5.9-tetracosadienoic acid	[M-H]-	0.747209462565806			Lipids and lipid-like molecules	Fatty Acyls	Fatty acids and conjugates	173556	259691	149013	11983.1	1106.33	6298.04	194087	6462.5	30.0328	0.00510129	2.29127
M321T71	321.24240	71.3010	diff	5s-hydroxy-6e,8z,11z-eicosatrienoic acid	[M-H]-	0.947624679979586			Lipids and lipid-like molecules	Fatty Acyls	Eicosanoids	58319.3	59452	40498.6	2931.81	1559.81	1301.98	52756.6	1931.2	27.3181	0.00117593	1.19887
M168T475	168.04268	475.0265	diff	6-Hydroxydopamine	[M-H]-	0.733159407348414	HMDB0001537		Benzenoids	Phenols	Benzenediols	115286	129400	191270	485450	336737	330832	145319	384340	0.378099	0.0127389	2.74918
M426T461	426.02184	461.4050	diff	Adenosine 5'-diphosphate	[M-H]-	0.995410116655467	HMDB0001341	C00008	Nucleosides, nucleotides, and analogues	Purine nucleotides	Purine ribonucleotides	1.03865e+06	884299	706118	519632	343077	391990	876355	418233	2.09538	0.0138957	3.39864
M426T485	426.02085	485.3210	diff	Adenosine 5'-diphosphate (ADP)	(M-H)-	0.8624	HMDB0001341	C00008	Nucleosides, nucleotides, and analogues	Purine nucleotides	Purine ribonucleotides	262762	241803	241232	169032	118271	118910	248599	135404	1.83598	0.00343394	1.69632
M506T485	505.98887	484.6560	diff	Adenosine 5'-triphosphate (atp)	[M-H]-	0.996175969463624	HMDB0000538	C00002	Nucleosides, nucleotides, and analogues	Purine nucleotides	Purine ribonucleotides	564102	421853	329580	286773	203498	196311	438511	228861	1.91606	0.0474372	2.23939
M115T78_2	115.03940	77.9630	diff	Alpha-ketoisovaleric acid	[M-H]-	0.917662935482247	HMDB0000019	C00141	Organic acids and derivatives	Keto acids and derivatives	Short-chain keto acids and derivatives	158388	196329	144821	403207	489521	368571	166513	420433	0.396051	0.00290693	2.91166
M473T28	473.28100	27.7815	diff	Amastatin	[M-H]-	0.999222901124473			Organic acids and derivatives	Peptidomimetics	Hybrid peptides	160862	185499	82444.5	230952	283001	331780	142935	281911	0.507022	0.0309621	2.11429
M131T379_2	131.04580	378.6775	diff	Asparagine	[M-H]-	0.996897462406499	HMDB0000168	C16438	Organic acids and derivatives	Carboxylic acids and derivatives	Amino acids, peptides, and analogues	980662	840783	757896	122327	62224.7	63816.2	859780	82789.4	10.3851	0.000333669	4.71798
M132T398_2	132.02970	398.2560	diff	Aspartic acid	[M-H]-	0.89641576421689	HMDB0000191	C00049	Organic acids and derivatives	Carboxylic acids and derivatives	Amino acids, peptides, and analogues	134121	155589	181106	31741.8	30002	27646.4	156939	29796.8	5.26698	0.000735618	1.85559
M445T439	445.05185	439.0740	diff	Cdp-ethanolamine	[M-H]-	0.949467928450182	HMDB0001564	C00570	Nucleosides, nucleotides, and analogues	Pyrimidine nucleotides	Pyrimidine ribonucleotides	137707	148726	179062	78939.3	39731	41711.2	155165	53460.5	2.90243	0.00460543	1.61633
M595T35	594.51014	35.1180	diff	Cer[ns] d34:2	[M+CH3COOH-H]-	0.713992875125146			Organic oxygen compounds	Organooxygen compounds	Alcohols and polyols	116932	56387.1	160687	25727.4	17621.8	14064.4	111336	19137.9	5.81756	0.0388056	1.54409
M327T38_1	327.23149	38.3690	diff	Cis-4,7,10,13,16,19-docosahexaenoic acid	[M-H]-	0.867662163245043	HMDB0002183	C06429	Lipids and lipid-like molecules	Fatty Acyls	Fatty acids and conjugates	55943.8	83370.9	30533	972318	425655	492683	56615.9	630219	0.0898353	0.0294014	4.06089
M191T501	191.02022	501.0940	diff	Citrate	[M-H]-	0.957507905660506	HMDB0000094	C00158	Organic acids and derivatives	Carboxylic acids and derivatives	Tricarboxylic acids and derivatives	1.59341e+06	1.72565e+06	1.14841e+06	765365	632323	743473	1.48916e+06	713720	2.08647	0.0124213	4.31848
M367T290	367.10452	289.7370	diff	Curcumin	[M-H]-	0.741188342280273	HMDB0002269	C10443	Phenylpropanoids and polyketides	Diarylheptanoids	Linear diarylheptanoids	445.588	504.288	1244.57	746674	616860	209406	731.483	524313	0.00139513	0.031826	3.76842
M547T435	547.11970	434.7710	diff	Cytidine 5'-diphosphocholine (CDP-choline)	(M+CH3COO)-	0.954	HMDB0001413	C00307	Nucleosides, nucleotides, and analogues	Pyrimidine nucleotides	Pyrimidine ribonucleotides	58003	90298.9	124738	11422.4	5963.66	6155.17	91013.2	7847.09	11.5983	0.0126676	1.4531
M613T435	613.13970	434.9295	diff	Cytidine monophosphate n-acetylneuraminic acid	[M-H]-	0.999106989957908	HMDB0001176	C00128	Nucleosides, nucleotides, and analogues	Pyrimidine nucleotides	Pyrimidine nucleotide sugars	130018	164494	192499	19008.2	10991.3	11888.5	162337	13962.7	11.6265	0.00124405	2.01815
M259T471	259.02146	470.7280	diff	D-fructose 6-phosphate	[M-H]-	0.999680785692927	HMDB0000124	C00085	Organic oxygen compounds	Organooxygen compounds	Carbohydrates and carbohydrate conjugates	51826.3	38033.1	39425.8	243005	206944	118522	43095.1	189490	0.227426	0.0170848	2.09234
M149T151	149.04447	150.8450	diff	D-lyxose	[M-H]-	0.888690851053185		C00476	Organic oxygen compounds	Organooxygen compounds	Carbohydrates and carbohydrate conjugates	12943	8684.25	11871.9	111317	72251.4	56288.2	11166.4	79952.2	0.139663	0.0137461	1.4399
M181T328	181.04661	328.4245	diff	D-mannitol	[M-H]-	0.878831720820349	HMDB0000765	C00392	Organic oxygen compounds	Organooxygen compounds	Carbohydrates and carbohydrate conjugates	5445.47	4946.98	7297.75	412937	416047	369078	5896.73	399354	0.0147657	1.31679e-05	3.55487
M239T380_2	239.07690	379.7070	diff	D-Mannose	(M+CH3COO)-	0.9194	HMDB0000169	C00159	Organic oxygen compounds	Organooxygen compounds	Carbohydrates and carbohydrate conjugates	995308	850393	812921	129614	78394.4	78643.8	886207	95550.9	9.27472	0.000169531	4.7614
M179T294	179.05531	294.0150	diff	D-psicose	[M-H]-	0.986410720381973		C06468	Organic oxygen compounds	Organooxygen compounds	Carbohydrates and carbohydrate conjugates	1064.63	1737.85	1263.04	665264	333372	325933	1355.17	441523	0.00306932	0.0170471	3.58949
M149T128	149.04440	128.2615	diff	D-xylose	[M-H]-	0.952339505430886	HMDB0060254	C00181	Organic oxygen compounds	Organooxygen compounds	Carbohydrates and carbohydrate conjugates	5530.17	8613.73	5376.12	121178	454590	332708	6506.67	302825	0.0214866	0.0383236	2.89621
M113T377	113.03482	376.9870	diff	Dihydrouracil	[M-H]-	0.95185564495778	HMDB0000076	C00429	Organoheterocyclic compounds	Diazines	Pyrimidines and pyrimidine derivatives	333819	147725	185750	31349.9	20031.5	26249.2	222431	25876.9	8.59576	0.0258918	2.35192
M102T391_2	102.05557	391.2890	diff	Dimethylglycine	[M-H]-	1	HMDB0000092	C01026	Organic acids and derivatives	Carboxylic acids and derivatives	Amino acids, peptides, and analogues	673012	493066	474805	350361	264160	254824	546961	289781	1.8875	0.0214899	2.56341
M271T79	271.22659	78.8590	diff	Dl-.beta.-hydroxypalmitic acid	[M-H]-	0.999929086672942	HMDB0061658		Lipids and lipid-like molecules	Fatty Acyls	Fatty acids and conjugates	178493	221654	117453	33324	63496	12486	172533	36435.3	4.73533	0.0155602	1.87599
M337T39	337.31024	38.9550	diff	Erucic acid	[M-H]-	0.999719030304542	HMDB0002068	C08316	Lipids and lipid-like molecules	Fatty Acyls	Fatty acids and conjugates	389660	472901	337355	58802.5	51206.7	26666.1	399972	45558.4	8.77932	0.000952397	3.16438
M195T362	195.05040	362.2185	diff	Galactonic acid	(M-H)-	0.6512	HMDB0000565	C00880	Organic acids and derivatives	Hydroxy acids and derivatives	Medium-chain hydroxy acids and derivatives	44021.1	34562.3	34632.2	303611	199617	191380	37738.5	231536	0.162992	0.00590216	2.46458
M241T393	241.01105	392.5765	diff	Glucose 1-phosphate	[M-H-H2O]-	0.999723985017776	HMDB0001586	C00103	Organic oxygen compounds	Organooxygen compounds	Carbohydrates and carbohydrate conjugates	39676.5	38574	48303.5	5684.34	3843.96	4291.46	42184.6	4606.58	9.15746	0.000274342	1.02502
M146T391_2	146.04584	391.3020	diff	Glutamic acid	[M-H]-	0.996881268915725	HMDB0000148	C00025	Organic acids and derivatives	Carboxylic acids and derivatives	Amino acids, peptides, and analogues	3.57782e+06	2.8799e+06	2.64854e+06	2.09465e+06	1.71158e+06	1.63516e+06	3.03542e+06	1.81379e+06	1.67352	0.0175706	5.44089
M113T150	113.02363	149.9180	diff	Glutaric acid	[M-H-H2O]-	0.894400369231198	HMDB0000661	C00489	Organic acids and derivatives	Carboxylic acids and derivatives	Dicarboxylic acids and derivatives	5268.19	6295.29	5488.42	71842.1	56465.2	45810.1	5683.97	58039.2	0.0979333	0.00228467	1.28422
M611T488	611.14396	488.1115	diff	Glutathione, oxidized	[M-H]-	0.996428102569115	HMDB0003337	C00127	Organic acids and derivatives	Carboxylic acids and derivatives	Amino acids, peptides, and analogues	158631	154777	147298	126931	53009.4	54530.9	153568	78157	1.96487	0.0375326	1.34306
M171T375	171.00606	375.0575	diff	Glycerophosphate(2)	[M-H]-	0.999920629450526	HMDB0000126	C00093	Lipids and lipid-like molecules	Glycerophospholipids	Glycerophosphates	492638	509369	536672	7167.33	7081.67	6543.8	512893	6930.93	74.0006	2.47363e-06	3.81472
M362T458	362.05051	457.8485	diff	Guanosine 5'-diphospho-.beta.-l-fucose	[M-H-C6H11O7P]-	0.99772257597063	HMDB0001095	C00325	Nucleosides, nucleotides, and analogues	Purine nucleotides	Purine nucleotide sugars	132247	126091	131417	42807	24190.8	32118.8	129918	33038.9	3.93228	7.16517e-05	1.64324
M282T253	282.08335	253.4550	diff	His-Lys	[M-H]-	0.991384081908907	HMDB0000133	C00387				67883.4	37483.6	55132.8	1367.5	1761.99	2179.06	53499.9	1769.52	30.2342	0.00421347	1.2211
M158T35	158.06031	35.3620	diff	Indolelactic acid	[M-H-CH2O2]-	0.862095336531168	HMDB0000671	C02043	Organoheterocyclic compounds	Indoles and derivatives	Indolyl carboxylic acids and derivatives	103141	141345	113130	85547.7	70321.3	51480.2	119206	69116.4	1.72471	0.0294414	1.0615
M267T209	267.07374	209.3375	diff	Inosine	[M-H]-	0.99804776473134	HMDB0000195	C00294	Nucleosides, nucleotides, and analogues	Purine nucleosides		603502	305500	339803	2450.56	2765.97	2930.39	416269	2715.64	153.286	0.011755	3.42809
M347T441	347.03997	441.3670	diff	Inosine 5'-monophosphate	[M-H]-	0.997508195099881	HMDB0000175	C00130	Nucleosides, nucleotides, and analogues	Purine nucleotides	Purine ribonucleotides	422129	454218	311475	29533.9	15170.2	27930.9	395941	24211.7	16.3533	0.0010271	3.23945
M367T379	367.10451	379.4995	diff	Isoanhydroicaritin	[M-H]-	0.988566581010028			Phenylpropanoids and polyketides	Flavonoids	Flavones	107083	89681	89257.9	10461.6	3180.29	3535.35	95340.5	5725.75	16.6512	0.000144756	1.60983
M221T262	221.06432	261.8370	diff	Isomaltose	[M-H-C4H8O4]-	0.928728448078814	HMDB0002923	C00252	Lipids and lipid-like molecules	Fatty Acyls	Fatty acyl glycosides	9737.19	9843.17	11870	67857	54581.1	52408.7	10483.5	58282.3	0.179874	0.00060791	1.24432
M174T380_2	174.08760	380.4255	diff	L-citrulline	[M-H]-	0.999231026908874	HMDB0000904	C00327	Organic acids and derivatives	Carboxylic acids and derivatives	Amino acids, peptides, and analogues	564961	413017	386336	4594.37	3764.19	2833.61	454771	3730.72	121.899	0.00125836	3.59941
M177T128	177.03950	128.2070	diff	L-gulono-1,4-lactone	[M-H]-	0.881549102106791	HMDB0003466	C01040	Organoheterocyclic compounds	Lactones	Gamma butyrolactones	8682.69	11724.8	9725.98	844504	535771	913095	10044.5	764456	0.0131394	0.0028886	4.81831
M128T292_2	128.03536	292.1645	diff	L-pyroglutamic acid	[M-H]-	0.927512324761621	HMDB0000267	C01879	Organic acids and derivatives	Carboxylic acids and derivatives	Amino acids, peptides, and analogues	2.57431e+06	2.60097e+06	2.49068e+06	5.56009e+06	4.13694e+06	3.64748e+06	2.55532e+06	4.44817e+06	0.574465	0.0300957	7.99867
M279T48	279.23236	48.4520	diff	Linoleic acid	[M-H]-	0.999917882120648	HMDB0000673	C01595	Lipids and lipid-like molecules	Fatty Acyls	Lineolic acids and derivatives	506193	539269	300451	204556	134738	131887	448637	157060	2.85646	0.0204858	2.68041
M277T49	277.21660	49.1275	diff	Linolenic acid	[M-H]-	0.996642699984497	HMDB0001388	C06427	Lipids and lipid-like molecules	Fatty Acyls	Lineolic acids and derivatives	146068	180367	116096	23805.8	16938.2	17324.7	147510	19356.2	7.62082	0.0023734	1.889
M213T161	213.01639	161.4875	diff	m-Chlorohippuric acid	M-	0.6624						32638.3	29820.9	28416.4	156597	153899	109066	30291.9	139854	0.216596	0.00209498	1.87145
M114T388_2	114.01923	388.2015	diff	Maleamic acid	(M-H)-	0.9582						229336	196826	234642	137450	97245	106158	220268	113618	1.93868	0.00328139	1.64099
M117T131	117.01850	130.6200	diff	Methylmalonic acid	(M-H)-	0.8032	HMDB0000202	C02170	Organic acids and derivatives	Carboxylic acids and derivatives	Dicarboxylic acids and derivatives	12763.8	15064.2	14138.2	140226	263450	196763	13988.8	200147	0.0698926	0.00639904	2.3902
M179T380_1	179.05630	379.5920	diff	Myo-inositol	[M-H]-	0.979275732572739	HMDB0000211	C00137	Organic oxygen compounds	Organooxygen compounds	Alcohols and polyols	4.84361e+06	4.0431e+06	3.94083e+06	672369	403388	401266	4.27585e+06	492341	8.68473	0.000225389	10.4142
M534T35_2	534.48598	35.2050	diff	N-(1.3-dihydroxyoctadeca-4.14-dien-2-yl)palmitamide	[M-H]-	0.88691838466129			Lipids and lipid-like molecules	Sphingolipids	Ceramides	70298.6	63915.2	97512.5	29075	21985.7	17073	77242.1	22711.3	3.40105	0.00741362	1.17841
M130T388_2	130.05020	388.2015	diff	N-Acetyl-L-alanine	[M-H]-	0.957528923968128	HMDB0000766		Organic acids and derivatives	Carboxylic acids and derivatives	Amino acids, peptides, and analogues	282958	257735	252341	175750	137888	144677	264345	152772	1.73033	0.00174278	1.66493
M174T388_1	174.04136	388.2050	diff	N-acetyl-l-aspartic acid	[M-H]-	0.989382816976401	HMDB0000812	C01042	Organic acids and derivatives	Carboxylic acids and derivatives	Amino acids, peptides, and analogues	2.77382e+06	2.58528e+06	2.5849e+06	2.01243e+06	1.54631e+06	1.58838e+06	2.648e+06	1.71571e+06	1.54339	0.0044815	4.66699
M303T439	303.08374	438.8530	diff	N-acetylaspartylglutamic acid	[M-H]-	0.988852138453421	HMDB0001067	C12270	Organic acids and derivatives	Carboxylic acids and derivatives	Amino acids, peptides, and analogues	406411	311994	324574	18358.1	9651.43	8012.31	347660	12007.3	28.9541	0.000352725	3.11608
M146T292	146.04497	291.6645	diff	N-acetylserine	[M-H]-	0.850012650594901	HMDB0002931		Organic acids and derivatives	Carboxylic acids and derivatives	Amino acids, peptides, and analogues	145055	122513	94680.7	263266	205619	194924	120750	221270	0.545713	0.0174708	1.86558
M537T35	536.50260	35.2050	diff	N-palmitoyl-d-sphingosine	[M-H]-	0.886304905427209	HMDB0004949		Lipids and lipid-like molecules	Sphingolipids	Ceramides	165549	138677	167077	203700	248853	192670	157101	215074	0.730452	0.0410546	1.39547
M384T36	384.21774	35.8690	diff	NCGC00169011-01	[M-H]-	0.948216374038075			Organoheterocyclic compounds	Isoindoles and derivatives	Isoindolines	1146.84	29565.3	985.77	57110.5	38826.6	43235.9	10566	46391	0.22776	0.0310133	1.06146
M365T39	365.34137	39.2280	diff	Nervonic acid	[M-H]-	0.999977663001521	HMDB0002368	C08323	Lipids and lipid-like molecules	Fatty Acyls	Fatty acids and conjugates	772787	1.09061e+06	685039	60144.7	44068.4	54013.3	849477	52742.1	16.1062	0.00295266	4.73469
M412T35_2	412.24820	35.0640	diff	Norbuprenorphine	[M-H]-	0.984704094361917	HMDB0060546					378.691	31041.4	18182.7	212685	127351	131266	16534.3	157101	0.105246	0.00856225	2.07424
M140T460	140.01136	460.4150	diff	O-phosphoethanolamine	[M-H]-	0.999997310005732	HMDB0000224	C00346	Organic acids and derivatives	Organic phosphoric acids and derivatives	Phosphate esters	157859	174418	189650	147286	66778.9	68631.9	173976	94232.2	1.84625	0.0468516	1.31375
M155T224	155.00878	223.5370	diff	Orotate	[M-H]-	0.872564224156913	HMDB0000226	C00295	Organoheterocyclic compounds	Diazines	Pyrimidines and pyrimidine derivatives	112498	61309.7	49955.5	24448.2	18852.5	18481.9	74587.8	20594.2	3.62179	0.0491707	1.17804
M815T140_1	814.55834	140.3755	diff	Pc 34:3	[M+CH3COOH-H]-	0.748245571975103			Lipids and lipid-like molecules	Glycerophospholipids	Glycerophosphocholines	177334	174611	166194	19643.7	16786.9	56480.5	172713	30970.4	5.57672	0.000428105	1.96469
M847T121	846.61735	121.1590	diff	Pc 36:1	[M+CH3COOH-H]-	0.708257395539422			Lipids and lipid-like molecules	Glycerophospholipids	Glycerophosphocholines	400044	504164	459763	225156	188031	192768	454657	201985	2.25095	0.00144876	2.54655
M819T40	818.58947	40.3815	diff	Pc(16:0e/13-hode)	[M+Hac-H]-	0.751225761228331			Lipids and lipid-like molecules	Glycerophospholipids	Glycerophosphocholines	2.37845e+06	1.87361e+06	2.28378e+06	931411	891462	838470	2.17862e+06	887114	2.45585	0.00119784	5.84032
M843T40_1	842.58972	39.6435	diff	Pc(16:0e/5,6-eet)	[M+Hac-H]-	0.936737814107896			Lipids and lipid-like molecules	Glycerophospholipids	Glycerophosphocholines	377797	395404	396938	109758	82192.7	74830.8	390046	88927.3	4.38613	1.63942e-05	2.90034
M867T135_1	866.58949	134.7210	diff	Pc(16:0e/7-hdohe)	[M+Hac-H]-	0.954398449422445			Lipids and lipid-like molecules	Glycerophospholipids	Glycerophosphocholines	262761	288710	309973	196894	127947	134695	287148	153179	1.87459	0.00658908	1.77607
M841T40_1	840.57394	39.6015	diff	Pc(16:0e/8-hepe)	[M+Hac-H]-	0.949354803734852			Lipids and lipid-like molecules	Glycerophospholipids	Glycerophosphocholines	191155	232429	222535	125857	72567.3	84330.7	215373	94251.7	2.28508	0.00403275	1.74833
M865T39	864.57445	39.4250	diff	Pc(16:1e/17-hdohe)	[M+Hac-H]-	0.953255934812984			Lipids and lipid-like molecules	Glycerophospholipids	Glycerophosphocholines	34264.4	45176.3	40286.4	91594.8	67221.8	63853.5	39909	74223.4	0.537689	0.0209671	1.0737
M817T40_1	816.57327	39.6150	diff	Pc(16:1e/9-hode)	[M+Hac-H]-	0.909015567344026			Lipids and lipid-like molecules	Glycerophospholipids	Glycerophosphocholines	558381	593143	566672	222882	186523	186449	572732	198618	2.88359	1.99961e-05	3.18821
M869T40_1	868.60447	39.6435	diff	Pc(18:1e/14,15-eet)	[M+Hac-H]-	0.887724399872636			Lipids and lipid-like molecules	Glycerophospholipids	Glycerophosphocholines	116320	139512	148592	81398.5	62125.8	52835.8	134808	65453.3	2.05961	0.00557628	1.28885
M845T40_1	844.60535	40.0150	diff	Pc(18:1e/9-hode)	[M+Hac-H]-	0.853168927713342			Lipids and lipid-like molecules	Glycerophospholipids	Glycerophosphocholines	885248	790117	968557	447135	395095	361403	881307	401211	2.19662	0.00110727	3.49206
M688T64	688.49086	64.4310	diff	Pe 32:1	[M-H]-	0.70447068104548			Lipids and lipid-like molecules	Glycerophospholipids	Glycerophosphoethanolamines	13580.5	11526.3	10025.4	48310.6	89419.3	80231.6	11710.8	72653.9	0.161186	0.00818698	1.3672
M763T139	762.51733	139.1205	diff	Pe(16:1e/14-hdohe)	[M-H]-	0.803841409034489			Lipids and lipid-like molecules	Glycerophospholipids	Glycerophosphoethanolamines	224194	123295	145653	403912	478008	375915	164381	419278	0.392057	0.00411748	2.8756
M793T140	792.55856	139.7930	diff	Pe(18:0e/10-hdohe)	[M-H]-	0.838058359543544			Lipids and lipid-like molecules	Glycerophospholipids	Glycerophosphoethanolamines	570425	417935	457970	802001	923525	1.12756e+06	482110	951030	0.506935	0.0112489	3.84982
M767T40_1	766.53705	40.2510	diff	Pe(18:1e/12-hete)	[M-H]-	0.714147157387267			Lipids and lipid-like molecules	Glycerophospholipids	Glycerophosphoethanolamines	293446	385776	236500	728994	769644	646528	305241	715055	0.426877	0.00193079	3.75469
M791T40	790.55070	39.5065	diff	Pe(18:1e/7-hdohe)	[M-H]-	0.836822176197455			Lipids and lipid-like molecules	Glycerophospholipids	Glycerophosphoethanolamines	372245	438384	351892	862768	1.00266e+06	855742	387507	907057	0.427214	0.00067633	4.21079
M684T43	684.45916	42.9930	diff	Pepstatin a	[M-H]-	0.988079093324484		C00773	Organic acids and derivatives	Peptidomimetics	Hybrid peptides	18292.4	39246.1	2176	115543	97400.9	89179.4	19904.8	100708	0.197649	0.0036676	1.61795
M820T36_1	819.51856	35.8990	diff	Pg 40:7	[M-H]-	0.893841400769097			Lipids and lipid-like molecules	Glycerophospholipids	Glycerophosphoglycerols	126309	1.77526e+06	127068	7.80912e+06	5.94498e+06	5.72016e+06	676213	6.49142e+06	0.10417	0.00249926	13.6306
M868T59	867.51893	58.7480	diff	Pg 44:11	[M-H]-	0.857219362185796						12459.8	18131.5	15128.6	88852.6	56952.4	49580.1	15240	65128.4	0.233999	0.0148304	1.23568
M866T36_1	865.50262	35.7770	diff	Pg 44:12	[M-H]-	0.868427147083758			Lipids and lipid-like molecules	Glycerophospholipids	Glycerophosphoglycerols	17127.4	100428	14536	4.82993e+06	2.30252e+06	2.29055e+06	44030.3	3.141e+06	0.0140179	0.0214797	9.46313
M597T166	597.30238	165.5680	diff	Phe-met-arg-phe-amide	[M-H]-	0.92827984392189			Organic acids and derivatives	Carboxylic acids and derivatives	Amino acids, peptides, and analogues	62139.8	119141	71238.1	7916.56	8364.54	5530.16	84172.8	7270.42	11.5774	0.0122116	1.46104
M97T471	96.96930	470.5140	diff	Phosphoric acid	[M-H]-	0.996272499358998	HMDB0000973	C00009	Homogeneous non-metal compounds	Non-metal oxoanionic compounds	Non-metal phosphates	525688	552804	603385	366055	242414	219212	560626	275894	2.03203	0.00502814	2.64828
M242T375	242.07981	375.0565	diff	Phosphorylcholine	(M+CH3COO)-	0.9852	HMDB0001565	C00588	Organic nitrogen compounds	Organonitrogen compounds	Quaternary ammonium salts	748008	805197	802282	11818.1	8604.25	9151.46	785163	9857.93	79.6478	1.98955e-06	4.72531
M834T187_1	833.51847	187.4245	diff	Pi 34:2	[M-H]-	0.984739498287668			Lipids and lipid-like molecules	Glycerophospholipids	Glycerophosphoinositols	26879.8	20264.2	20520.6	82495.8	82745.7	79771.7	22554.8	81671.1	0.276167	1.51825e-05	1.40006
M864T172_1	863.55801	172.0970	diff	Pi 36:1	[M-H]-	0.98711128389412			Lipids and lipid-like molecules	Glycerophospholipids	Glycerophosphoinositols	8142.35	8920.4	7467.16	39235.6	72934.7	68311.3	8176.63	60160.5	0.135914	0.00790234	1.2636
M862T187	861.55006	186.5290	diff	Pi 36:2	[M-H]-	0.979260113975492			Lipids and lipid-like molecules	Glycerophospholipids	Glycerophosphoinositols	140157	103876	106356	300170	342767	304872	116796	315937	0.369683	0.000367726	2.57275
M860T147	859.53441	146.9840	diff	Pi 36:3	[M-H]-	0.988258072118121						19902.6	26333.9	16736.9	85837.3	93569	79670.4	20991.1	86358.9	0.243068	0.000184451	1.47083
M886T183_1	885.55158	182.9965	diff	Pi 38:4	[M-H]-	0.882114422392133			Lipids and lipid-like molecules	Glycerophospholipids	Glycerophosphoinositols	1.62475e+06	1.47244e+06	1.45381e+06	730727	531151	450513	1.517e+06	570797	2.65769	0.000678271	5.08066
M884T112	883.53642	112.0860	diff	Pi 38:5	[M-H]-	0.991671555572912			Lipids and lipid-like molecules	Glycerophospholipids	Glycerophosphoinositols	1.54762e+06	2.68274e+06	2.51169e+06	763984	784611	569769	2.24735e+06	706122	3.18267	0.0128235	6.26321
M881T36	881.49107	36.1925	diff	Pi 38:6	[M-H]-	0.947056905731676			Lipids and lipid-like molecules	Glycerophospholipids	Glycerophosphoinositols	2248.38	17776.2	5162.51	82098.2	48297.2	46594.6	8395.7	58996.7	0.142308	0.0155198	1.23574
M912T83	911.56096	82.8685	diff	Pi 40:5	[M-H]-	0.990980551619869			Lipids and lipid-like molecules	Glycerophospholipids	Glycerophosphoinositols	15437.3	30152.8	22106.5	55613.2	98661.2	107309	22565.5	87194.4	0.258796	0.0174423	1.41212
M910T182	909.54831	181.7970	diff	Pi 40:6	[M-H]-	0.973581864440786						26993.9	22778.6	22702.8	135600	115026	98450.5	24158.4	116359	0.20762	0.00104719	1.72839
M114T302	114.05566	302.2980	diff	Proline	[M-H]-	0.958977873191397	HMDB0000162	C00148	Organic acids and derivatives	Carboxylic acids and derivatives	Amino acids, peptides, and analogues	2.76453e+06	2.24089e+06	1.89107e+06	518254	389435	399241	2.29883e+06	435643	5.27687	0.00192613	7.20517
M735T136	734.50716	136.1905	diff	PS(16:0/16:0)	(M-H)-	0.8123						41962	45603.4	40270.1	205674	459894	390344	42611.8	351971	0.121066	0.0151296	3.04704
M87T138	87.00808	138.2850	diff	Pyruvate	[M-H]-	0.944907833830104	HMDB0000243	C00022	Organic acids and derivatives	Keto acids and derivatives	Alpha-keto acids and derivatives	88527.3	192516	144791	317801	213929	333418	141945	288382	0.49221	0.0381299	2.14638
M447T29	447.08915	28.9890	diff	Quercitrin	[M-H]-	0.945923378962726	HMDB0033751	C01750	Phenylpropanoids and polyketides	Flavonoids	Flavonoid glycosides	7896.16	9997.93	6803.14	123182	144606	132478	8232.41	133422	0.0617021	3.71979e-05	2.00857
M296T101	296.08131	100.9395	diff	S-methyl-5'-thioadenosine	[M-H]-	0.999830988257473	HMDB0001173	C00170	Nucleosides, nucleotides, and analogues	5'-deoxyribonucleosides	5'-deoxy-5'-thionucleosides	255023	212186	182583	74933.9	52002.7	61189.9	216598	62708.8	3.45402	0.00221988	2.05324
M762T151	761.57670	150.5910	diff	Sm d34:1	[M+CH3COOH-H]-	0.995544163147002			Lipids and lipid-like molecules	Sphingolipids	Phosphosphingolipids	281946	360978	259093	1.51072e+06	1.24689e+06	1.25832e+06	300672	1.33865e+06	0.224609	0.000343812	5.84202
M872T166	871.68886	165.6650	diff	Sm d42:2	[M+CH3COOH-H]-	0.997121389349584			Lipids and lipid-like molecules	Sphingolipids	Phosphosphingolipids	17677.3	15785.4	14938.2	49941.5	79386	48975.3	16133.6	59434.3	0.271453	0.012402	1.14941
M214T383	214.04817	382.6800	diff	sn-Glycerol 3-phosphoethanolamine	[M-H]-	0.999432595167579	HMDB0000114	C01233	Lipids and lipid-like molecules	Glycerophospholipids	Glycerophosphoethanolamines	2.07389e+06	2.00934e+06	2.0305e+06	28634.4	27354.3	26599.9	2.03791e+06	27529.5	74.0264	4.79064e-08	7.6229
M117T382_2	117.01874	381.5970	diff	Succinate	[M-H]-	0.995414114310132	HMDB0000254	C00042	Organic acids and derivatives	Carboxylic acids and derivatives	Dicarboxylic acids and derivatives	242360	190792	187389	163928	89160.4	80423	206847	111171	1.86063	0.0400204	1.55997
M125T77	125.03487	76.6470	diff	Thymine	[M-H]-	0.815987929903258	HMDB0000262	C00178	Organoheterocyclic compounds	Diazines	Pyrimidines and pyrimidine derivatives	42813.3	47505.2	40783.1	5380.14	5502.71	3933.41	43700.5	4938.75	8.84849	4.63768e-05	1.05103
M606T426	606.07659	425.8820	diff	Udp-n-acetylglucosamine	[M-H]-	0.994578425788138	HMDB0000290	C00043	Nucleosides, nucleotides, and analogues	Pyrimidine nucleotides	Pyrimidine nucleotide sugars	1.20694e+07	1.16779e+07	1.14923e+07	1.91118e+06	1.70171e+06	1.75544e+06	1.17466e+07	1.78944e+06	6.56436	6.58069e-07	16.8099
M111T89	111.01981	88.5320	diff	Uracil	[M-H]-	0.998030041193747	HMDB0000300	C00106	Organoheterocyclic compounds	Diazines	Pyrimidines and pyrimidine derivatives	677935	885575	482206	58383.9	135764	28690.2	681905	74279.3	9.18028	0.00732342	4.07075
M386T36	386.23516	36.0690	diff	Urapidil	[M-H]-	0.995798839232036			Organoheterocyclic compounds	Diazinanes	Piperazines	9177.42	109687	4516.38	381946	298760	275131	41126.9	318612	0.129081	0.00417775	2.9792
M243T157	243.06238	157.3350	diff	Uridine	[M-H]-	0.986466288517766	HMDB0000296	C00299	Nucleosides, nucleotides, and analogues	Pyrimidine nucleosides		904669	837284	644768	107594	68974.4	89549	795574	88705.7	8.96869	0.000849033	4.46341
M579T473	579.02739	473.2105	diff	Uridine 5'-diphosphoglucuronic acid (UDP-D-glucuronate)	[M-H]-	0.9910819556893			Nucleosides, nucleotides, and analogues	Pyrimidine nucleotides	Pyrimidine nucleotide sugars	498905	395418	368337	27347.3	22787.7	21333.9	420886	23822.9	17.6673	0.000568587	3.374
M154T516	154.06118	516.1735	diff	Urocanic acid	(M+NH4-2H)-	0.9929	HMDB0000301/HMDB0034174	C00785	Organoheterocyclic compounds	Azoles	Imidazoles	139847	126210	105268	69840.6	59235.8	75916.2	123775	68330.8	1.81141	0.00769851	1.134
M115T301	114.97973	301.2425	diff	Vitamin c	[M-H-C2H4O2]-	0.747691854316505	HMDB0000044	C00072	Organoheterocyclic compounds	Dihydrofurans	Furanones	154929	164492	167173	98016.5	90524.8	97788	162198	95443.1	1.69942	0.000115701	1.235
M261T455	261.07194	455.2000	nodiff	.alpha.-L-Glu-L-Asp	[M-H]-	0.813298198523995	HMDB0028815		Organic acids and derivatives	Peptidomimetics	Hybrid peptides	18133.1	16906.5	16901.4	42433.8	28869.1	23645.8	17313.7	31649.6	0.547043	0.063062	0.67154
M233T34_2	233.19012	33.8960	nodiff	.beta.-alanine, n-[2-[(3-hexylphenyl)amino]-2-oxoethyl]-	[M-H-C3H4O2]-	0.843208077576902			Organic acids and derivatives	Carboxylic acids and derivatives	Amino acids, peptides, and analogues	31718.7	58016.7	44296.5	116459	68143.8	73481.4	44677.3	86028.1	0.519334	0.0726271	1.12082
M351T28_1	351.12561	28.2870	nodiff	.beta.-estradiol 3-sulfate	[M-H]-	0.934854388117713		C08357	Lipids and lipid-like molecules	Steroids and steroid derivatives	Sulfated steroids	13073.8	31600.7	16020.7	24633.2	20022.6	17784.3	20231.7	20813.4	0.972053	0.928516	0.308885
M343T428_2	343.01901	428.2980	nodiff	.beta.-glycerophosphate	[2M-H]-	0.991603226689353	HMDB0002520	C02979	Lipids and lipid-like molecules	Glycerophospholipids	Glycerophosphates	25167.8	19408.2	17876.9	2414.13	1808.67	1930.08	20817.7	2050.96	10.1502	0.00108629	0.730707
M357T435	356.99567	434.8475	nodiff	.beta.-l-fucose 1-phosphate	[M+C2F3O2]-	0.717321737858659			Organic oxygen compounds	Organooxygen compounds	Carbohydrates and carbohydrate conjugates	1993.08	1912.56	2021.55	1995.45	1378.4	775.205	1975.73	1383.02	1.42856	0.169165	0.10019
M409T33_1	409.30891	32.5340	nodiff	.beta.-tocotrienol	[M-H]-	0.993479575690166		C14154	Lipids and lipid-like molecules	Prenol lipids	Quinone and hydroquinone lipids	19801.3	30260.1	17020.2	14165.2	5223.44	4730.73	22360.6	8039.79	2.78124	0.0474474	0.578966
M289T43	289.08589	43.4150	nodiff	(+)-catechin	[M-H]-	0.985655740966126	HMDB0002780	C06562	Phenylpropanoids and polyketides	Flavonoids	Flavans	10453.1	13224.2	10541.6	22334.1	24269.4	22961.6	11406.3	23188.3	0.491896	0.000391173	0.643496
M734T175	733.54855	175.0975	nodiff	(2-{[3-hydroxy-2-tetradecanamidooctadec-4-en-1-yl phosphonato]oxy}ethyl)trimethylazanium	[M+Hac-H]-	0.923201409417109	HMDB0012097		Lipids and lipid-like molecules	Sphingolipids	Phosphosphingolipids	19443.1	14008.3	15390.3	15182.2	10956.8	14070	16280.6	13403	1.2147	0.235655	0.262755
M723T137_1	722.51445	136.6380	nodiff	(2-aminoethoxy)[3-[hexadec-1-en-1-yloxy]-2-[icosa-5.8.11.14-tetraenoyloxy]propoxy]phosphinic acid	[M-H]-	0.819487471077282	HMDB0011352		Lipids and lipid-like molecules	Glycerophospholipids	Glycerophosphoethanolamines	1.15643e+06	1.45244e+06	1.26898e+06	1.67345e+06	1.37786e+06	1.38533e+06	1.29262e+06	1.47888e+06	0.87405	0.225305	3.02306
M317T285	317.06439	284.9090	nodiff	(2r,3r)-2-(3,4-dihydroxyphenyl)-3,5-dihydroxy-7-methoxy-2,3-dihydrochromen-4-one	[M-H]-	0.858164482196188			Phenylpropanoids and polyketides	Flavonoids	O-methylated flavonoids	2274.04	3064.16	2182.2	368.332	886.351	509.988	2506.8	588.224	4.26164	0.00388321	0.228642
M485T44	485.13700	43.7955	nodiff	(2s,3r,4as,12br)-2,3,4a,8-tetrahydroxy-12b-(5-hydroxy-6-methyloxan-2-yl)oxy-3-methyl-2,4-dihydrobenzo[a]anthracene-1,7,12-trione	[M-H]-	0.990398200290064			Benzenoids	Anthracenes	Anthraquinones	1296.44	1951.94	1082.39	1246.01	2217.33	1586.98	1443.59	1683.44	0.857523	0.568478	0.103375
M962T161	961.51935	161.1050	nodiff	(2s,3r,4s,5s,6r)-2-[(2r,3r,4s,5s,6r)-2-[[(3s,6s,8r,10r,12r,13r,14r,17s)-3,12-dihydroxy-4,4,8,10,14-pentamethyl-17-[(2s)-6-methyl-2-[(2s,3r,4s,5s,6r)-3,4,5-trihydroxy-6-(hydroxymethyl)oxan-2-yl]oxyhept-5-en-2-yl]-2,3,5,6,7,9,11,12,13,15,16,17-dodecahydro-1h-cyclopenta[a]phenanthren-6-yl]oxy]-4,5-dihydroxy-6-(hydroxymethyl)oxan-3-yl]oxy-6-(hydroxymethyl)oxane-3,4,5-triol	[M-H]-	0.707025514729832			Lipids and lipid-like molecules	Prenol lipids	Terpene glycosides	2960.93	1890.27	2427.45	3168.66	3043.69	2517.22	2426.22	2909.86	0.833792	0.258978	0.143858
M493T28	493.31920	28.3950	nodiff	(2s,3r,5r,10r,13r,14s,17s)-2,3,14-trihydroxy-10,13-dimethyl-17-[(2r,3r,5r)-2,3,6-trihydroxy-5,6-dimethylheptan-2-yl]-2,3,4,5,9,11,12,15,16,17-decahydro-1h-cyclopenta[a]phenanthren-6-one	[M-H]-	0.983604305834867			Lipids and lipid-like molecules	Steroids and steroid derivatives	Bile acids, alcohols and derivatives	10576.1	7292.35	2684.53	11226.1	10627.1	6198.1	6851	9350.45	0.732693	0.420109	0.249673
M941T107	941.48135	107.2870	nodiff	(2s,3s,4r,5r,6r)-6-[[(3r,6ar,6bs,8r,8ar,14br)-8-hydroxy-4,4,6a,6b,11,11,14b-heptamethyl-8a-[(2s,3r,4s,5s,6r)-3,4,5-trihydroxy-6-(hydroxymethyl)oxan-2-yl]oxycarbonyl-1,2,3,4a,5,6,7,8,9,10,12,12a,14,14a-tetradecahydropicen-3-yl]oxy]-4,5-dihydroxy-3-[(2s,3r,4s,5r)-3,4,5-trihydroxyoxan-2-yl]oxyoxane-2-carboxylic acid	[M-H]-	0.736093912775991			Lipids and lipid-like molecules	Prenol lipids	Terpene glycosides	2925.61	2107.76	599.114	2477.78	2931.13	2602.26	1877.49	2670.39	0.703077	0.317403	0.143754
M375T35	375.24731	34.6590	nodiff	(r)-butaprost (free acid)	[M-H-H2O]-	0.926862094604891			Lipids and lipid-like molecules	Fatty Acyls	Eicosanoids	116208	138282	3941.46	137631	123103	268445	86143.8	176393	0.488362	0.220269	1.48077
M147T388	147.02921	388.0995	nodiff	(S)-2-Hydroxyglutarate	[M-H]-	0.901585148613926	HMDB0000694	C03196	Organic acids and derivatives	Hydroxy acids and derivatives	Short-chain hydroxy acids and derivatives	21576	12492.9	14012.6	10249.8	13268.5	4774.15	16027.2	9430.84	1.69944	0.153481	0.365041
M483T36	483.16690	36.1380	nodiff	[(2r,3s,4s,5r,6r)-3,4,5-trihydroxy-6-[2-(3-hydroxy-5-oxooxolan-3-yl)propoxy]oxan-2-yl]methyl (e)-3-(3,4-dihydroxyphenyl)prop-2-enoate	[M-H]-	0.968982133474064			Phenylpropanoids and polyketides	Cinnamic acids and derivatives	Hydroxycinnamic acids and derivatives	3581.77	51142.5	7723.43	41650.5	31817.8	25456.6	20815.9	32975	0.631263	0.487651	0.65725
M983T109	983.45847	108.7530	nodiff	[(2r,3s,4s,5r,6s)-6-[(2s,3r,4s,5r,6r)-6-[[(1s,3r,4s,4ar,8ar)-4-[(3s)-3-[(2s,3r,4r,5r,6r)-3,4-dihydroxy-6-methyl-5-[(2s,3r,4r,5r,6s)-3,4,5-trihydroxy-6-methyloxan-2-yl]oxyoxan-2-yl]oxy-3-methylpent-4-enyl]-3,4,8,8a-tetramethyl-1,2,3,4a,5,6-hexahydronaphthalen-1-yl]oxy]-4,5-dihydroxy-2-methyloxan-3-yl]oxy-3,4,5-trihydroxyoxan-2-yl]methyl acetate	[M+Cl]-	0.756258844221267			Lipids and lipid-like molecules	Prenol lipids	Terpene glycosides	3227.55	5072.64	3691.11	2899.07	3077.61	3070.8	3997.1	3015.83	1.32537	0.153047	0.1308
M702T175	701.50680	174.9105	nodiff	[3-[octadec-11-enoyloxy]-2-(octadecanoyloxy)propoxy]phosphonic acid	[M-H]-	0.763499921604559	HMDB0114901		Lipids and lipid-like molecules	Glycerophospholipids	Glycerophosphates	5159.02	5849.81	6130.08	7901.25	14126.1	11289.2	5712.97	11105.5	0.514426	0.0415874	0.406805
M293T186	293.17590	186.1160	nodiff	[6]-gingerol	[M-H]-	0.909712776618228		C10462	Benzenoids	Phenols	Methoxyphenols	3136.23	5083.74	6797.43	7417.76	7225.39	7471.95	5005.8	7371.7	0.679056	0.089468	0.267781
M250T32	250.14405	31.5610	nodiff	[dala2] .alpha.-neo-endorphin (1-2), amide	[M-H]-	0.993539286237416			Organic acids and derivatives	Carboxylic acids and derivatives	Amino acids, peptides, and analogues	72347.1	90448.6	66056.5	88443.5	125712	71157.7	76284.1	95104.3	0.80211	0.347081	0.770622
M495T147	495.26995	146.7505	nodiff	1-(10z-heptadecenoyl)-sn-glycero-3-phospho-(1'-rac-glycerol)	[M-H]-	0.956316464422843						2645.9	7729.53	4427.29	12848.9	9027.21	9586.12	4934.24	10487.4	0.470491	0.0436157	0.426453
M476T185	476.27623	185.4900	nodiff	1-(9z,12z-octadecadienoyl)-2-hydroxy-sn-glycero-3-phosphoethanolamine	[M]-	0.976863064879904			Lipids and lipid-like molecules	Fatty Acyls	Lineolic acids and derivatives	19339.5	17036.7	15692.7	4213.16	3904.62	3533.8	17356.3	3883.86	4.46882	0.000239907	0.614282
M176T265	176.09182	265.1175	nodiff	1-deoxy-1-(methylamino)-d-galactitol	[M-H-H2O]-	0.955818565516111			Organic oxygen compounds	Organooxygen compounds	Carbohydrates and carbohydrate conjugates	1704.87	1996.88	1453.39	476.775	533.577	543.762	1718.38	518.038	3.31709	0.00162664	0.180056
M673T37	673.48255	37.0665	nodiff	1-Hexadecanoyl-2-(9Z-octadecenoyl)-sn-glycero-3-phosphoric acid	[M-H]-	0.974082177300951						73606.2	146511	79637.4	58970.5	31658	44334.6	99918.2	44987.7	2.22101	0.0898422	1.10862
M671T38	671.46247	37.5515	nodiff	1-Hexadecanoyl-2-(9Z,12Z-octadecadienoyl)-sn-glycero-3-phosphoric acid	[M-H]-	0.806824661989843						6200.48	31537	7403.96	12342.2	11998.7	12892.6	15047.2	12411.2	1.21239	0.7655	0.369188
M409T242	409.23373	242.1160	nodiff	1-hexadecanoyl-2-sn-glycero-3-phosphate	[M-H]-	0.768457635394182			Lipids and lipid-like molecules	Glycerophospholipids	Glycerophosphates	2696.74	1795.95	1735.52	950.162	902.032	703.99	2076.07	852.061	2.43653	0.0186635	0.178426
M363T260	363.07367	260.4220	nodiff	1-methyluric acid	[2M-H]-	0.992054779699423	HMDB0003099	C16359	Organoheterocyclic compounds	Imidazopyrimidines	Purines and purine derivatives	6710.2	7267.79	6386.21	1809.79	1259.88	1234.62	6788.07	1434.76	4.73114	7.35142e-05	0.387975
M751T40	750.54182	39.7400	nodiff	1-myristoyl-2-palmitoyl-sn-glycero-3-phosphocholine	[M+HCO2]-	0.848140919530911	HMDB0007869		Lipids and lipid-like molecules	Glycerophospholipids	Glycerophosphocholines	305111	503194	356634	477624	530761	359747	388313	456044	0.851481	0.433858	1.72411
M584T210	584.31771	209.7920	nodiff	1-o-hexadecyl-2-deoxy-2-thio-s-acetyl-sn-glyceryl-3-phosphorylcholine	[M+HCO2]-	0.72600021541937			Organic nitrogen compounds	Organonitrogen compounds	Quaternary ammonium salts	7727.39	9422.81	11534.3	839.032	815.741	810.544	9561.49	821.772	11.6352	0.00136446	0.488518
M599T238	599.31791	238.4225	nodiff	1-octadecanoyl-sn-glycero-3-phospho-(1'-myo-inositol)	[M-H]-	0.819739935453097			Lipids and lipid-like molecules	Glycerophospholipids	Glycerophosphoinositols	28850.3	35803.3	26708.3	1768.42	945.643	921.718	30454	1211.93	25.1285	0.000448697	0.914719
M509T39	509.28605	39.0920	nodiff	1-oleoyl-2-hydroxy-sn-glycero-3-phospho-(1'-rac-glycerol)	[M-H]-	0.96355034995279			Lipids and lipid-like molecules	Glycerophospholipids	Glycerophosphoglycerols	79076.1	139649	89358.5	290998	50915.2	216972	102695	186295	0.551248	0.318346	1.33432
M435T234	435.24909	234.3260	nodiff	1-oleoyl-l-.alpha.-lysophosphatidic acid	[M-H]-	0.999251338452027			Lipids and lipid-like molecules	Glycerophospholipids	Glycerophosphates	6400.46	5180.54	6229.05	820.732	886.484	893.452	5936.68	866.889	6.84826	0.000186287	0.378406
M435T186	435.24942	185.6030	nodiff	1-Oleoyl-sn-glycerol 3-phosphate	(M-H)-	0.9864						1736.28	1173.69	1457.57	803.011	724.588	531.811	1455.85	686.47	2.12077	0.0132245	0.142147
M671T141	671.47080	141.0620	nodiff	1-Palmitoyl-2-linoleoyl-sn-glycero-3-phosphate	(M-H)-	0.8566						7336.14	12167.8	7214.85	6633.03	7257.63	8376.31	8906.26	7422.32	1.19993	0.434217	0.152165
M746T38_1	745.50395	37.9500	nodiff	1-palmitoyl-2-linoleoyl-sn-glycero-3-phospho-(1'-rac-glycerol)	[M-H]-	0.723067984786165			Lipids and lipid-like molecules	Glycerophospholipids	Glycerophosphoglycerols	204515	952442	149400	690056	874209	815742	435452	793336	0.548887	0.247636	3.65694
M673T141_2	673.49357	141.0170	nodiff	1-Palmitoyl-2-oleoyl-sn-glycero-3-phosphate	(M-H)-	0.7529						19841.4	29412	19505	22052.3	38199	19604.7	22919.5	26618.7	0.86103	0.609041	0.366358
M811T37	810.53502	36.5130	nodiff	1-stearoyl-2-arachidonoyl-sn-glycero-3-phosphoserine	[M-H]-	0.921244817109599	HMDB0012383		Lipids and lipid-like molecules	Glycerophospholipids	Glycerophosphoserines	11961.5	42531.6	11271.4	26593.8	26773.5	24077.9	21921.5	25815	0.849174	0.725719	0.493534
M822T188	821.51960	187.7000	nodiff	1-stearoyl-2-docosahexaenoyl-sn-glycero-3-phospho-(1'-sn-glycerol)	[M-H]-	0.801577646916982			Lipids and lipid-like molecules	Glycerophospholipids	Glycerophosphoglycerols	3214.2	2353.79	2305.6	8946.49	8157.56	7939.12	2624.53	8347.72	0.314401	0.000176136	0.437169
M437T237	437.26498	237.3860	nodiff	1-stearoyl-2-hydroxy-sn-glycero-3-phosphate	[M-H]-	0.978628184388456			Lipids and lipid-like molecules	Glycerophospholipids	Glycerophosphates	4875.17	5957.15	4459.69	971.963	1133.13	1097.05	5097.34	1067.38	4.77556	0.000852641	0.334576
M480T189	480.30828	188.5180	nodiff	1-stearoyl-2-hydroxy-sn-glycero-3-phosphoethanolamine	[M-H]-	0.998764093818595	HMDB0011130		Lipids and lipid-like molecules	Glycerophospholipids	Glycerophosphoethanolamines	109318	84277.2	75974.7	127259	110306	94465.1	89856.6	110677	0.811883	0.20553	0.932944
M776T111	775.54602	110.6195	nodiff	1-stearoyl-2-oleoyl-sn-glycero-3-phospho-(1'-sn-glycerol)	[M-H]-	0.856536333002027			Lipids and lipid-like molecules	Glycerophospholipids	Glycerophosphoglycerols	803285	258793	604927	311635	330723	345392	555668	329250	1.68768	0.228509	2.4525
M165T236	165.01768	235.6635	nodiff	1,2-benzenedicarboxylic acid	[M-H]-	0.80354266838305	HMDB0002107	C01606	Benzenoids	Benzene and substituted derivatives	Benzoic acids and derivatives	2508.3	620.497	3179.08	2058.81	2031.1	2557.19	2102.63	2215.7	0.948967	0.892404	0.102331
M647T194	647.46063	194.4515	nodiff	1,2-dihexadecanoyl-sn-glycero-3-phosphate	[M-H]-	0.91463031982969	HMDB0000674		Lipids and lipid-like molecules	Glycerophospholipids	Glycerophosphates	928.205	906.245	670.294	3131.89	4208.31	3699.85	834.915	3680.01	0.226878	0.000902088	0.303353
M384T457	384.03147	456.6715	nodiff	1,2-dihexanoylphosphatidylinositol-3,4,5-triphosphate	[M-2H]2-	0.948138176471296			Lipids and lipid-like molecules	Glycerophospholipids	Glycerophosphoinositol phosphates	7269.28	7646.1	9091.73	2925.34	1785.25	3026.19	8002.37	2578.93	3.10298	0.00136386	0.374512
M656T123	656.38796	123.4510	nodiff	1,2-dilauroyl-sn-glycero-3-phosphatidylcholine	[M+Cl]-	0.911782945654507			Lipids and lipid-like molecules	Glycerophospholipids	Glycerophosphocholines	4026.74	18102.1	4940.55	24087.2	23703.3	5456.92	9023.13	17749.1	0.50837	0.317457	0.45167
M770T37_1	769.50333	37.3690	nodiff	1,2-dilinoleoyl-sn-glycero-3-phospho-(1'-rac-glycerol)	[M-H]-	0.982552279897392			Lipids and lipid-like molecules	Glycerophospholipids	Glycerophosphoglycerols	366475	2.7989e+06	411891	147924	114802	121143	1.19242e+06	127956	9.31897	0.255813	5.13579
M699T189	699.49309	188.5660	nodiff	1,2-dioleoyl-sn-glycero-3-phosphate	[M-H]-	0.98211229391644	HMDB0007865		Lipids and lipid-like molecules	Glycerophospholipids	Glycerophosphates	9201.79	7894.06	8181.43	7306.6	8609.12	7978.41	8425.76	7964.71	1.05789	0.446506	0.0865934
M757T144	756.54735	144.1815	nodiff	1,2-dioleoyl-sn-glycero-3-phosphoethanolamine-n-methyl	[M-H]-	0.928411571736837	HMDB0010565		Lipids and lipid-like molecules	Glycerophospholipids	Glycerophosphoethanolamines	24524.6	30857.1	22027.6	38291.7	33009.4	23787.4	25803.1	31696.1	0.814076	0.302762	0.458958
M771T140	770.56480	139.7360	nodiff	1,2-dioleoyl-sn-glycero-3-phosphoethanolamine-n,n-dimethyl	[M-H]-	0.975644008272848	HMDB0010564		Lipids and lipid-like molecules	Glycerophospholipids	Glycerophosphoethanolamines	64316.8	74729.3	63700.8	64889.2	98832.3	86037	67582.3	83252.8	0.811772	0.210708	0.747197
M722T38	721.50210	38.3035	nodiff	1,2-dipalmitoyl-sn-glycero-3-phospho-(1'-rac-glycerol)	[M-H]-	0.912989066761058			Lipids and lipid-like molecules	Glycerophospholipids	Glycerophosphoglycerols	251886	454832	188104	310619	344627	308783	298274	321343	0.92821	0.79057	1.34837
M704T184	703.55182	183.7270	nodiff	1,2-Distearoyl-sn-glycerol 3-phosphate(PA(18:0/18:0))	[M-H]-	0.866025403784439						1416.51	2204.19	2327.29	3466.86	3905.51	3397.15	1982.66	3589.84	0.552299	0.00792996	0.235001
M329T115	329.23187	114.6505	nodiff	11beta-hydroxyprogesterone	[M-H]-	0.942482382276232	HMDB0004031	C05498	Lipids and lipid-like molecules	Steroids and steroid derivatives	Pregnane steroids	5380.67	9637.34	6071.57	2499.37	803.339	865.762	7029.86	1389.49	5.0593	0.0169381	0.387008
M347T27	347.22401	26.7440	nodiff	15-cyclohexylpentanorprostaglandin f2.alpha.	[M-H-H2O]-	0.983107076692046			Lipids and lipid-like molecules	Fatty Acyls	Eicosanoids	9324.85	23850.6	12586.4	24138.8	16257.5	17870.9	15254	19422.4	0.785381	0.452521	0.384708
M271T39	271.22693	38.5980	nodiff	16-hydroxyhexadecanoic acid	[M-H]-	0.895633956035439	HMDB0006294	C18218	Lipids and lipid-like molecules	Fatty Acyls	Fatty acids and conjugates	57154.4	73254.1	42843.9	44280	17256.7	20836.9	57750.8	27457.9	2.10325	0.068068	0.801795
M385T33_2	385.18825	33.0520	nodiff	17-phenoxytrinorprostaglandin f2.alpha.	[M-H-H2O]-	0.911853095227502			Lipids and lipid-like molecules	Fatty Acyls	Eicosanoids	815.953	2725.26	1261.15	1101.5	5836.61	6916.29	1600.79	4618.13	0.346631	0.183133	0.288724
M829T161	828.53796	160.6200	nodiff	2-((octadec-9-enoyl-16,16,17,17,18,18,18-d7)oxy)-3-(pentadecanoyloxy)propyl (2,3,4,5,6-pentahydroxycyclohexyl) phosphate	[M-H]-	0.936285561224134			Lipids and lipid-like molecules	Glycerophospholipids	Glycerophosphoinositols	9861.96	10869.3	8808.12	27399.1	44219.1	30974.3	9846.46	34197.5	0.287929	0.00911813	0.873365
M509T31	509.25232	31.1190	nodiff	2-[(2r,4as,8s,8as)-8-[2-[(4as,7r,8ar)-7-(1-carboxyethenyl)-1-hydroxy-4a-methyl-2-oxo-6,7,8,8a-tetrahydro-5h-naphthalen-1-yl]ethyl]-4a-methyl-7-oxo-1,2,3,4,8,8a-hexahydronaphthalen-2-yl]prop-2-enoic acid	[M-H]-	0.971809118631018			Lipids and lipid-like molecules	Prenol lipids	Sesquiterpenoids	1522.26	715.544	325.331	3562.44	1756.34	2979.92	854.378	2766.23	0.30886	0.0401343	0.240845
M522T233	522.28238	232.8305	nodiff	2-amino-3-[hydroxy-[2-hydroxy-3-[octadec-9-enoyl]oxypropoxy]phosphoryl]oxypropanoic acid	[M-H]-	0.984571875449103			Lipids and lipid-like molecules	Glycerophospholipids	Glycerophosphoserines	2958.26	2646.23	2938.8	2373.52	1128.4	1367.39	2847.76	1623.1	1.75452	0.0361026	0.170921
M177T336	177.03949	336.3640	nodiff	2-dehydro-3-deoxy-d-gluconate	[M-H]-	0.805265909729291	HMDB0001353	C01216				23601.5	14254.4	12042	20022.6	22748.2	18502.8	16632.6	20424.6	0.814345	0.36957	0.361474
M186T221_1	186.04507	221.4260	nodiff	2-hydroxy-6-methylquinoline-3-carbaldehyde	[M-H]-	0.821046017006878			Organoheterocyclic compounds	Quinolines and derivatives	Quinolones and derivatives	136801	75019.1	29961.9	182333	33112.4	35419	80594	83621.6	0.963795	0.961054	0.78386
M150T110	150.05529	109.8810	nodiff	2-hydroxyadenine	[M-H]-	0.83191676673434	HMDB0000403		Organoheterocyclic compounds	Imidazopyrimidines	Purines and purine derivatives	27493	33510	27304.2	3674.52	2731.11	3461.62	29435.7	3289.08	8.94953	0.000220992	0.861479
M175T259	175.02146	259.3490	nodiff	2-keto-D-Gluconic acid	(M-H2O-H)-	0.9293		C06473				54814.3	1027.88	593.868	56027.4	57271.5	56035.2	18812	56444.7	0.333282	0.104834	1.046
M129T284	129.05506	284.2955	nodiff	2-ketohexanoic acid	[M-H]-	0.707106781186548	HMDB0001864	C00902	Organic acids and derivatives	Keto acids and derivatives	Medium-chain keto acids and derivatives	650.895	3064.97	688.258	2893.57	3847.55	1398.06	1468.04	2713.06	0.541102	0.309442	0.19368
M117T149	117.05498	148.6320	nodiff	2-methyl-3-hydroxybutyric acid	[M-H]-	0.917928352994397	HMDB0000354		Lipids and lipid-like molecules	Fatty Acyls	Fatty acids and conjugates	47389.3	41374.1	33777.1	10920	7014.2	7577.24	40846.8	8503.8	4.80336	0.00142597	0.949254
M145T229	145.04939	229.0140	nodiff	2-methylglutaric acid	[M-H]-	0.718707221651171	HMDB0000422		Lipids and lipid-like molecules	Fatty Acyls	Fatty acids and conjugates	4867.78	6449.43	4912.1	5546.1	4335.54	4220.49	5409.77	4700.71	1.15084	0.3502	0.038124
M138T50	138.01877	49.7670	nodiff	2-nitrophenol	[M-H]-	0.968312938339085		C01988	Benzenoids	Phenols	Nitrophenols	70784	73636.5	70100.2	83865	93951.8	46797.6	71506.9	74871.5	0.955062	0.826452	0.323651
M141T380	141.01659	379.9630	nodiff	2-Oxoadipic acid	(M-H2O-H)-	0.9682	HMDB0000225	C00322	Organic acids and derivatives	Keto acids and derivatives	Medium-chain keto acids and derivatives	62289.6	64708.7	61669.4	215403	53131.8	51576.3	62889.2	106704	0.589383	0.465423	0.927127
M305T344	304.91618	343.9270	nodiff	2-propenoic acid, 3-(4-iodophenyl)-2-mercapto-, (2z)-	[M-H]-	0.859230414670742			Phenylpropanoids and polyketides	Cinnamic acids and derivatives	Cinnamic acids	1547.59	2969.78	1378.27	2484.09	3031.22	2660.52	1965.21	2725.28	0.721106	0.2247	0.177014
M265T421	264.93349	420.7990	nodiff	2,3-diphospho-d-glyceric acid	[M-H]-	0.998829408638988	HMDB0001294	C01159	Organic oxygen compounds	Organooxygen compounds	Carbohydrates and carbohydrate conjugates	5496	1231.62	2886.08	1297.09	1779.73	2015.45	3204.57	1697.42	1.8879	0.297414	0.198758
M213T52_1	213.05506	51.5895	nodiff	2,4-dihydroxybenzophenone	[M-H]-	0.959485432194742		C14215	Benzenoids	Benzene and substituted derivatives	Benzophenones	10035.9	15544.8	11309.2	15268.2	20802.9	19792.1	12296.6	18621.1	0.660361	0.056603	0.480878
M220T32_2	220.14588	32.1685	nodiff	2,6-di-tert-butyl-4-methoxyphenol	[M-H-CH3]-	0.921558488892338			Benzenoids	Phenols	Methoxyphenols	20892.2	34251.5	16151.8	35439.9	33870	33195.2	23765.2	34168.4	0.695532	0.129408	0.634152
M323T475	323.07909	475.0710	nodiff	2'-Deoxycytidine 5'-monophosphate (dCMP)	(M+NH4-2H)-	0.7989	HMDB0001202	C00239	Nucleosides, nucleotides, and analogues	Pyrimidine nucleotides	Pyrimidine deoxyribonucleotides	8412.41	8334.69	10651.6	11425.3	8247.22	8039.75	9132.91	9237.42	0.988686	0.94128	0.139532
M403T458	403.03785	458.4940	nodiff	2'-Deoxycytidine diphosphate (dCDP)	(M+NH4-2H)-	0.7228	HMDB0001245	C00705	Organic oxygen compounds	Organic oxoanionic compounds	Organic pyrophosphates	3686.13	2605.27	1998.96	2818.53	1978.86	1729.18	2763.45	2175.52	1.27025	0.377814	0.112344
M134T300	134.04613	299.5660	nodiff	2'-o-methyladenosine	[M-H-C6H10O4]-	0.993395800174665	HMDB0004326	C04779	Nucleosides, nucleotides, and analogues	Purine nucleosides		14344.4	11352.3	10468.2	7156.58	12206.9	14254.7	12055	11206	1.07576	0.742763	0.0519409
M236T32	236.09559	31.8660	nodiff	3-(cyclohexylamino)-2-hydroxy-1-propanesulfonic acid	[M-H]-	0.996176392940641			Organic nitrogen compounds	Organonitrogen compounds	Cyclohexylamines	25494.7	19464.8	13729.8	22422	30687	50696.3	19563.1	34601.7	0.565379	0.172077	0.612483
M180T295	180.06407	295.3835	nodiff	3-amino-3-(4-hydroxyphenyl)propionate	[M-H]-	0.706872015805804	HMDB0003831	C04368	Organic acids and derivatives	Carboxylic acids and derivatives	Amino acids, peptides, and analogues	29406.7	20557.7	14393.5	33385.9	41795.7	25348.3	21452.6	33510	0.640187	0.134678	0.59002
M99T367	99.04449	367.2040	nodiff	3-Hydroxyisovaleric acid	(M-H2O-H)-	0.7573	HMDB0000754		Lipids and lipid-like molecules	Fatty Acyls	Fatty acids and conjugates	25795.3	22522.2	24900.8	9149.49	10590.3	9955.98	24406.1	9898.59	2.46561	0.000166284	0.614719
M243T87	243.19533	86.7435	nodiff	3-hydroxymyristic acid	[M-H]-	0.979018196514504	HMDB0061656		Lipids and lipid-like molecules	Fatty Acyls	Fatty acids and conjugates	28870.4	51354.6	19720.8	6755.12	4333.86	3542.7	33315.3	4877.23	6.83078	0.0395523	0.85231
M263T45	263.02235	45.4650	nodiff	3-methoxy-4-hydroxyphenylglycol sulfate	[M-H]-	0.971082612403769	HMDB0003332		Benzenoids	Phenols	Methoxyphenols	16976.4	26315.4	23737.3	15299.6	14146.6	11725.9	22343	13724	1.62802	0.0443338	0.418509
M152T157	152.03472	156.6410	nodiff	3-methyl-4-nitrophenol	[M-H]-	0.703177837492172			Benzenoids	Phenols	Nitrophenols	36638.2	31551.3	29602.4	25385.9	27625.1	26359.5	32597.3	26456.8	1.23209	0.0489498	0.270422
M406T465	405.99877	465.0120	nodiff	3-methylthiopropyl-glucosinolate	[M-H]-	0.913810157050809		C08412	Organic oxygen compounds	Organooxygen compounds	Carbohydrates and carbohydrate conjugates	991.084	943.941	2888.26	3037.66	1912.21	3383.73	1607.76	2777.87	0.578775	0.20767	0.163203
M257T167	257.07662	167.0320	nodiff	3-Methyluridine	(M-H)-	1	HMDB0004813		Nucleosides, nucleotides, and analogues	Pyrimidine nucleosides		982.411	2934.45	2477.43	1495.41	1306.59	1302.73	2131.43	1368.24	1.55779	0.267442	0.116902
M253T39	253.25198	38.9020	nodiff	3-oxostearic acid	[M-H-CO2]-	0.969171461851491	HMDB0010736		Lipids and lipid-like molecules	Fatty Acyls	Fatty acids and conjugates	62499.3	50890.4	31872.9	188744	80184.3	94010.1	48420.9	120979	0.40024	0.108758	1.426
M185T463	184.98524	462.5730	nodiff	3-Phospho-D-glycerate	[M-H]-	0.999490779222956	HMDB0062707	C00197	Organic oxygen compounds	Organooxygen compounds	Carbohydrates and carbohydrate conjugates	27467.9	18311	9230.37	10742.3	9964.9	8216.06	18336.4	9641.1	1.9019	0.177339	0.399186
M161T304	160.94835	303.5570	nodiff	3,4-dichlorophenol	[M-H]-	0.929892019369032		C14462	Benzenoids	Benzene and substituted derivatives	Halobenzenes	27762.3	39190.7	39411	22273.4	20977.9	20324.7	35454.7	21192	1.67302	0.0214408	0.535989
M181T332	181.00829	332.1700	nodiff	3,4-dihydroxyhydrocinnamic acid	[M-H]-	0.774684682054333	HMDB0000423	C10447				370678	468671	455641	428565	462488	423586	431663	438213	0.985054	0.852643	0.994121
M367T60_2	367.05170	59.8540	nodiff	3,4-dihydroxymandelic acid	[2M-H]-	0.988239255806645	HMDB0001866	C05580	Benzenoids	Phenols	Benzenediols	1425.89	1903.25	1488.3	2246.45	2229.57	1851.29	1605.81	2109.11	0.761372	0.063585	0.144474
M283T31	283.10997	30.9260	nodiff	3,4'-dimethoxy-2'-hydroxychalcone	[M-H]-	0.995650448897626			Phenylpropanoids and polyketides	Linear 1,3-diarylpropanoids	Chalcones and dihydrochalcones	77994.8	95299.5	53295.2	82039.3	86656.5	58908.6	75529.8	75868.1	0.995541	0.982982	0.337021
M475T26	475.11803	26.1290	nodiff	3'-hydroxyflavone	[2M-H]-	0.938974873496801	HMDB0141532		Phenylpropanoids and polyketides	Flavonoids	Hydroxyflavonoids	506.052	890.4	786.19	5209.92	4923.55	5133.38	727.547	5088.95	0.142966	6.91748e-06	0.377407
M296T191	296.09869	190.7250	nodiff	3'-o-methylguanosine	[M-H]-	0.980018650091133	HMDB0006038		Nucleosides, nucleotides, and analogues	Purine nucleosides		9410.15	8449.76	9109.19	1118.71	834.401	538.55	8989.7	830.553	10.8237	1.57619e-05	0.4839
M151T378	151.01764	378.2460	nodiff	4-hydroxyphenylacetic acid	[M-H]-	0.970142500145332	HMDB0000020	C00642	Benzenoids	Phenols	1-hydroxy-2-unsubstituted benzenoids	6884.74	6039.96	4164.78	2421.68	3427.07	3521.16	5696.49	3123.3	1.82387	0.0426955	0.221646
M138T25	138.01877	25.2375	nodiff	4-nitrophenol	[M-H]-	0.975058480725625	HMDB0001232	C00870	Benzenoids	Phenols	Nitrophenols	63153.7	66592.2	60221.7	66424.1	100967	76010.1	63322.5	81133.9	0.78047	0.163783	0.766093
M218T461	217.98817	460.6880	nodiff	4-nitrophenyl phosphate	[M-H]-	0.902467875200587	HMDB0060272	C03360	Organic acids and derivatives	Organic phosphoric acids and derivatives	Phosphate esters	4427.15	3766.81	6387.43	8607.19	4858.2	5858.98	4860.46	6441.45	0.75456	0.312574	0.215683
M182T44	182.04452	44.3215	nodiff	4-pyridoxic acid	[M-H]-	0.98405885775011	HMDB0000017	C00847	Organoheterocyclic compounds	Pyridines and derivatives	Pyridinecarboxylic acids and derivatives	6665.3	7680.53	13946.6	39486.5	22751	14115.7	9430.79	25451.1	0.370546	0.108804	0.639259
M399T31_1	399.08886	30.6460	nodiff	4'-demethylpodophyllotoxin	[M-H]-	0.846741707690376		C10553	Lignans, neolignans and related compounds	Lignan lactones	Podophyllotoxins	2038.5	4176.96	1605.09	11187.8	9129.52	8417.02	2606.85	9578.12	0.272168	0.00373657	0.478461
M377T27	377.27140	26.5790	nodiff	5-[1,2,4a-trimethyl-5-(propanoyloxymethyl)-2,3,4,7,8,8a-hexahydronaphthalen-1-yl]-3-methylpentanoic acid	[M-H]-	0.988241317861737			Lipids and lipid-like molecules	Prenol lipids	Diterpenoids	15514.7	31422.9	19221	37060.9	29964.2	26382	22052.9	31135.7	0.708282	0.188692	0.574603
M381T28	381.22988	27.6260	nodiff	5-heptenoic acid, 7-[(1r,2r,3s,5s)-2-[(1e,3s)-3-(2,3-dihydro-1h-inden-2-yl)-3-hydroxy-1-propen-1-yl]-3-fluoro-5-hydroxycyclopentyl]-, (5z)-	[M-H-HF]-	0.992280180123023			Lipids and lipid-like molecules	Fatty Acyls	Fatty acids and conjugates	20235.7	16216	8493.84	37116.7	26508.1	22114.2	14981.8	28579.7	0.524213	0.073145	0.652541
M267T55	267.19563	55.4070	nodiff	5-heptenoic acid, 7-[(1s,2r,3r,4r)-3-[[2-[(phenylamino)carbonyl]hydrazinyl]methyl]-7-oxabicyclo[2.2.1]hept-2-yl]-, (5z)-	[M-H-C7H5NO]-	0.906365493129363			Benzenoids	Benzene and substituted derivatives	N-phenylureas	54182.8	61154.9	45803.2	7434.39	39054.2	45756.9	53713.6	30748.5	1.74687	0.142978	0.557566
M530T81	530.08985	80.6260	nodiff	5-heptenoic acid, 7-[(1s,2s,3s,5r)-3-[[(4-iodophenyl)sulfonyl]amino]-6,6-dimethylbicyclo[3.1.1]hept-2-yl]-, (5z)-	[M-H]-	0.817113132590769			Lipids and lipid-like molecules	Prenol lipids	Monoterpenoids	1902.96	4181.23	108.667	4939.17	4088.08	3017.25	2064.29	4014.83	0.514166	0.208748	0.236486
M413T51	413.21969	50.7555	nodiff	5.alpha.-pregnan-3.alpha.,17-diol-20-one 3-sulfate	[M-H]-	0.713257905615876			Lipids and lipid-like molecules	Steroids and steroid derivatives	Sulfated steroids	7617.99	22067.7	7738.61	18010.4	30381.3	59951.7	12474.8	36114.5	0.345423	0.150947	0.789312
M307T252	306.96831	251.7350	nodiff	5'-iodoresiniferatoxin	[M-H-C28H30O5]-	0.993185811562541			Lipids and lipid-like molecules	Prenol lipids	Diterpenoids	1012.35	951.162	1044.66	3513.64	2592.42	2412.37	1002.72	2839.48	0.353137	0.00581495	0.24467
M337T28	337.05241	27.7485	nodiff	5'-phosphoribosyl-5-amino-4-imidazolecarboxamide (aicar)	[M-H]-	0.842878631436562	HMDB0001517	C04677	Nucleosides, nucleotides, and analogues	Imidazole ribonucleosides and ribonucleotides	1-ribosyl-imidazolecarboxamides	11742.7	31291.5	23849.4	39170.7	24693	21108.4	22294.5	28324	0.787124	0.48956	0.395283
M395T32	395.24299	32.4920	nodiff	5(S)-HpETE	(M+CH3COO)-	0.6331						20014.8	25270.6	16004.1	44960.4	42957.3	57076.1	20429.8	48331.3	0.422704	0.00567455	0.955634
M212T248	212.02197	247.7490	nodiff	6-(trifluoromethyl)quinolin-4-ol	[M-H]-	0.809896852168996			Organoheterocyclic compounds	Quinolines and derivatives	Quinolones and derivatives	7107.76	4363.92	3919.24	1707.18	1410.39	806.865	5130.31	1308.15	3.92182	0.0207436	0.320672
M190T179	190.03541	178.9370	nodiff	6-formylpterin	[M-H]-	0.89007644790738			Organoheterocyclic compounds	Pteridines and derivatives	Pterins and derivatives	4435.24	6189.32	7812.08	17112.2	9035.25	10446.8	6145.55	12198.1	0.503812	0.086403	0.415918
M275T469	275.01522	469.0545	nodiff	6-phospho-d-gluconate	[M-H]-	0.751798881958893	HMDB0001316	C00345	Organic oxygen compounds	Organooxygen compounds	Carbohydrates and carbohydrate conjugates	2439.14	676.027	1054.43	1006.79	990.001	960.195	1389.86	985.661	1.41008	0.492791	0.113676
M257T430	257.00547	430.2020	nodiff	6-phosphogluconic acid	[M-H-H2O]-	0.969142403103479	HMDB0001316	C00345	Organic oxygen compounds	Organooxygen compounds	Carbohydrates and carbohydrate conjugates	2293.59	2239.86	770.149	7735.5	12321.3	13861.7	1767.87	11306.1	0.156363	0.00747248	0.541543
M407T231	407.09791	230.5920	nodiff	6a,12a-didehydroamorphigenin	[M-H]-	0.801989392067376			Phenylpropanoids and polyketides	Isoflavonoids	Rotenoids	1212.17	1140.71	1170.05	297.408	229.712	285.757	1174.31	270.959	4.3339	6.72014e-06	0.158886
M335T39	335.29427	39.4850	nodiff	7,7-dimethyl-(5z,8z)-eicosadienoic acid	[M-H]-	0.99612921306817			Lipids and lipid-like molecules	Fatty Acyls	Fatty acids and conjugates	50535.8	115606	43927.8	25901.3	3037.66	11178.5	70023.1	13372.5	5.23635	0.0762111	1.16728
M321T27	321.20897	26.9575	nodiff	8-gingerol	[M-H]-	0.928870872358521		C17495	Benzenoids	Phenols	Methoxyphenols	27619.8	20688.8	13879.3	33128.9	19415.9	16932.7	20729.3	23159.2	0.895077	0.723917	0.339134
M307T48	307.26295	47.9320	nodiff	8z,14z-eicosadienoic acid	[M-H]-	0.997392140455029			Lipids and lipid-like molecules	Fatty Acyls	Fatty acids and conjugates	108022	102186	69615.3	77785.7	31399.8	37914	93274.5	49033.2	1.90227	0.0781084	0.985138
M293T38	293.20983	37.6450	nodiff	9-oxo-10(e),12(e)-octadecadienoic acid	[M-H]-	0.948348590063758			Lipids and lipid-like molecules	Fatty Acyls	Lineolic acids and derivatives	8371.52	11391.7	5579.62	3766.68	37170.6	40017.9	8447.62	26985.1	0.313048	0.190041	0.683157
M363T26	363.25642	26.0270	nodiff	9s,11r,15s-trihydroxy-20a,20b-dihomo-5z,13e-prostadienoic acid	[M-H-H2O]-	0.996963983855848			Lipids and lipid-like molecules	Fatty Acyls	Eicosanoids	7937.47	11191.3	6463.3	12117.7	6193.25	8802.55	8530.68	9037.84	0.943885	0.829842	0.134526
M257T89	257.07690	88.5025	nodiff	Acadesine (drug)	[M-H]-	0.980255693383634	HMDB0062179	C04663				43939	52095.8	21525.1	5892.93	533.066	4453.2	39186.6	3626.4	10.8059	0.018578	0.955549
M180T36	180.03249	35.7410	nodiff	Acamprosate	[M-H]-	0.706873456458055	HMDB0014797		Organic acids and derivatives	Organic sulfonic acids and derivatives	Organosulfonic acids and derivatives	6415.38	33922	5924.87	24696.5	54264.9	45895.9	15420.7	41619.1	0.370521	0.109459	0.936211
M808T419	808.11665	419.4540	nodiff	Acetyl coenzyme a	[M-H]-	0.997353734989038	HMDB0001206	C00024	Lipids and lipid-like molecules	Fatty Acyls	Fatty acyl thioesters	7621.2	7158.22	7058.31	3454.85	3580.76	2950.73	7279.25	3328.78	2.18676	0.000107863	0.32079
M139T433	138.97966	432.7720	nodiff	Acetyl phosphate	[M-H]-	0.982683709856169	HMDB0001494	C00227	Organic acids and derivatives	Organic phosphoric acids and derivatives	Phosphate esters	9183.17	11097.4	9944.34	6632.36	5269.12	6871.55	10075	6257.68	1.61002	0.00694859	0.282264
M116T248	116.03461	247.8485	nodiff	Acetylglycine	[M-H]-	0.96135928107983	HMDB0000532	C02055	Organic acids and derivatives	Carboxylic acids and derivatives	Amino acids, peptides, and analogues	6627.67	4007.89	4374.48	5382.02	3108.15	3204.57	5003.35	3898.24	1.28349	0.374028	0.18483
M693T423	693.11805	422.6660	nodiff	Adenosine 2'-monophosphate	[2M-H]-	0.999567009047394		C00946	Organic oxygen compounds	Organooxygen compounds	Carbohydrates and carbohydrate conjugates	13940.4	11981.8	9263.14	3359.22	1933.79	3520.84	11728.4	2937.95	3.99205	0.00370807	0.487004
M444T423	444.02273	422.8050	nodiff	Adenosine 5'-phosphosulfate	[M+OH]-	0.997683672782842	HMDB0001003	C00224	Nucleosides, nucleotides, and analogues	Purine nucleotides	Purine ribonucleotides	86395.3	80417.2	70573.3	63241.8	42722.2	50533	79128.6	52165.6	1.51687	0.0233681	0.776152
M462T487	462.06480	487.3105	nodiff	Adenylosuccinic acid	[M-H]-	0.981555995033457	HMDB0000536	C03794	Nucleosides, nucleotides, and analogues	Purine nucleotides	Purine ribonucleotides	28712.8	28799.5	17860.4	16527.6	13412.1	13641.2	25124.2	14527	1.72949	0.0481899	0.466972
M462T460	462.05531	459.5510	nodiff	Adenylsuccinic acid	(M-H)-	0.6954	HMDB0000536/HMDB0059653	C03794	Nucleosides, nucleotides, and analogues	Purine nucleotides	Purine ribonucleotides	3430.87	1746.06	1810.21	2210.67	2148.76	2312.71	2329.04	2224.05	1.04721	0.858733	0.101418
M577T170	577.37030	170.3300	nodiff	Alisol a 24-acetate	[M+HCO2]-	0.76386633032958			Lipids and lipid-like molecules	Prenol lipids	Triterpenoids	432.438	536.325	470.69	1024.29	696.488	717.25	479.818	812.674	0.590418	0.0391776	0.10579
M269T36	269.21110	36.4450	nodiff	All-trans-4-ketoretinoic acid	[M-H-CO2]-	0.862036228163126	HMDB0006285		Lipids and lipid-like molecules	Prenol lipids	Retinoids	14969.7	59787.2	11550.3	57051	25774.3	30752.5	28769.1	37859.3	0.759895	0.645802	0.488145
M259T451	259.02217	451.3400	nodiff	Alpha-d-glucose 1-phosphate	[M-H]-	0.999597255821633	HMDB0001586	C00103	Organic oxygen compounds	Organooxygen compounds	Carbohydrates and carbohydrate conjugates	184460	101823	99338.6	77295.7	60258.9	68357.2	128541	68637.3	1.87275	0.102562	1.21267
M129T38	129.05514	38.2460	nodiff	alpha-Ketocaproic acid	(M-H)-	0.7329	HMDB0001864	C00902	Organic acids and derivatives	Keto acids and derivatives	Medium-chain keto acids and derivatives	464392	292554	417671	426839	280641	211908	391539	306463	1.27761	0.355648	1.5367
M187T391	187.06891	390.6760	nodiff	alpha-N-Acetyl-L-glutamine	(M-H)-	0.7202						767.343	867.019	437.349	604.807	358.733	638.907	690.57	534.149	1.29284	0.375477	0.0275418
M867T194	866.50624	193.9430	nodiff	Alpha-solanine	[M-H]-	0.838338026377422			Lipids and lipid-like molecules	Steroids and steroid derivatives	Steroidal glycosides	1949.77	1337.36	1362.88	3074.51	1038.43	2060.22	1550.01	2057.72	0.753264	0.459411	0.129849
M429T34_2	429.37089	33.5820	nodiff	alpha-Tocopherol (Vitamin E)	[M-H]-	0.984638926671819	HMDB0001893	C02477	Lipids and lipid-like molecules	Prenol lipids	Quinone and hydroquinone lipids	22453.4	38314	26675.6	1498.37	1491.89	606.329	29147.6	1198.86	24.3127	0.00417561	0.888593
M221T380	221.01097	379.8460	nodiff	Aminomethylphosphonic acid	[2M-H]-	0.905781052284783		C11033	Organic acids and derivatives	Organic phosphonic acids and derivatives	Organic phosphonic acids	8425.37	12796	10907.2	7483.31	6257.95	5357.13	10709.5	6366.13	1.68226	0.0367268	0.305889
M409T49	409.10501	49.1650	nodiff	Amorphigenin	[M-H]-	0.958305539256877			Phenylpropanoids and polyketides	Isoflavonoids	Rotenoids	2888.52	4104.14	3076.93	4600.55	5409.27	4652.67	3356.53	4887.5	0.686758	0.0290217	0.243565
M485T32	485.27546	32.0325	nodiff	Andrastin a	[M-H]-	0.994970637020729			Lipids and lipid-like molecules	Steroids and steroid derivatives	Steroid esters	12029.5	28295.2	6940.17	19987.5	19001.7	12253	15755	17080.7	0.922383	0.856653	0.298541
M147T284	147.06514	284.2995	nodiff	Anethole	[M-H]-	0.990737119657573	HMDB0030837	C10428	Benzenoids	Phenol ethers	Anisoles	1039.17	694.464	147.278	3706.71	1373.05	1157.15	626.971	2078.97	0.301578	0.165291	0.189578
M431T27	431.09231	26.6455	nodiff	Apigenin 7-glucoside	[M-H]-	0.99079269882836	HMDB0037340	C04608	Phenylpropanoids and polyketides	Flavonoids	Flavonoid glycosides	3154.71	8377.34	7592.16	27632.6	21331.5	21971.8	6374.74	23645.3	0.269598	0.00258762	0.749476
M311T40	311.29443	40.0090	nodiff	Arachidic acid	[M-H]-	0.999938620557447	HMDB0002212	C06425	Lipids and lipid-like molecules	Fatty Acyls	Fatty acids and conjugates	599557	1.38486e+06	455837	45968.2	65473.6	51721.9	813420	54387.9	14.9559	0.0582815	4.43332
M303T39_2	303.23247	39.4565	nodiff	Arachidonic acid (peroxide free)	[M-H]-	0.91944387966523	HMDB0001043	C00219	Lipids and lipid-like molecules	Fatty Acyls	Fatty acids and conjugates	699870	1.56487e+06	410441	287994	104511	118019	891726	170175	5.24006	0.109545	4.06807
M1004T184	1003.51024	183.9490	nodiff	Asiaticoside	[M+FA-H]-	0.888859041283948	HMDB0036656	C15428	Lipids and lipid-like molecules	Prenol lipids	Terpene glycosides	2513.99	2891.68	2927.88	2374.07	3206.36	2487.5	2777.85	2689.31	1.03292	0.777042	0.045626
M246T420	246.07269	420.1045	nodiff	Asn-Asp	[M-H]-	0.713393903406824			Organic acids and derivatives	Carboxylic acids and derivatives	Amino acids, peptides, and analogues	6489.26	5960.35	6658.2	3193.07	1627.01	1849.85	6369.27	2223.31	2.86477	0.00146636	0.33545
M232T355_2	232.09274	355.3990	nodiff	Asn-Thr	[M-H]-	0.723702245110688			Organic acids and derivatives	Carboxylic acids and derivatives	Amino acids, peptides, and analogues	3876.69	1818.04	3308.46	1421.64	1185.38	841.134	3001.06	1149.38	2.61102	0.0437259	0.225344
M319T476	319.04727	476.1465	nodiff	Beta-D-Fructose 6-phosphate	(M+CH3COO)-	0.9958	HMDB0003971	C05345	Organic oxygen compounds	Organooxygen compounds	Carbohydrates and carbohydrate conjugates	19452.6	11559.1	11590.5	5294.99	3778.92	5709.84	14200.7	4927.92	2.88169	0.026145	0.493798
M103T236	103.03951	236.3820	nodiff	Beta-hydroxybutyrate	[M-H]-	1	HMDB0000011	C01089	Organic acids and derivatives	Hydroxy acids and derivatives	Beta hydroxy acids and derivatives	7005.05	12655.3	10582.7	4057.85	1296.83	912.791	10081	2089.16	4.8254	0.0142347	0.456261
M243T266_1	243.07995	266.3110	nodiff	Biotin	[M-H]-	0.863940115638871	HMDB0000030	C00120				17402.7	18846.9	19569.7	2843.02	2493.23	2270.33	18606.4	2535.53	7.33829	1.67201e-05	0.673126
M351T29	351.15903	29.0810	nodiff	Bisphenol bp	[M-H]-	0.76587357197529			Benzenoids	Benzene and substituted derivatives	Diphenylmethanes	6654.36	9929.62	6442.74	9898.98	2928.22	9039.48	7675.58	7288.89	1.05305	0.883072	0.046554
M533T493	533.17132	493.4035	nodiff	Blood group b trisaccharide	[M+HCO2]-	0.875283581876282			Organic oxygen compounds	Organooxygen compounds	Carbohydrates and carbohydrate conjugates	1985.99	2917.53	1710.99	1538.44	1312.6	922.285	2204.84	1257.78	1.75297	0.0805381	0.141528
M466T190	466.29268	190.0760	nodiff	Buprenorphine	(M-H)-	0.6708						9189.11	8940.47	12623.1	4650.38	3217.43	4574.45	10250.9	4147.42	2.47163	0.0087594	0.380372
M328T165	328.06082	165.1675	nodiff	Camp	[M-H]-	0.851153245823382	HMDB0000058	C00575	Nucleosides, nucleotides, and analogues	Purine nucleotides	Cyclic purine nucleotides	5027.02	4121.86	4191.77	785.656	983.49	861.862	4446.88	877.003	5.07055	0.000272562	0.316202
M587T439	587.02693	438.5685	nodiff	Carboxyphosphamide	[2M-H+4i]-	0.837911097882049	HMDB0060449	C07646	Organic nitrogen compounds	Organonitrogen compounds	Nitrogen mustard compounds	8721.65	4976.86	3665.78	14952.3	11717	11138.9	5788.1	12602.7	0.459274	0.0239811	0.474966
M447T449	447.09000	448.6110	nodiff	Carminic acid	[M-H-CO2]-	0.893012062971906		C11254	Benzenoids	Anthracenes	Anthracenecarboxylic acids and derivatives	1508.77	977.56	3658.37	3343.15	3769.77	3699.67	2048.23	3604.2	0.568291	0.134148	0.195709
M352T177	352.04097	176.8290	nodiff	Celastramycin a	[M-H-HCl]-	0.985456917852012			Organic oxygen compounds	Organooxygen compounds	Carbonyl compounds	1265.79	1407.96	1815.68	3814.17	2928.08	3231.64	1496.48	3324.63	0.450119	0.00403014	0.24624
M449T30	449.29167	30.2380	nodiff	Celastrol	[M-H]-	0.98124324280646	HMDB0002385		Lipids and lipid-like molecules	Prenol lipids	Triterpenoids	10126	15030.3	12105.6	27484.3	18817.8	14627.8	12420.6	20310	0.611553	0.122884	0.4849
M568T36	568.49234	35.5080	nodiff	Cer[ns] d32:1	[M+CH3COOH-H]-	0.890684696268164						60292	24075.2	78401	14328.4	13181.2	12077.6	54256.1	13195.7	4.11164	0.0620492	1.01883
M597T35_1	596.52435	35.3390	nodiff	Cer[ns] d34:1	[M+CH3COOH-H]-	0.720537493154535			Lipids and lipid-like molecules	Sphingolipids	Ceramides	288356	95989.3	307706	197823	210764	167819	230684	192135	1.20063	0.604996	1.11309
M707T35_1	706.63134	35.2050	nodiff	Cer[ns] d42:2	[M+CH3COOH-H]-	0.911792357290105			Organic oxygen compounds	Organooxygen compounds	Alcohols and polyols	71601.6	23119.5	61922.4	36057.7	44009.9	34216.1	52214.5	38094.6	1.37066	0.403106	0.609812
M705T35_2	704.61802	34.9500	nodiff	Cer[ns] d42:3	[M+CH3COOH-H]-	0.910873725599488			Organic oxygen compounds	Organooxygen compounds	Alcohols and polyols	52912.6	30152.5	53416.8	14273.9	14753.2	11014	45494	13347	3.40855	0.014355	0.929067
M605T17	605.15876	17.0690	nodiff	Chlorambucil	[2M-H]-	0.841748580147523	HMDB0014436	C06900	Organic nitrogen compounds	Organonitrogen compounds	Nitrogen mustard compounds	357.729	641.457	602.942	557.135	624.545	548.364	534.042	576.681	0.926062	0.667314	0.0494199
M465T27_3	465.30545	27.4260	nodiff	Cholesteryl sulfate	[M-H]-	0.999975398704423	HMDB0000653	C18043	Lipids and lipid-like molecules	Steroids and steroid derivatives	Cholestane steroids	2.5482e+06	4.54755e+06	2.75609e+06	2.39325e+06	1.68443e+06	1.40348e+06	3.28395e+06	1.82705e+06	1.7974	0.105741	5.53603
M235T232	235.03965	231.7160	nodiff	Cidofovir	[M-H-CHNO]-	0.891027041539121	HMDB0014513	C06909	Organoheterocyclic compounds	Diazines	Pyrimidines and pyrimidine derivatives	6240.89	4818.14	3707.11	7083.03	3334.63	3359.13	4922.04	4592.26	1.07181	0.830693	0.137251
M293T27	293.17817	27.2390	nodiff	Cinchonine	[M-H]-	0.938403426674152	HMDB0030282	C06528				139994	98887	39042.5	139651	112225	122835	92641.3	124904	0.741703	0.34808	0.983621
M197T53	197.15396	52.8250	nodiff	Cis-5-dodecenoic acid	[M-H]-	0.933882410964751	HMDB0000529		Lipids and lipid-like molecules	Fatty Acyls	Fatty acids and conjugates	19997.1	10881.8	16080.7	12875.8	7107.65	4387.71	15653.2	8123.71	1.92686	0.107237	0.453363
M331T39	331.26272	38.9680	nodiff	Cis-7,10,13,16-docosatetraenoic acid	[M-H]-	0.990341821372422	HMDB0002226	C16527	Lipids and lipid-like molecules	Fatty Acyls	Fatty acids and conjugates	59124.5	167604	71354.9	351550	167800	177009	99361.1	232119	0.42806	0.126349	1.88989
M253T49	253.21640	49.1510	nodiff	Cis-9-palmitoleic acid	[M-H]-	0.998244719874761	HMDB0003229	C08362	Lipids and lipid-like molecules	Fatty Acyls	Fatty acids and conjugates	459311	297799	221408	572215	243910	305034	326173	373720	0.872774	0.718329	1.5585
M173T435	173.00803	434.5340	nodiff	cis-Aconitate	(M-H)-	0.746	HMDB0000072	C00417	Organic acids and derivatives	Carboxylic acids and derivatives	Tricarboxylic acids and derivatives	58184.8	60300.4	36526.4	28540.7	23879.2	19347.8	51670.5	23922.6	2.15991	0.0260949	0.806476
M141T332_2	141.01721	331.6980	nodiff	Cis,cis-muconic acid	[M-H]-	0.999989042041883	HMDB0006331	C02480	Lipids and lipid-like molecules	Fatty Acyls	Fatty acids and conjugates	1.04085e+07	1.55459e+07	1.52309e+07	1.3473e+07	1.39407e+07	1.14089e+07	1.37285e+07	1.29409e+07	1.06086	0.689951	3.2923
M233T72	233.15402	71.9460	nodiff	Confertifoline	(M-H)-	0.9804						51106.2	76480.2	54049.3	94991.3	61593	75133.9	60545.2	77239.4	0.783865	0.255188	0.765041
M341T41	341.05303	40.7580	nodiff	Coumachlor	[M-H]-	0.976840202725563		C16805	Phenylpropanoids and polyketides	Coumarins and derivatives	Hydroxycoumarins	530.109	1141.06	733.488	539.395	1020.07	541.517	801.554	700.327	1.14454	0.695415	0.0617368
M540T428	540.05207	427.6890	nodiff	Cyclic adenosine diphosphate ribose	[M-H]-	0.866334783957922		C13050	Organic oxygen compounds	Organooxygen compounds	Carbohydrates and carbohydrate conjugates	127543	98566.3	75527.1	71916.2	57249.1	49182.5	100545	59449.3	1.69128	0.0669326	0.955387
M403T388	403.01071	388.2060	nodiff	Cytidine 5'-diphosphate (CDP)	M-	0.7148	HMDB0001546	C00112	Nucleosides, nucleotides, and analogues	Pyrimidine nucleotides	Pyrimidine ribonucleotides	1291	1669.24	1534.15	1171.43	931.676	1603.99	1498.13	1235.7	1.21237	0.309596	0.0248932
M322T453	322.04426	452.5500	nodiff	Cytidine 5'-monophosphate	[M-H]-	0.991362596262684	HMDB0000095	C00055	Nucleosides, nucleotides, and analogues	Pyrimidine nucleotides	Pyrimidine ribonucleotides	56365.3	51705.2	48638.8	32847.1	20722.4	27937.7	52236.4	27169.1	1.92264	0.00387815	0.794931
M482T496	481.97534	496.3980	nodiff	Cytidine 5'-triphosphate	[M-H]-	0.794579198045523	HMDB0000082	C00063	Organic oxygen compounds	Organooxygen compounds	Carbohydrates and carbohydrate conjugates	10033.8	9122.37	7771.23	9490.56	7807.57	5613.33	8975.8	7637.15	1.17528	0.361577	0.134566
M403T422	403.02695	422.1545	nodiff	Cytidine diphosphate (CDP)	M-	0.7391						4043.59	4137.79	4696.52	14091.6	12270.5	11123.4	4292.63	12495.2	0.343543	0.000763066	0.52243
M179T260	179.05475	259.9150	nodiff	D-(+)-mannose	[M-H]-	0.98690744060151	HMDB0062473	C00936	Organic oxygen compounds	Organooxygen compounds	Carbohydrates and carbohydrate conjugates	1366.21	1810.72	1087.66	33219.7	19236.6	14112.5	1421.53	22189.6	0.0640629	0.0220679	0.77478
M132T419	132.02963	418.8240	nodiff	D-Aspartic acid	(M-H)-	0.7277	HMDB0006483	C00402	Organic acids and derivatives	Carboxylic acids and derivatives	"Amino acids, peptides, and analogues"	49265.8	54809.3	70786.2	24269.9	20400.9	16290.9	58287.1	20320.6	2.86838	0.00518229	0.97128
M199T470	199.00083	470.0565	nodiff	D-erythrose 4-phosphate	[M-H]-	0.999537860556812	HMDB0001321	C00279	Organic oxygen compounds	Organooxygen compounds	Carbohydrates and carbohydrate conjugates	5449.52	5459.57	5468.36	13915.9	11374.1	10585.5	5459.15	11958.5	0.456508	0.00294341	0.470436
M359T295	359.11821	295.2230	nodiff	D-fructose	[2M-H]-	0.840456332303107	HMDB0062538	C00095	Organic oxygen compounds	Organooxygen compounds	Carbohydrates and carbohydrate conjugates	235.123	177.524	169.792	4478.85	3941.45	3757.92	194.146	4059.41	0.0478263	5.86802e-05	0.352684
M258T410	258.03833	410.3430	nodiff	D-glucosamine 1-phosphate	[M-H]-	0.852749548891633	HMDB0001109	C06156	Organic oxygen compounds	Organooxygen compounds	Carbohydrates and carbohydrate conjugates	3579.61	4632.3	4153.55	2754.92	809.264	1614.99	4121.82	1726.39	2.38754	0.0201961	0.238439
M241T451	241.01063	451.1700	nodiff	D-glucose 6-phosphate	[M-H-H2O]-	0.997565875569318		C00092	Organic oxygen compounds	Organooxygen compounds	Carbohydrates and carbohydrate conjugates	7417.28	3939.98	3730.11	2113.8	3039.15	2959.46	5029.12	2704.14	1.85979	0.132119	0.218493
M339T499	338.98738	499.1780	nodiff	D-myo-inositol-1,4-diphosphate	[M-H]-	0.886809819150386	HMDB0000968	C01220	Organic oxygen compounds	Organooxygen compounds	Alcohols and polyols	8187.01	5816.62	5210.3	6244.15	4531.27	2686.82	6404.64	4487.41	1.42725	0.234563	0.201463
M229T394	229.01086	393.6570	nodiff	D-ribose 1-phosphate	[M-H]-	0.967511366479883	HMDB0001489	C00620	Organic oxygen compounds	Organooxygen compounds	Carbohydrates and carbohydrate conjugates	9094.92	9371.65	10652.3	2359.97	1809.85	1889.68	9706.31	2019.83	4.8055	0.000112507	0.460645
M289T460	289.03194	460.0960	nodiff	D-Ribose 5-phosphate	(M+CH3COO)-	0.9339	HMDB0001548	C00117	Organic oxygen compounds	Organooxygen compounds	Carbohydrates and carbohydrate conjugates	22132.9	17224.4	16758.8	25205.3	17535.8	16464.6	18705.4	19735.2	0.947815	0.766845	0.310554
M229T433	229.01100	433.4315	nodiff	D-ribulose 5-phosphate	[M-H]-	0.996084898855026	HMDB0001548	C00199	Organic oxygen compounds	Organooxygen compounds	Carbohydrates and carbohydrate conjugates	58042.6	31745.7	30885.1	33574.1	20707.5	14418	40224.5	22899.8	1.75654	0.17577	0.666997
M391T151	391.28483	150.8690	nodiff	Deoxycholic acid	[M-H]-	0.904534033733291	HMDB0000626	C04483	Lipids and lipid-like molecules	Steroids and steroid derivatives	Bile acids, alcohols and derivatives	4142.79	3809.01	3923.81	3447.6	3609.42	2890.46	3958.54	3315.83	1.19383	0.0545456	0.0830483
M506T523	505.98702	523.2940	nodiff	Deoxyguanosine triphosphate (dGTP)	(M-H)-	0.878	HMDB0001440	C00286	Nucleosides, nucleotides, and analogues	Purine nucleotides	Purine deoxyribonucleotides	4661.95	3650.41	3867.22	4534.71	3933.56	3850.28	4059.86	4106.18	0.988718	0.907778	0.128403
M251T175	251.07700	174.6600	nodiff	Deoxyinosine	[M-H]-	0.888151577373255	HMDB0000071	C05512	Nucleosides, nucleotides, and analogues	Purine nucleosides	Purine 2'-deoxyribonucleosides	6507.54	4131.39	1894.85	2661.13	2639.77	2288.92	4177.93	2529.94	1.65139	0.285289	0.160101
M321T406	321.04873	406.1085	nodiff	Deoxythymidine 5'-phosphate (dTMP)	[M-H]-	0.809571668982177	HMDB0001227	C00364	Nucleosides, nucleotides, and analogues	Pyrimidine nucleotides	Pyrimidine deoxyribonucleotides	6847.75	7041.98	23886.3	3133.64	2489.45	2558.85	12592	2727.31	4.61699	0.155811	0.425881
M193T379	193.03426	378.8575	nodiff	Digalacturonic acid	[M-H-C6H8O6]-	0.860114112667683		C02273				31462.9	32962.4	34431.8	29450.3	21579.5	21369.6	32952.4	24133.1	1.36544	0.034299	0.395885
M127T373	127.05033	373.3770	nodiff	Dihydro-4,4-dimethyl-2,3-furandione	[M-H]-	0.936793032685861		C01125	Organoheterocyclic compounds	Lactones	Gamma butyrolactones	67738.9	119340	56637.4	111918	80317	64513.6	81238.9	85582.9	0.949242	0.864164	0.461536
M229T467_2	229.01124	466.7575	nodiff	Dihydroxyacetone phosphate	(M+CH3COO)-	0.9631	HMDB0001473	C00111	Organic oxygen compounds	Organooxygen compounds	Carbohydrates and carbohydrate conjugates	7216.59	6311.3	7415.27	10114.3	8597.43	9894.73	6981.06	9535.47	0.732114	0.0118335	0.308528
M253T429	253.04522	428.8740	nodiff	Djenkolic acid	[M-H]-	0.741018987793131		C08275	Organic acids and derivatives	Carboxylic acids and derivatives	Amino acids, peptides, and analogues	47503.5	43367.7	42542.1	43762.7	31507.2	32543.3	44471.1	35937.7	1.23745	0.112816	0.403913
M89T221_2	89.02451	221.3990	nodiff	Dl-lactate	[M-H]-	0.992298879729038		C01432	Organic acids and derivatives	Hydroxy acids and derivatives	Alpha hydroxy acids and derivatives	1.23497e+06	819830	411149	1.45959e+06	474677	486423	821984	806898	1.0187	0.971989	2.06155
M199T52	199.17006	52.2805	nodiff	Dodecanoic acid	[M-H]-	0.831932900249703	HMDB0000638	C02679	Lipids and lipid-like molecules	Fatty Acyls	Fatty acids and conjugates	132022	257967	176466	137575	107239	107327	188818	117380	1.6086	0.135087	1.20069
M309T39	309.27903	39.2320	nodiff	Eicosenoic acid	[M-H]-	0.99042664026913		C16526	Lipids and lipid-like molecules	Fatty Acyls	Fatty acids and conjugates	330523	410385	270527	259577	241386	273310	337145	258091	1.3063	0.129853	0.957815
M293T52	293.17769	52.1560	nodiff	Embelin	[M-H]-	0.986164330435027		C10342	Organic oxygen compounds	Organooxygen compounds	Carbonyl compounds	16795.4	22516.8	9903.62	18347.4	15771.9	14818.7	16405.3	16312.7	1.00568	0.981703	0.154373
M349T34_1	349.12240	34.3180	nodiff	Estrone sulfate	[M-H]-	0.813158579871586	HMDB0001425	C02538	Lipids and lipid-like molecules	Steroids and steroid derivatives	Sulfated steroids	48040.7	70216.9	60854.3	60343.2	55705.1	48300.5	59704	54782.9	1.08983	0.538347	0.185761
M564T37	563.50157	37.2570	nodiff	Fahfa 36:1	[M-H]-	0.829161720606271			Lipids and lipid-like molecules	Fatty Acyls	Fatty acids and conjugates	10697.1	28617.9	4824.57	10621	5510.7	5351.25	14713.2	7160.99	2.05463	0.362973	0.354083
M221T84_2	221.08063	83.5050	nodiff	Ferulic acid ethyl ester	[M-H]-	0.708134436874475			Phenylpropanoids and polyketides	Cinnamic acids and derivatives	Hydroxycinnamic acids and derivatives	6824.88	7877.21	6076.64	20134.3	28823.1	27057.7	6926.24	25338.4	0.27335	0.00242554	0.770456
M371T157	370.97375	157.1980	nodiff	Fialuridine	[M-H]-	0.992674826217076			Nucleosides, nucleotides, and analogues	Pyrimidine nucleosides	Pyrimidine 2'-deoxyribonucleosides	9205.85	8779.94	9493.42	1325.82	748.768	1391.19	9159.74	1155.26	7.92872	1.03736e-05	0.476365
M221T465	221.07015	464.7920	nodiff	Flavone	[M-H]-	0.729673762535909	HMDB0003075	C10043	Phenylpropanoids and polyketides	Flavonoids	Flavones	1684.79	1270.08	774.589	1227.14	946.051	1463.57	1243.15	1212.25	1.02549	0.923591	0.0502083
M681T412	681.12858	412.4130	nodiff	Flavone base + 3o, 2meo, o-hexa-hexa	[M-H]-	0.881861860438131	HMDB0037460		Phenylpropanoids and polyketides	Flavonoids	Flavonoid glycosides	1496.99	1593.82	1194.41	1150.8	483.188	565.9	1428.41	733.297	1.94793	0.0454206	0.125897
M121T77	120.97803	76.9600	nodiff	Flufenacet ethanesulfonic acid	[M-H-C9H12FN]-	0.818779951457357			Benzenoids	Benzene and substituted derivatives	Anilides	52367.1	110296	77265.3	107592	98290.3	98096.4	79976.2	101326	0.789294	0.27914	0.958699
M164T237	164.05561	236.7900	nodiff	Formylanthranilic acid	[M-H]-	0.83742430682751	HMDB0004089	C05653	Benzenoids	Benzene and substituted derivatives	Benzoic acids and derivatives	6681.15	7559.15	7094.8	917.36	1129.86	1038.34	7111.7	1028.52	6.9145	2.00723e-05	0.414227
M409T187	409.23378	186.8390	nodiff	Forskolin	[M-H]-	0.948498536974107		C09076	Lipids and lipid-like molecules	Prenol lipids	Triterpenoids	3510.85	2898.61	2558.52	1734.44	1575.37	1281.31	2989.33	1530.37	1.95333	0.00912289	0.191309
M623T473	622.98795	473.3525	nodiff	Forsythoside a	[M-H]-	0.705328070602427		C10456	Phenylpropanoids and polyketides	Cinnamic acids and derivatives	Hydroxycinnamic acids and derivatives	794.506	562.496	423.09	460.808	408.654	295.694	593.364	388.386	1.52777	0.159482	0.0635221
M175T559	174.95399	559.3760	nodiff	Fosfomycin	(M+K-2H)-	0.8825						17107.1	17478.1	18262.4	29000.8	18367.2	13367.1	17615.9	20245.1	0.870131	0.599897	0.281313
M355T51	355.04731	51.0720	nodiff	Fumarprotocetraric acid	[M-H-C4H4O4]-	0.959997041296215						8913.31	31183.1	13693.6	41855.1	26826.2	22922.6	17930	30534.6	0.587203	0.229436	0.605855
M341T432	341.10753	431.5120	nodiff	Galactinol	(M-H)-	0.6156	HMDB0005826	C01235	Organic oxygen compounds	Organooxygen compounds	Carbohydrates and carbohydrate conjugates	2810.46	2347.21	1806.55	3160.43	1420.17	1039.71	2321.4	1873.44	1.23911	0.564616	0.0931002
M588T448	588.07443	447.9605	nodiff	Gdp-l-fucose	[M-H]-	0.966352355506531	HMDB0001095	C00325	Nucleosides, nucleotides, and analogues	Purine nucleotides	Purine nucleotide sugars	10474.5	13541.8	12389.6	9916.65	5165.14	4956.51	12135.3	6679.43	1.81682	0.0420279	0.340604
M401T431	401.12719	431.3680	nodiff	Gentiopicroside	[M+FA-H]-	0.838236517963285			Organic oxygen compounds	Organooxygen compounds	Carbohydrates and carbohydrate conjugates	1502.08	1009.31	793.071	458.849	313.242	287.542	1101.49	353.211	3.11849	0.0258956	0.139577
M829T188	829.48545	187.8160	nodiff	Ginsenoside f2	[M+FA-H]-	0.816427595710391			Lipids and lipid-like molecules	Prenol lipids	Triterpenoids	1386.58	1041.07	529.398	1531.65	1647.82	1415.02	985.683	1531.5	0.643607	0.101758	0.131648
M815T36_2	815.48564	36.4990	nodiff	Ginsenoside f3	[M+FA-H]-	0.919746704729435			Lipids and lipid-like molecules	Prenol lipids	Triterpenoids	25702	170497	20568.3	24066.8	24020.9	17525.8	72255.7	21871.1	3.3037	0.363609	1.10691
M274T412	274.10294	412.0125	nodiff	Glu-gln	[M-H]-	0.810774319653783			Organic acids and derivatives	Carboxylic acids and derivatives	Amino acids, peptides, and analogues	8195.27	6394.03	5714.28	3145.72	1857.92	1574.57	6767.86	2192.74	3.08649	0.00662932	0.353845
M358T477	358.01146	476.8510	nodiff	Glucoiberin	[M-H-CH4SO]-	0.788231413132231	HMDB0015310	C08411	Organic oxygen compounds	Organooxygen compounds	Carbohydrates and carbohydrate conjugates	3760.06	3989.69	3640.22	2564	3296.57	2749.86	3796.66	2870.14	1.32281	0.0187909	0.108724
M179T447	178.98313	447.0770	nodiff	Glucose	[M-H]-	0.876717069351521	HMDB0000122	C00031	Organic oxygen compounds	Organooxygen compounds	Carbohydrates and carbohydrate conjugates	977.189	4512.14	2566.55	5553.47	6194.9	4632.62	2685.29	5460.33	0.491782	0.0680896	0.311748
M430T489	430.01474	488.8420	nodiff	Glucotropaeolin	(M+Na-2H)-	0.8767						1994.28	1851.74	1636.64	1766.62	1231.28	1233.89	1827.55	1410.6	1.29559	0.113154	0.0892085
M145T378	145.06117	378.2235	nodiff	Glutamine	[M-H]-	0.989012360246698	HMDB0000641	C00064	Organic acids and derivatives	Carboxylic acids and derivatives	Amino acids, peptides, and analogues	432389	473090	406165	666815	193127	180380	437215	346774	1.26081	0.604799	1.08436
M306T419	306.07384	418.5605	nodiff	Glutathione	[M-H]-	0.943370632515732	HMDB0000125	C00051	Organic acids and derivatives	Carboxylic acids and derivatives	Amino acids, peptides, and analogues	98341.3	266887	88537.7	234221	35413.8	48231.9	151255	105955	1.42754	0.628055	0.477521
M339T29_2	339.19963	29.0370	nodiff	Gly-His-Lys	[M-H]-	0.995242722768242			Organic acids and derivatives	Carboxylic acids and derivatives	Amino acids, peptides, and analogues	315025	115120	46732	324688	181626	122052	158959	209455	0.758916	0.641656	1.3644
M151T233	151.06027	232.8700	nodiff	Glycerol	(M+CH3COO)-	0.7474	HMDB0000131	C00116	Organic oxygen compounds	Organooxygen compounds	Carbohydrates and carbohydrate conjugates	11651	8245.68	7224.67	7537.04	7491.42	6386.31	9040.44	7138.26	1.26648	0.242991	0.184007
M153T375	152.99503	375.4960	nodiff	Glycerol 3-phosphate	(M-H2O-H)-	0.9992	HMDB0000126	C00093	Lipids and lipid-like molecules	Glycerophospholipids	Glycerophosphates	8536.86	26258.1	13800.6	5737.02	4670.96	4815.5	16198.5	5074.49	3.19215	0.10216	0.52913
M464T179	464.31248	179.1900	nodiff	Glycocholic acid	[M-H]-	0.979722435859943	HMDB0000138	C01921	Lipids and lipid-like molecules	Steroids and steroid derivatives	Bile acids, alcohols and derivatives	109054	57304.4	55542.5	50112.6	46627	34200.2	73967.1	43646.6	1.69468	0.171111	0.845515
M448T200	448.30467	199.8850	nodiff	Glycodeoxycholic acid	[M-H]-	0.999676117491077	HMDB0000631	C05464	Lipids and lipid-like molecules	Steroids and steroid derivatives	Bile acids, alcohols and derivatives	13406.8	17795.2	22678.1	14897.8	9658.22	10086.4	17960	11547.5	1.55532	0.112381	0.306496
M261T338	261.12992	338.0470	nodiff	Guanidinopropionic acid	[2M-H]-	0.998375252817311	HMDB0013222	C03065	Organic nitrogen compounds	Organonitrogen compounds	Guanidines	7931.79	5450.78	8013.23	639.518	364.617	410.043	7131.93	471.393	15.1295	0.00140187	0.436244
M344T433	344.03868	433.4480	nodiff	Guanosine 3',5'-cyclic monophosphate	[M-H]-	0.826918486281694	HMDB0001314	C00942	Nucleosides, nucleotides, and analogues	Purine nucleotides	Cyclic purine nucleotides	3178.27	2525.26	1161.94	1361.27	1767.28	1784.38	2288.49	1637.64	1.39743	0.346007	0.0716486
M362T486	362.04892	485.6800	nodiff	Guanosine 5'-monophosphate (GMP)	(M-H)-	0.9435	HMDB0001397	C00144	Lipids and lipid-like molecules	Fatty Acyls	Eicosanoids	16362.8	13683.2	19607.1	8175.98	6364.14	8880.68	16551	7806.93	2.12004	0.0094668	0.452068
M504T492	503.97222	491.5125	nodiff	Guanosine 5'-triphosphate	[M-H-H2O]-	0.732085250625057	HMDB0001273	C00044	Nucleosides, nucleotides, and analogues	Purine nucleotides	Purine ribonucleotides	34192.3	31251	26891.7	35178.1	32760.9	31306.6	30778.3	33081.9	0.930369	0.39196	0.398941
M604T466	604.06809	465.8530	nodiff	Guanosine diphosphate mannose	[M-H]-	0.992628640373446	HMDB0001163	C00096	Nucleosides, nucleotides, and analogues	Purine nucleotides	Purine nucleotide sugars	5634.61	32594.2	4585.72	8731.28	5346.2	4861.84	14271.5	6313.11	2.26061	0.437953	0.423701
M625T30	625.13023	30.1985	nodiff	Herbacetin-3,8-diglucopyranoside	[M-H]-	0.992255560268891			Phenylpropanoids and polyketides	Flavonoids	Flavonoid glycosides	3780.56	13090	6372.13	15120.2	10781.6	9742.08	7747.57	11881.3	0.652082	0.269317	0.366705
M433T33	433.13745	33.4350	nodiff	Hexose + c11h12o4	[M+HCOO]-	0.816933004407439			Lipids and lipid-like molecules	Prenol lipids	Terpene glycosides	6398.51	11853	3744.33	1942.87	1472.36	1207.55	7331.96	1540.93	4.75814	0.0730444	0.371797
M257T456	257.07696	455.7450	nodiff	His-Cys	[M-H]-	0.994822238256548	HMDB0000884					1735.53	797.349	1250.67	2163.74	844.814	1619.96	1261.19	1542.84	0.817445	0.580406	0.116891
M241T50	241.21632	49.8160	nodiff	His-ser	[M-H]-	0.791603301907487	HMDB0000273	C00214	Nucleosides, nucleotides, and analogues	Pyrimidine nucleosides	Pyrimidine 2'-deoxyribonucleosides	80797.9	50857.5	83694.7	69238.3	103454	64238.2	71783.4	78976.9	0.908916	0.67975	0.438943
M325T29	325.18421	29.3775	nodiff	Hydroquinidine	[M-H]-	0.998804599611013		C10696				445494	145692	50034.7	378495	216079	122511	213740	239028	0.894207	0.866057	1.41397
M197T459	196.97505	459.2480	nodiff	Hydroxypyruvic acid dimethyl ketal phosphate	[M-H-CH4O]-	0.814696042272038			Organic oxygen compounds	Organooxygen compounds	Ethers	9636.26	8765.61	9387.2	7294.1	7987.49	8109.49	9263.02	7797.03	1.18802	0.0155693	0.104497
M323T30	323.16662	30.3160	nodiff	Hymeglusin	[M-H]-	0.990006345391621			Lipids and lipid-like molecules	Fatty Acyls	Fatty acids and conjugates	3267.65	2534.08	1785.93	6131.75	5528.98	2702.31	2529.22	4787.68	0.528276	0.118737	0.248934
M310T173	310.08673	173.3370	nodiff	Icilin	[M-H]-	0.768288335900697		C20171	Benzenoids	Benzene and substituted derivatives	Nitrobenzenes	934.886	1434.47	2065.49	794.445	614.932	750.889	1478.28	720.089	2.05291	0.084151	0.115227
M227T114	227.06597	114.3605	nodiff	Ile-Pro	[M-H]-	0.907515143488068	HMDB0000012	C00526	Nucleosides, nucleotides, and analogues	Pyrimidine nucleosides	Pyrimidine 2'-deoxyribonucleosides	36621	22205.1	35077.3	4183.57	2900.43	642.742	31301.1	2575.58	12.153	0.00358725	0.907039
M144T39	144.04457	38.9255	nodiff	Indole-3-carboxaldehyde	[M-H]-	0.989397879196905	HMDB0029737	C08493	Organoheterocyclic compounds	Indoles and derivatives	Indoles	69590.9	51412.4	42171.1	36784.8	60449.3	59528.3	54391.4	52254.1	1.0409	0.857575	0.184614
M212T30	212.00176	30.3710	nodiff	Indoxyl sulfate	[M-H]-	0.980227379168312	HMDB0000682		Organic acids and derivatives	Organic sulfuric acids and derivatives	Arylsulfates	23079.7	56060	26997	26642.8	31033.9	28561.1	35378.9	28745.9	1.23074	0.561151	0.450123
M369T442	369.02086	441.9835	nodiff	Inosine 5'-monophosphate (IMP)	(M+Na-2H)-	0.6366	HMDB0000175	C00130	Nucleosides, nucleotides, and analogues	Purine nucleotides	Purine ribonucleotides	21024.8	23275.2	17316	1859.64	1884.51	2659.08	20538.7	2134.41	9.62264	0.000469578	0.720806
M707T36	707.49782	35.6270	nodiff	Ionomycin	[M-H]-	0.745087733365763			Lipids and lipid-like molecules	Prenol lipids	Terpene glycosides	14197.3	32122.3	12032.4	18445.5	10679.1	12316.5	19450.7	13813.7	1.40807	0.453182	0.272213
M521T28	521.10351	27.5150	nodiff	Iridin	[M-H]-	0.8895965013487		C10465	Phenylpropanoids and polyketides	Isoflavonoids	Isoflavonoid O-glycosides	3171.18	7911.15	6136.6	13177	8017.62	3580.21	5739.64	8258.27	0.695018	0.461919	0.212681
M435T27_2	435.09925	26.5940	nodiff	Irisxanthone	[M-H]-	0.860403277558019		C10067	Organoheterocyclic compounds	Benzopyrans	1-benzopyrans	3448.73	1767.59	1685.47	1972.08	2131.2	2550.51	2300.6	2217.93	1.03727	0.897055	0.0898275
M144T382	144.06571	381.7385	nodiff	Isobutyrylglycine	[M-H]-	0.987445368892981	HMDB0000730		Organic acids and derivatives	Carboxylic acids and derivatives	Amino acids, peptides, and analogues	16549.4	9131.26	9593.77	11176.1	7650.89	7346.76	11758.1	8724.57	1.3477	0.323406	0.294015
M227T431	226.99498	430.8280	nodiff	Isopentenyl pyrophosphate	[M-H-H2O]-	0.904458626989224	HMDB0001347	C00129	Lipids and lipid-like molecules	Prenol lipids	Isoprenoid phosphates	8630.18	1976.89	4294.19	1950.79	2060.06	2151.6	4967.09	2054.15	2.41807	0.209668	0.283649
M132T433	132.02965	432.8010	nodiff	L-Aspartate	(M-H)-	0.9409	HMDB0000191	C00049	Organic acids and derivatives	Carboxylic acids and derivatives	"Amino acids, peptides, and analogues"	8969.06	10550.1	13724.4	5831.36	5194.75	4674.86	11081.2	5233.66	2.11729	0.0152549	0.35767
M168T365	167.99639	364.5880	nodiff	L-Cysteic acid	[M-H]-	0.97719635220838	HMDB0002757	C00506	Organic acids and derivatives	Carboxylic acids and derivatives	Amino acids, peptides, and analogues	10637.5	6440.52	8146.04	2932.21	1740.74	2956.1	8408.01	2543.02	3.30631	0.0102495	0.402516
M157T178	157.03577	177.8300	nodiff	L-dihydroorotate	[M-H]-	0.985375154232389	HMDB0003349	C00337	Organic acids and derivatives	Carboxylic acids and derivatives	Amino acids, peptides, and analogues	56985.9	58899.4	56460.3	38450.7	27538.9	25291.5	57448.5	30427	1.88807	0.00282301	0.824428
M165T188	165.07513	187.7880	nodiff	L-fucitol	[M-H]-	0.841023156641592			Organic oxygen compounds	Organooxygen compounds	Carbohydrates and carbohydrate conjugates	5384.17	6019.1	4357.7	7302.45	5784.73	3579.52	5253.66	5555.56	0.945657	0.811344	0.104967
M243T366	243.02950	365.7830	nodiff	L-fucose-1-phosphate	[M-H]-	0.706672219519031	HMDB0001265	C02985	Organic oxygen compounds	Organooxygen compounds	Carbohydrates and carbohydrate conjugates	3714.29	3302.53	3465.29	2804.92	2586.44	2224.94	3494.04	2538.77	1.37627	0.00995377	0.139343
M154T446	154.06132	445.6340	nodiff	L-Histidine	(M-H)-	0.731	HMDB0000177	C00135	Organic acids and derivatives	Carboxylic acids and derivatives	"Amino acids, peptides, and analogues"	32677.4	48742.2	43324.8	25140.7	24555.7	43677.1	41581.4	31124.5	1.33597	0.253866	0.277144
M203T300	203.05832	299.6695	nodiff	L-Iditol	(M+Na-2H)-	0.6186	HMDB0011632	C01507	Organic oxygen compounds	Organooxygen compounds	Carbohydrates and carbohydrate conjugates	2435.78	866.281	1399.51	610.494	621.455	534.063	1567.19	588.671	2.66225	0.101353	0.162778
M130T265	130.08720	265.3040	nodiff	L-Isoleucine	(M-H)-	0.9086	HMDB0000172	C00407	Organic acids and derivatives	Carboxylic acids and derivatives	"Amino acids, peptides, and analogues"	1.14981e+06	910551	793381	1.36895e+06	758222	670407	951248	932527	1.02007	0.942396	1.89137
M172T188	172.09746	188.1445	nodiff	L-leucine, n-acetyl	[M-H]-	0.904398468603153	HMDB0011756	C02710	Organic acids and derivatives	Carboxylic acids and derivatives	Amino acids, peptides, and analogues	42047.2	33647.9	32183	3204.2	1620.62	2018.43	35959.3	2281.08	15.7642	0.000412438	0.984233
M133T488	133.01362	487.6410	nodiff	L-Malic acid	(M-H)-	0.7616	HMDB0000156	C00149	Organic acids and derivatives	Hydroxy acids and derivatives	Beta hydroxy acids and derivatives	86162	33249.1	55064.2	98754.6	75976.4	108974	58158.4	94568.4	0.614988	0.115878	1.10017
M164T280	164.07019	280.1805	nodiff	L-Phenylalanine	(M-H)-	0.9771	HMDB0000159	C00079	Organic acids and derivatives	Carboxylic acids and derivatives	"Amino acids, peptides, and analogues"	50690.8	46875.5	44008.2	77243.2	58513.4	47983.8	47191.5	61246.8	0.770514	0.18437	0.715836
M135T319	135.02911	318.5480	nodiff	L-threonate	[M-H]-	0.877516847622804	HMDB0000943	C01620	Organic oxygen compounds	Organooxygen compounds	Carbohydrates and carbohydrate conjugates	30614	32712.4	16702.4	35439.1	18634.6	10328.2	26676.3	21467.3	1.24264	0.59109	0.197704
M984T112	983.50847	112.0460	nodiff	Lanatoside b	[M-H]-	0.753473906696361			Lipids and lipid-like molecules	Steroids and steroid derivatives	Steroid lactones	2732.26	1973.43	2035.5	1940.52	1913.2	1878.53	2247.06	1910.75	1.17601	0.240041	0.0815187
M674T173	673.52662	172.8005	nodiff	Linoleoylglycine	[2M-H]-	0.971589260361784			Organic acids and derivatives	Carboxylic acids and derivatives	Amino acids, peptides, and analogues	3626.32	2854.68	2862.28	5454.65	2188.45	1335.3	3114.43	2992.8	1.04064	0.928933	0.108803
M328T295	328.10640	295.4420	nodiff	Lithosprmoside	[M-H]-	0.843703815999645			Organic oxygen compounds	Organooxygen compounds	Carbohydrates and carbohydrate conjugates	383.867	432.748	444.823	3216.27	2350.23	626.344	420.479	2064.28	0.203693	0.0970136	0.199279
M421T32	421.26074	31.9360	nodiff	Lovastatin hydroxy acid	[M-H]-	0.990750753695956		C21130	Organic acids and derivatives	Hydroxy acids and derivatives	Medium-chain hydroxy acids and derivatives	23535.5	20237.8	5493.39	31524.1	22499.7	20475.9	16422.2	24833.2	0.661301	0.26556	0.484598
M133T405	133.01383	405.3650	nodiff	Malate	[M-H]-	0.991439692329528	HMDB0000156	C00149	Organic acids and derivatives	Hydroxy acids and derivatives	Beta hydroxy acids and derivatives	500761	347419	225576	250208	119017	130951	357919	166725	2.14675	0.100731	2.10566
M132T456	132.02984	456.1315	nodiff	Maleic acid	(M+NH4-2H)-	0.8922	HMDB0000176	C01384	Organic acids and derivatives	Carboxylic acids and derivatives	Dicarboxylic acids and derivatives	9120.63	18826	23900.9	9976.26	7554.71	6501.35	17282.5	8010.77	2.15741	0.105951	0.409596
M125T297	125.02356	297.4120	nodiff	Maltol	[M-H]-	0.889465821540597	HMDB0030776	C11918	Organoheterocyclic compounds	Pyrans	Pyranones and derivatives	1302.06	1783.63	1738.49	885.792	2023.07	1852.48	1608.06	1587.11	1.0132	0.95932	0.0591799
M665T479	665.21176	478.8215	nodiff	Maltotetraose	[M-H]-	0.914884605231351	HMDB0001296	C02052	Organic oxygen compounds	Organooxygen compounds	Carbohydrates and carbohydrate conjugates	1178.72	1528.63	1326.05	2457.2	812.278	711.834	1344.47	1327.1	1.01309	0.977344	0.0427867
M117T305	116.95878	305.2915	nodiff	Mesoxalate	[M-H]-	0.899511450155955	HMDB0031522	C07930	Organic acids and derivatives	Carboxylic acids and derivatives	Dicarboxylic acids and derivatives	21964.2	25607	24864.4	19687.6	18339.7	18746.2	24145.2	18924.5	1.27587	0.0115015	0.252268
M309T28	309.17291	27.5575	nodiff	Mestranol	[M-H]-	0.940928128414457	HMDB0015446	C07618	Lipids and lipid-like molecules	Steroids and steroid derivatives	Estrane steroids	112585	57676.6	17260.6	130517	77689.4	54123.9	62507.3	87443.6	0.714831	0.523144	0.842871
M367T28	367.21540	28.1575	nodiff	Methoxyfenozide	[M-H]-	0.989074898230859		C18525	Benzenoids	Benzene and substituted derivatives	Benzoic acids and derivatives	3350.25	4481.86	2877.87	18050.8	13670.4	13556.3	3569.99	15092.5	0.236541	0.00176623	0.612415
M311T37	311.22403	36.6520	nodiff	Methyl-13-hydroperoxy-delta9e,11e-octadecadienoate	[M-CH3]-	0.811781851856073			Lipids and lipid-like molecules	Fatty Acyls	Lineolic acids and derivatives	9982.19	24020.3	5774.31	32046.2	26209	22285.3	13258.9	26846.8	0.493874	0.093611	0.664513
M307T434	306.98834	433.8110	nodiff	Mevalonic acid 5-pyrophosphate	[M-H]-	0.856977141963568	HMDB0001981		Organic oxygen compounds	Organic oxoanionic compounds	Organic pyrophosphates	3614.76	2767.36	2561.73	10677	6411.17	8431.27	2981.28	8506.49	0.350471	0.0122653	0.42115
M397T28	397.22438	28.3890	nodiff	Mitragynine	[M-H]-	0.87677183133424	HMDB0041933	C09226				20558.6	11437.6	12047.2	39976.7	28936.9	24043.9	14681.1	30985.8	0.473802	0.0426222	0.726764
M227T50	227.20075	50.4505	nodiff	Myristic acid	[M-H]-	0.994772108206236	HMDB0000806	C06424	Lipids and lipid-like molecules	Fatty Acyls	Fatty acids and conjugates	316438	354776	361681	365268	374858	256997	344298	332374	1.03587	0.782183	0.403463
M508T35	508.47020	35.3390	nodiff	N-(1,3-dihydroxyoctadec-4-en-2-yl)tetradecanamide	[M-H]-	0.861057667806109			Lipids and lipid-like molecules	Sphingolipids	Ceramides	46369.2	32027.5	57211.2	17039.9	5561.97	10667.1	45202.6	11089.7	4.0761	0.0130851	0.953905
M642T150	642.48412	150.3710	nodiff	N-(dodecanoyl)-1-.beta.-glucosyl-sphing-4-enine	[M-H]-	0.985224576707048			Lipids and lipid-like molecules	Sphingolipids	Glycosphingolipids	1477.94	2865.15	1236.75	7771.88	5759.6	7027.57	1859.94	6853.02	0.271405	0.00300391	0.404039
M300T161	300.03849	160.8450	nodiff	N-acetyl-d-galactosamine 4-sulfate	[M-H]-	0.86856339796325			Organic oxygen compounds	Organooxygen compounds	Carbohydrates and carbohydrate conjugates	21691.1	21271.6	27350.6	10162.8	10394.7	7130.41	23437.8	9229.3	2.5395	0.0030831	0.595539
M300T425	300.03731	424.6880	nodiff	N-acetyl-d-glucosamine 6-phosphate	[M-H]-	0.960805854220831	HMDB0001062	C00357	Organic oxygen compounds	Organooxygen compounds	Carbohydrates and carbohydrate conjugates	36454.8	38498.6	1038.4	11286.7	9114.83	6923.72	25330.6	9108.41	2.78102	0.255214	0.467849
M220T246	220.08133	246.4290	nodiff	N-acetyl-d-mannosamine	[M-H]-	0.8604685186385	HMDB0001129	C00645	Organic oxygen compounds	Organooxygen compounds	Carbohydrates and carbohydrate conjugates	13318.1	13499.9	16752.2	2553.41	2824.66	2044.22	14523.4	2474.09	5.8702	0.00045157	0.574593
M188T382	188.05623	381.8190	nodiff	N-acetyl-l-glutamate	[M-H]-	0.978327675151519	HMDB0001138	C00624	Organic acids and derivatives	Carboxylic acids and derivatives	Amino acids, peptides, and analogues	247227	176014	162093	218644	126928	122519	195112	156030	1.25047	0.393939	1.01256
M190T193	190.05350	193.3275	nodiff	N-acetyl-l-methionine	[M-H]-	0.977085364399224	HMDB0011745	C02712	Organic acids and derivatives	Carboxylic acids and derivatives	Amino acids, peptides, and analogues	29205	20649.5	16589.7	49190.3	25620.2	27823.1	22148.1	34211.2	0.647392	0.223678	0.617435
M303T414	303.07643	413.8420	nodiff	N-Acetylaspartylglutamate (NAAG)	(M-H)-	0.9708	HMDB0001067	C12270	Organic acids and derivatives	Carboxylic acids and derivatives	"Amino acids, peptides, and analogues"	10919.6	9214.05	11444.4	9744.6	4699.66	5947.35	10526	6797.2	1.54858	0.0879743	0.288346
M300T438	300.04800	438.0770	nodiff	N-Acetylglucosamine 1-phosphate	[M-H]-	0.99813594147544	HMDB0001367	C04256	Organic oxygen compounds	Organooxygen compounds	Carbohydrates and carbohydrate conjugates	45077.6	67745.7	85529.4	35022.9	27165.7	27821.7	66117.5	30003.4	2.20366	0.039309	0.860141
M334T432	334.12389	432.1665	nodiff	N-acetylglucosaminylasparagine	[M-H]-	0.743694471991576			Organic acids and derivatives	Carboxylic acids and derivatives	Amino acids, peptides, and analogues	4161.76	3561.2	23647.5	3745.24	2978.74	1414.63	10456.8	2712.87	3.85453	0.307871	0.341501
M187T305	187.07120	305.0760	nodiff	N-acetylglutamine	[M-H]-	0.961177942291835	HMDB0006029		Organic acids and derivatives	Carboxylic acids and derivatives	"Amino acids, peptides, and analogues"	17650.2	17345.2	18037.4	2035.9	1927.49	2061.67	17677.6	2008.35	8.80205	1.73744e-07	0.667603
M308T367	308.09762	366.9205	nodiff	N-acetylneuraminic acid	[M-H]-	0.997255529911514	HMDB0000230	C00270	Organic oxygen compounds	Organooxygen compounds	Carbohydrates and carbohydrate conjugates	22602	15835	18860.3	7987.54	4488.36	6773.61	19099.1	6416.5	2.97656	0.00456506	0.591586
M438T195	438.29595	195.0285	nodiff	N-arachidonoyldopamine	[M-H]-	0.900032222782398			Benzenoids	Phenols	Benzenediols	9252.25	9251.67	10912.8	11507.2	8526.67	6488.81	9805.57	8840.89	1.10912	0.569509	0.108792
M446T36	446.32974	36.0455	nodiff	N-docosanoyltaurine	[M-H]-	0.796857523161794			Lipids and lipid-like molecules	Fatty Acyls	Fatty amides	12120.4	152698	9534.78	26752.6	16724.6	22046.8	58117.6	21841.4	2.66089	0.486609	0.962488
M176T190	176.03747	190.1075	nodiff	N-formylmethionine	[M-H]-	0.995641131999834	HMDB0001015	C03145	Organic acids and derivatives	Carboxylic acids and derivatives	Amino acids, peptides, and analogues	38479.6	28551.3	23217.7	22117.1	13788	11909.5	30082.8	15938.2	1.88747	0.0607128	0.586368
M290T353	290.08761	352.5995	nodiff	N-fructosyl pyroglutamate	[M-H]-	0.88987818487295			Organic acids and derivatives	Carboxylic acids and derivatives	Amino acids, peptides, and analogues	9022.08	7981.12	11164.5	20563.1	11627.5	10378.8	9389.22	14189.8	0.661689	0.224128	0.368816
M338T117	338.26886	116.6215	nodiff	N-oleoyl-l-serine	[M-H-CH2O]-	0.961237839224773			Organic acids and derivatives	Carboxylic acids and derivatives	Amino acids, peptides, and analogues	2729.96	4844.17	1783.5	1449.69	959.706	1070.23	3119.21	1159.87	2.68927	0.0994077	0.207616
M362T37	362.23513	36.6750	nodiff	N-palmitoyltaurine	[M-H]-	0.998459185072994			Lipids and lipid-like molecules	Fatty Acyls	Fatty amides	8390.63	157750	9253.75	177929	126790	137206	58465	147308	0.396889	0.162958	1.67748
M390T47	390.26461	46.5680	nodiff	N-stearoyltaurine	[M-H]-	0.987957489713036			Lipids and lipid-like molecules	Fatty Acyls	Fatty amides	6240.84	24950.4	20007.5	19824.5	19024.9	13408.3	17066.2	17419.2	0.979735	0.95554	0.283726
M399T370	399.14316	370.1590	nodiff	N,n'-dicarbobenzyloxy-l-ornithine	[M-H]-	0.989037969233827			Benzenoids	Benzene and substituted derivatives	Benzyloxycarbonyls	2307.99	2232.35	1892.33	18543.7	7042.01	7148.71	2144.22	10911.5	0.196511	0.0832983	0.481486
M247T34_2	247.16882	33.5850	nodiff	Nabilone	[M-H-C8H12O]-	0.963270731582502	HMDB0014629		Organoheterocyclic compounds	Naphthopyrans	Naphthopyranones	26417	23575.6	16063.9	35584.1	17046	26114	22018.8	26248	0.838876	0.531297	0.386628
M271T421_2	271.05512	421.1095	nodiff	Naringenin	[M-H]-	0.779698004443671	HMDB0128074	C00509	Phenylpropanoids and polyketides	Flavonoids	Flavans	10224.6	7758.05	9136.76	15598.5	7699.91	8121.78	9039.81	10473.4	0.863122	0.618889	0.249255
M429T33_1	429.07813	32.5390	nodiff	Naringenin-4'-o-.beta.-d-glucuronide	[M-H-H2O]-	0.719426515888622			Phenylpropanoids and polyketides	Flavonoids	Flavonoid glycosides	11463.3	34554.8	23692	44402.9	34655.4	30522.9	23236.7	36527	0.63615	0.165152	0.664231
M583T495	583.12359	494.7745	nodiff	Neomangiferin	[M-H]-	0.981358556360176			Organoheterocyclic compounds	Benzopyrans	1-benzopyrans	478.841	488.607	646.978	960.328	588.513	785.343	538.142	778.061	0.691644	0.117154	0.0866356
M122T213	122.02396	213.1060	nodiff	Nicotinate	[M-H]-	0.99899758923425	HMDB0001488	C00253	Organoheterocyclic compounds	Pyridines and derivatives	Pyridinecarboxylic acids and derivatives	1604.28	2312.98	2439.45	2001.6	2128.41	1824.44	2118.9	1984.82	1.06756	0.650699	0.0336628
M190T450	190.03522	450.3170	nodiff	Nitrilotriacetic acid	[M-H]-	0.816510511127353		C14695	Organic acids and derivatives	Carboxylic acids and derivatives	Amino acids, peptides, and analogues	2586.82	2756.3	2574.84	3138.89	2416.85	2589.99	2639.32	2715.24	0.972037	0.75315	0.0944208
M932T192	931.52138	192.0890	nodiff	Notoginsenoside r1	[M-H]-	0.885934162288795		C08961	Lipids and lipid-like molecules	Prenol lipids	Triterpenoids	2388.2	1903.91	1759.93	2069.83	1380.69	1443.04	2017.35	1631.19	1.23674	0.254846	0.0939666
M198T404	198.01591	404.0290	nodiff	O-phospho-l-homoserine	[M-H]-	0.954199291960172	HMDB0003484	C01102	Organic acids and derivatives	Carboxylic acids and derivatives	"Amino acids, peptides, and analogues"	2435.56	3514.78	3618.92	1688.84	2417.14	1932.82	3189.75	2012.93	1.58463	0.0536713	0.143708
M283T36	283.26440	36.2780	nodiff	Octadecanoic acid	[M-H]-	0.999216400729086	HMDB0000827	C01530	Lipids and lipid-like molecules	Fatty Acyls	Fatty acids and conjugates	3.40941e+06	4.82401e+06	3.23994e+06	2.25177e+06	2.89349e+06	2.68348e+06	3.82445e+06	2.60958e+06	1.46555	0.0862635	4.82978
M281T48	281.24898	47.9250	nodiff	Oleic acid	[M-H]-	0.999894150484478	HMDB0000207	C00712	Lipids and lipid-like molecules	Fatty Acyls	Fatty acids and conjugates	4.44629e+06	2.54439e+06	1.95275e+06	4.00651e+06	2.12042e+06	2.078e+06	2.98115e+06	2.73498e+06	1.09001	0.814957	4.1328
M447T402	447.09539	402.4085	nodiff	Orientin	[M-H]-	0.832754031385861		C10114	Phenylpropanoids and polyketides	Flavonoids	Flavonoid glycosides	2871.44	3301.08	2668.57	3906.36	3878.7	3623.05	2947.03	3802.7	0.774983	0.0144792	0.192132
M297T30_2	297.15274	30.2090	nodiff	Ostruthin	[M-H]-	0.930341430700765		C09281	Lipids and lipid-like molecules	Prenol lipids	Terpene lactones	128299	46268.5	15492.5	102969	51155.6	29005.4	63353.3	61043.5	1.03784	0.956905	0.722408
M487T155	487.13029	155.2900	nodiff	Oxyresveratrol	[2M-H]-	0.777911723435949	HMDB0128505	C10273				4088.33	3732.18	2097.12	390.135	349.124	356.953	3305.88	365.404	9.04718	0.00867748	0.279708
M178T195	178.05032	195.3250	nodiff	P-acetaminobenzoic acid	[M-H]-	0.936976634948176			Benzenoids	Benzene and substituted derivatives	Benzoic acids and derivatives	69163.3	60414.1	77320.3	48522.7	39662	31081.1	68965.9	39755.3	1.73476	0.0140851	0.819183
M341T386	341.10745	386.2670	nodiff	Palatinose	[M-H]-	0.908211869788939		C01742	Organic oxygen compounds	Organooxygen compounds	Carbohydrates and carbohydrate conjugates	3051.87	3957.86	3798.91	8390.82	8479.93	7260.16	3602.88	8043.63	0.447917	0.000769919	0.390275
M255T49	255.23322	49.1475	nodiff	Palmitic acid	[M-H]-	0.999945643918557	HMDB0000220	C00249	Lipids and lipid-like molecules	Fatty Acyls	Fatty acids and conjugates	7.02937e+06	4.94744e+06	5.64208e+06	8.22547e+06	3.7472e+06	7.56647e+06	5.87296e+06	6.51305e+06	0.901723	0.696101	5.86046
M218T266_1	218.10358	265.8605	nodiff	Pantothenate	[M-H]-	0.948540493397225	HMDB0000210	C00864	Organic oxygen compounds	Organooxygen compounds	Alcohols and polyols	3.17842e+06	2.77809e+06	2.30869e+06	2.7835e+06	1.48078e+06	1.46993e+06	2.75507e+06	1.91141e+06	1.44138	0.168998	4.14452
M434T37	434.23448	36.6920	nodiff	Paxilline	[M-H]-	0.75128460019196	HMDB0030323	C13782				3288.89	4125.82	1325.01	105501	75763.1	4719.17	2913.24	61994.4	0.046992	0.119426	1.14278
M805T40_2	804.58992	39.6650	nodiff	Pc 33:1	[M+CH3COOH-H]-	0.850947020831629			Lipids and lipid-like molecules	Glycerophospholipids	Glycerophosphocholines	131356	137874	129790	140655	100618	98375.8	133007	113217	1.1748	0.229163	0.483455
M831T41	830.59880	40.7815	nodiff	Pc 35:2	[M+CH3COOH-H]-	0.702519442516227						84875.7	101535	92679.7	65145.3	55937.4	51077	93030.1	57386.6	1.62111	0.00491749	0.902625
M873T40_2	872.63522	40.1365	nodiff	Pc 38:2	[M+CH3COOH-H]-	0.88650009678774			Lipids and lipid-like molecules	Glycerophospholipids	Glycerophosphocholines	43382	55907.5	50253.1	75561.1	31962.3	55472.3	49847.5	54331.9	0.917463	0.749503	0.370778
M863T135	862.55223	135.2810	nodiff	Pc 38:7	[M+CH3COOH-H]-	0.822491844293495			Lipids and lipid-like molecules	Glycerophospholipids	Glycerophosphocholines	29217.2	34821.8	29456.5	114095	247830	50266.6	31165.1	137397	0.226825	0.142199	1.5558
M891T40	890.58914	39.5380	nodiff	Pc 40:7	[M+CH3COOH-H]-	0.921633542180739			Lipids and lipid-like molecules	Glycerophospholipids	Glycerophosphocholines	7011.45	9914.88	9479.9	17872.9	13802.3	11981.8	8802.08	14552.3	0.604857	0.0427886	0.437533
M889T133	888.57230	132.9060	nodiff	Pc 40:8	[M+CH3COOH-H]-	0.826448653651696			Lipids and lipid-like molecules	Glycerophospholipids	Glycerophosphocholines	13850.4	20410.6	16872.9	12626.9	24257.7	30454.9	17044.6	22446.5	0.759343	0.38619	0.398153
M919T133_2	918.61261	133.0420	nodiff	Pc 42:7	[M+CH3COOH-H]-	0.846747742395206			Lipids and lipid-like molecules	Glycerophospholipids	Glycerophosphocholines	8749.07	8795.78	7434.69	17553.5	15378.2	14021.9	8326.52	15651.2	0.532005	0.00283621	0.508771
M733T138_1	732.57872	137.9090	nodiff	PC(16:0/16:0)	[M-H]-	0.879311468953392	HMDB0000564	C00157	Lipids and lipid-like molecules	Glycerophospholipids	Glycerophosphocholines	1783.44	2119.66	1508.43	1358	2569.84	1331.63	1803.84	1753.16	1.02891	0.914806	0.0480021
M857T148	856.55913	147.9590	nodiff	Pc(16:0/8-hete)	[M+Hac-H]-	0.882119237604384			Lipids and lipid-like molecules	Glycerophospholipids	Glycerophosphocholines	15556.8	11076.6	12101.5	11328.6	14466.1	10970.8	12911.6	12255.2	1.05356	0.726919	0.137313
M867T40	866.58863	39.6015	nodiff	Pc(16:0e/10-hdohe)	[M+Hac-H]-	0.946537372465176			Lipids and lipid-like molecules	Glycerophospholipids	Glycerophosphocholines	91617.8	116983	114367	97537.9	77976.8	62140.8	107656	79218.5	1.35897	0.0944121	0.624946
M839T39	838.55946	39.4060	nodiff	Pc(16:1e/8,9-epete)	[M+Hac-H]-	0.92050848670488			Lipids and lipid-like molecules	Glycerophospholipids	Glycerophosphocholines	42847.1	57464.7	48742.6	43620.2	32842.5	25960.1	49684.8	34141	1.45529	0.0801023	0.518014
M861T147	860.59464	147.3410	nodiff	Pc(18:0/9-hode)	[M+Hac-H]-	0.790579138646414			Lipids and lipid-like molecules	Glycerophospholipids	Glycerophosphocholines	10779.8	22853	14109.9	2987.57	18090.2	28746.7	15914.2	16608.2	0.958219	0.937349	0.290804
M895T40	894.61877	39.6720	nodiff	Pc(18:0e/20-hdohe)	[M+Hac-H]-	0.921979374697203			Lipids and lipid-like molecules	Glycerophospholipids	Glycerophosphocholines	28014.9	33524.3	30439.1	32524.9	23425	23995.3	30659.4	26648.4	1.15052	0.296906	0.132336
M871T40	870.61517	40.0090	nodiff	Pc(18:0e/8-hete)	[M+Hac-H]-	0.876657754529174			Lipids and lipid-like molecules	Glycerophospholipids	Glycerophosphocholines	70990.7	69926.7	71513.1	43198.8	38763.2	34199.8	70810.2	38720.6	1.82875	0.000262671	0.892388
M893T40	892.60320	39.6720	nodiff	Pc(18:1e/20-hdohe)	[M+Hac-H]-	0.927359633295581			Lipids and lipid-like molecules	Glycerophospholipids	Glycerophosphocholines	24758	29180.7	24578.6	59346.3	41507.7	41667.5	26172.4	47507.2	0.550915	0.0250572	0.848981
M779T37	778.51521	36.9230	nodiff	Pe(16:0/19,20-epdpe)	[M-H]-	0.990862017486815			Lipids and lipid-like molecules	Glycerophospholipids	Glycerophosphoethanolamines	21228	305190	27623.7	51512.5	11579.3	18943.7	118014	27345.2	4.31571	0.391239	1.46017
M765T139_1	764.52621	138.5145	nodiff	Pe(16:0e/10-hdohe)	[M-H]-	0.844044747984994			Lipids and lipid-like molecules	Glycerophospholipids	Glycerophosphoethanolamines	644002	758544	762220	931846	791438	858311	721588	860532	0.838538	0.068537	2.41701
M741T141_1	740.52374	140.9910	nodiff	Pe(16:0e/12-hete)	[M-H]-	0.711540667747411			Lipids and lipid-like molecules	Glycerophospholipids	Glycerophosphoethanolamines	719073	932183	702547	466133	1.20121e+06	960437	784601	875927	0.895738	0.709998	1.93082
M739T38	738.50749	37.8405	nodiff	Pe(16:1e/15-hete)	[M-H]-	0.754400594626673			Lipids and lipid-like molecules	Glycerophospholipids	Glycerophosphoethanolamines	490437	656033	501062	509385	756884	570174	549177	612148	0.897132	0.530014	1.74053
M805T196	804.53857	195.8510	nodiff	Pe(18:1/10-hdohe)	[M-H]-	0.706230936521344			Lipids and lipid-like molecules	Glycerophospholipids	Glycerophosphoethanolamines	10510.3	8398.29	8390.86	6926.64	7041.85	4577.36	9099.82	6181.95	1.472	0.0524295	0.243482
M805T37	804.51817	37.3430	nodiff	Pe(18:1/14-hdohe)	[M-H]-	0.793983313714203			Lipids and lipid-like molecules	Glycerophospholipids	Glycerophosphoethanolamines	7895.1	56398.2	7899.42	19095.8	15900.6	11489.2	24064.2	15495.2	1.55301	0.627228	0.508713
M1176T32	1175.77679	32.2215	nodiff	Pentaerythritol tetrakis(3,5-di-tert-butyl-4-hydroxyhydrocinnamate)	[M-H]-	0.993547372621966			Organic acids and derivatives	Carboxylic acids and derivatives	Tetracarboxylic acids and derivatives	228065	88852.5	382674	87532.5	120004	80086.5	233197	95874.3	2.43232	0.18449	1.64888
M827T507	827.26780	506.5840	nodiff	Pentasaccharides (hex-hex-hex-hex-hex)	[M-H]-	0.961621520810863			Organic oxygen compounds	Organooxygen compounds	Carbohydrates and carbohydrate conjugates	204.847	240.707	311.085	255.782	295.089	242.72	252.213	264.531	0.953436	0.742276	0.0210136
M693T38	693.46981	38.3580	nodiff	Pg 30:0	[M-H]-	0.712578838715191			Lipids and lipid-like molecules	Glycerophospholipids	Glycerophosphoglycerols	16929	39256.9	12689.3	43965.4	55072.1	51942.6	22958.4	50326.7	0.456187	0.0368494	0.977773
M719T84_2	719.48587	83.5605	nodiff	Pg 32:1	[M-H]-	0.807245851853935			Lipids and lipid-like molecules	Glycerophospholipids	Glycerophosphoglycerols	99566.2	130405	84983.1	205210	128681	116713	104985	150201	0.698959	0.215812	1.17208
M743T37	743.48734	37.1150	nodiff	Pg 34:3	[M-H]-	0.707914413702436			Lipids and lipid-like molecules	Glycerophospholipids	Glycerophosphoglycerols	29754.5	275969	79749.6	104074	164144	139944	128491	136054	0.944414	0.926616	1.36813
M772T38_1	771.51861	37.5170	nodiff	Pg 36:3	[M-H]-	0.761739555674782			Lipids and lipid-like molecules	Glycerophospholipids	Glycerophosphoglycerols	816672	4.86372e+06	695231	560325	490239	442606	2.12521e+06	497723	4.26986	0.300611	6.24687
M767T37_3	767.48640	36.7520	nodiff	Pg 36:5	[M-H]-	0.806804121483505			Lipids and lipid-like molecules	Glycerophospholipids	Glycerophosphoglycerols	93148.7	555750	79401.3	50653.5	42546.8	40149	242767	44449.8	5.4616	0.274031	2.18524
M796T72	795.52198	72.0925	nodiff	Pg 38:5	[M-H]-	0.807392949229064			Lipids and lipid-like molecules	Glycerophospholipids	Glycerophosphoglycerols	156222	289256	126343	117360	71420.8	99505.1	190607	96095.4	1.98352	0.142284	1.37038
M794T37_1	793.50284	36.7485	nodiff	Pg 38:6	[M-H]-	0.772964589828914			Lipids and lipid-like molecules	Glycerophospholipids	Glycerophosphoglycerols	120700	1.00896e+06	122373	1.18085e+06	1.03027e+06	1.02048e+06	417346	1.0772e+06	0.387436	0.0929519	4.70045
M824T37	823.54804	36.6305	nodiff	Pg 40:5	[M-H]-	0.750308495239445			Lipids and lipid-like molecules	Glycerophospholipids	Glycerophosphoglycerols	149233	833936	98999.4	560771	451472	410469	360723	474237	0.760638	0.662498	2.23773
M818T36_1	817.50382	36.2780	nodiff	Pg 40:8	[M-H]-	0.856774827707261			Lipids and lipid-like molecules	Glycerophospholipids	Glycerophosphoglycerols	47600	652958	51878.9	336201	207510	197064	250812	246925	1.01574	0.985847	1.62482
M842T36	841.50195	35.8350	nodiff	Pg 42:10	[M-H]-	0.890834277761526						14331.6	230020	11149.5	210995	113733	106737	85167	143822	0.592171	0.503427	1.29455
M192T179	192.06559	179.3915	nodiff	Phenaceturic acid	[M-H]-	0.999997389792394	HMDB0000821	C05598	Organic acids and derivatives	Carboxylic acids and derivatives	Amino acids, peptides, and analogues	5095.35	4605.26	4206.52	14558.7	10688.9	8724.45	4635.71	11324	0.40937	0.0181587	0.462725
M93T27	93.03400	27.2390	nodiff	Phenol	[M-H]-	0.894190829480008	HMDB0000228	C00146	Benzenoids	Phenols	1-hydroxy-4-unsubstituted benzenoids	16132.8	37040.4	23078	9049.36	12304.2	7569.77	25417	9641.1	2.63632	0.0666093	0.635599
M313T67	313.27298	67.1430	nodiff	Phenol, 5-(1,1-dimethyloctyl)-2-[(1s,3s)-3-hydroxycyclohexyl]-	[M-H-H2O]-	0.955515442838253			Benzenoids	Benzene and substituted derivatives	Cyclohexylphenols	12227.8	5744.07	5979.77	10194.6	480.311	340.501	7983.87	3671.82	2.17436	0.329999	0.341133
M164T258	164.07125	258.2760	nodiff	Phenylalanine	[M-H]-	0.916131505877222	HMDB0000159	C00079	Organic acids and derivatives	Carboxylic acids and derivatives	Amino acids, peptides, and analogues	528988	417089	377250	527493	291470	255381	441109	358115	1.23175	0.438969	1.3828
M163T115	163.03922	115.2030	nodiff	Phenylpyruvate	[M-H]-	0.932750384456273	HMDB0000205	C00166	Benzenoids	Benzene and substituted derivatives	Phenylpyruvic acid derivatives	73610.7	108966	23203	100825	23333	50041.3	68593.3	58066.6	1.18129	0.770376	0.09027
M540T190	540.36456	189.8180	nodiff	Phosphatidylcholine lyso alkyl 16:0	[M+CH3COO]-	0.997245506036119			Lipids and lipid-like molecules	Glycerophospholipids	Glycerophosphocholines	13389.7	12466	15497.9	14740.2	13664	9037.57	13784.5	12480.6	1.10448	0.543448	0.113252
M167T455	166.97505	455.1560	nodiff	Phosphoenolpyruvate	[M-H]-	0.962247430786934	HMDB0000263	C00074	Organic acids and derivatives	Organic phosphoric acids and derivatives	Phosphate esters	27562.2	16891.9	18116.2	4001.58	8289.36	3021.26	20856.7	5104.07	4.0863	0.0135561	0.644878
M184T292_2	183.99166	292.0405	nodiff	Phosphoserine	[M-H]-	0.933407935853288	HMDB0000272	C01005	Organic acids and derivatives	Carboxylic acids and derivatives	Amino acids, peptides, and analogues	6980.31	7355.22	7829.35	5597.94	8010.85	7709.5	7388.3	7106.1	1.03971	0.741415	0.0608112
M277T56	277.14359	56.0320	nodiff	Phthalic acid Mono-2-ethylhexyl Ester	(M-H)-	0.7487						12525.4	22013.9	11796.2	24693.3	23782.4	15653.5	15445.2	21376.4	0.722534	0.246143	0.452236
M283T251	283.04933	250.8475	nodiff	Physcion	[M-H]-	0.969722293449561		C17045	Benzenoids	Anthracenes	Anthraquinones	24783	21601.8	32264.9	11696.9	10425.9	10174.8	26216.6	10765.9	2.43516	0.0084291	0.610794
M329T485	328.94388	485.3010	nodiff	Phytic acid	[M-2H]2-	0.990922483264407	HMDB0003502	C01204	Organic oxygen compounds	Organooxygen compounds	Alcohols and polyols	1443.37	1429.39	1717.85	1301.29	1314.49	1020.73	1530.2	1212.17	1.26237	0.0767562	0.0580697
M809T40	809.48825	40.2970	nodiff	Pi 32:0	[M-H]-	0.927174441531726			Lipids and lipid-like molecules	Glycerophospholipids	Glycerophosphoinositols	5740.26	8760.64	4221.34	6222.7	5802.9	5161.85	6240.74	5729.15	1.0893	0.727641	0.0932207
M848T36	847.54634	36.1035	nodiff	Pi 35:2	[M-H]-	0.981163348550748			Lipids and lipid-like molecules	Glycerophospholipids	Glycerophosphoinositols	19959.2	181850	54259.8	318298	196044	191541	85356.4	235294	0.362764	0.0804709	2.1221
M858T185	857.51818	184.8360	nodiff	Pi 36:4	[M-H]-	0.949331420752974			Lipids and lipid-like molecules	Glycerophospholipids	Glycerophosphoinositols	55285.9	47586.8	46688.5	49324.7	29932.8	28069.5	49853.8	35775.7	1.39351	0.126917	0.551349
M856T112	855.50313	111.6940	nodiff	Pi 36:5	[M-H]-	0.97714196458943			Lipids and lipid-like molecules	Glycerophospholipids	Glycerophosphoinositols	43982.8	69662.5	67903.7	81249	55025.1	98715.6	60516.3	78329.9	0.772583	0.305127	0.692496
M872T184	871.53401	183.7290	nodiff	Pi 37:4	[M-H]-	0.977318866150875						16216.6	13082.5	17117	13172.5	7965.77	7685.33	15472	9607.87	1.61035	0.0534707	0.36979
M879T184	879.49970	183.6985	nodiff	Pi 38:7	[M-H]-	0.704207634707351			Lipids and lipid-like molecules	Glycerophospholipids	Glycerophosphoinositols	5195.79	1852.21	2593.24	1835.94	1352.43	1366.74	3213.75	1518.37	2.11657	0.173866	0.216232
M908T60	907.53315	60.0520	nodiff	Pi 40:7	[M-H]-	0.975720976525627			Lipids and lipid-like molecules	Glycerophospholipids	Glycerophosphoinositols	5540.26	3410.06	4205.97	17597.5	22141.2	20549.1	4385.43	20095.9	0.218225	0.0004331	0.71152
M906T181	905.51697	180.8540	nodiff	Pi 40:8	[M-H]-	0.944726632382499						3029.21	3486.98	4592.54	2457.15	2333	1961.2	3702.91	2250.45	1.64541	0.0407293	0.159547
M860T113	859.53397	113.4065	nodiff	Pi(16:0e/15-hete)	[M-H]-	0.990858371187534			Lipids and lipid-like molecules	Glycerophospholipids	Glycerophosphoinositols	109153	157726	100439	486412	1.31657e+06	582267	122439	795084	0.153996	0.0626782	4.27319
M900T189	899.52763	188.7990	nodiff	Pi(18:0/12-hepe)	[M-H]-	0.969995659368722			Lipids and lipid-like molecules	Glycerophospholipids	Glycerophosphoinositols	13769.1	12556.8	10911.2	5816.93	3539.66	3774.36	12412.3	4376.98	2.83582	0.0018641	0.467991
M902T159	901.54437	159.2760	nodiff	Pi(18:0/8,9-eet)	[M-H]-	0.869333955312684			Lipids and lipid-like molecules	Glycerophospholipids	Glycerophosphoinositols	54043.3	71374.6	53507.7	40805.9	40681.1	31006.8	59641.8	37497.9	1.59054	0.0298772	0.70429
M878T161	877.54389	160.8450	nodiff	Pi(18:0/9-hode)	[M-H]-	0.927497291579178			Lipids and lipid-like molecules	Glycerophospholipids	Glycerophosphoinositols	12862.4	14955.8	11072.8	35103.2	45469.6	36694	12963.7	39088.9	0.331646	0.00156516	0.928259
M898T159	897.51489	158.8820	nodiff	Pi(18:1/15-hepe)	[M-H]-	0.787586306334433			Lipids and lipid-like molecules	Glycerophospholipids	Glycerophosphoinositols	3386.26	4707.79	3373.46	2008.35	1567.29	1000.35	3822.5	1525.33	2.50602	0.01232	0.243112
M924T216	923.50587	216.1485	nodiff	Pi(18:1/17-hdohe)	[M-H]-	0.954951047905551			Lipids and lipid-like molecules	Glycerophospholipids	Glycerophosphoinositols	2074.9	2141.78	2664.76	1199.09	877.084	791.229	2293.81	955.802	2.39988	0.00394784	0.182378
M425T65	425.09074	65.4260	nodiff	Polydatin	[M+Cl]-	0.869440413422554	HMDB0030564	C10275	Phenylpropanoids and polyketides	Stilbenes	Stilbene glycosides	2489.44	2383.26	3118.88	2827.07	3475.53	3696.4	2663.86	3333	0.799236	0.126455	0.142468
M297T38_2	297.27750	38.1875	nodiff	Pristanic acid	[M-H]-	0.988394125609006	HMDB0000795		Lipids and lipid-like molecules	Prenol lipids	Diterpenoids	31323.2	68757.6	38948.3	40798.3	10073.8	8400.46	46343	19757.5	2.34559	0.162204	0.698492
M463T27	463.28700	27.4890	nodiff	Pristimerin	[M-H]-	0.982419623267698		C08633	Lipids and lipid-like molecules	Prenol lipids	Triterpenoids	69165.5	72757	42944.5	62440.3	36065.3	36613.2	61622.3	45039.6	1.36818	0.265057	0.452644
M515T36	515.30138	36.4790	nodiff	Probucol	[M-H]-	0.966954934852106	HMDB0015537	C07373	Benzenoids	Benzene and substituted derivatives	Phenylpropanes	8390.64	14563.3	3069.92	7692.69	2196.45	7555.64	8674.63	5814.93	1.49179	0.491653	0.135017
M388T464	388.06259	464.2145	nodiff	Progoitrin	[M-H]-	0.837455645273018		C08425	Organic oxygen compounds	Organooxygen compounds	Carbohydrates and carbohydrate conjugates	2682.34	2772.15	2975.15	1129.68	1246.9	1235.39	2809.88	1203.99	2.33381	6.97244e-05	0.202004
M295T500	294.99284	500.3465	nodiff	Propanoic acid, 3-[[[2-[(aminoiminomethyl)amino]-4-thiazolyl]methyl]thio]-	[M+Cl]-	0.80029710990009			Organoheterocyclic compounds	Azoles	Thiazoles	41633.8	81592.1	32004.1	38910.2	24958.5	39071	51743.3	34313.2	1.50797	0.334153	0.492566
M335T27	335.22427	26.8790	nodiff	Prostaglandin b1	[M-H]-	0.961492746414078	HMDB0002982	C00959	Lipids and lipid-like molecules	Fatty Acyls	Eicosanoids	20699.6	25872.8	18112.9	22881.3	15306.5	13479.4	21561.8	17222.4	1.25196	0.302829	0.183076
M333T116	333.20562	115.9440	nodiff	Prostaglandin b2	[M-H]-	0.988718039525395		C05954	Lipids and lipid-like molecules	Fatty Acyls	Eicosanoids	3099.68	7547.74	2879.47	1524.59	1147.32	1019.09	4508.96	1230.33	3.66483	0.098497	0.283161
M839T189	838.55698	189.0100	nodiff	Ps 40:4	[M-H]-	0.942372485634974						43069.9	22810.5	36401.1	65873.4	52164	30299.6	34093.8	49445.7	0.689521	0.26831	0.680477
M243T234	243.06129	233.6395	nodiff	Pseudouridine	[M-H]-	0.872554350599445		C02067	Nucleosides, nucleotides, and analogues	Nucleoside and nucleotide analogues		42623.6	32413.9	33615.7	6715.11	4136.38	4348.23	36217.7	5066.57	7.14836	0.000723827	0.943715
M468T273	468.24491	272.7720	nodiff	Pyrazino[1',2':1,6]pyrido[3,4-b] indole-3-propanoic acid, 1,2,3,4,6,7,12,12a-octahydro-9-methoxy-6-(2-methylpropyl)- 1,4-dioxo-, 1,1-dimethylethyl ester, (3s,6s,12as)-	[M-H]-	0.909043610687823			Organoheterocyclic compounds	Indoles and derivatives	Pyridoindoles	2709.51	3865.77	4217.42	145.264	165.019	91.3802	3597.57	133.888	26.87	0.00161186	0.309529
M305T258	305.13471	258.2855	nodiff	Pyrethrosin	(M-H)-	0.8789						507.156	744.858	992.502	773.244	496.896	500.251	748.172	590.13	1.26781	0.398528	0.0295832
M166T98	166.04993	97.7180	nodiff	Pyridoxal	[M-H]-	0.960818770572517	HMDB0001545	C00250	Organoheterocyclic compounds	Pyridines and derivatives	Pyridine carboxaldehydes	29739.9	23201.4	35290.9	47278.8	34065.4	10082.3	29410.7	30475.5	0.965061	0.930281	0.260565
M895T191	895.49762	190.6235	nodiff	Raddeanin a	[M-H]-	0.893966359013888			Lipids and lipid-like molecules	Prenol lipids	Triterpenoids	1930.84	1699.28	1838.15	1915.8	660.668	2724.69	1822.76	1767.05	1.03152	0.930982	0.0513948
M165T130	165.07635	130.0805	nodiff	Raspberry ketone	[M-H]-	0.851972822267543			Benzenoids	Phenols	1-hydroxy-2-unsubstituted benzenoids	12605.3	9388.83	6850.87	7048.37	4137.1	2684.8	9615	4623.43	2.07963	0.0764235	0.343489
M353T28	353.19967	28.0895	nodiff	Rauwolscine	[M-H]-	0.995836390590926						55757.7	27634.8	12602.7	71283.5	45043.9	32341.4	31998.4	49556.3	0.645698	0.361831	0.710665
M381T39	381.06494	39.3530	nodiff	Resorcinolnaphthalein	[M-H]-	0.931223592004198			Organoheterocyclic compounds	Benzopyrans	1-benzopyrans	2557.29	20182.4	3149.14	20209.1	13791.2	10449.2	8629.61	14816.5	0.582432	0.391743	0.430188
M257T141	257.07678	140.9890	nodiff	Ribothymidine	(M-H)-	0.9466	HMDB0000884		Nucleosides, nucleotides, and analogues	Pyrimidine nucleosides		17599	15330.9	10882.3	24706.1	13400.1	13275.3	14604.1	17127.2	0.852684	0.586562	0.303089
M609T32	609.13355	31.8675	nodiff	Rutin	[M-H]-	0.990752788517966	HMDB0003249	C05625	Phenylpropanoids and polyketides	Flavonoids	Flavonoid glycosides	2955.53	9384.09	3781.49	17311.7	11127.4	11748.3	5373.71	13395.8	0.401148	0.0465682	0.502079
M191T347	191.06617	347.3990	nodiff	Ser-Ser	[M-H]-	0.779229163085345			Organic acids and derivatives	Carboxylic acids and derivatives	Amino acids, peptides, and analogues	10246.6	4246.86	4481.43	1530.91	870.669	488.225	6324.98	963.268	6.56617	0.0540697	0.383417
M706T177	705.51602	177.1900	nodiff	Sm d30:1	[M+CH3COOH-H]-	0.973796522340782			Lipids and lipid-like molecules	Sphingolipids	Phosphosphingolipids	1342.48	1782.03	1588.85	4011.01	3074.78	3119.94	1571.12	3401.91	0.461835	0.00518109	0.249062
M748T175	747.56337	174.8100	nodiff	Sm d33:1	[M+CH3COOH-H]-	0.990300493424783						8812.19	6169.92	8298.98	11117.6	9075.36	10619	7760.36	10270.6	0.755587	0.0688879	0.308901
M760T151	759.55689	150.5730	nodiff	Sm d34:2	[M+CH3COOH-H]-	0.952400157028382			Lipids and lipid-like molecules	Sphingolipids	Phosphosphingolipids	49807.2	70893.9	55110.6	48598.9	44605.4	30020.9	58603.9	41075.1	1.42675	0.107712	0.544408
M832T176	831.65415	176.4050	nodiff	Sm d39:1	[M+CH3COOH-H]-	0.888988803735422			Lipids and lipid-like molecules	Sphingolipids	Phosphosphingolipids	610.376	516.601	524.952	609.678	1341.68	1219.7	550.643	1057.02	0.52094	0.0909082	0.118732
M846T179	845.67051	178.6280	nodiff	Sm d40:1	[M+CH3COOH-H]-	0.706927609402371			Lipids and lipid-like molecules	Sphingolipids	Phosphosphingolipids	2438.6	1077.47	740.213	1804.2	3073.71	2956.38	1418.76	2611.43	0.543289	0.144321	0.177224
M870T166	869.67295	165.9070	nodiff	Sm d42:3	[M+CH3COOH-H]-	0.968962786782587			Lipids and lipid-like molecules	Sphingolipids	Phosphosphingolipids	12210.4	9988.41	14928.1	13179.6	9712.95	7692.32	12375.6	10195	1.2139	0.367125	0.192171
M941T118_2	941.49243	118.2370	nodiff	Soyasaponin bb	[M-H]-	0.740240861711953			Lipids and lipid-like molecules	Prenol lipids	Terpene glycosides	2553.35	1584.53	1196.09	1948.35	2608.37	2285.73	1777.99	2280.82	0.779541	0.322897	0.121393
M427T66	427.08809	65.5730	nodiff	Spinosine	[M-H-C6H12O6]-	0.901261736887593		C17834	Phenylpropanoids and polyketides	Flavonoids	Flavonoid glycosides	597.199	676.734	897.147	741.734	913.905	736.295	723.693	797.311	0.907667	0.529274	0.0462441
M665T498	665.21429	498.0580	nodiff	Stachyose	[M-H]-	0.962946864483229	HMDB0003553	C01613	Organic oxygen compounds	Organooxygen compounds	Carbohydrates and carbohydrate conjugates	284.92	256.124	371.372	297.695	201.64	187.108	304.139	228.814	1.32919	0.199195	0.0344858
M283T71	283.26353	71.2240	nodiff	Stearic acid	(M-H)-	0.9998	HMDB0000827	C01530	Lipids and lipid-like molecules	Fatty Acyls	Fatty acids and conjugates	604527	799910	543406	613059	635981	654818	649281	634619	1.0231	0.86056	1.2071
M443T117	443.01666	116.6985	nodiff	Sucralose	[M+HCO2+2i]-	0.997208597351935		C12285	Organic oxygen compounds	Organooxygen compounds	Carbohydrates and carbohydrate conjugates	1578.82	7421.68	3302.73	12642.8	21305.8	15610.3	4101.08	16519.6	0.248255	0.0156482	0.634576
M559T292	559.11133	292.2070	nodiff	Sulfamethoxypyridazine	(2M-H)-	0.652						1931.52	1938.35	943.293	18469.6	12151	7562.13	1604.39	12727.6	0.126056	0.0249227	0.566696
M373T165	373.09947	165.2660	nodiff	Swertiamarin	[M-H]-	0.784807240879562		C09800	Organic oxygen compounds	Organooxygen compounds	Carbohydrates and carbohydrate conjugates	2432.08	1757.81	4067.36	3135.93	3795.3	883.003	2752.42	2604.74	1.05669	0.901198	0.0415761
M119T150	119.01637	150.3590	nodiff	Tartronate	[M-H]-	0.975826947584774	HMDB0035227	C02287	Organic acids and derivatives	Carboxylic acids and derivatives	Dicarboxylic acids and derivatives	31285.7	43699.7	30556.9	49223	52859.5	49311.6	35180.8	50464.7	0.697136	0.0260455	0.780511
M498T147	498.28714	147.2540	nodiff	Taurochenodeoxycholate	[M-H]-	0.999563006700354	HMDB0000951	C05465	Lipids and lipid-like molecules	Steroids and steroid derivatives	Bile acids, alcohols and derivatives	23089.3	40672.8	31433.3	59243.8	24259.7	23250.6	31731.8	35584.7	0.891725	0.779677	0.252951
M514T192	514.28254	191.9275	nodiff	Taurocholate	[M-H]-	0.999308550144473	HMDB0000036	C05122	Lipids and lipid-like molecules	Steroids and steroid derivatives	Bile acids, alcohols and derivatives	5938.72	7792.18	8896.09	1375.34	1170.45	812.61	7542.33	1119.47	6.73743	0.00186035	0.41658
M482T79	482.29250	78.7085	nodiff	Taurolithocholic acid sulfate	[M-H-O3S]-	0.951688377332756	HMDB0002580	C03642	Lipids and lipid-like molecules	Steroids and steroid derivatives	Bile acids, alcohols and derivatives	5014.49	10087.8	6236.81	16938.1	13033.6	11580.5	7113.03	13850.7	0.51355	0.0382109	0.474371
M165T352	165.01839	351.9560	nodiff	Terephthalic acid	[M-H]-	0.998026258811316	HMDB0002428	C06337	Benzenoids	Benzene and substituted derivatives	Benzoic acids and derivatives	38924.4	34520.1	41275.2	32401.7	34908.6	33462.9	38239.9	33591.1	1.13839	0.0922048	0.183506
M583T209	583.33333	209.2875	nodiff	Terragine e	[M-H]-	0.944202754820693						2464.71	2848.36	3675.53	511.734	498.666	471.76	2996.2	494.053	6.06454	0.00219232	0.257949
M349T27	349.24039	26.6275	nodiff	Tetrahydrocorticosterone	[M-H]-	0.991002860124283	HMDB0000268	C05476	Lipids and lipid-like molecules	Steroids and steroid derivatives	Hydroxysteroids	15123.2	40996	21230.5	49089.4	35946.7	33182.5	25783.2	39406.2	0.654294	0.21367	0.675248
M424T423	424.03184	423.2190	nodiff	Thiamine pyrophosphate (tpp)	[M-H]-	0.908443725837847	HMDB0001372	C00068	Organoheterocyclic compounds	Diazines	Pyrimidines and pyrimidine derivatives	8600.06	26041.6	16621.2	8411.41	7231.8	10269.9	17087.6	8637.69	1.97826	0.174033	0.434037
M118T354_2	118.05032	354.1015	nodiff	Threonine	[M-H]-	0.990292842962515	HMDB0000167	C00188	Organic acids and derivatives	Carboxylic acids and derivatives	Amino acids, peptides, and analogues	302486	196501	174842	384077	285738	270957	224610	313591	0.716252	0.168864	1.81405
M401T435	401.00457	435.4410	nodiff	Thymidine 5'-diphosphate	[M-H]-	0.992477328070532	HMDB0001274	C00363	Nucleosides, nucleotides, and analogues	Pyrimidine nucleotides	Pyrimidine deoxyribonucleotides	18694.6	13915.1	12209.1	12440.6	5809.03	7342.39	14939.6	8530.66	1.75128	0.0832205	0.396107
M311T30	311.16851	29.6765	nodiff	Thymol-beta-d-glucoside	[M-H]-	0.998109271914371			Lipids and lipid-like molecules	Prenol lipids	Terpene glycosides	417285	129548	44425	358653	178528	111123	197086	216101	0.912007	0.894678	1.40499
M285T74	285.24221	73.7800	nodiff	Totarol	[M-H]-	0.963913444524536			Lipids and lipid-like molecules	Prenol lipids	Diterpenoids	18540.2	16243.3	8269.23	22552.1	4002.69	2580.19	14350.9	9711.67	1.4777	0.551631	0.272151
M394T52	394.09654	52.2400	nodiff	Trans-carboxyglimepiride	[M-H-C7H11NO]-	0.903404941923746			Benzenoids	Benzene and substituted derivatives	Benzenesulfonamides	220.555	297.341	328.297	159.747	399.171	306.614	282.064	288.511	0.977656	0.937067	0.0260831
M341T354	341.10709	353.6150	nodiff	Trehalose	[M-H]-	0.948683298050514	HMDB0000975	C01083	Organic oxygen compounds	Organooxygen compounds	Carbohydrates and carbohydrate conjugates	1993	2493.93	1675.71	1627.77	1096.77	1610.65	2054.21	1445.06	1.42154	0.107928	0.0916529
M862T166	861.65334	165.7775	nodiff	Ubiquinone-10	[M-H]-	0.912477338694485	HMDB0001072	C11378	Lipids and lipid-like molecules	Prenol lipids	Quinone and hydroquinone lipids	1253.82	2525.79	1555.6	10238	1052.18	1613.02	1778.41	4301.08	0.413479	0.447396	0.201942
M565T438	565.04699	438.1785	nodiff	Udp-galactose	[M-H]-	0.991641341933218	HMDB0000302	C00052	Nucleosides, nucleotides, and analogues	Pyrimidine nucleotides	Pyrimidine nucleotide sugars	181816	81854.6	58216.2	215876	117796	124395	107296	152689	0.702708	0.409826	1.26027
M535T430	535.03405	430.1570	nodiff	Udp-xylose	[M-H]-	0.725784326343064		C00190	Nucleosides, nucleotides, and analogues	Pyrimidine nucleotides	Pyrimidine ribonucleotides	14798.1	7834.3	6284.28	2309.61	1307.35	1669.64	9638.9	1762.2	5.4698	0.040344	0.455862
M167T367	167.04268	366.5530	nodiff	Uric acid	[M-H]-	0.86731438309439	HMDB0000289	C00366	Organoheterocyclic compounds	Imidazopyrimidines	Purines and purine derivatives	36819.5	37977.6	32632.1	50252.2	33059	36880.7	35809.7	40064	0.893814	0.479349	0.449323
M403T472	402.99364	471.5935	nodiff	Uridine 5'-diphosphate	[M-H]-	0.981650020583355	HMDB0000295	C00015	Nucleosides, nucleotides, and analogues	Pyrimidine nucleotides	Pyrimidine ribonucleotides	238415	166795	140653	143616	93833.8	106276	181955	114575	1.58808	0.109375	1.24841
M323T435	323.02832	434.9010	nodiff	Uridine 5'-monophosphate	[M-H]-	0.997016357568868	HMDB0000288	C00105	Nucleosides, nucleotides, and analogues	Pyrimidine nucleotides	Pyrimidine ribonucleotides	328349	233221	198821	198047	103161	120858	253464	140689	1.80159	0.0805355	1.66523
M323T490	323.02725	489.7660	nodiff	Uridine 5'-monophosphate (UMP)	(M-H)-	0.8955	HMDB0000288	C00105	Nucleosides, nucleotides, and analogues	Pyrimidine nucleotides	Pyrimidine ribonucleotides	11567.2	9834.47	8667.77	13546.8	8801.4	11130.9	10023.1	11159.7	0.898156	0.51873	0.246486
M483T491	482.95991	491.0505	nodiff	Uridine 5'-triphosphate	[M-H]-	0.985520236702399	HMDB0000285	C00075	Nucleosides, nucleotides, and analogues	Pyrimidine nucleotides	Pyrimidine ribonucleotides	60284.6	40204.5	30255.3	57124.5	37676.3	39407.1	43581.5	44736	0.974193	0.920008	0.466369
M319T36_2	319.26307	36.0690	nodiff	Urushiol i	[M-H]-	0.879826324806649			Benzenoids	Phenols	Benzenediols	1069.67	2132.61	1796.74	10979	887.449	5272.04	1666.34	5712.82	0.291684	0.240508	0.294225
M233T33_2	233.15417	33.0060	nodiff	Valerenic acid	[M-H]-	0.988226971070778		C09743	Lipids and lipid-like molecules	Prenol lipids	Sesquiterpenoids	65260	76069.5	56729.7	157823	104813	97980.3	66019.7	120205	0.549225	0.0515107	1.32414
M211T248	211.00088	247.9630	nodiff	Xanthosine 5'-monophosphate	[M-H-C5H4O2N4]-	0.958931713151217	HMDB0001554	C00655	Nucleosides, nucleotides, and analogues	Purine nucleotides	Purine ribonucleotides	2989.76	2935.69	2529.69	3126.44	1767.46	3338.18	2818.38	2744.03	1.0271	0.891779	0.0644623
M265T28	265.14758	27.5575	nodiff	Zinniol	[M-H]-	0.963650436508923		C10840	Benzenoids	Benzene and substituted derivatives	Benzyl alcohols	487767	217172	193257	452704	329436	500561	299399	427567	0.700238	0.298334	2.05819
M283T49_3	283.26450	48.5350	diff									4.02466e+06	4.6704e+06	3.0307e+06	2.07536e+06	2.01832e+06	1.96089e+06	3.90859e+06	2.01819e+06	1.93668	0.0167537	6.68462
M157T301_2	156.99078	300.5250	diff									7.62355e+06	7.1386e+06	7.10115e+06	2.57324e+06	1.81094e+06	1.86993e+06	7.28777e+06	2.0847e+06	3.49583	6.24119e-05	12.0333
M417T36	417.32208	35.8215	nodiff									2.52951e+06	1.23003e+06	2.50259e+06	994808	1.36724e+06	1.18928e+06	2.08738e+06	1.18378e+06	1.76332	0.110413	4.41928
M748T82	747.51990	81.7240	nodiff									2.58995e+06	2.89437e+06	1.87563e+06	4.08513e+06	3.32526e+06	2.73463e+06	2.45332e+06	3.38167e+06	0.725474	0.133334	5.75301
M702T36_1	701.51441	36.3130	nodiff									53916.4	1.1564e+06	282511	139234	97688.5	91440.9	497608	109454	4.54626	0.312655	3.17994
M728T36_1	727.52974	36.1520	nodiff									72906.5	595437	52028.7	85434.2	107920	89034.3	240124	94129.6	2.55099	0.457923	1.96131
M728T32	727.54603	32.2180	nodiff									172982	728860	178636	120164	60344.9	60434	360159	80314.4	4.48437	0.205762	2.56687
M371T35	371.05917	35.4470	nodiff									6672.69	823437	6648.05	1.3582e+06	1.01062e+06	746619	278919	1.03848e+06	0.268584	0.0794981	4.78369
M302T165	302.06670	164.6530	diff									6.42167e+06	3.37086e+06	4.33089e+06	18936.8	11968.1	10912.4	4.7078e+06	13939.1	337.74	0.00646393	11.6394
M305T332	305.02284	331.5640	nodiff									1.48582e+06	3.11646e+06	2.98958e+06	2.23076e+06	2.46814e+06	1.6648e+06	2.53062e+06	2.12123e+06	1.193	0.516038	2.28769
M389T36_2	389.29047	36.4450	nodiff									1.65848e+06	820473	1.60117e+06	532938	793263	835464	1.36004e+06	720555	1.88749	0.0893025	3.70902
M374T35_2	374.24491	35.0530	nodiff									494040	575061	398481	618397	632663	1.37045e+06	489194	873836	0.559824	0.203828	3.04993
M335T300_1	335.06761	299.8875	diff									1332.97	1295.22	1183.84	3.08249e+06	2.45536e+06	2.09083e+06	1270.68	2.54289e+06	0.000499698	0.000929377	8.94922
M771T38	770.50605	37.5170	nodiff									160541	1.15637e+06	144515	87702.6	60549.1	64197.7	487143	70816.5	6.87895	0.281528	3.17771
M387T332	387.02497	331.5640	nodiff									914603	1.98622e+06	1.95384e+06	1.37288e+06	1.53773e+06	979830	1.61822e+06	1.29681e+06	1.24785	0.454989	1.9882
M320T477	320.06288	476.9060	diff									2.25893e+06	2.10887e+06	2.14551e+06	106152	142807	197139	2.17111e+06	148699	14.6006	2.67826e-06	7.61012
M223T332	223.01931	331.6345	nodiff									1.35015e+06	2.49361e+06	2.35523e+06	1.7177e+06	2.05413e+06	1.44696e+06	2.06633e+06	1.7396e+06	1.18782	0.460747	2.02996
M302T477	302.05279	477.0370	diff									2.01833e+06	1.89194e+06	1.93561e+06	118529	161695	223201	1.94863e+06	167808	11.6122	3.12951e-06	7.1271
M242T35	242.17523	34.7585	nodiff									674318	299596	258613	243608	68526.6	194228	410842	168787	2.43408	0.16385	2.4867
M800T37_1	799.54691	37.3560	nodiff									223775	1.07666e+06	183713	338592	287951	263911	494716	296818	1.66673	0.535161	2.23503
M62T21	61.98879	20.7240	nodiff									8.71805e+06	1.09289e+07	8.06898e+06	9.31927e+06	1.09601e+07	1.14016e+07	9.23863e+06	1.05603e+07	0.874844	0.285371	7.85804
M62T7	61.98871	7.3775	nodiff									3.69558e+06	2.7849e+06	9.13668e+06	2.0001e+06	1.58981e+07	1.68138e+07	5.20572e+06	1.15707e+07	0.449907	0.28704	11.5056
M62T699	61.98886	698.8880	nodiff									3.46209e+06	1.40961e+06	1.23596e+06	1.18039e+06	1.64035e+06	1.84137e+06	2.03589e+06	1.55404e+06	1.31006	0.551051	3.07415
M367T39_1	367.05092	39.0920	nodiff									2028.95	3543.56	2006.23	13339.2	5654.5	2346.45	2526.25	7113.39	0.355139	0.236352	0.307338
M819T140	818.59116	140.3750	diff									4.32904e+06	3.25974e+06	4.41967e+06	1.6717e+06	1.56875e+06	2.17097e+06	4.00282e+06	1.80381e+06	2.21909	0.00616097	7.32022
M461T34	461.36207	33.7645	diff									132835	336733	328520	62655.2	55177.1	48376.2	266029	55402.9	4.80173	0.0343599	2.28091
M474T35	474.36064	35.0080	nodiff									27586.2	579949	30499	41434.8	38266.7	35755.3	212678	38485.6	5.52618	0.396571	2.11896
M239T427	238.89148	426.5295	nodiff									576618	511033	643751	620707	809288	815678	577134	748558	0.770995	0.082991	2.30995
M62T90	61.98870	89.7370	nodiff									4.78261e+06	2.0499e+07	3.81621e+06	6.30737e+06	6.22655e+06	4.07967e+06	9.69928e+06	5.53786e+06	1.75145	0.488132	10.0415
M719T38_2	719.48627	38.3035	diff									85598.3	235137	63377.2	416939	566249	475488	128037	486226	0.263329	0.0066405	3.45047
M799T37_1	798.53663	37.3690	nodiff									174761	798453	151312	201554	182773	185804	374842	190043	1.9724	0.432559	2.09864
M62T70_1	61.98864	70.1060	nodiff									3.49135e+06	5.89092e+06	7.57238e+06	6.07196e+06	5.78944e+06	7.33831e+06	5.65155e+06	6.39991e+06	0.883067	0.589142	4.43898
M469T332	469.02760	331.5640	nodiff									468075	1.05084e+06	997891	695151	802879	480267	838934	659433	1.27221	0.438496	1.5609
M410T35	410.23529	35.3990	diff									6705.36	98411	24002.5	424703	340669	339564	43039.6	368312	0.116856	0.00122416	3.24227
M166T175	166.01803	174.8995	diff									1.13422e+06	1.05124e+06	946553	88150.3	80135.9	79046.4	1.044e+06	82444.2	12.6632	6.00499e-05	5.24969
M748T60	747.51825	60.1770	diff									407743	764914	289941	1.4519e+06	1.14518e+06	1.0798e+06	487533	1.22563e+06	0.397783	0.0157364	4.94956
M219T34_2	219.17476	33.8655	diff									237401	444495	292089	46348	57548.8	34789.7	324662	46228.8	7.02292	0.0110868	2.77411
M311T34	311.23552	33.5820	nodiff									406853	6249.68	43892.3	4435.32	3010.57	1821.23	152332	3089.04	49.3136	0.307511	2.02613
M279T159	279.03942	158.5695	diff									1.45678e+06	1.54063e+06	1.10727e+06	211492	130152	175308	1.36822e+06	172317	7.94015	0.000890996	5.79465
M353T300_1	352.94392	300.4745	diff									1.25517e+06	1.13882e+06	1.1996e+06	223698	118430	129664	1.19786e+06	157264	7.61689	2.53863e-05	5.4553
M388T34_2	388.15520	33.8655	nodiff									442688	554389	146756	189789	35957.7	32813.5	381278	86186.8	4.42385	0.0893794	2.49117
M551T332_2	551.02992	331.5640	nodiff									292021	803981	745514	488817	575618	315779	613839	460071	1.33423	0.438545	1.56071
M700T35_1	699.51054	35.0115	nodiff									127509	417499	138336	84913.4	50392.7	54524.7	227781	63277	3.59975	0.160179	1.97696
M741T119	740.52408	118.9630	nodiff									2.74592e+06	2.78313e+06	1.56565e+06	3.19461e+06	2.96332e+06	6.83845e+06	2.3649e+06	4.33213e+06	0.545898	0.209571	6.83553
M473T36	473.21666	36.4970	nodiff									285338	102571	172160	97456.5	151457	275576	186690	174830	1.06784	0.881932	0.718356
M555T38	555.27372	38.0130	diff									20633.6	29958.6	31467.2	283646	167338	191259	27353.2	214081	0.12777	0.00633249	2.4065
M446T34_3	446.37305	33.5950	diff									171322	312206	306764	54550.2	38943.1	40627.5	263431	44706.9	5.89239	0.00917576	2.39774
M212T301	212.03182	301.0995	diff									1.46224e+06	1.16061e+06	957163	132075	72690.8	78419.8	1.19334e+06	94395.1	12.6419	0.00175293	5.57759
M791T36_2	791.48650	36.4465	nodiff									24321.3	249236	23211.7	357952	282139	270698	98922.9	303596	0.325837	0.0627183	2.57122
M748T103	747.51852	102.8570	nodiff									1.90505e+06	180090	1.39428e+06	758907	617992	349180	1.15981e+06	575359	2.0158	0.328394	4.33821
M726T37	725.52041	37.0870	nodiff									92608	414250	178034	191575	147170	79600	228297	139448	1.63715	0.431005	1.39452
M795T42	794.55802	41.5170	nodiff									62310.7	249357	55986.5	40821	53178.8	44668.8	122551	46222.9	2.65131	0.295872	1.35563
M97T423_2	96.96015	423.4225	diff									375562	340445	385369	623055	527838	466641	367125	539178	0.680898	0.0223249	2.50743
M749T136_1	748.52999	135.6375	nodiff									1.04475e+06	1.19104e+06	1.11344e+06	1.62598e+06	1.37558e+06	1.24124e+06	1.11641e+06	1.41427e+06	0.78939	0.0686526	3.49275
M415T36_4	415.30558	35.7460	nodiff									462097	118940	313473	136660	77680	68619.8	298170	94319.9	3.16126	0.115323	2.45524
M157T33_3	157.12286	33.1250	nodiff									413579	446332	288582	436958	304076	367484	382831	369506	1.03606	0.839078	0.658441
M801T37	800.55046	37.1060	nodiff									99730.5	487773	92957.6	167744	150877	134370	226821	150997	1.50216	0.593331	1.46893
M778T38_1	777.55635	38.0960	nodiff									132891	285068	103778	237920	250485	203351	173913	230585	0.754222	0.383463	1.52299
M445T34_3	445.36652	33.6380	diff									177672	321967	283622	35472.2	25082.3	24952.4	261087	28502.3	9.1602	0.00579762	2.52083
M792T40	791.55095	39.7275	diff									149534	154617	140756	284738	328434	280036	148303	297736	0.498101	0.000719769	2.27067
M282T47	282.25168	47.1850	nodiff									434098	456976	655445	703278	366664	368022	515506	479322	1.07549	0.797867	0.867205
M245T338	245.04301	338.2015	diff									614746	663133	607662	43509.1	25992.3	24843.4	628514	31448.3	19.9856	5.43248e-06	4.14469
M802T37	801.56160	37.3690	nodiff									91103.9	475856	78194.8	237517	237998	193241	215052	222918	0.96471	0.955097	1.49834
M343T34_1	343.17038	34.0435	nodiff									208681	307080	80944.1	177877	36009.2	29823.5	198902	81236.7	2.44843	0.221762	1.34821
M393T39	393.37255	39.1980	diff									266078	369795	201986	24661.6	16239.4	25356.6	279286	22085.9	12.6455	0.00629146	2.6616
M791T141	790.55295	140.9800	diff									598558	639454	522008	1.02117e+06	1.32913e+06	1.01658e+06	586673	1.1223e+06	0.522744	0.007965	4.24875
M129T60_2	129.05556	60.4770	nodiff									875309	1.84318e+06	727975	2.64985e+06	1.83849e+06	1.27169e+06	1.14882e+06	1.92001e+06	0.598341	0.220269	4.63318
M345T332	345.01460	331.8630	nodiff									717140	1.08875e+06	1.10196e+06	901061	1.02488e+06	818827	969284	914922	1.05942	0.716857	0.974521
M633T332_2	633.03226	331.5600	nodiff									172577	504421	449376	286106	331357	171071	375458	262845	1.42844	0.37621	1.37665
M128T391	128.03516	391.2935	diff									998227	776162	731148	560129	427668	408820	835179	465539	1.794	0.0178589	3.04938
M345T328	344.95727	328.4170	nodiff									368418	1765.62	612223	727.193	701.86	1329.28	327469	919.444	356.159	0.139492	2.84641
M316T375	316.11697	375.2615	diff									576783	625637	636224	6121.49	5892.36	5618.08	612881	5877.31	104.279	4.9338e-06	4.17825
M825T37_1	824.54985	36.7390	nodiff									70542	331001	54613	175598	150240	154920	152052	160252	0.948829	0.931731	1.1996
M884T82	883.53507	82.4720	nodiff									393295	706479	467722	336447	343339	318697	522499	332828	1.56988	0.115879	2.03655
M817T140_1	816.57524	140.3680	diff									925510	965262	921819	359184	315207	320624	937530	331671	2.82668	6.55719e-06	4.05252
M120T102_2	119.97571	102.2195	diff									2.40299e+06	3.46268e+06	2.11867e+06	954221	1.03609e+06	1.14578e+06	2.66145e+06	1.04536e+06	2.54595	0.0173056	6.40967
M255T301_1	254.96711	300.5250	diff									831192	759561	788522	221773	134221	142970	793092	166321	4.76844	5.55818e-05	4.20865
M187T221	187.04185	221.3825	nodiff									600620	338731	128299	794173	138370	145240	355883	359261	0.990598	0.990136	1.60768
M572T35	572.47838	35.1660	nodiff									169263	70206.5	193089	81533.5	141931	86728.6	144186	103398	1.39448	0.389483	0.791768
M411T332	410.98568	332.0360	nodiff									605962	878137	904802	745727	859762	699938	796300	768476	1.03621	0.807057	0.929586
M886T169	885.55104	168.7435	diff									544118	627369	514315	375890	278629	311093	561934	321870	1.74584	0.00561696	2.40404
M279T30	279.16194	30.1885	nodiff									4127.67	3074.24	2049.1	3436.07	5776.61	4092.92	3083.67	4435.2	0.695272	0.215628	0.190608
M819T63	818.59026	63.0340	diff									3.14674e+06	1.887e+06	2.91606e+06	921493	763458	779901	2.64994e+06	821617	3.22527	0.00943133	7.07538
M871T36	870.53248	35.9860	diff									4749.06	58564.6	8901.45	314033	187889	164822	24071.7	222248	0.10831	0.0160725	2.43347
M120T76_2	119.97565	76.5000	diff									1.97251e+06	3.91108e+06	2.62671e+06	1.22217e+06	766767	998096	2.83677e+06	995676	2.84908	0.0344955	6.81049
M741T40_1	740.52265	40.2670	nodiff									719110	1.01011e+06	731227	732551	1.20495e+06	918012	820148	951839	0.861646	0.474676	2.38117
M299T72	299.25890	71.5780	diff									950993	1.19333e+06	721208	54389.4	5003.39	3171.35	955176	20854.7	45.8015	0.00243877	5.13069
M730T39	730.47862	39.3830	nodiff									2456.11	3019.23	18565.4	24687.5	2119.1	29373	8013.6	18726.5	0.427928	0.341453	0.439311
M731T37_1	730.54499	36.6120	nodiff									10774.2	130494	19567.7	34967.8	40421	34894.4	53612	36761.1	1.45839	0.684727	0.845778
M916T32	915.60102	32.2760	nodiff									245436	185010	233846	154131	199318	179739	221431	177730	1.24589	0.126156	0.689195
M715T332_2	715.03703	331.5575	nodiff									76888.3	306534	246811	147524	161222	74486.9	210078	127744	1.64452	0.327483	1.26873
M760T37	759.51736	37.3690	nodiff									57565.8	308111	44898.9	193684	194407	216020	136859	201370	0.679637	0.494968	1.63916
M451T301_1	450.91978	300.5250	diff									564453	510347	525719	81664.2	39973	40157.2	533506	53931.5	9.89229	2.28129e-05	3.71276
M285T439	285.07312	438.7815	diff									368526	289622	316087	5086.99	1648.03	2259.29	324745	2998.1	108.317	0.000156982	3.055
M489T25_2	489.27720	25.3245	nodiff									198865	234357	140724	309221	385897	217773	191315	304297	0.628713	0.11258	1.86255
M369T33_1	369.04197	32.9185	nodiff									13949.5	35963.8	23754.2	53281.1	43443.9	34050.7	24555.8	43591.9	0.563312	0.0873239	0.789387
M826T37_1	825.55925	36.5110	nodiff									69533.9	276816	46099.3	118501	98602.3	96770.9	130816	104625	1.25034	0.740057	0.973
M123T102	122.97535	102.2050	nodiff									1.39636e+06	8.11949e+06	1.25679e+06	9.0849e+06	9.28987e+06	4.61543e+06	3.59088e+06	7.6634e+06	0.468575	0.210079	11.141
M240T477	240.05143	477.0370	diff									530542	497695	496298	30865.2	43267.3	58562.5	508179	44231.6	11.489	4.61608e-06	3.63836
M360T36	360.22010	35.6655	diff									1446.99	41744.6	3718.24	201535	184806	170840	15636.6	185727	0.0841913	0.000421908	2.35065
M475T35	475.36183	34.7905	nodiff									39796.2	177828	36903.7	12563.4	12784.1	11593.8	84842.6	12313.8	6.89004	0.193841	1.33431
M79T461	78.95941	461.4095	nodiff									2.39852e+06	2.7849e+06	2.74496e+06	1.07458e+06	2.17706e+06	2.1007e+06	2.6428e+06	1.78412e+06	1.48129	0.0844527	3.30631
M575T332	574.99180	331.8630	nodiff									343427	597885	581173	439690	504034	377922	507495	440549	1.15196	0.497751	0.851281
M599T35_2	599.49807	35.0530	nodiff									175006	72378.2	238829	58896.3	130296	86294.1	162071	91828.8	1.76493	0.253846	1.06523
M722T85	721.50301	84.6655	diff									406265	514842	234277	178623	143771	142111	385128	154835	2.48735	0.0493106	2.27526
M777T34_1	776.52328	33.7080	nodiff									33218.5	88216.6	25856.7	112812	2967.93	90909	49097.3	68896.4	0.712625	0.637616	0.541582
M81T57	80.91660	57.4055	nodiff									404452	983611	445693	696526	482579	467877	611252	548994	1.1134	0.771851	1.29318
M173T27	172.99073	27.1560	diff									218837	355306	193335	20965.8	16907.7	13072.7	255826	16982.1	15.0645	0.00900258	2.5723
M223T34_1	223.02747	34.3180	nodiff									155461	151043	109013	254385	91875.3	151704	138506	165988	0.834431	0.609789	0.919576
M337T439	337.08225	439.2285	nodiff									498577	590515	617667	687623	501800	529047	568920	572823	0.993185	0.95712	0.962338
M80T286_2	79.95733	285.5195	diff									648428	635007	610576	292540	313287	201104	631337	268977	2.34718	0.000559745	3.08082
M655T33_4	655.42335	32.5340	nodiff									154516	166782	105355	150031	213619	245729	142218	203126	0.700144	0.145962	1.37449
M818T40	817.57648	39.7400	diff									277595	299717	258934	115687	93823.6	93475.1	278749	100995	2.76002	0.00021484	2.19651
M734T38	733.50339	37.7170	diff									22020.6	81614.7	21060.1	96823	101512	104133	41565.1	100823	0.41226	0.0422961	1.43509
M787T111	786.50869	111.2430	diff									247913	615786	171207	3.48593e+06	2.65811e+06	1.79371e+06	344969	2.64592e+06	0.130378	0.0105419	8.36169
M263T332	263.01130	331.8630	nodiff									437266	632742	652626	565031	621758	520397	574211	569062	1.00905	0.948359	0.91177
M493T332	492.98804	332.0360	nodiff									360016	573100	602472	479916	528753	448971	511863	485880	1.05348	0.761185	0.719562
M776T60	775.55017	59.9860	nodiff									403174	666971	285917	556907	576807	517148	452021	550287	0.821427	0.437439	2.07434
M353T72	353.04947	71.5160	nodiff									634251	1.34118e+06	1.03751e+06	1.95024e+06	1.4323e+06	1.21305e+06	1.00431e+06	1.53186e+06	0.655616	0.152937	4.07921
M79T57	78.91879	57.3805	nodiff									376239	899483	413439	648442	446413	421768	563054	505541	1.11376	0.769279	1.19684
M217T273	217.00350	272.8780	nodiff									2.61862e+06	1.75254e+06	1.77321e+06	1.754e+06	1.406e+06	1.94257e+06	2.04812e+06	1.70086e+06	1.20417	0.346448	2.71438
M843T138_1	842.58991	137.8700	diff									628656	651731	642668	173518	126685	124535	641018	141579	4.52763	8.63541e-06	3.74132
M872T36_1	871.54318	35.8080	diff									1987.33	58531.6	6851.27	209857	118314	114661	22456.7	147611	0.152135	0.0254661	1.92551
M427T332_2	427.01717	331.8630	nodiff									329988	493088	517976	421878	463739	355553	447017	413723	1.08047	0.644545	0.504226
M847T36	846.53528	35.8080	nodiff									5367.95	137903	4225.12	208420	119504	112685	49165.3	146870	0.334755	0.144851	1.66293
M680T33_1	679.54752	32.5340	diff									347316	197563	334504	188159	117570	104794	293128	136841	2.1421	0.0455446	2.04833
M247T333	246.98036	332.7700	nodiff									639555	709828	801791	798108	859027	792638	717058	816591	0.878111	0.125791	1.98453
M308T292_2	308.09843	292.2380	diff									1066.33	3361.6	1239.08	648561	515730	402844	1889	522379	0.00361615	0.00184425	4.02978
M819T112	818.58988	112.3095	diff									1.81264e+06	1.98945e+06	948598	595135	609233	364328	1.58356e+06	522898	3.02843	0.0328271	5.00138
M391T39	391.35668	39.2280	diff									116596	184551	83256.4	5179.65	4661.17	4656.31	128134	4832.38	26.5158	0.014413	1.82891
M789T37_1	788.52433	37.3430	diff									169770	382988	162837	843341	1.13979e+06	959233	238532	980788	0.243204	0.00273575	4.9484
M657T332_2	656.99374	331.5695	nodiff									220221	415607	390769	299719	330451	225429	342199	285200	1.19986	0.454387	0.805242
M413T36_1	413.19621	35.7460	nodiff									86166.6	46454.3	55711.6	41677.6	58068.5	88329.3	62777.5	62691.8	1.00137	0.996464	0.352648
M887T37_2	886.60775	37.0665	nodiff									12579.3	180866	13415.3	20929.5	9627.38	15098.8	68953.4	15218.5	4.53088	0.392015	1.1502
M472T35	472.34562	34.7535	nodiff									32586.6	156808	23964.2	77481.7	70622.8	64921.6	71119.6	71008.7	1.00156	0.998069	0.812425
M297T38_1	297.24294	37.6450	nodiff									86111.4	163481	89343	146696	74278	48787.7	112978	89920.5	1.25643	0.583475	0.312056
M793T40	792.55720	40.2165	diff									195745	228708	158092	390883	428335	379138	194182	399452	0.486121	0.00124041	2.67912
M746T81_1	745.50447	80.9475	nodiff									193643	245465	194690	212834	157231	108397	211266	159488	1.32466	0.209714	0.762062
M227T37	227.20068	37.3430	nodiff									161414	260105	146954	211817	167206	178277	189491	185767	1.02005	0.926645	0.631966
M704T37_1	703.51934	37.0660	nodiff									12908.9	118777	21744.1	6905.43	48334.3	8905.54	51143.4	21381.8	2.39192	0.460583	0.957511
M844T40	843.59068	39.8080	diff									183089	204812	187991	49101.6	40777.6	38502.4	191964	42793.9	4.48578	3.43238e-05	2.04229
M727T41	726.53849	40.6590	nodiff									81715.9	155607	97900.9	48411.1	81157.8	98080.2	111741	75883	1.47254	0.251116	0.815219
M819T93	818.59053	93.2250	diff									1.42713e+06	1.30013e+06	1.15709e+06	632479	492234	463920	1.29478e+06	529544	2.44509	0.0012291	4.53192
M129T73	129.09044	72.7075	nodiff									789985	50192.1	688571	30433.1	967099	624683	509583	540738	0.942383	0.934915	0.859
M333T429	333.05831	428.9115	diff									135322	167046	220859	74295.2	46854.6	43817.4	174409	54989.1	3.17171	0.0111679	1.70422
M436T34_1	436.27747	34.1250	nodiff									14120.2	4479.4	9131.66	120834	2651.67	4140.88	9243.77	42542.1	0.217285	0.443988	0.769188
M739T332	738.99805	331.5640	nodiff									125753	285017	268724	194346	214305	132592	226498	180414	1.25543	0.458665	0.783901
M720T137_2	720.49688	137.0940	diff									211153	240772	216991	498607	363386	323954	222972	395316	0.564035	0.0325256	2.39855
M884T183_1	883.53473	183.0060	nodiff									297761	237095	262953	360402	219293	201199	265936	260298	1.02166	0.92085	1.00615
M329T332	328.98271	332.1650	nodiff									437003	557423	599847	544249	592020	521638	531425	552636	0.961618	0.709466	1.12257
M427T332_1	426.95860	331.8765	nodiff									5368.72	4852	3944.27	2968.98	422596	2050.45	4721.67	142539	0.0331255	0.380739	1.52223
M621T436	621.08590	436.1100	diff									170351	195735	182969	19186.1	21067.8	18585.5	183018	19613.2	9.3314	2.44422e-05	2.15432
M499T35_3	499.39714	35.1280	diff									143741	65191.3	83064.8	5539.51	6074.6	4687.11	97332.4	5433.74	17.9126	0.0180634	1.61407
M744T105	743.52861	105.1835	diff									308229	676710	282647	945950	822824	1.26791e+06	422528	1.01223e+06	0.417423	0.032685	4.3281
M699T140_1	698.51157	139.7580	diff									348998	416354	303571	79109.8	75910.6	69296.7	356308	74772.4	4.76523	0.00102267	2.79715
M683T34_1	682.57639	33.8460	nodiff									94021.7	27596.9	53936.5	35287.7	50158.3	34774.9	58518.4	40073.6	1.46027	0.407732	0.691613
M135T159	134.89447	159.2445	nodiff									142042	565614	131301	440596	436031	389647	279652	422091	0.66254	0.378394	2.36009
M135T155	134.86430	155.2310	nodiff									43062	24048.6	43718.2	30845	36384.7	23188.2	36942.9	30139.3	1.22574	0.415591	0.357364
M739T117	738.50960	117.4370	nodiff									2.8545e+06	5.20625e+06	743254	2.3399e+06	809642	121522	2.93467e+06	1.09036e+06	2.69148	0.27122	5.24688
M391T32	391.24877	32.4360	diff									66924.6	123955	65833.8	7361.93	7366.87	5251.22	85571.1	6660.01	12.8485	0.0147517	1.47447
M849T36	848.55039	36.1520	nodiff									13160.9	96380.2	20570.9	147234	106417	108540	43370.7	120731	0.359235	0.0598418	1.57608
M849T43	848.60544	42.5920	nodiff									87852.9	190905	94188.9	211423	53087.6	57858.2	124316	107456	1.1569	0.798426	0.0916789
M725T40	724.52406	40.1585	nodiff									228158	286343	242311	226635	236457	204925	252271	222672	1.13292	0.210049	0.326256
M80T101	79.95734	101.1485	nodiff									732295	3.23337e+06	743166	912280	1.00537e+06	436418	1.56961e+06	784691	2.00029	0.408214	4.33983
M301T35	301.16442	34.7535	diff									75017.6	81527.6	55348.9	93650.1	106652	117579	70631.3	105960	0.666582	0.0279861	1.11346
M774T60	773.53341	59.7350	diff									215014	327199	202418	119528	83445.7	72367.9	248210	91780.5	2.70439	0.0206145	2.00159
M434T35	434.26300	35.0905	nodiff									78371.6	73799.1	63785.7	8251.21	25657.6	147797	71985.5	60568.8	1.18849	0.80856	0.0376401
M434T34	434.33475	34.3740	nodiff									3315.47	7447.96	5166.88	9227.31	25773.3	149159	5310.1	61386.7	0.0865025	0.272999	1.0335
M312T47	312.29836	47.1965	diff									115301	208055	94376.4	5350.11	4428.15	8332.35	139244	6036.87	23.0656	0.0189204	1.90178
M267T302	267.07443	301.8410	diff									313660	245852	187716	16923.3	9175.47	17539.7	249076	14546.1	17.1232	0.00301382	2.56255
M897T175	896.58472	175.3170	diff									6149.72	2719.39	2754.3	130178	264299	154669	3874.47	183049	0.0211663	0.0122195	2.30571
M411T35	411.23614	35.0730	diff									10876.3	29044.8	7475.84	102041	82672.8	74157.2	15799	86290.2	0.183091	0.00267817	1.50937
M212T337	212.06412	336.6245	diff									249623	296494	288350	4724.71	1729.81	2786.93	278156	3080.48	90.2962	4.52942e-05	2.80877
M645T35	644.59532	34.6690	nodiff									28592.7	33110.2	25230.1	20074.2	21501.6	15983.5	28977.6	19186.4	1.51032	0.0255038	0.451914
M743T127	742.53466	126.6895	nodiff									483860	93799.9	342012	621311	519696	737149	306557	626052	0.489667	0.0700821	3.16567
M157T7	157.12286	7.3510	nodiff									362115	130823	353525	394821	314044	988363	282155	565742	0.498733	0.277263	2.41921
M509T332_1	508.95891	331.5600	nodiff									4601.87	3041.98	2958.01	2256.34	2370.48	193395	3533.95	66007.3	0.0535388	0.382222	0.995088
M509T332_2	509.01962	331.8630	nodiff									210325	345434	336525	275147	301892	213239	297428	263426	1.12908	0.540826	0.535144
M746T43	745.55383	43.0620	nodiff									56597.2	40140.3	44504	49373.8	61415.3	66418.1	47080.5	59069	0.797042	0.164625	0.620786
M330T40	330.25141	39.7270	diff									11644.1	24607.8	11299.1	218543	97410	103733	15850.3	139895	0.113302	0.0351266	1.87596
M301T40	301.21656	40.0090	nodiff									113757	152953	44774	39535.1	13513.4	27679	103828	26909.2	3.85846	0.0771128	1.28391
M77T4	76.96982	3.9240	nodiff									194378	667398	640818	460111	369123	424894	500865	418043	1.19812	0.622953	1.12576
M409T301_1	408.90914	300.5750	diff									340286	316929	344423	110463	71253.4	80299.8	333880	87338.8	3.82281	7.24983e-05	2.61882
M543T35_1	543.29553	34.8480	nodiff									78171.9	68057.5	93159.6	54717.1	64196.1	48349.8	79796.3	55754.3	1.43121	0.0494138	0.607516
M77T21	76.96975	20.8790	nodiff									534274	1.50973e+06	546700	1.35821e+06	1.4273e+06	1.5607e+06	863567	1.44874e+06	0.596083	0.14947	4.66719
M283T337	283.11247	337.2545	diff									218003	195153	206405	1492.93	509.284	342.035	206520	781.416	264.29	6.33516e-06	2.44166
M321T414	321.08724	413.6150	diff									712104	627413	668090	571486	252160	281937	669202	368527	1.81588	0.0454343	2.69592
M841T137_1	840.57415	136.8950	diff									353028	401304	405547	188960	125988	129530	386626	148159	2.60954	0.000841216	2.50519
M135T178	134.89414	177.6690	nodiff									65588.8	242388	69700.3	253820	251319	268742	125892	257960	0.488031	0.0869635	2.16287
M325T34	325.21434	33.9430	nodiff									104733	3392.51	847.58	5394.61	5429.96	5108.98	36324.4	5311.18	6.83923	0.415945	0.904427
M884T60	883.53449	60.2160	nodiff									104031	109945	24963.2	68283.9	100396	65607.9	79646.4	78096	1.01985	0.96072	0.239606
M556T36	556.27533	35.5490	diff									6685.25	12649.1	6474.88	88099.8	63433.9	63200.2	8603.07	71577.9	0.120192	0.00177512	1.41658
M574T35	574.48220	34.8480	nodiff									78194.8	32661	93533.3	32600.6	50144.8	32865.4	68129.7	38536.9	1.76791	0.197691	0.762107
M597T34_4	597.47177	33.5880	nodiff									5420.86	5526.77	70147.4	3657.36	3162.12	3550.1	27031.7	3456.53	7.82046	0.335592	0.586283
M723T85	722.51017	84.8450	nodiff									474925	617824	258804	553315	377659	645369	450518	525447	0.857398	0.596867	1.46111
M509T145	509.28652	144.7875	nodiff									119611	141336	70005.6	343933	165115	97644.4	110318	202231	0.545504	0.295573	1.42011
M762T173_1	761.58083	173.2500	diff									144745	96404.1	116209	452834	432989	463805	119119	449876	0.264783	3.81435e-05	3.30121
M796T43	795.55604	43.4210	nodiff									37438.7	192068	127354	167105	146494	87564.3	118954	133721	0.889566	0.785634	0.883539
M217T208	217.00333	208.3240	nodiff									3.05378e+06	2.06637e+06	1.86992e+06	3.13997e+06	2.0639e+06	2.03822e+06	2.33002e+06	2.41403e+06	0.965201	0.878504	3.57778
M743T104	742.53449	103.9935	nodiff									797830	1.19453e+06	760145	1.80148e+06	2.72145e+06	289634	917501	1.60419e+06	0.571942	0.395648	3.46047
M79T418	78.95919	418.1520	diff									500625	265052	339325	133464	33103.4	36322.5	368334	67629.9	5.44632	0.0174167	2.9483
M62T153	61.98858	152.5620	nodiff									863995	1.1739e+06	879175	1.06615e+06	1.07541e+06	1.22394e+06	972357	1.12183e+06	0.866757	0.256752	2.6563
M443T34_2	443.24591	33.5400	diff									54536.3	57075.1	39672.3	79685.7	94031.6	107020	50427.9	93579.2	0.538879	0.0107865	1.19753
M821T41	820.58214	41.4470	diff									343215	475961	331758	208968	217793	208771	383645	211844	1.81098	0.0207477	2.03335
M712T120_2	712.49282	120.3010	nodiff									244047	273459	23698.2	822287	553221	1.54739e+06	180401	974299	0.18516	0.061032	4.58094
M80T77	79.95726	77.0795	nodiff									767770	1.46595e+06	882808	684792	684187	781364	1.03884e+06	716781	1.44931	0.214532	2.508
M275T292	275.03057	291.7015	nodiff									30263	32220.1	34102	124577	37583	32532.3	32195	64897.5	0.49609	0.335464	0.825686
M419T34_3	419.35011	33.6980	nodiff									17772.7	58005.8	46741.1	17114.4	37929.6	24287	40839.9	26443.7	1.54441	0.344707	0.576077
M747T56	746.50903	56.2270	diff									76427.5	89366	82052.8	351265	617173	571137	82615.4	513191	0.160984	0.00632959	3.65436
M652T33_1	651.51744	32.5340	diff									181935	121322	183128	77919	45374.2	43595.4	162128	55629.5	2.91443	0.0101889	1.70602
M842T40_1	841.57645	39.7400	diff									107201	105162	105449	51697.5	38451.7	41414.5	105938	43854.6	2.41566	0.000107083	1.28733
M311T301_1	310.93337	300.5750	diff									338252	343979	340621	111224	88070.8	104836	340951	101377	3.36319	4.60404e-06	2.56438
M173T22	172.95688	21.5450	nodiff									276520	68603.5	125619	207051	216324	209443	156914	210940	0.743882	0.433331	1.4236
M373T35_1	373.05871	35.2105	nodiff									7202	55877.5	3768.2	97169.7	62312.7	57017.4	22282.6	72166.6	0.308766	0.0765389	1.22009
M79T493	78.95936	493.4170	diff									1.08188e+06	1.19758e+06	930275	468449	697715	712298	1.06991e+06	626154	1.70871	0.0159516	2.9851
M884T144	883.53598	144.0060	nodiff									153885	243393	161110	117843	108879	92350.9	186129	106358	1.75003	0.0546983	1.36035
M408T301	407.98321	301.0065	diff									313141	254683	226117	17125.6	5835.77	5731.34	264647	9564.24	27.6704	0.00059513	2.70798
M717T37_2	717.47164	37.4080	nodiff									40116.2	34229.9	7251.07	94219.8	54470.9	59070.3	27199.1	69253.6	0.392745	0.0595246	1.12236
M821T332	821.00094	331.5600	nodiff									67080	173823	155445	110109	128636	69748.8	132116	102831	1.28479	0.475759	0.683679
M603T435	603.07391	435.4665	diff									119116	143263	144512	5997.09	5570.84	5388.07	135630	5652	23.9968	9.56012e-05	1.92264
M762T81	761.53364	80.9140	diff									229287	245433	226988	426644	781158	625099	233903	610967	0.382841	0.0213945	3.40831
M762T126	761.53472	126.3230	diff									404063	830872	388880	1.11863e+06	2.20173e+06	1.93354e+06	541272	1.7513e+06	0.309069	0.0274088	6.18194
M758T37	757.50352	37.3690	nodiff									22560.9	131478	20760.9	31170.7	28041.1	22417	58266.5	27209.6	2.14139	0.445062	0.874773
M834T115	833.51797	114.5670	nodiff									13590.6	49994.8	13084.2	185676	667811	309318	25556.5	387602	0.065935	0.0671081	3.13027
M845T62	844.60482	62.3380	diff									977823	636250	982665	356045	290340	298528	865579	314971	2.74812	0.00913528	3.83112
M319T483	318.85807	483.4395	nodiff									126564	92224.3	142706	89897	104719	103968	120498	99527.7	1.2107	0.251217	0.478543
M239T34_1	239.05868	33.8770	nodiff									76445.3	66038.3	55202.1	108352	53645.7	45956	65895.2	69317.8	0.950626	0.875974	0.504147
M554T186	554.34540	186.2480	diff									204075	173323	185454	85863.5	72233.6	54084.1	187617	70727.1	2.65269	0.000805981	1.7821
M797T332_2	797.03881	331.5695	nodiff									22445.4	106080	88946.8	54331.2	62509.9	22312.7	72490.6	46384.6	1.56281	0.408526	0.700805
M117T668	116.92814	667.9815	nodiff									2.5842e+06	918750	1.70065e+06	2.54491e+06	1.03835e+06	1.13798e+06	1.73453e+06	1.57375e+06	1.10217	0.825738	4.13019
M99T332	99.00589	332.1845	nodiff									394434	452052	466459	448175	490881	434565	437648	457874	0.955827	0.506973	1.13233
M140T186	139.98405	185.9810	diff									52225.7	168574	224723	3506.77	3063.67	2643.72	148508	3071.39	48.352	0.0457867	1.86101
M850T36_1	849.55973	36.1035	nodiff									15626.4	115098	19350.7	134328	90456.7	79001.3	50025	101262	0.494016	0.234773	1.24205
M763T33	763.44155	32.8535	nodiff									424.845	6913.43	201.907	535.674	566.042	614.292	2513.39	572.002	4.39403	0.427582	0.223788
M600T35	600.49957	34.6690	nodiff									90283.3	36161.9	107915	34398.9	48722.9	38243.6	78120	40455.1	1.93103	0.16217	0.892745
M765T105	764.52422	105.0040	nodiff									254401	438492	298221	1.71216e+06	1.61649e+06	85808.3	330371	1.13816e+06	0.290269	0.20203	3.99438
M187T27	187.00639	27.1560	nodiff									70364.9	156988	72553.5	222408	160766	122153	99968.6	168442	0.59349	0.168683	1.44059
M765T125	764.52458	125.0530	diff									196851	287898	192947	512379	478573	347070	225898	446007	0.50649	0.0205093	2.71881
M154T36	153.98085	36.4805	nodiff									63427.5	168567	30751.3	55560.1	42609	48918.1	87582.1	49029.1	1.78633	0.407992	0.829926
M767T117	766.53626	117.4910	diff									142573	159786	108419	792574	747672	499837	136926	680028	0.201354	0.00416425	4.1376
M648T35	647.61494	35.0355	nodiff									16846.4	20705.5	13627.8	13534.1	21859.7	14954.3	17059.9	16782.7	1.01652	0.936825	0.176355
M682T33_1	681.56312	33.1160	nodiff									140705	52237.9	117445	67842.6	58260.8	44241.1	103463	56781.5	1.82212	0.163055	1.13461
M751T62	750.54232	62.3850	nodiff									388592	442913	452466	481491	515498	368222	427991	455070	0.940494	0.608253	1.10976
M479T35	479.37222	35.1720	nodiff									67792	76832.1	89190.1	49669.5	38274.8	18674.6	77938.1	35539.6	2.19299	0.0180832	0.990518
M372T34_1	372.15896	33.8655	diff									84056.1	100917	44806.9	17283.3	3748.08	4129.59	76593.5	8386.99	9.13241	0.0166242	1.33197
M549T301_2	548.89609	300.5250	diff									195892	180499	186560	24387.4	10697.3	9298.84	187650	14794.5	12.6838	1.24285e-05	2.23152
M89T241	89.02411	241.4020	nodiff									339896	274660	173630	516519	231408	194692	262729	314206	0.836166	0.671341	1.27755
M120T49	119.97535	49.1435	nodiff									292889	550086	360752	258684	317721	375818	401242	317408	1.26412	0.375042	1.23158
M710T35	709.60568	34.9600	nodiff									51482.2	28829.1	49356.3	17599.9	30579.2	21482.1	43222.5	23220.4	1.8614	0.0708782	0.645218
M681T33_1	680.55352	32.9420	nodiff									184921	103222	162677	101549	58698.1	61641.3	150273	73962.8	2.03174	0.0528492	1.44636
M570T35	570.46368	34.9825	diff									63058.9	35851.9	87378.7	11325.1	10419.3	7592.66	62096.5	9779.01	6.34998	0.024774	1.16427
M686T37	685.51449	36.6750	nodiff									30884.5	77521.7	6593.67	28711.6	24391.2	22277	38333.3	25126.6	1.52561	0.561715	0.462191
M723T61	722.51148	61.4570	diff									517323	556946	557808	1.01121e+06	837838	792917	544026	880655	0.617751	0.00771042	3.4836
M815T40	814.55621	39.5200	diff									113960	143975	95540.6	37862.1	41323.3	30738.2	117825	36641.2	3.21565	0.00493921	1.47514
M723T115	722.51223	114.6460	diff									301231	376578	248553	708217	541231	479146	308787	576198	0.535904	0.0264019	3.00582
M366T35_2	366.29716	35.4950	nodiff									8253.56	1559.79	8006.79	14610	14203.5	9656.68	5940.05	12823.4	0.46322	0.0637288	0.457089
M428T36_1	428.33565	36.0255	nodiff									77925.5	11750.9	21946.7	13756.5	1723.63	6088.46	37207.7	7189.55	5.17525	0.223708	0.932429
M145T364	145.06074	364.0180	diff									467264	449045	335070	328521	230710	222072	417126	260434	1.60166	0.0431683	1.84924
M303T35	303.16228	34.8380	nodiff									60558.3	8997.54	6429.31	12356.8	7918.46	13173.2	25328.4	11149.5	2.2717	0.468115	0.620604
M281T50	280.96285	49.7645	nodiff									596484	712073	636329	711693	719798	727951	648295	719814	0.900643	0.104858	1.97856
M827T37	826.56318	36.8775	nodiff									40608.9	119841	50702.1	52580.2	46058.6	50761	70384	49799.9	1.41333	0.456145	0.69031
M767T103	766.53690	102.6380	nodiff									213770	224823	135180	572617	420940	177081	191258	390213	0.490137	0.168789	2.2089
M697T332	696.98758	331.6345	nodiff									111071	183519	182596	137374	161739	115550	159062	138221	1.15078	0.490079	0.435899
M701T40	700.52474	40.2970	nodiff									323692	192174	144105	345751	164399	127082	219990	212411	1.03569	0.934207	1.11381
M310T40	310.28219	40.3475	nodiff									73885.4	159675	65201.1	82373.5	59945.6	64412.2	99587	68910.5	1.44517	0.377259	0.703559
M615T332	614.98376	331.8710	nodiff									160633	257348	258971	222193	235546	196488	225651	218076	1.03473	0.836841	0.536538
M191T474	191.01961	474.2610	diff									758426	849860	441146	311598	206379	255079	683144	257685	2.65108	0.0289334	3.16829
M325T255	325.08835	255.3985	diff									395142	331242	426223	285991	159166	169548	384202	204902	1.87506	0.0220838	2.09863
M275T33	275.16753	33.1185	nodiff									46351.7	29714.7	9878.52	67782.8	26176.5	27920	28648.3	40626.4	0.705165	0.524473	0.573574
M763T151	762.57918	150.5980	diff									115665	148706	107419	574032	472470	508575	123930	518359	0.239081	0.000257853	3.60657
M170T335	170.04256	335.2335	diff									219564	208145	146523	109822	59493.9	54831.1	191411	74715.8	2.56185	0.0152986	1.72707
M501T35	501.41166	34.8800	diff									94185.4	41546	58703.6	5218.39	7519.08	4288.54	64811.7	5675.34	11.4199	0.0189718	1.29428
M674T36_2	674.48183	36.3660	nodiff									12300.9	85963.8	12509	14807.7	12179.2	14112.9	36924.6	13699.9	2.69524	0.397399	0.754992
M131T382	131.08137	381.9270	diff									287477	236518	199874	5077.93	5077.85	6812.8	241290	5656.19	42.6594	0.000751831	2.59546
M882T110_1	881.52044	110.2520	nodiff									268297	492036	513876	354036	429014	243133	424736	342061	1.2417	0.434393	0.887406
M753T136_1	752.55160	136.4520	nodiff									181419	245668	213154	194431	234593	181980	213413	203668	1.04785	0.710148	0.542649
M555T141	555.27048	141.0620	diff									16324.1	17522.9	17343.4	274434	150154	156736	17063.5	193775	0.0880583	0.0119062	2.30993
M848T166_2	847.64406	166.2800	diff									60394.2	58129.6	49664.8	209486	333253	212237	56062.9	251659	0.222774	0.00878734	2.45437
M381T34_3	381.31348	34.4920	nodiff									22752.9	51141.8	35833	7210.18	7725.73	4191.24	36575.9	6375.72	5.73675	0.0217994	0.902707
M507T301_1	506.88625	300.5750	diff									200767	199282	213346	55139.5	35174.5	38017	204465	42777	4.77979	2.98859e-05	2.1278
M571T35_2	571.46585	35.1720	nodiff									67385.6	22232.6	101024	11427	9948.06	8762.85	63547.3	10046	6.32566	0.0791565	1.15185
M253T58	253.25262	57.9930	nodiff									82553.2	222264	89786	81802	42231.2	38001	131535	54011.4	2.43531	0.178052	1.28935
M903T332	903.00314	331.5575	nodiff									34669.9	110438	89637.4	61630.1	70888.4	38965.9	78248.5	57161.5	1.3689	0.438112	0.63696
M697T36	697.48777	36.3630	nodiff									47524.4	52119.1	46475.9	33696.2	23248.2	21411.9	48706.5	26118.8	1.86481	0.00577536	0.748146
M557T38	557.28266	38.2180	diff									8023.26	13485.6	9826.32	57752.9	36112.6	36487.9	10445	43451.1	0.240386	0.0107986	1.01427
M117T110	116.92819	109.6205	diff									1.01519e+06	1.10474e+06	1.05878e+06	3.18438e+06	2.32571e+06	1.7031e+06	1.05957e+06	2.4044e+06	0.440681	0.0353175	6.43171
M446T33	446.24769	33.2240	nodiff									1975.64	581.749	679.761	6572.03	4300.27	940.717	1079.05	3937.67	0.274033	0.167221	0.256386
M199T265	199.03699	265.2405	diff									247644	231238	255795	48072.9	28391.3	24228.8	244893	33564.3	7.29621	3.34066e-05	2.45203
M749T114	748.52756	113.7215	nodiff									395057	379678	253700	641341	552532	419072	342812	537648	0.637613	0.0682863	2.56494
M795T139	794.55907	139.1190	nodiff									133194	169397	156050	175188	179560	230299	152880	195015	0.783941	0.110327	1.20379
M234T337_2	234.04616	336.8130	diff									143968	167112	164013	3349.44	1900.03	2428.14	158364	2559.2	61.8803	2.79681e-05	2.1141
M699T41	698.51071	40.5950	diff									124208	175944	116802	62367.5	54204.3	52509.2	138985	56360.3	2.466	0.0118451	1.46345
M354T446	354.06169	446.2275	diff									171695	203092	204267	163837	111314	101221	193018	125458	1.53851	0.0380112	1.14309
M281T9	280.96293	8.5120	nodiff									959457	1.12352e+06	1.05773e+06	1.10998e+06	1.08293e+06	858989	1.0469e+06	1.0173e+06	1.0291	0.765527	0.99364
M679T32_1	678.53769	32.4870	diff									117807	75465.2	114382	21792.6	12259.4	7707.01	102551	13919.7	7.36737	0.00335708	1.58946
M428T435	428.02597	434.7805	diff									71671.7	112899	155407	13436.5	7387.03	8673.95	113326	9832.5	11.5256	0.0129606	1.61961
M770T76	769.50297	76.3715	nodiff									139758	375657	178579	62342	78666	58067.3	231332	66358.4	3.48609	0.0875726	2.06531
M369T333	368.97472	332.5435	nodiff									192832	218243	228880	238581	266342	229717	213319	244880	0.871114	0.109161	1.14803
M647T300	646.87307	300.4360	diff									157708	139892	151356	20115.9	5190.98	6075.53	149652	10460.8	14.3059	4.01395e-05	2.00439
M267T49	267.23157	48.5450	nodiff									76672.4	51399.8	66720.1	74325.8	31324.8	40906.2	64930.7	48852.3	1.32912	0.343085	0.667082
M681T332_1	680.95612	331.6345	nodiff									111823	189642	193330	171971	181055	135450	164932	162825	1.01294	0.947403	0.495603
M318T375	318.09576	375.2615	diff									138930	154608	155506	2215.7	2298.64	2057.71	149681	2190.69	68.3261	1.05486e-05	2.05802
M848T138_1	847.61887	137.8990	diff									295846	256367	297912	131164	113005	126455	283375	123541	2.29377	0.000392423	2.03672
M712T36_2	712.49216	36.4125	diff									65564.6	146448	44003.3	451435	896565	775473	85338.5	707824	0.120565	0.0103323	4.38806
M171T428	171.00550	428.1200	diff									238518	187511	191096	45036.8	32345.5	26462.5	205708	34614.9	5.94276	0.000590215	2.20712
M744T55	743.53145	54.7955	nodiff									239161	265284	165603	1.2032e+06	152801	1.57786e+06	223349	977954	0.228384	0.152342	4.16325
M873T36_1	872.54828	35.9030	diff									16094.6	29834.1	16280.4	79983.3	46551.6	45268.6	20736.4	57267.9	0.362095	0.0405592	1.04806
M684T35	683.58925	35.2105	nodiff									44031.6	14893.8	18859.3	12558.2	19059.6	11183.5	25928.2	14267.1	1.81734	0.284387	0.516223
M728T139	727.54577	138.5430	diff									161716	199347	163660	50993.5	60329	63689	174908	58337.1	2.99822	0.000808397	1.76861
M173T581	172.95752	581.1945	nodiff									1.19504e+06	1.02847e+06	438964	381882	1.27346e+06	1.27978e+06	887490	978374	0.907107	0.821001	1.4551
M249T286	249.01879	286.1205	diff									151365	141363	154882	35572.5	23162.1	23009.9	149203	27248.2	5.47572	3.03881e-05	1.85575
M533T332	532.98049	332.0980	nodiff									184987	236050	237879	221229	231216	199911	219639	217452	1.01006	0.916707	0.540246
M868T40	867.59215	39.7115	nodiff									56006.4	68586.6	71614.1	56745.2	34702.6	30713.1	65402.4	40720.3	1.60614	0.0584466	0.681293
M641T477	641.13056	476.8520	diff									102001	74937.1	76720.4	2205.57	1518.6	1948.66	84552.9	1890.95	44.7146	0.000697581	1.54463
M779T40	778.56134	40.1850	diff									61933.9	63314.8	53436.8	130108	137846	118905	59561.8	128953	0.461888	0.000387659	1.54791
M340T38	340.28428	38.1575	nodiff									18461.2	22727.3	37141.4	1262.95	2035.26	1696.38	26110	1664.86	15.6829	0.0124275	0.787454
M687T301	686.80904	300.5250	diff									160354	144916	155845	32457.9	18145.4	21203.8	153705	23935.7	6.42159	3.32287e-05	1.92186
M866T58	865.51060	58.0860	diff									10916	15252.6	10368	166832	89839.8	81421.8	12178.9	112698	0.108066	0.0209661	1.71798
M88T388	88.04019	388.2040	diff									128617	112561	110334	83331.5	63138.8	65790.1	117171	70753.5	1.65604	0.0056116	1.06808
M708T33_1	707.58212	33.0040	nodiff									116178	37151.3	73736.4	19813.8	13459.6	31854.9	75688.6	21709.4	3.48644	0.0828781	1.21662
M336T46_2	336.29701	45.9650	nodiff									17705.4	26642	6830.97	12639.4	12012.2	16005	17059.5	13552.2	1.2588	0.581784	0.154333
M763T332_1	762.95804	331.6345	nodiff									75747.3	138954	142961	108187	126790	84409.7	119221	106462	1.11984	0.636489	0.388859
M305T391	305.04460	391.2710	diff									431649	477489	337284	329744	239965	235036	415474	268248	1.54884	0.0459557	1.74507
M285T33_2	285.22170	33.2240	nodiff									18639.6	49233.2	25193.2	13773.5	7751.85	7460.18	31022	9661.86	3.21077	0.0883718	0.723625
M476T34	476.35557	34.3180	nodiff									13788.6	60300.6	23963.8	2808.97	4804.75	5590.4	32684.3	4401.37	7.42594	0.116114	0.862902
M527T35_3	527.42904	34.5150	diff									72296.1	30528.3	39080.2	3085.9	1091.92	1173.86	47301.6	1783.89	26.5159	0.0234074	1.13816
M471T35	471.36515	35.1345	diff									68190.8	34010.8	44252.6	2695.74	2349.6	864.382	48818.1	1969.91	24.7819	0.00989056	1.15998
M745T38	745.13317	38.0135	nodiff									7761.82	23948.7	5204.15	19432.1	28397.5	21266.1	12304.9	23031.9	0.534255	0.172894	0.62036
M237T316	237.06026	315.8310	diff									2951.79	3812.22	2330.76	244857	205629	157318	3031.59	202601	0.0149633	0.00140074	2.50144
M239T34_2	239.12587	33.7470	nodiff									92953.1	13353.7	17133.3	129948	10667.8	11370.3	41146.7	50662.1	0.812178	0.850593	0.865102
M589T301	588.83188	300.5750	diff									168264	170168	175938	45928.4	35381	31615.6	171457	37641.7	4.55498	1.03937e-05	1.93519
M870T40	869.60698	39.8630	nodiff									61364.7	65889.4	74908.9	33025.3	30419.2	27160	67387.7	30201.5	2.23127	0.0010077	0.961507
M899T127	898.54518	127.2770	nodiff									90168	170755	194287	112609	145772	203788	151737	154056	0.984943	0.957881	0.570367
M255T73	255.23264	72.5040	nodiff									511025	743898	499175	255043	726533	756440	584699	579339	1.00925	0.977775	1.37245
M712T36_1	711.53219	35.8215	nodiff									28249.9	53281.8	11518.5	26163.7	18183	24861	31016.7	23069.2	1.34451	0.555971	0.2819
M451T332	450.97677	332.1705	nodiff									165701	208211	200471	214278	219407	205775	191461	213153	0.898233	0.187568	1.04517
M129T125	129.05518	124.6450	nodiff									666626	923336	463705	417190	242794	529045	684556	396343	1.72718	0.140127	2.07732
M506T301	505.96120	300.8625	diff									179025	143528	130729	7237.14	1447.24	2806.87	151094	3830.42	39.4458	0.000536548	2.05974
M125T35	124.99029	35.3990	nodiff									6125.91	76297.1	5894.46	7418.6	4999.74	5567.65	29439.2	5995.33	4.91035	0.373839	0.762805
M195T501	194.90576	501.3970	nodiff									716750	864181	962609	764919	1.03404e+06	879296	847847	892751	0.949701	0.69297	1.43752
M845T332_1	844.96145	331.5680	nodiff									47127	109111	110880	74626.7	80790.2	57007.5	89039.5	70808.1	1.25748	0.456521	0.473765
M842T137_1	841.57836	137.1620	diff									179231	202854	198446	98351.9	61597.8	68242.2	193510	76064	2.54405	0.000943176	1.75882
M101T102_2	101.06024	102.3815	nodiff									91530.4	216800	75019.2	25006.5	22260.2	20326.2	127783	22531	5.67145	0.0784943	1.62657
M398T177	398.03372	177.3150	nodiff									41593.4	45401.7	68390.3	99141.9	78587.4	65577.7	51795.2	81102.4	0.638639	0.0849756	0.936958
M413T36_2	413.28939	36.1380	nodiff									85494.4	36070.3	54651	50408.3	35273.4	23153	58738.6	36278.3	1.61911	0.243368	0.809463
M847T103	846.61633	103.3425	diff									226846	114360	129763	49369.5	26248.9	58232.3	156990	44616.9	3.51863	0.0369108	1.73947
M602T35	601.51164	34.9120	nodiff									65304.5	26285.1	57021	12387.4	19259.9	10132.7	49536.9	13926.7	3.55697	0.0431114	0.974691
M255T4_2	255.23241	3.7125	nodiff									117839	803468	353124	771318	877493	750978	424810	799930	0.53106	0.141152	3.73535
M357T35	357.29964	35.3390	nodiff									29531.8	32286.2	36341.4	17175.1	27363.8	29458.7	32719.8	24665.9	1.32652	0.132905	0.243122
M277T34	277.16478	34.0320	nodiff									27894	26345.7	17530.8	7707.82	7165.72	5003.44	23923.5	6625.66	3.61074	0.00655095	0.675698
M361T32	361.23861	32.4450	nodiff									19411.8	3155.85	14988.3	53998.1	2908.07	3576.53	12518.6	20160.9	0.620937	0.686554	0.482837
M747T113	746.51329	113.4360	diff									57413.7	115717	54278.8	446459	539949	373253	75803.2	453220	0.167255	0.00194311	3.48128
M765T62	764.52482	62.1270	diff									343935	296334	294308	639608	618889	591691	311526	616729	0.505126	0.000138875	3.26902
M329T164	329.18927	163.8555	nodiff									177502	73352.2	34408.8	20376.8	4887.15	11240.9	95087.6	12168.3	7.81438	0.125722	1.4129
M619T35_1	618.57961	34.5150	nodiff									10953	12847.8	11344.8	8732.77	9435.47	5621.68	11715.2	7929.97	1.47733	0.0442311	0.260195
M716T39	715.51003	38.5920	nodiff									33476.6	82382.8	33105.8	88148.8	94132.7	85655.9	49655.1	89312.5	0.55597	0.0747371	1.20808
M287T333	286.97236	333.4150	diff									177904	184874	215787	237134	260592	242506	192855	246744	0.781599	0.016778	1.39948
M845T107	844.60508	106.6280	diff									563270	364957	351172	221405	101470	97804.2	426466	140226	3.04127	0.0228809	2.80268
M155T582	154.94718	582.1085	nodiff									395143	941204	1.13326e+06	536111	590418	390768	823203	505766	1.62764	0.23793	2.12834
M273T36	273.09110	35.8350	diff									86817.4	57274.6	89142.3	26921.5	12355.2	10694.1	77744.8	16657	4.66741	0.00599951	1.30941
M97T35	96.95954	34.6690	nodiff									15986.6	94483.7	17917.1	29990.5	30859.2	30480.8	42795.8	30443.5	1.40574	0.657716	0.669494
M255T99	255.23245	99.2150	nodiff									420846	724696	448001	728785	660877	245871	531181	545178	0.974326	0.941576	0.827368
M437T36	437.28838	35.5080	diff									68405.6	30751.4	41995.2	4618.74	5276.96	2607.49	47050.7	4167.73	11.2893	0.0185752	1.10326
M334T37	334.20391	36.5130	nodiff									2422.37	48144.4	2014.23	47390.5	44974.1	41054	17527	44472.9	0.394105	0.155478	0.954159
M304T413	304.06029	413.2190	diff									483849	473879	497572	336793	205822	208619	485100	250411	1.93721	0.00582514	2.4243
M304T418	304.11081	418.1350	diff									355976	339214	385780	2714.12	3195.96	1016.42	360323	2308.83	156.063	1.24952e-05	3.20961
M416T30	416.04331	30.2235	diff									10798.7	34766.2	17888.6	75498.8	57606.8	43825.7	21151.2	58977.1	0.358633	0.0310697	1.08731
M685T35	684.59158	34.9880	nodiff									25960.5	14267.9	19948	8032.84	14613.3	10400.2	20058.8	11015.5	1.82097	0.0804925	0.432793
M879T332	879.04592	331.5640	nodiff									6204.02	54941	39346.5	19490.8	26453.1	8022.13	33497.2	17988.7	1.86212	0.369258	0.599226
M757T40	756.55077	39.5270	nodiff									45627	123509	39498.6	29888	49033.6	53338.6	69544.8	44086.7	1.57745	0.414421	0.779234
M315T391	315.08034	391.2890	nodiff									187276	176407	177110	173203	159546	148330	180264	160360	1.12413	0.0676938	0.51944
M392T36_4	392.35712	36.4850	diff									45265.9	71927.7	34690.5	4854.48	3463.08	3760.11	50628.1	4025.89	12.5756	0.0136586	1.12458
M384T37	384.30901	36.7550	nodiff									51814.4	42840.2	48297	15884.7	11384.6	13946.5	47650.6	13738.6	3.46837	0.000313251	0.969239
M688T172	687.54392	172.1745	diff									43133.8	41660.6	40020.2	168397	157552	144914	41604.9	156954	0.265077	7.26851e-05	1.95562
M601T33_3	601.45740	33.2240	nodiff									9434.91	12845.4	10524.5	21549.4	9110.18	8958.43	10934.9	13206	0.828026	0.624665	0.218989
M483T34	483.35886	33.9590	nodiff									8885.75	23422	35065.2	3601.77	6386.94	5102.18	22457.6	5030.3	4.46448	0.0840012	0.601604
M269T55	269.21153	54.7065	nodiff									25323.6	122710	19545.3	75560.3	20985.3	13823.9	55859.8	36789.8	1.51835	0.64826	0.503121
M116T296_2	116.07094	296.0560	nodiff									183575	162850	193458	231327	192827	167747	179961	197300	0.912117	0.446758	0.949875
M357T40	357.27764	39.7270	nodiff									4734.69	51606.2	6585.1	30717.7	16633	17042.2	20975.3	21464.3	0.977221	0.977098	0.433575
M161T367	161.04492	366.6235	diff									130518	120383	138451	23516.3	14833.6	15344.3	129784	17898.1	7.25128	4.66968e-05	1.78057
M970T32	969.60901	32.2760	nodiff									60723.9	54599.4	77446.9	45306.6	58212.2	49445.8	64256.8	50988.2	1.26023	0.164828	0.312731
M310T301_2	310.00850	300.7620	diff									162507	136256	111228	9776.07	2773.25	4198.47	136664	5582.6	24.4803	0.000934673	1.93459
M306T156	306.05743	155.9400	diff									163264	123307	137270	22533.7	15919.7	21724.7	141280	20059.4	7.0431	0.00052169	1.85858
M370T81	370.27679	81.3675	diff									230417	449220	197075	3143.27	956.047	1681.71	292237	1927.01	151.653	0.0213719	2.81378
M666T24	666.05752	23.7530	nodiff									77378	4118.86	9363.12	13019.8	9534.2	8436.17	30286.7	10330.1	2.93189	0.446002	0.767907
M599T332_1	598.95069	332.0360	nodiff									103107	128184	140726	130411	135794	133440	124006	133215	0.930869	0.455925	0.641841
M658T33_1	657.50913	33.4980	nodiff									42281	51998	49043.1	33379.5	20710.3	19757.8	47774	24615.9	1.94078	0.0115796	0.741104
M283T4	283.26363	3.8680	diff									118187	51335.1	146918	660094	231129	533940	105480	475054	0.222038	0.0471408	3.24405
M283T100	283.26320	99.7985	nodiff									379379	358063	423133	713713	524744	226595	386858	488351	0.792173	0.51727	1.46761
M475T300_2	475.18544	299.8820	diff									581.846	581.943	21.6233	93183.3	55544	45225.2	395.137	64650.8	0.00611187	0.0116133	1.38219
M326T34	326.22129	33.5980	nodiff									16338.4	326.793	902.215	565.919	311.499	242.391	5855.81	373.27	15.6879	0.354883	0.385802
M191T460	191.01926	460.2900	nodiff									68926.1	80427.2	26464.1	36519.4	29240.7	33146.4	58605.8	32968.8	1.77761	0.19617	0.593742
M865T135_1	864.57184	134.7960	nodiff									85474	96320.7	94380.2	163832	121866	116198	92058.3	133965	0.687179	0.0528166	1.22082
M439T33	439.26568	33.0775	nodiff									58803.2	4025.74	1279.74	10311.6	4418.25	9409.3	21369.6	8046.37	2.6558	0.518124	0.623586
M439T36	439.30267	35.6180	diff									61373.2	24398.9	41241	6362.54	4421.49	3567.59	42337.7	4783.87	8.85009	0.0248219	1.03885
M224T34_1	224.02778	33.8770	nodiff									35381.7	32047.3	26958.2	56653.2	22346.4	24946.4	31462.4	34648.7	0.908041	0.791892	0.377157
M201T273	201.02559	272.7440	nodiff									621688	651934	415603	713588	436567	446974	563075	532376	1.05766	0.806276	0.812744
M127T29	126.90404	29.1295	nodiff									129329	331055	148846	168260	180043	96034.1	203077	148113	1.3711	0.472668	1.08449
M779T332	778.99062	331.5695	nodiff									68877.6	118272	109585	91601.4	102586	70868.9	98911.6	88352	1.11952	0.58575	0.359477
M453T305	452.89021	305.0760	nodiff									42591.4	1162.47	14039.8	1466.79	1523.26	1845.14	19264.6	1611.73	11.9527	0.222765	0.717394
M673T33	673.37544	33.0600	nodiff									5356.29	4543.44	4151.67	2147.26	4975.1	5081.33	4683.8	4067.9	1.15141	0.580029	0.0109281
M861T38	860.59423	37.7170	nodiff									11581	59105.1	6377.65	31586.6	22684.8	31680.5	25687.9	28650.7	0.89659	0.870405	0.505754
M883T110	882.53103	109.6175	nodiff									248105	216578	135700	217716	59069.1	146000	200128	140928	1.42007	0.356025	0.968563
M927T332	926.96652	331.5600	nodiff									37278	93491.5	74786.1	59043.5	67990.7	37263.6	68518.6	54765.9	1.25112	0.506681	0.500581
M195T423	194.92648	423.4280	nodiff									23406.5	25942.9	26311.1	53790.9	33401.5	29691.2	25220.1	38961.2	0.647314	0.142765	0.644126
M195T418	194.90542	418.1590	nodiff									50993.4	82759.1	81402.2	132125	811837	131748	71718.3	358570	0.200012	0.274747	2.40047
M874T36	873.56097	36.0275	nodiff									16633.8	38056.4	19878.8	71457.1	33458.9	32348.8	24856.3	45754.9	0.543249	0.222443	0.718573
M717T104	716.51788	104.4895	nodiff									96075.9	118275	63039.5	305779	871404	122570	92463.3	433251	0.213417	0.205969	2.66985
M805T40_1	804.57996	39.8080	nodiff									144237	149224	149040	146062	120697	93393.5	147500	120051	1.22865	0.147152	0.573373
M350T33	350.12536	33.3385	nodiff									23016	24191.7	21287	25561.4	24709.2	14772.3	22831.6	21680.9	1.05307	0.763005	0.0973622
M793T103	792.55223	102.9000	nodiff									291792	220449	119393	430148	646477	273906	210545	450177	0.467693	0.114388	2.48648
M745T59_1	744.54670	59.4265	nodiff									195825	204650	174769	255063	1.01479e+06	876276	191748	715376	0.268038	0.0886312	3.76904
M325T62	325.27415	62.2975	diff									225571	295127	158104	8036.1	618.688	1576.64	226267	3410.48	66.3448	0.00491497	2.48867
M626T33_1	625.50353	33.0620	diff									110576	66549	101507	61621.3	48621.3	45996.2	92877.4	52079.6	1.78337	0.0459277	1.02403
M591T332_2	591.02159	331.5655	nodiff									67152.9	100965	103224	83135.8	98916.1	67032.5	90447.2	83028.2	1.08936	0.643789	0.253826
M340T40	340.32908	40.0090	diff									40651.8	100956	67633.4	7912.53	4214.21	3547.13	69747	5224.63	13.3497	0.0210472	1.3269
M438T454	438.01884	454.4870	diff									83744	104829	102704	2627.76	2269.69	1819.98	97092.5	2239.14	43.3615	0.00014507	1.64436
M985T332	985.00744	331.5600	nodiff									17238.1	61062.1	47762.8	30649.9	33266.2	17252.9	42021	27056.3	1.55309	0.341903	0.541703
M344T34_2	344.22717	34.0435	nodiff									17600.5	1019.87	290.494	1414.69	2998.05	919.79	6303.61	1777.51	3.54632	0.470669	0.338159
M851T37	850.56619	36.5935	nodiff									12956.6	63014.7	18972.2	77247.7	49767.5	32048.7	31647.9	53021.3	0.596889	0.356825	0.749233
M851T41	850.59934	40.6860	nodiff									30711.4	71519	26715.6	73710.1	48169.1	34195	42982	52024.7	0.826184	0.648946	0.495459
M711T34_1	710.61199	34.4860	nodiff									26370.6	10776.7	25274.4	8125.69	15030.9	9946.64	20807.2	11034.4	1.88567	0.146469	0.455097
M459T33_2	459.32675	32.8535	nodiff									51205.7	63754.9	58222.1	26205.4	33496.2	38273.3	57727.6	32658.3	1.76762	0.00767968	0.728179
M305T427	305.04499	427.0950	nodiff									227577	158820	274975	439346	303150	217027	220457	319841	0.689271	0.244891	1.69394
M199T246	199.03702	245.9930	diff									81405.2	60451.3	69739.3	17636.9	16539.1	17832.5	70531.9	17336.2	4.06849	0.000937622	1.21715
M629T34_2	629.48659	33.5400	nodiff									36975.5	46025.6	42169.5	35741	32691.2	28998.9	41723.5	32477	1.28471	0.0473408	0.355572
M361T35	361.18632	35.1160	nodiff									16805.1	16943.4	11365.4	18609.2	18802.3	43860.3	15038	27090.6	0.555099	0.232966	0.526203
M402T423	402.02736	423.0120	diff									32817	29857.9	34533.8	79276	78601.7	70765.2	32402.9	76214.3	0.425155	0.000137166	1.22025
M656T35	655.55366	35.3620	nodiff									31832.7	2271.16	11569.2	17663.2	7815.8	5298.73	15224.4	10259.2	1.48397	0.629101	0.504808
M403T34_2	403.26347	33.6980	nodiff									21929	34788.6	20594.9	15644.2	19906.4	21444.2	25770.9	18998.3	1.35648	0.234811	0.332163
M722T60	721.50033	59.7575	nodiff									108015	144987	138083	148017	62491.5	66213.4	130362	92240.6	1.41328	0.274454	0.668285
M760T109	759.52050	109.4220	nodiff									182652	300338	161069	250094	42858.2	271119	214687	188024	1.1418	0.76872	0.00182203
M715T40	714.50568	40.0820	diff									80828.6	86806.9	58411.3	118642	158172	150592	75348.9	142469	0.528881	0.0107339	1.50194
M303T425_1	302.53247	425.2805	diff									68376.8	76586	64592.1	14208.3	12688.1	9823.21	69851.7	12239.9	5.7069	0.000106524	1.27547
M900T122	899.53837	121.5185	nodiff									182096	328931	90988	201829	276653	204353	200672	227612	0.881641	0.732627	1.19493
M156T388	156.02910	388.2070	nodiff									90034.1	82956.6	78972.2	61636.5	49611.6	46243.8	83987.7	52497.3	1.59985	0.00518452	0.870332
M892T36_3	891.63436	36.4665	nodiff									9247.39	26521.3	13174.9	26309.3	21083.7	3706.98	16314.5	17033.4	0.957798	0.937419	0.184757
M130T298	130.08632	297.6965	nodiff									249277	83992.8	204660	61008.6	50966.2	48311.7	179310	53428.8	3.35605	0.0638416	1.87716
M507T39	507.26953	38.9435	nodiff									21695.8	57693.7	24785.3	16287.7	12056.8	12051.4	34724.9	13465.3	2.57885	0.140912	0.708136
M1192T32_1	1191.77070	32.2760	nodiff									55661.6	21292.6	64120.8	17994	23325.4	17102.2	47025	19473.9	2.41477	0.1059	0.809059
M817T62	816.57429	62.2975	diff									507688	339783	499070	122871	114212	114054	448847	117046	3.83481	0.0037218	3.01642
M789T192	788.54464	192.3360	diff									188978	166542	157047	250521	276062	235006	170855	253863	0.673021	0.00554525	1.7419
M270T34	270.20738	34.4060	nodiff									26394.3	16390.6	15852.4	6664.6	4385.01	8858.46	19545.7	6636.02	2.9454	0.0243543	0.576605
M717T127	716.51818	126.7860	diff									65777.1	77988.8	50680	308672	266534	360036	64815.3	311747	0.20791	0.000933141	2.81632
M182T48	181.99426	47.9250	nodiff									30446.2	177913	146594	31369	2538.72	2144.3	118318	12017.3	9.84559	0.0814481	1.60227
M205T334	204.96972	334.4490	diff									167890	179933	198472	224662	222751	237617	182098	228343	0.797476	0.010005	1.32387
M683T37	683.49760	36.9415	nodiff									2146.48	31618.1	3748.1	2261.74	1031.22	982.598	12504.2	1425.19	8.77375	0.311731	0.526555
M793T62	792.55442	62.3260	diff									256306	185856	173572	474321	514433	444816	205245	477857	0.429511	0.00113565	3.0287
M199T38	199.16973	37.5480	nodiff									92235	89628.5	82481.1	78176.8	88147.5	84246.1	88114.9	83523.5	1.05497	0.326809	0.24263
M395T36	395.27363	35.6475	nodiff									40727.1	29109.5	52012.4	15803.6	27905.1	20584.2	40616.4	21431	1.89522	0.0625375	0.599069
M816T40_1	815.55943	39.6960	nodiff									34280.7	57505.2	50213	52876.5	27653.5	38521.4	47333	39683.8	1.19275	0.487722	0.134707
M393T301_1	392.87786	301.0715	diff									136482	153876	157250	76825.8	58922.5	66550.8	149203	67433	2.21261	0.000585787	1.43956
M277T31	277.01636	31.2225	nodiff									16538.7	39046	23253.3	80369.7	51717.5	43690.5	26279.3	58592.6	0.44851	0.0674987	0.982569
M159T301_1	158.96948	301.3855	nodiff									122982	137081	169886	102967	80964.8	92706.1	143316	92212.8	1.55419	0.0287111	0.939847
M283T714	283.26340	713.7570	nodiff									169416	35103	13076.4	54865.5	73036.2	108626	72531.7	78842.4	0.919959	0.908109	0.70732
M350T36	350.30407	35.6660	nodiff									49955.2	9972.23	14533.4	6014.83	821.602	4424.85	24820.3	3753.76	6.61211	0.173274	0.763327
M534T34_2	534.37811	33.9190	nodiff									26775.6	22278	31248	9949.65	11275.8	6823.84	26767.2	9349.76	2.86288	0.00389925	0.668717
M853T161	852.53861	160.5170	nodiff									36918.4	55817.8	37280.8	43083.9	52228	48753.1	43339	48021.7	0.902489	0.528086	0.54099
M717T63	716.52054	63.0140	diff									88847	91172.6	82215.8	166710	280177	388411	87411.8	278433	0.313943	0.0406653	2.33254
M147T20	146.96509	20.3720	nodiff									505622	153679	591506	359924	389672	254954	416936	334850	1.24514	0.589239	1.50928
M760T79	759.51892	78.8350	nodiff									111704	183911	104809	179377	274674	176190	133475	210080	0.635351	0.135322	1.61706
M239T31	239.09458	30.5680	nodiff									104865	8808.68	3810.97	5212.88	8576.04	64028	39161.7	25939	1.50976	0.745487	0.594461
M111T223	111.01950	223.4545	nodiff									123150	72179.6	50340.6	39783.8	30126.6	30248.8	81890.2	33386.4	2.4528	0.090195	1.0673
M137T179_1	136.89120	178.8090	nodiff									24190.4	86191.8	23107.4	32421.3	90773.9	28646.8	44496.6	50614	0.879135	0.843067	0.710639
M736T142	736.49424	141.9520	nodiff									85472.7	87756.2	54131.7	170471	64022.3	145491	75786.9	126661	0.598342	0.208043	1.17208
M650T33_1	649.50304	32.5340	diff									82255.6	56635.9	76602.8	15687.5	7429.24	8344.89	71831.5	10487.2	6.84944	0.00170616	1.32457
M376T35_2	376.24943	35.0180	nodiff									20157	37946.2	14410.4	35036	29462.8	50855.6	24171.2	38451.5	0.628616	0.209238	0.656425
M376T35_1	376.15071	34.5460	nodiff									9067.29	35258	3938.95	19445.4	29785.2	51390.9	16088.1	33540.5	0.479661	0.266131	0.723782
M177T149	177.03918	149.2745	diff									41092.7	39206.8	41261	356233	295850	228946	40520.2	293676	0.137976	0.00233177	2.82945
M279T292	279.05832	292.2650	diff									36796.3	40676.6	37244.9	97530.6	93484.1	78178.8	38239.2	89731.2	0.426153	0.00102515	1.32363
M563T35	562.51761	34.7585	nodiff									20185.8	9177.44	21970.3	10991.2	6892.71	6063.99	17111.2	7982.64	2.14355	0.0999091	0.488637
M435T35_2	435.27215	34.5150	nodiff									10073.9	11164	27245.3	13367.9	16185.6	15582.6	16161	15045.4	1.07415	0.852237	0.0211387
M370T33_1	370.04705	33.0080	nodiff									2397.17	12166.9	5350.12	18385.4	11691.1	7282.7	6638.05	12453.1	0.533045	0.250819	0.385984
M365T36	365.24480	36.0690	nodiff									38620.4	26778.7	41003.6	28938.9	37210.4	27495.8	35467.6	31215	1.13623	0.470353	0.221314
M147T4	146.96506	4.4855	nodiff									295705	189818	259476	174754	190450	190322	248333	185176	1.34107	0.115493	1.09735
M347T34	347.29368	33.7190	nodiff									1686.49	38218.4	4348.47	394.465	1338.53	1555.97	14751.1	1096.32	13.4551	0.310312	0.597618
M713T36	713.49738	36.4450	diff									26804.8	61705	25365	478226	442329	361258	37958.3	427271	0.0888389	0.000441276	3.53752
M628T425	628.05455	425.4045	diff									96569.7	103655	111958	23656.9	22469	21711.4	104061	22612.4	4.60192	5.3957e-05	1.49859
M706T35	705.61825	34.6590	nodiff									14616.9	7934.9	13094.9	8494.82	6206.94	5448.86	11882.2	6716.88	1.76901	0.0805014	0.370479
M137T152_1	136.93642	152.2590	nodiff									875.294	183927	46486.5	1580.9	1278.28	2903.33	77096.1	1920.84	40.1368	0.24358	1.41666
M649T35_2	648.62261	34.5590	nodiff									12977	12355.3	7789.6	6506.5	7559.74	6479.89	11040.6	6848.71	1.61207	0.0664304	0.271668
M544T35_2	544.44599	35.1080	nodiff									34432.5	13181.6	48289.9	5234.13	4871.58	4423.64	31968	4843.11	6.60072	0.0566187	0.830619
M506T477	506.05206	476.8510	nodiff									5175.76	3690.08	4098.26	30542.7	29003.6	3377.46	4321.37	20974.6	0.206029	0.132067	0.605771
M817T112	816.57212	111.7720	diff									784082	513522	600939	185864	54098.2	83365.1	632847	107776	5.87189	0.00415793	3.88592
M734T82	733.50276	82.1715	diff									99914.2	77344.2	39313.5	228912	173977	304320	72190.6	235736	0.306234	0.0172391	2.21984
M745T301_2	744.84950	300.5250	diff									85855.6	75861.9	78097.1	5183.78	2369.64	2615.41	79938.2	3389.61	23.5833	1.72089e-05	1.48771
M358T36_1	358.23844	35.7880	nodiff									42134.7	33976	38181	13553.1	12435.2	9095.26	38097.2	11694.5	3.25769	0.000621289	0.853719
M392T36_2	392.26501	35.8080	nodiff									27441.5	61553.8	34455.5	26107.6	32696.4	36033	41150.3	31612.3	1.30172	0.427112	0.475829
M551T303	550.86569	303.1050	nodiff									138886	4472.09	132000	44075	16897.3	10778.7	91786.2	23917	3.8377	0.205049	1.4284
M359T39	359.29392	38.7420	nodiff									38506.4	53473.8	23214.4	23538.2	14081.5	14676.9	38398.2	17432.2	2.20272	0.0861686	0.656966
M133T419	133.01400	419.4120	nodiff									230632	165911	157631	137547	119049	153989	184725	136862	1.34972	0.130207	0.931661
M760T127	759.52089	126.7725	nodiff									321403	562276	420020	522439	382606	558719	434566	487922	0.890648	0.577655	1.45479
M437T35	437.24323	34.6025	nodiff									28071.6	15056.5	25689.5	41696.5	29008.8	43099.8	22939.2	37935	0.604698	0.0670412	0.699634
M323T34	323.14267	33.8960	nodiff									21071.4	37313.8	8671.34	7559.45	1411.18	1576.33	22352.2	3515.65	6.3579	0.0919664	0.647565
M295T48	295.26277	47.5795	nodiff									41451.4	39273.3	50687.6	74689.3	69066.7	36881.3	43804.1	60212.4	0.727493	0.252652	0.650147
M214T369	214.04791	368.6690	diff									80139	82661.9	92082.4	2895.61	3172.73	3733.31	84961.1	3267.21	26.0042	2.34076e-05	1.52621
M781T33_1	781.44772	33.1250	nodiff									7872.86	1836.94	9582.91	25114.4	3648.36	2528.29	6430.91	10430.3	0.616558	0.631561	0.320877
M283T694	283.26346	694.2225	nodiff									44768.4	198252	127320	123871	113782	129951	123447	122535	1.00744	0.984661	0.892886
M366T291	366.10620	291.0130	diff									613.191	1029.58	1600.04	179069	82985.4	93531	1080.94	118528	0.00911963	0.0181423	1.85351
M376T34_2	376.18468	33.6980	nodiff									655.169	715.166	267.282	1089.1	787.772	997.47	545.873	958.114	0.569736	0.0682955	0.115169
M175T423	174.93720	423.3205	diff									24562.6	17598.7	22147.1	53756.7	61424.8	49048.5	21436.1	54743.3	0.391575	0.00130099	1.04753
M575T35_2	575.48449	34.9500	nodiff									34511.6	13546.8	27165.5	11666.1	17459.4	15454.4	25074.6	14860	1.68739	0.184197	0.478888
M910T110	909.54941	110.1995	diff									68023.5	63632.4	120060	305800	386267	173028	83905.1	288365	0.290969	0.0342738	2.39415
M869T112	868.53469	112.3140	nodiff									58826.8	139993	71211.6	79598.6	37043.4	95636.2	90010.4	70759.4	1.27206	0.564722	0.436106
M849T167	848.64777	166.6900	diff									28502.3	30751.5	26078.8	104275	156514	110022	28444.2	123604	0.230124	0.00457948	1.73253
M255T124	255.23202	124.4230	nodiff									321748	392660	383018	240824	397164	383152	365809	340380	1.07471	0.665955	0.529973
M316T337	316.04788	336.5380	diff									66449.3	83601.2	82583.6	1978.85	572.185	551.929	77544.7	1034.32	74.9715	0.000163377	1.47722
M736T172_1	735.52101	172.1235	nodiff									80237.1	83283.5	88444.4	64494.5	38852	38164.7	83988.4	47170.4	1.78053	0.0149049	0.925891
M185T289	185.02060	289.1770	diff									107153	47593.1	50024.5	439.55	661.54	522.944	68256.9	541.345	126.088	0.0253619	1.37345
M660T33_1	659.52155	33.2190	nodiff									26774.8	49050.8	33990	18159.8	14681.9	9228.78	36605.2	14023.5	2.61028	0.0329195	0.753958
M134T101	134.04668	101.3690	diff									273310	347982	185789	154395	122013	66719.5	269027	114376	2.35213	0.0443006	1.88585
M817T36_2	816.89933	35.9520	nodiff									884.25	10530.2	788.52	39893.3	31271.2	25399.6	4067.66	32188	0.126372	0.00608987	0.941349
M684T426	684.05014	425.8840	diff									93679.5	85720	96069.1	30094.6	31779.2	31234	91822.9	31035.9	2.9586	4.34488e-05	1.27672
M483T149	483.27053	148.8365	nodiff									30856.7	29885.3	25257.2	165629	62453.5	62753.3	28666.4	96945.2	0.295697	0.11803	1.32745
M785T300_1	784.78484	300.4920	diff									87426.1	91718.4	94733.5	13131.7	5870.89	8164.67	91292.7	9055.74	10.0812	1.07358e-05	1.53056
M775T114	774.53931	113.8845	nodiff									78271.1	201976	56869.4	428555	189270	254463	112372	290763	0.386474	0.102462	2.22
M679T35	678.60184	35.1290	nodiff									14187.7	8959.13	15794.4	3095.7	5798.26	6519.25	12980.4	5137.74	2.52648	0.0274613	0.422617
M123T186	122.97522	186.4280	nodiff									240602	338439	373283	557423	406082	372523	317441	445343	0.712801	0.138972	1.99592
M279T36	279.12243	36.1180	nodiff									32619.8	10205	18564.7	14799.5	14785.4	38283.1	20463.2	22622.7	0.904544	0.842711	0.308835
M497T35_2	497.38195	34.9120	nodiff									39250	17566.2	21264.4	2077.06	1224.82	845.726	26026.9	1382.54	18.8255	0.0213091	0.835591
M628T332_1	627.97101	331.5710	nodiff									19205.8	53712.5	44807.4	26527.3	42669.5	15655.7	39241.9	28284.2	1.38742	0.44618	0.453116
M737T136	736.51993	135.9900	nodiff									112601	71318.3	98154.2	202091	132383	110921	94024.5	148465	0.633309	0.144367	1.33056
M755T122	754.53555	121.8200	diff									570707	739989	439648	280598	26895.8	302651	583448	203382	2.86873	0.0375062	2.9123
M852T37	851.57498	36.5090	nodiff									13299.6	50378.2	19336.7	47658.9	36068.2	24503.8	27671.5	36077	0.767012	0.561422	0.534311
M158T147_2	158.06040	147.1835	diff									295747	336648	282980	258924	183183	175090	305125	205732	1.48312	0.0334249	1.43408
M295T301_1	294.90152	301.2425	diff									141568	144897	147779	75861.7	69137.1	67765.5	144748	70921.4	2.04097	1.7938e-05	1.36973
M213T301_2	213.03541	301.1585	diff									119160	90310.6	88903.5	5432.15	4546.14	5669.74	99458.1	5216.01	19.0678	0.000670728	1.64486
M604T301	603.93798	300.5920	diff									111715	87986.8	77154.9	2886.81	795.951	954.709	92285.6	1545.82	59.7	0.000891561	1.61377
M422T424	422.02445	424.0645	nodiff									36645.5	39023.5	42777.9	5685.79	6114.51	6014.67	39482.3	5938.33	6.64873	4.77177e-05	0.967555
M393T301_2	392.93263	300.5580	nodiff									5251.22	11266.5	10171.7	74414.3	55718.2	4809.49	8896.49	44980.7	0.197785	0.159025	0.870298
M770T43	769.55121	42.7805	nodiff									13376.8	14410.8	21271.2	27222.9	35192.4	31375.5	16352.9	31263.6	0.523066	0.0116013	0.687729
M381T31	381.19424	31.4030	nodiff									735.98	3055.47	956.93	4636.13	3931.18	3186.71	1582.79	3918.01	0.403979	0.0514032	0.277116
M323T38	323.25699	38.2180	nodiff									36131.4	44937.1	31595.8	3449.08	4292.94	1349.79	37554.8	3030.6	12.3918	0.00100327	0.989382
M1174T32_1	1173.75841	32.2215	nodiff									39911	18978.3	56494.5	17923.5	23360.5	17573.1	38461.3	19619	1.96041	0.162319	0.60847
M748T118_1	747.51554	117.7290	diff									59146.5	78127.3	51950.8	304014	272390	220180	63074.9	265528	0.237545	0.00139542	2.56787
M242T32_1	242.01191	31.8440	nodiff									16161.1	44305.2	20674.6	90642.9	63346.5	45905.9	27047	66631.8	0.405918	0.0649627	1.08403
M732T39	732.48957	39.3825	nodiff									14512.1	39208.8	13696.9	39429	33667.9	23314.5	22472.6	32137.2	0.699271	0.371362	0.567202
M111T501	111.00840	501.3680	nodiff									400378	405085	178638	211110	171153	190639	328034	190967	1.71775	0.144019	1.45263
M580T183	580.35987	183.3615	diff									109431	76154.1	87010.8	34494.7	26712.3	22177.8	90865.3	27794.9	3.26913	0.00378214	1.32511
M242T475	242.07933	474.9820	diff									56071.3	62367.8	94971.8	230958	172671	169044	71136.9	190891	0.372658	0.00690161	1.96143
M259T32	259.10995	31.7960	nodiff									754.859	26314.3	555.773	30978.8	24000.9	20033.8	9208.31	25004.5	0.368266	0.158723	0.702348
M813T37	812.54712	37.1150	nodiff									30407.8	81453.3	19922.6	44374.8	33817.5	19602.2	43927.9	32598.2	1.34756	0.60679	0.4362
M623T35	622.53771	34.6640	nodiff									33050.6	17583.3	39458.1	7596.73	5024.97	4024.47	30030.7	5548.72	5.41218	0.0204561	0.812586
M664T33	663.51703	33.0665	nodiff									29432.3	31569.5	28720.5	22571.2	12381.7	12844.6	29907.4	15932.5	1.87713	0.0151773	0.580529
M341T35	341.30471	34.8380	nodiff									8451.1	20800.3	10482.7	15618.8	10146.8	8164.85	13244.7	11310.2	1.17104	0.684573	0.16672
M355T31_1	355.06237	30.6460	nodiff									2903.7	7606.58	4402.73	11070.5	7948.38	6407.63	4971	8475.5	0.586514	0.146826	0.329049
M165T34	165.04032	33.7080	nodiff									30660.9	32915.4	10610.7	70351.4	26436.3	35708.4	24729	44165.4	0.559918	0.26821	0.695106
M359T379	359.11817	379.4995	diff									82583.5	66420	77944.1	15858.1	9809.91	9079.83	75649.2	11582.6	6.53127	0.00026144	1.35184
M158T111	158.06033	111.0950	nodiff									228058	196673	202423	192470	104374	167152	209051	154665	1.35164	0.12312	1.01394
M111T36	110.97493	36.3130	nodiff									16334.4	62420.9	16184.3	78166.2	63161.1	70611.7	31646.5	70646.3	0.447957	0.0712294	1.14684
M244T260	244.08190	259.5710	diff									96281.2	75964.4	105537	36509.8	12002.1	12838.2	92594.2	20450	4.52782	0.00369915	1.4161
M702T300	701.91654	300.4565	diff									93950.7	68602.3	64024.1	2401.71	232.836	302.3	75525.7	978.95	77.1497	0.00133238	1.46428
M283T673	283.26324	672.9110	nodiff									94292.5	109556	113950	11486.5	107586	91313.3	105933	70128.5	1.51055	0.302604	0.601812
M361T36_2	361.25863	36.4055	nodiff									25865.1	14411.9	23067.4	24715.9	12324.4	10674.1	21114.8	15904.8	1.32757	0.405939	0.401945
M734T129	733.50155	128.6310	diff									38055.3	234446	102157	467718	1.18886e+06	623115	124886	759897	0.164346	0.0487088	4.30136
M305T359	305.04445	359.3380	nodiff									357437	285973	430177	424172	201492	220967	357862	282210	1.26807	0.410925	1.25784
M403T36	403.30507	35.8215	nodiff									46154.6	38276.3	43772.2	15443.7	30097.6	27259.5	42734.4	24266.9	1.76101	0.0217387	0.58488
M961T332	961.04396	331.5505	nodiff									2954.27	25856.8	21304.9	12471.8	10291.4	2705.95	16705.3	8489.71	1.96772	0.340512	0.392766
M262T259	262.09250	259.4315	diff									122101	85113.8	109319	45404.1	23602.6	24388.5	105511	31131.7	3.38918	0.00459856	1.44541
M320T36	320.18969	35.6660	nodiff									1552.14	2565.83	1521.92	3533.04	8143.99	9308.86	1879.96	6995.3	0.268746	0.0465214	0.386516
M374T34	374.13806	33.6940	nodiff									38875.5	45238.1	15047.6	12338.7	13442.8	2061.06	33053.8	9280.86	3.5615	0.0738094	0.713635
M696T140_2	696.49422	139.7580	diff									85451.7	98805.8	71355.4	16950.3	15098.4	13347	85204.3	15131.9	5.63077	0.000933424	1.39923
M760T185	759.51768	185.4900	diff									49760.1	36462.9	41264.5	74340.1	103831	74701.9	42495.8	84291.1	0.504156	0.0164756	1.14693
M882T77	881.51937	77.2015	nodiff									27134.9	91351.4	56258.7	175755	146436	96903.2	58248.3	139698	0.416959	0.0511174	1.58392
M323T64_2	323.25780	64.0570	diff									68241.1	68508.9	49007.3	2472.52	1581.32	1187.36	61919.1	1747.07	35.4418	0.000742679	1.30823
M141T300	141.01615	299.5690	diff									186271	242139	198907	131056	122014	123991	209106	125687	1.6637	0.00823084	1.39326
M141T204	141.01632	203.7620	nodiff									732321	120848	646827	201517	610203	609039	499999	473586	1.05577	0.915797	1.18891
M401T35	401.32606	34.9120	nodiff									7330.39	18677.6	16673.7	6942.72	5053.89	4820.04	14227.2	5605.55	2.53806	0.0726513	0.43952
M225T51	225.18496	50.9685	nodiff									42553.7	36484.2	35389.3	49070.9	20059.2	25164.1	38142.4	31431.4	1.21351	0.506814	0.386602
M101T34	100.93283	33.8655	nodiff									30223.7	80734.3	36886	71838.8	89493.4	93104.6	49281.3	84812.3	0.581064	0.107041	1.14916
M884T169	883.53436	168.8700	nodiff									173177	199324	157027	253858	179695	185812	176509	206455	0.854952	0.325971	1.1289
M280T30	280.13356	30.1370	nodiff									15357.4	39692.9	20640.7	42444.7	32812.1	24527.6	25230.3	33261.5	0.758545	0.423736	0.516099
M347T35_1	347.10640	34.6075	nodiff									12357.5	17889.2	14432.9	6228.94	5919.39	4628.05	14893.2	5592.13	2.66324	0.00527288	0.495451
M460T34_2	460.34546	34.2730	nodiff									13939.6	31139.6	18935.3	10361.9	10980	15139.8	21338.2	12160.6	1.7547	0.15985	0.443394
M394T35	394.27890	35.2105	nodiff									32378.2	22670.5	34755.7	14664.7	18192.3	14493.6	29934.8	15783.5	1.89658	0.0219698	0.563584
M321T39	321.24217	38.5880	nodiff									32812	38432.6	21595.1	15033.8	6799.06	1144.85	30946.6	7659.24	4.04042	0.0218143	0.767748
M195T579	194.90562	579.2890	nodiff									416604	347644	400000	211187	549808	379428	388083	380141	1.02089	0.94048	0.416063
M848T110	847.61769	109.5505	nodiff									173408	167165	359875	82344.1	64038.3	89903.9	233482	78762.1	2.9644	0.0720271	1.76998
M605T300_1	604.86250	300.4920	diff									69210.5	64782.7	72429.5	12533.8	7771.64	5491.63	68807.6	8599.03	8.00178	3.81412e-05	1.30927
M704T425	704.04025	424.6850	nodiff									37021.3	32094.8	41740.1	6557.88	4484.9	4323.64	36952	5122.14	7.21418	0.000379036	0.944949
M302T35	302.16734	35.0030	nodiff									17081	21671.4	13924.5	24501.4	32656.1	31358.9	17559	29505.5	0.595109	0.024249	0.645149
M401T36_2	401.28790	35.5995	nodiff									23430.1	6042.56	33396.3	6310.48	5090.63	5512.56	20956.3	5637.89	3.71705	0.128058	0.609613
M669T332_1	668.97403	331.5600	nodiff									20080.4	47786.5	45302.5	28596.5	43659.2	16313.6	37723.2	29523.1	1.27775	0.527625	0.350376
M755T36	754.53558	36.2045	nodiff									70252.3	118507	83914.3	59162.2	95562.8	90217.4	90891.3	81647.5	1.11322	0.640081	0.53482
M517T332	516.94983	332.1710	nodiff									85283.8	90715.1	106697	107966	116600	104991	94231.9	109852	0.857804	0.0994037	0.764958
M480T35_1	480.37400	34.7535	nodiff									19832.3	24173.1	31716.6	17502.8	14964.1	12115	25240.6	14860.6	1.69849	0.0525434	0.429246
M1009T332	1008.96714	331.5575	nodiff									17812.7	56210.9	51964.4	36295.9	37266.8	20490.4	41996	31351	1.33954	0.468788	0.402588
M444T36	444.33884	35.5520	nodiff									52422.8	31554.2	33859.8	19311.9	13449.6	14734	39278.9	15831.8	2.48101	0.0265972	0.7941
M297T33_1	297.04615	32.9730	nodiff									25860.7	14184.7	12556.6	65362.1	14932.2	12528.4	17534	30940.9	0.566693	0.491564	0.556319
M155T458	154.97442	458.4195	diff									115346	113473	117757	64593	61911.1	60327.1	115525	62277.1	1.85502	7.06161e-06	1.14299
M769T125	768.54668	125.2810	diff									52585.6	63777.9	43819.9	153075	234926	228582	53394.5	205528	0.259792	0.00482806	2.19977
M218T374	218.06625	373.5970	nodiff									44000	26403.4	20161.6	24650.6	13909.7	12944.2	30188.3	17168.2	1.75839	0.181654	0.555074
M316T336	315.99861	336.5000	nodiff									6699.22	2747.22	2694.43	6108.54	2874.35	3502.06	4046.96	4161.65	0.97244	0.948079	0.190463
M648T332_2	647.96740	331.5530	nodiff									19587.2	37807.7	30162	29597.8	33515.5	19154.6	29185.6	27422.6	1.06429	0.808293	0.24898
M324T37	324.29004	36.6305	nodiff									28305.5	21409.4	28546.3	5573.66	6302.73	4941.18	26087.1	5605.86	4.65354	0.000990391	0.752925
M189T337	188.93839	336.5570	nodiff									79208.3	125307	158205	183025	192690	177504	120907	184406	0.655653	0.0529269	1.42691
M743T38	743.12327	37.6450	nodiff									1837.48	8283.4	1085.5	8075.1	6317.21	10914.1	3735.46	8435.47	0.442827	0.150562	0.38113
M860T186	859.53271	185.8030	nodiff									77602.3	70648.2	62297.9	50567.4	76321.9	70920	70182.8	65936.4	1.0644	0.66175	0.127475
M846T110	845.60821	110.4290	diff									346901	434202	367061	105550	99609.4	61081.6	382721	88747.1	4.31249	0.000595846	2.8577
M435T333	434.94565	333.4005	nodiff									91811.6	91197.3	103350	112592	135623	114770	95452.8	120995	0.7889	0.0375268	0.954098
M81T36	80.96488	36.1035	nodiff									18688.2	55057	6934.68	15795.9	16502.6	18288.5	26893.3	16862.4	1.59487	0.52723	0.455802
M861T332	860.99164	331.5600	nodiff									27504.1	61266.6	61880.6	41574.8	48669.9	29909.7	50217.1	40051.5	1.25381	0.465217	0.356014
M1016T35_1	1015.61266	34.5055	nodiff									4481.7	4157.45	865	6069.01	7448.61	7937.09	3168.05	7151.57	0.442987	0.0361025	0.350964
M441T30	441.25023	29.7460	nodiff									12791.8	7653.63	39448.2	20491.8	12057.3	13259.4	19964.5	15269.5	1.30748	0.669216	0.234092
M441T36_1	441.14762	35.8350	nodiff									30490.4	9369.32	32636.2	14266.7	17901	9141.43	24165.3	13769.7	1.75496	0.255839	0.489915
M435T34	435.34609	33.8970	nodiff									22960.1	30527.3	25263.8	8811.03	6848.28	5414.51	26250.4	7024.6	3.73692	0.00141632	0.726364
M829T40	828.60073	40.0665	nodiff									52551.3	69362.5	67175	38412.4	14696.7	36949.9	63029.6	30019.7	2.09961	0.023913	0.840758
M396T35	396.34670	34.6590	nodiff									28606.4	10156.1	15108.9	10480.8	9486.92	12080.1	17957.1	10682.6	1.68097	0.261209	0.437732
M297T60	297.24282	60.0280	nodiff									84017.8	179272	64154.1	124985	30533.3	26739.7	109148	60752.8	1.79659	0.369529	0.738122
M525T35	525.41216	34.5460	nodiff									35935.2	15691.6	20738	1260.51	1242.84	1271.73	24121.6	1258.36	19.1691	0.0198082	0.805661
M850T166	849.64786	166.1555	diff									29341.5	30653.8	23801.3	93664	144436	104103	27932.2	114068	0.244874	0.00528057	1.64829
M804T332_1	803.95678	331.5530	nodiff									21088.3	35977.2	37024.7	30677.9	34964.9	21225.5	31363.4	28956.1	1.08314	0.732011	0.167444
M569T35	569.49422	35.0845	nodiff									33025.7	11575.2	39988	9543.81	7181.59	6047.59	28196.3	7591	3.71444	0.0749524	0.731843
M491T301_1	490.85482	300.7775	diff									89959.1	89618.7	105777	38757.3	29045.9	31698.6	95118.1	33167.3	2.86783	0.000518323	1.27799
M225T34_1	225.02520	34.4380	nodiff									18525.9	16061.4	12976.5	33768.1	10810.6	12426.5	15854.6	19001.7	0.834378	0.698943	0.312862
M283T122	283.26329	122.2620	nodiff									243866	285985	231310	238134	266763	289453	253721	264783	0.958221	0.644743	0.900777
M897T102	896.53073	102.4945	nodiff									127576	209671	72785.6	69225.1	82229.7	66148.4	136677	72534.4	1.88431	0.184775	1.09234
M297T73	297.24252	72.8840	diff									143341	167961	110213	11507.5	9823.69	9279.56	140505	10203.6	13.7702	0.00147046	1.91513
M397T32	397.20403	32.0130	nodiff									7440.72	8410.37	6088.84	8643.4	5960.29	6899	7313.31	7167.56	1.02033	0.894817	0.104442
M129T435	129.01874	434.5340	nodiff									72414.9	76760.3	44434.5	41358.2	37181.7	31100.8	64536.6	36546.9	1.76586	0.0569155	0.752616
M98T263	98.02457	262.9465	diff									294623	283917	269971	250494	208696	208888	282837	222693	1.27008	0.0183175	1.04465
M770T139_1	769.55193	139.1710	diff									60014.9	53936.5	47007	118173	130507	113904	53652.8	120861	0.44392	0.000420495	1.51343
M121T48	121.02872	47.9410	diff									75471.9	82828.4	62875.9	146127	129844	113081	73725.4	129684	0.568501	0.00745835	1.41317
M604T426	604.14256	425.8835	diff									63022.1	60641.9	57018.3	9187.67	8010.49	10036.5	60227.4	9078.22	6.63428	9.9983e-06	1.20413
M547T30	547.25924	30.3035	nodiff									3161.09	18184	5632.39	27651.6	20795.9	13414.2	8992.49	20620.6	0.436093	0.134314	0.583858
M478T34_1	478.36081	34.2730	nodiff									34056.2	36012.7	38463.1	6318.17	4612.75	5492.42	36177.3	5474.45	6.6084	2.32443e-05	0.928497
M565T35	564.53334	34.5870	nodiff									6911.99	15279.2	10578.7	5335.55	5560.39	4488.63	10923.3	5128.19	2.13005	0.0766775	0.374625
M353T35	353.27022	35.4535	nodiff									10274.1	9974.64	7410.18	14087.5	9401.22	4086.56	9219.63	9191.78	1.00303	0.993103	0.116275
M871T136	870.61170	135.8245	diff									130188	140874	142476	90758.4	60043.2	62320.6	137846	71040.8	1.94038	0.0032476	1.28398
M403T425	402.99266	425.2850	diff									42154.1	70270.5	58119.7	18719.6	16060.4	17584.6	56848.1	17454.9	3.25686	0.00854079	1.01759
M499T286	499.04882	285.5195	diff									69835.5	62778.1	70243.7	18073.9	12530.6	11396.4	67619.1	14000.3	4.82983	7.27509e-05	1.22861
M780T136	779.57377	135.8270	nodiff									31577.6	25894.7	39129.6	43467	40143.7	46885	32200.6	43498.6	0.740269	0.0583051	0.606788
M137T180	136.86206	179.8795	nodiff									11254.8	13918.9	15147.9	10786	12961.9	128999	13440.5	50915.6	0.263977	0.391717	0.783031
M119T332	119.01606	331.8500	nodiff									55904.5	77435.1	72094.6	50815.6	69980.7	48245.1	68478.1	56347.1	1.21529	0.267693	0.325756
M366T301	365.97418	301.4940	diff									84371.7	70358.9	58039.9	7525.75	4217.48	3902.14	70923.5	5215.12	13.5996	0.00103196	1.36702
M298T38_2	298.27842	37.7170	nodiff									21807.8	25157	19463.2	31897.1	11450.4	6531.83	22142.6	16626.5	1.33177	0.525466	0.243157
M583T35_1	582.50832	35.0530	nodiff									25523.7	16574.4	32773.7	15782	17480.7	13965.9	24957.2	15742.9	1.5853	0.126944	0.409705
M893T134	892.60351	134.0850	nodiff									56880.6	62127.5	63311.7	110139	74290.8	78198.4	60773.3	87542.6	0.694213	0.0808935	0.961568
M196T176	196.02765	176.0445	diff									45278.4	39006.4	39933.1	5352.06	3501.26	3955.15	41405.9	4269.49	9.6981	5.27684e-05	1.03234
M201T205	201.02534	204.5280	nodiff									778461	877335	926367	862294	509436	1.0054e+06	860721	792377	1.08625	0.679498	0.564835
M696T40	696.49281	40.0485	nodiff									50187.1	76883.9	46217.7	17405.2	30643.4	19585.7	57762.9	22544.8	2.56214	0.0281628	0.94547
M141T332_1	140.57522	332.1500	nodiff									56872.9	81918.6	83200	57027.3	70217.8	63818.9	73997.1	63688	1.16187	0.333368	0.258035
M883T300_2	882.76290	300.4540	diff									60893.8	51873.1	60239.4	5541.39	2395.71	3781.18	57668.8	3906.09	14.7638	6.03094e-05	1.24306
M353T412	353.07674	412.4025	nodiff									86650.9	99736.3	107228	96312.7	80884.9	82959.1	97871.6	86718.9	1.12861	0.221816	0.163133
M540T35_1	539.51977	34.8480	nodiff									15080.8	11737.1	9909.95	6815.69	6801.01	6719.62	12242.6	6778.77	1.80602	0.0225904	0.353945
M96T45	95.95191	45.4860	nodiff									18043.2	57085.9	23670.5	56431.9	43098	73334.2	32933.2	57621.4	0.571545	0.175147	0.884432
M862T39	861.59965	39.0670	nodiff									6892.19	20884.9	7811.38	15982.3	12295.7	13544.4	11862.8	13940.8	0.85094	0.677875	0.323407
M742T169	741.54777	168.7035	nodiff									63507.4	65223.3	53259.9	137745	93414.3	86547.6	60663.5	105902	0.572825	0.0515757	1.22125
M101T365	101.02416	364.9360	nodiff									102365	81224.8	79600	64532.8	55457.6	54915.2	87729.9	58301.9	1.50475	0.0209621	0.822889
M710T174	709.50501	173.7690	nodiff									61159.8	64943.7	66557.7	53680.6	35892.8	32249.1	64220.4	40607.5	1.58149	0.0256585	0.710634
M777T113	776.55527	112.8045	nodiff									167917	227708	120543	278047	228585	339623	172056	282085	0.609942	0.0693373	1.88532
M261T392	261.07226	391.8765	nodiff									43109.5	43423.6	35667.5	36001.4	21538.1	18948.9	40733.5	25496.1	1.59763	0.0605921	0.571184
M587T332_1	586.96979	331.5510	nodiff									22169.4	35958	29524.8	31318.9	32246.1	18594.5	29217.4	27386.5	1.06685	0.773233	0.165177
M130T348	130.05010	348.0840	diff									193260	142203	121370	14083.4	14481.7	22187.1	152278	16917.4	9.00124	0.0032624	1.94079
M271T335	270.94106	335.2450	nodiff									132264	118657	144280	153328	158889	157479	131734	156565	0.841398	0.0307123	0.98179
M251T32	251.09477	31.5190	nodiff									2504.85	3278.04	6608.09	1428.93	3308.83	1662.91	4130.33	2133.55	1.93589	0.224445	0.163188
M985T183_2	985.47465	183.0400	nodiff									5861.17	9982.78	4168.07	8771	4037.71	3839.37	6670.67	5549.36	1.20206	0.659747	0.0456978
M295T36	295.22489	36.3165	nodiff									27166.1	39492.2	18578.3	14029.9	11756.2	6906.74	28412.2	10897.6	2.60719	0.0526049	0.639472
M666T33_1	665.53074	32.9730	nodiff									38505.2	31296.9	41419.6	27527.5	18202.8	14868.7	37073.9	20199.7	1.83537	0.0251643	0.640365
M111T126	111.01952	125.6455	diff									285569	192769	269855	90755.9	18872.4	61411	249398	57013.1	4.37439	0.00559942	2.32694
M360T33	360.15153	33.2510	nodiff									5545.73	4393.32	2892.05	3868.26	11916.1	3160.33	4277.03	6314.89	0.677294	0.522502	0.180993
M115T57	115.03951	56.6770	diff									15431.1	78429.7	13843.8	194479	132769	116495	35901.5	147914	0.242719	0.0245988	1.85909
M147T714	146.96497	713.6260	nodiff									37437	49104.5	80507.1	89443.9	58810.6	46603.1	55682.9	64952.5	0.857285	0.63562	0.410433
M858T112	857.51961	112.1610	nodiff									127892	110055	98009.4	174458	104259	153124	111986	143947	0.777965	0.228799	1.07458
M195T452	194.90561	452.0735	nodiff									100807	102346	123760	86132.6	244011	192144	108971	174096	0.625924	0.238501	1.28067
M100T667	99.92513	667.0315	nodiff									769406	378136	803075	329361	262881	150105	650206	247449	2.62763	0.0509941	3.25808
M811T123	810.53331	122.8275	diff									112629	133484	79792.2	530232	658808	296207	108635	495082	0.219429	0.0227153	3.35538
M398T336_2	398.04999	336.2525	diff									39551.9	50819.1	48279.6	6101.76	616.041	4160.66	46216.9	3626.16	12.7454	0.000350315	1.09601
M421T27	421.22375	27.0860	nodiff									9935.58	5838.89	2761.48	6945.37	12233.1	7256.6	6178.65	8811.67	0.701189	0.383572	0.23957
M583T33_1	582.54439	33.0040	nodiff									39664.7	23091.7	22696.5	14124.9	16480.4	11482.5	28484.3	14029.2	2.03035	0.0665412	0.585
M769T106	768.54486	106.2050	nodiff									185494	270120	157903	257749	265590	42106.6	204506	188482	1.08501	0.852166	0.201935
M236T167	236.09187	166.5155	nodiff									57022.4	35224.2	23987.8	44108.5	19266.3	18483.2	38744.8	27286	1.41995	0.422565	0.522892
M481T29_2	481.29710	28.8970	nodiff									17689	48266.1	25495.4	31601	25807.7	22611.9	30483.5	26673.6	1.14284	0.710092	0.34874
M891T133_1	890.58958	133.4845	nodiff									50525.2	54705.4	58002.1	84220.3	59369.8	60616.2	54410.9	68068.7	0.799352	0.177994	0.709003
M803T138_2	802.59042	137.5890	diff									173142	152247	165174	86306.8	90401.8	89223	163521	88643.8	1.8447	0.000271071	1.34409
M464T301	463.95088	301.2120	diff									91617.7	74004.9	65709.9	5802.42	2951.33	4091.02	77110.9	4281.59	18.0099	0.000691123	1.44397
M846T426	845.97198	426.3610	nodiff									34055	29002.3	42579.9	9559.2	7426.92	5968.95	35212.4	7651.69	4.60191	0.00254321	0.861447
M386T37_2	386.32500	36.7390	nodiff									28377.7	11845.1	26003.4	5565.05	2642.01	3628.46	22075.4	3945.17	5.59555	0.0256911	0.717569
M353T335	352.94397	334.6050	diff									80950.9	87601.7	103173	127401	129386	131093	90575.1	129293	0.700539	0.00438321	1.17289
M305T338	305.09374	337.5780	diff									47210.9	43183.1	47831.6	2032.92	2032.03	1929.52	46075.2	1998.16	23.0589	7.12177e-06	1.12559
M1033T332	1032.92735	331.5680	nodiff									16207.1	43507.3	30368.9	17960	26012.9	17066.1	30027.7	20346.3	1.47583	0.312302	0.473539
M129T95	129.05555	95.1600	nodiff									77641.8	146066	74953.2	226889	101391	34056.8	99553.8	120779	0.824265	0.745841	0.492665
M585T33_2	585.32816	33.0665	nodiff									16247.1	13969.5	12762	19231.5	28629.5	24044.5	14326.2	23968.5	0.597709	0.0292191	0.554846
M281T267	281.09739	266.5715	nodiff									69576.3	68524.3	58814.1	106668	51535	58223	65638.2	72142.1	0.909846	0.731974	0.528012
M326T165	326.10966	164.6170	diff									139015	84073	100641	1127.88	604.101	738.097	107910	823.359	131.06	0.00276023	1.75987
M684T33_1	683.52766	32.5390	nodiff									8820.44	25757.7	21131.4	16476.9	8135.56	8257.12	18569.8	10956.5	1.69486	0.256706	0.341669
M766T58	765.52501	58.2190	diff									185543	71762.2	167385	348575	327804	278237	141563	318205	0.444881	0.0125606	2.40853
M353T60	353.30491	60.4770	diff									91748.8	106429	63620.2	1464.81	1044.09	921.037	87266.1	1143.31	76.3274	0.00236871	1.55498
M233T582	232.92420	581.7010	nodiff									272103	234286	188148	132886	186563	148680	231512	156043	1.48364	0.0600872	1.0845
M363T48	363.25008	47.8980	nodiff									26775.1	3989.82	17134	5334.37	4508.2	4267.53	15966.3	4703.37	3.39465	0.163665	0.575202
M908T109	907.53456	109.3070	diff									40909.7	32238.3	29618.9	167115	303206	142415	34255.6	204245	0.167718	0.0274671	2.20139
M345T38	345.24245	37.5965	nodiff									27218.1	32117.8	18794.6	2459.49	5371.12	4677.46	26043.5	4169.36	6.2464	0.00538334	0.768074
M281T337	281.10650	337.4975	diff									67618	57230.1	57579.1	19564	14273.3	12373	60809.1	15403.4	3.94777	0.000353053	1.12952
M258T338	258.00704	337.6045	diff									49455.1	54500.5	56820.1	2394.75	1384.89	878.871	53591.9	1552.84	34.5122	1.9608e-05	1.22066
M228T29	227.99719	29.4770	nodiff									5187.62	19053.2	7886.17	74731.5	39259	22150.6	10709	45380.4	0.235983	0.0969455	0.934921
M831T138	830.59426	138.4890	nodiff									124449	126669	133578	100363	81402.2	80441.9	128232	87402.5	1.46714	0.00440636	0.919137
M1091T332_2	1090.97098	331.5695	nodiff									10638.8	33452.1	29081	16321.5	20478.6	7929.04	24390.6	14909.7	1.63589	0.296589	0.416549
M854T160	853.53659	160.1800	nodiff									17921.9	30868.1	24558.1	24095	31305.1	22384.1	24449.4	25928.1	0.94297	0.765457	0.344848
M191T533	191.01943	532.8890	nodiff									45218.8	37755.9	41314.8	15839.3	16390.6	28379.7	41429.9	20203.2	2.05066	0.0101046	0.680301
M352T428	352.04444	427.9820	nodiff									17737.9	24333.4	20747.6	43522.2	40222.3	38302.4	20939.6	40682.3	0.514711	0.00126963	0.836317
M730T139	729.55713	139.1285	nodiff									39394.3	37002.4	44421.6	59144.1	17418.5	58118.9	40272.8	44893.8	0.897067	0.756471	0.386655
M773T38_2	773.07357	37.8565	nodiff									3929.87	9840.34	3546.19	9992.31	11012.2	11676.7	5772.13	10893.7	0.529857	0.0708661	0.428988
M100T690	99.92503	690.4170	nodiff									93880.7	99170.2	99931.4	105969	66997.7	144467	97660.8	105811	0.92297	0.734872	0.483833
M951T332	950.92691	331.5640	nodiff									27000.4	52154.4	52737.8	36626.8	46880.7	30658.1	43964.2	38055.2	1.15527	0.575937	0.281997
M833T139	832.60527	139.1250	nodiff									107434	121971	115120	153885	76188.1	76478.1	114842	102184	1.12387	0.65413	0.375583
M418T477	418.03564	476.8840	diff									71672.2	68458.9	72109.9	16254.1	15465.4	920.49	70747	10880	6.50248	0.000305006	1.2984
M759T125	758.53381	124.8400	nodiff									159061	369012	125810	241199	177294	275604	217961	231366	0.942063	0.877185	1.03927
M562T301	561.92717	301.0995	diff									69542.9	46883.8	45519	3303.46	1194.69	1442.43	53981.9	1980.19	27.2609	0.00265386	1.22049
M358T37	358.29261	37.3780	nodiff									23275.1	22144.7	25410.6	15929.1	12394	5314.46	23610.1	11212.5	2.10569	0.019136	0.54339
M817T82	816.57346	81.6060	diff									217956	216970	248015	72788.5	62310.5	52205.3	227647	62434.7	3.64616	0.000150676	2.12227
M406T36	406.26169	36.2670	nodiff									14282.8	30818.3	15123.6	5153.3	5919.39	5372.21	20074.9	5481.63	3.66222	0.0534544	0.615578
M522T35	522.48742	35.0530	nodiff									10715.8	16041	15100.3	5426.1	8336.86	5595.21	13952.4	6452.72	2.16224	0.016645	0.42085
M235T26	234.98230	25.9220	nodiff									22204.8	43696	21098.2	1146.46	894.959	1021.56	28999.7	1020.99	28.4034	0.0190414	0.876129
M484T35_2	484.27527	34.8480	nodiff									4374.97	10008.6	3306.35	24681.5	21200.8	18199.9	5896.64	21360.7	0.276051	0.00523621	0.712442
M643T35	642.58013	34.5005	nodiff									9173.39	11479	9090.96	6098.42	5424.41	4430.24	9914.45	5317.69	1.86443	0.0075227	0.337664
M843T62	842.58857	62.3685	diff									258738	194423	254975	53087.7	38072.3	37728	236045	42962.6	5.4942	0.000842633	2.33346
M404T34_1	404.14837	33.7960	nodiff									41147.2	40243.9	14572.5	16648.2	3152.87	12629.2	31987.9	10810.1	2.95907	0.0917096	0.654311
M398T336_1	397.99946	335.7180	nodiff									3331.92	5630.24	857.564	1738.41	975.49	1438.39	3273.24	1384.1	2.36489	0.247346	0.170346
M469T35	469.35247	35.0530	nodiff									24855.5	12110.3	18661.3	3472.15	1804	2366.42	18542.4	2547.53	7.27858	0.0125585	0.678009
M849T138_1	848.61057	137.8730	nodiff									95343.7	128754	93091	87337	53652.6	67170.3	105729	69386.6	1.52377	0.0741145	0.814427
M853T39_1	852.60215	39.4070	nodiff									14534.6	48352.7	30401	30905.7	22478.5	28924.2	31096.1	27436.1	1.1334	0.735269	0.348732
M281T72	281.24707	71.6330	nodiff									145049	181041	147210	188964	105752	130557	157767	141758	1.11293	0.588834	0.248597
M221T33	221.15263	33.1160	nodiff									18669.4	39216.3	20318.9	13219	15375.7	16229.6	26068.2	14941.5	1.74469	0.169698	0.500993
M100T33	99.92529	32.7085	nodiff									295133	120011	136012	150493	119818	135393	183719	135234	1.35852	0.439912	1.20342
M701T120	700.52531	119.5855	nodiff									90589.3	131144	89487.1	139956	168055	136618	103740	148210	0.699953	0.0585577	1.31666
M622T34_3	622.47874	33.5155	nodiff									33155.2	27475.1	5603.64	1605.37	4924.54	716.059	22078	2415.32	9.14081	0.0816385	0.646023
M710T332_1	709.97510	331.5640	nodiff									16365.9	45429.3	42843.1	33414.3	25217.5	10899.4	34879.4	23177.1	1.50491	0.361955	0.380736
M846T166	845.62982	166.0870	nodiff									43635.3	41748.5	35687.4	40681.7	37312.3	29981.8	40357.1	35991.9	1.12128	0.332774	0.219265
M381T36	381.07810	35.5130	nodiff									1912.95	14785.5	2176.43	17628.9	9576.07	7988.49	6291.62	11731.1	0.536318	0.353848	0.375484
M1067T332_1	1067.00585	331.5550	nodiff									5454.07	37834	25670.1	15839.3	19336.8	8090.43	22986.1	14422.2	1.5938	0.440509	0.454679
M284T477	284.03977	477.0370	diff									54326.4	48237.9	51646.8	4269.92	6003.48	6618.36	51403.7	5630.58	9.12937	1.74964e-05	1.14054
M253T73	253.21614	72.7300	nodiff									21032.7	22629.1	14257.5	24711.4	23028.2	22068.3	19306.4	23269.3	0.829696	0.213296	0.411483
M591T332_1	590.96331	331.5600	nodiff									57648.5	10266	5640.55	2511.05	4373.46	67084.7	24518.3	24656.4	0.9944	0.996158	0.315593
M271T287	271.00284	286.7295	nodiff									80124.2	91683.5	90307.7	66797.5	65167.6	62106.2	87371.8	64690.4	1.35061	0.0043362	0.605401
M134T335	134.04611	335.2450	nodiff									29738.9	25945.5	20937.7	17219.6	14154.3	18137.1	25540.7	16503.7	1.54758	0.032717	0.424386
M835T151	834.58516	150.5380	diff									71382.5	79530.1	58851	31169.7	12093.4	9207	69921.2	17490	3.99777	0.00458522	1.19347
M305T458	305.04492	457.5320	nodiff									175811	142257	146619	265977	197524	172816	154896	212106	0.730275	0.12719	1.45058
M420T477	419.98603	476.8840	diff									63291.1	61354.6	64493.1	1418.28	2145.47	3155.92	63046.2	2239.89	28.147	5.20145e-07	1.32172
M255T147	255.23226	147.3450	nodiff									198837	240000	218602	212529	341070	237079	219146	263559	0.831488	0.341209	1.2197
M916T38_1	915.55660	38.3580	nodiff									5230.66	12456	6092.87	7472.25	7062.7	3421.63	7926.5	5985.53	1.32428	0.499456	0.182487
M418T479	418.00340	479.0080	nodiff									1965.05	74935.9	1205.34	18176.9	16950.2	17819.6	26035.4	17648.9	1.47518	0.748901	0.630077
M825T133	824.57737	133.4500	nodiff									56421.8	81491.4	96491.1	70979	37634.8	39043.7	78134.8	49219.2	1.58749	0.144509	0.649615
M722T332_1	721.95298	331.5695	nodiff									24611.1	53884	38665.2	42327.3	45914.6	29241.3	39053.4	39161.1	0.997252	0.99181	0.387703
M80T423	79.95706	422.8010	nodiff									29081.4	32572.5	23572.7	40075.9	34957.1	32310.5	28408.9	35781.2	0.793961	0.100988	0.562542
M325T198	325.08799	198.4645	nodiff									93320.5	63945.7	89297.2	68710.3	42533.7	61616.7	82187.8	57620.3	1.42637	0.11148	0.751904
M195T431	194.90549	430.8720	diff									22566.9	25458.7	32025.9	89737.6	120805	134094	26683.8	114879	0.232278	0.00278787	1.66787
M603T35	602.51500	34.6640	nodiff									33183.7	16524.2	28475	7668.97	8792.91	4260.12	26061	6907.33	3.77294	0.0203895	0.725328
M602T34	602.46246	33.5820	nodiff									18145.4	3415.31	2602.25	2625.23	2430.8	3856.05	8054.33	2970.69	2.71126	0.372805	0.352622
M364T37	364.28517	36.9195	nodiff									3419.31	1328.44	9990.07	640.127	374.282	514.757	4912.6	509.722	9.63781	0.166972	0.298358
M311T379_2	311.10847	379.3110	diff									76018.4	66647.7	64766.6	7393.49	3700.67	4110.07	69144.3	5068.08	13.6431	6.32316e-05	1.35888
M115T388_1	115.00292	388.2015	nodiff									51350.9	45547.9	46671.9	34560.2	26003.3	26254.5	47856.9	28939.3	1.6537	0.00471735	0.681261
M561T37	561.48695	37.0950	nodiff									11186.1	18764.1	12253.8	3150.63	1090.51	1496.97	14068	1912.71	7.35503	0.00770483	0.578382
M839T137	838.55829	137.2420	nodiff									72165.3	82080.5	82967.3	72741	45102.5	51145.6	79071	56329.7	1.40372	0.0663538	0.613728
M222T260	222.13353	260.0880	nodiff									38053.7	32314	39789.6	5102.53	3047.3	2344.12	36719.1	3497.98	10.4972	0.000159367	0.973776
M803T332	802.95118	331.8710	nodiff									36388.8	57548.9	60447.1	53980.8	61251.4	39114.1	51461.6	51448.7	1.00025	0.999035	0.264407
M482T336_2	482.03269	336.5000	nodiff									27028.5	33568.7	34084.1	732.697	596.294	439.656	31560.5	589.549	53.5332	0.000167825	0.938658
M725T105	724.52511	105.1810	nodiff									146438	396591	75456.1	99269.5	182899	58239.4	206162	113469	1.81689	0.423446	1.40421
M432T30	432.27619	29.8995	nodiff									30334.4	46472.4	16335	31346.2	9856.07	17051.2	31047.3	19417.8	1.59891	0.340454	0.338617
M236T33	236.13707	33.4085	nodiff									29884.9	1938.03	15591.5	1621.63	1043.39	1223.03	15804.8	1296.02	12.1949	0.146605	0.656306
M603T34_3	603.47183	33.5950	nodiff									16701.3	23092.6	20494	10778.9	22561.8	13787	20096	15709.2	1.27925	0.333531	0.220783
M832T115	831.50282	114.7430	diff									16328.9	44825.3	25721.1	111258	156446	255401	28958.4	174368	0.166076	0.0285204	2.05026
M133T432	133.01389	432.2210	nodiff									115611	95859.9	76317.4	97770.6	97140.6	84459.5	95929.6	93123.6	1.03013	0.828602	0.43744
M871T155	870.55024	154.5330	nodiff									55650.8	77787.6	66230.9	34675.5	44865.4	37004.8	66556.4	38848.5	1.71323	0.0174789	0.789537
M662T34_1	661.50888	34.4380	nodiff									22431.1	25659	24461.4	9964.45	5762	5344.34	24183.8	7023.6	3.44323	0.000606973	0.684954
M337T50	337.23500	50.3620	nodiff									46483.8	8627.06	65362.7	11060.6	7162.02	8026.97	40157.9	8749.86	4.58954	0.133563	0.887404
M715T104	714.50326	104.0860	nodiff									143134	64978.5	41730.7	197032	70652.8	224347	83280.9	164011	0.507777	0.22562	1.46343
M239T484	238.89138	483.7220	nodiff									54325.2	49187.4	64953.8	45984.8	54493.3	49434.2	56155.5	49970.8	1.12377	0.304798	0.148508
M761T33_5	761.49440	32.5390	nodiff									6852.79	4149.94	3118.61	5582.1	13177.9	10644.8	4707.11	9801.61	0.480239	0.110714	0.36672
M180T97	179.99595	97.0165	diff									12045.1	11891.7	4077.35	58738.4	96391.4	128726	9338.08	94618.7	0.0986917	0.0138988	1.5901
M761T125	760.52019	124.7420	nodiff									258674	374497	60054	315167	303796	223139	231075	280701	0.823208	0.633416	1.15414
M308T38	308.26620	38.4805	nodiff									28357.6	58238.7	20726.3	17791.1	11272.4	18271	35774.2	15778.2	2.26732	0.161692	0.637294
M88T266	88.04009	266.2065	nodiff									93833.6	83551.5	65434.9	85846.4	46890.1	49503.1	80940	60746.5	1.33242	0.2512	0.607113
M100T112	99.92498	112.3250	nodiff									109595	469834	71370.3	436679	94774.7	555644	216933	362366	0.598658	0.481475	1.763
M431T35_2	431.33588	35.3990	nodiff									31284.2	22775.1	28665.9	13388.7	14779.4	8229.62	27575.1	12132.6	2.27281	0.00857578	0.62808
M704T41	704.46167	41.4575	nodiff									5570.64	11945.4	1593.98	4828.33	5187.54	11710.1	6369.99	7241.98	0.879593	0.827709	0.194994
M241T49	241.07178	48.5160	diff									107136	130953	80908	9964.2	7798.74	6302.53	106332	8021.82	13.2554	0.00246465	1.65852
M402T35_1	402.26517	35.2790	nodiff									10996	8643.26	12687.2	19594.5	14465.4	14415.6	10775.5	16158.5	0.666863	0.0608181	0.429587
M688T40	688.48995	39.9480	diff									14253.6	19268.2	8366.32	49223.5	73928.4	65167.7	13962.7	62773.2	0.222431	0.00346644	1.25216
M155T21	154.94642	21.3310	nodiff									121102	268816	132678	240708	265693	255104	174199	253835	0.686268	0.17227	1.79808
M885T332	884.95383	331.6345	nodiff									29003.5	54828.7	46476.2	39126.1	42823.8	35194.3	43436.2	39048.1	1.11238	0.609098	0.312808
M346T286	346.08012	285.5130	diff									51171.9	61990.6	65175.7	3052.81	2194.27	1866.48	59446.1	2371.19	25.0702	0.000178297	1.27133
M364T34_2	364.35608	33.8970	nodiff									5708.56	4027.48	2394.67	7895.57	3539.67	7767.83	4043.57	6401.02	0.631707	0.242709	0.258535
M897T54	896.52799	54.1840	nodiff									22648.1	28808.2	30727.7	16313.2	30210.4	19872.5	27394.7	22132	1.23778	0.336975	0.193591
M800T75_1	799.54538	74.7640	diff									107524	91032.6	83719.9	29015.6	22871.2	20378.1	94092.2	24088.3	3.90613	0.000730909	1.39742
M706T77	705.50480	76.7950	nodiff									21135.6	16768.6	4278.07	13600.9	18097.1	17442.4	14060.8	16380.1	0.858402	0.681041	0.227039
M894T40	893.60502	39.6015	nodiff									13937.6	15112	14135.6	31052.5	22769.6	18747.2	14395	24189.7	0.595088	0.0546364	0.565866
M240T34	240.05974	34.2430	nodiff									15560.9	15284.6	8403.46	24810.8	7667.23	11850.3	13083	14776.1	0.885415	0.77999	0.236821
M433T34_2	433.32952	34.3555	nodiff									9103.06	17568.7	13936.4	4583.65	4116.67	5455.2	13536	4718.5	2.86872	0.0237789	0.470981
M182T475	182.05812	475.0265	diff									43083.1	47853.3	67574.1	160883	127798	122340	52836.8	137007	0.385651	0.00404304	1.65795
M689T332_1	688.96936	331.5555	nodiff									11651.8	26760.4	29028.7	16287.3	21450.2	13995.3	22480.3	17244.3	1.30364	0.423707	0.259932
M338T458	338.06511	457.8525	nodiff									48699.7	45868.6	46006.9	93075.9	60045.9	56963.2	46858.4	70028.3	0.669135	0.116341	0.876707
M585T36	585.48863	35.7880	nodiff									21527.7	17460.3	23766.2	7702.89	5604.74	6651.79	20918.1	6653.14	3.14409	0.00183097	0.61772
M213T178	213.01667	178.0380	diff									4111.15	3799.22	4171.28	94393.1	90942.1	67689.5	4027.22	84341.5	0.0477489	0.000664228	1.59549
M350T30	349.87443	29.7150	nodiff									23636.5	13876.1	26506.1	7234.51	7932.5	5874.6	21339.6	7013.87	3.04248	0.0208048	0.606987
M863T40	862.60619	39.8520	nodiff									6584.78	37315.6	5253.74	15518.2	11765.9	15376.7	16384.7	14220.3	1.15221	0.847383	0.378581
M640T332_1	639.95271	331.5640	nodiff									30454.8	46664.5	47872.3	42124.9	47439.2	33713.3	41663.9	41092.5	1.0139	0.937911	0.234612
M967T332	966.95569	331.5555	nodiff									18162.3	41972.6	34689.7	23685.2	28786.8	21876.7	31608.2	24782.9	1.2754	0.405162	0.362144
M203T32	203.00099	31.5480	nodiff									13353.4	33414	14476	63719.2	43758.8	42566.4	20414.5	50014.8	0.408169	0.0351788	0.9726
M510T35	510.48654	35.1280	nodiff									13848.3	12706.5	14371.4	2210.24	1334.23	1712.97	13642	1752.48	7.78443	2.77087e-05	0.581114
M843T301_2	842.82431	300.5250	diff									48501.4	46200.9	42819.2	3142.26	523.194	1161.6	45840.5	1609.02	28.4897	1.73395e-05	1.13097
M541T165	541.16980	164.6985	diff									68448.6	29854	39768.1	782.854	460.335	491.7	46023.6	578.296	79.5848	0.0171459	1.1402
M442T477	441.98379	477.2780	diff									62313.4	63046.4	66966.7	1089.22	2963.26	3644.05	64108.8	2565.51	24.9887	2.9679e-06	1.32675
M263T336	263.09605	335.8800	nodiff									45691.3	42977.8	42477.6	14226.3	13287.4	5916.56	43715.6	11143.4	3.92299	0.000316802	0.951374
M282T286	281.99546	285.5180	nodiff									52759.6	58916.7	59875.1	33427.8	28973.1	25016.5	57183.8	29139.1	1.96244	0.00104812	0.832444
M174T376	174.00465	375.6970	nodiff									15401.9	1222.26	620.845	2809.63	2562.4	1362.68	5748.34	2244.9	2.56062	0.510093	0.313876
M247T221	247.01297	221.4475	nodiff									70176.5	57392	32512.7	92449.8	38317.7	36832.9	53360.4	55866.8	0.955136	0.912321	0.460421
M449T36	449.16841	36.4450	nodiff									25106.3	3257.64	17489.8	5040.19	8195.25	14436.6	15284.6	9224.03	1.65704	0.433792	0.388877
M742T301	741.85027	301.0560	diff									63038.3	50394.6	45398.3	2515.25	1291.6	1430.18	52943.7	1745.67	30.3285	0.000625538	1.21273
M272T439	272.08828	439.3940	nodiff									72614.5	81711.3	83888.3	91490.3	67185.7	69753.5	79404.7	76143.2	1.04283	0.719076	0.282993
M769T62	768.54610	61.6940	diff									81682.4	83125.6	72843.7	201655	148900	198936	79217.2	183163	0.432495	0.00398527	1.85609
M73T378	72.99262	377.9350	nodiff									60931.5	55189.3	1329.09	54967.4	1962.28	31906.5	39150	29612.1	1.3221	0.715898	0.299745
M73T382	73.02919	381.8190	nodiff									56277.7	53998.8	46841.5	53914.4	35102	36593.4	52372.7	41869.9	1.25084	0.190641	0.422034
M1007T172	1006.69533	172.0190	nodiff									1360.03	1143.2	505.874	18723.7	78182.7	36312.9	1003.04	44406.4	0.0225876	0.06962	1.07124
M131T128	131.07058	128.2030	diff									121369	123874	59600.1	28588.4	10792.6	10108.1	101614	16496.4	6.15979	0.0176678	1.47815
M323T28	323.10911	27.9605	nodiff									1116.28	4178.61	4208.23	805	1226.32	1523.91	3167.71	1185.08	2.67299	0.131128	0.204249
M145T365_2	145.01379	364.8360	nodiff									50561.8	50331.8	54472.7	45967.4	54838.1	54648.3	51788.7	51817.9	0.999437	0.993201	0.260085
M329T34	329.15372	34.0635	nodiff									20568.1	28223.1	4328.91	10671.2	4707.88	3165.84	17706.7	6181.65	2.8644	0.194692	0.433669
M436T182	436.28093	182.4525	nodiff									57404.1	49716.7	48125	66364.8	70543.9	53497.3	51748.6	63468.7	0.815341	0.116809	0.676099
M226T1	225.92575	1.1925	nodiff									26824.3	11841.8	31222.1	14455.2	13484.4	14232.1	23296.1	14057.2	1.65723	0.190831	0.453067
M285T374	285.08103	374.4360	diff									134274	92658.4	78128.9	6506.96	3602.81	3623.58	101687	4577.78	22.2132	0.00449993	1.65387
M1041T40	1040.82137	40.0890	nodiff									28447.7	19995	11216.5	13341.7	11312.8	13424.9	19886.4	12693.2	1.5667	0.225336	0.339032
M517T320	516.84486	319.9460	nodiff									3819.34	1616.16	9990.45	790.822	1815.34	1142.45	5141.98	1249.54	4.11511	0.197927	0.267611
M853T133	852.60382	132.8600	nodiff									51852.5	65987.8	92022.1	71411.9	31695.2	37436.1	69954.1	46847.7	1.49322	0.247704	0.542235
M823T43	822.57156	43.2225	diff									93751.3	131272	99460.9	50223.9	66678.7	64886.6	108161	60596.4	1.78495	0.0204578	1.04663
M705T332	704.91649	331.8630	nodiff									37025.8	45237.1	49733.9	49034.5	54505.3	44509	43998.9	49349.6	0.891576	0.31948	0.453938
M725T62	724.52496	62.4050	nodiff									203901	238181	222733	249927	142687	223660	221605	205425	1.07877	0.656767	0.355502
M639T332	638.94407	332.1705	nodiff									50113	62349	59595.2	66895.8	67957.8	61569.8	57352.4	65474.5	0.875951	0.125259	0.623445
M143T30	143.10697	30.3790	nodiff									140231	131267	82540	176328	121156	185115	118012	160866	0.733606	0.185955	1.17456
M100T713	99.92509	712.8685	nodiff									111290	111806	118446	53945.7	125322	109437	113847	96234.7	1.18302	0.463651	0.206078
M115T406	115.00282	406.1360	nodiff									173349	125996	85085.7	90845.4	41668	51632.4	128144	61382	2.08764	0.0870541	1.24843
M320T391	320.05470	391.1170	nodiff									58182.6	65458.4	89298.9	76280.9	73181.1	77932.3	70980	75798.1	0.936434	0.63871	0.396517
M787T332_1	786.91877	331.6980	nodiff									40257.8	52586.3	48806.9	48549.2	51595.8	43586.8	47217	47910.6	0.985523	0.880488	0.342073
M829T136	828.60234	135.8295	diff									80719.4	97446.5	111664	56999.7	45784.4	43752.3	96609.9	48845.5	1.97787	0.00833168	1.03894
M147T687	146.96496	687.0065	nodiff									52968.5	64470.9	112971	38754.5	69528.6	168309	76803.5	92197.2	0.833035	0.739521	0.473043
M770T103	769.54638	103.2980	nodiff									126095	39179.3	131833	131758	101925	81833.3	99035.7	105172	0.941654	0.862756	0.854798
M274T337	274.03853	337.0700	diff									38703.6	46025.3	43226.9	1130.3	804.526	650.618	42651.9	861.814	49.4908	4.03778e-05	1.0953
M435T300_1	434.94447	300.1630	nodiff									22579.2	21079.6	25879.8	49971.4	27673.7	3921.05	23179.5	27188.7	0.852542	0.779236	0.271448
M265T35	265.25164	34.7585	nodiff									844.216	6001.94	4660.57	764.079	63.101	11621.4	3835.57	4149.54	0.924337	0.9419	0.117118
M715T125	714.50277	125.4770	diff									42274.9	48620.8	37643.5	126837	130012	142168	42846.4	133006	0.322139	9.03182e-05	1.73407
M659T33_1	658.51128	33.1770	nodiff									17488	22860.6	22981	14259.8	13349.4	11085	21109.9	12898.1	1.63667	0.0158567	0.411011
M254T50	254.42629	49.7670	nodiff									16855	20132.7	23968.9	17437.6	15242.1	33914.6	20318.9	22198.1	0.915344	0.778327	0.196398
M192T338	192.03553	337.6900	diff									49250.6	53237.6	54231.9	1598.54	1166.79	1087.35	52240	1284.22	40.6783	4.85124e-06	1.20968
M155T3	154.94656	3.3805	nodiff									85701.2	110656	72000.6	103204	136328	143864	89452.5	127799	0.699949	0.0852111	1.16583
M464T27_1	463.82407	27.1865	nodiff									16088.1	28539.3	10978.8	13963.1	8864.64	9574.55	18535.4	10800.8	1.71612	0.229071	0.353781
M170T382	170.04490	381.8230	nodiff									32549	20899.4	21310	23481.2	13694.8	13784.9	24919.5	16987	1.46698	0.188589	0.454516
M135T187	134.86476	186.5795	nodiff									34835.7	18991.6	24539.9	16302.5	127159	19949.3	26122.4	54470.3	0.479571	0.482463	0.645713
M670T33_1	669.52831	33.2360	nodiff									32466.9	21521.3	27374.4	12173	7913.68	7897.33	27120.9	9328	2.90747	0.00683199	0.703421
M576T35	576.49252	34.6690	nodiff									18737.5	10826.7	15360.7	4451.94	6530.12	4178.31	14974.9	5053.46	2.96331	0.0146316	0.51115
M827T135	826.58980	135.1995	nodiff									61381.5	78532.3	93006.7	78911.4	45601	49346.9	77640.2	57953.1	1.33971	0.23093	0.450039
M721T332	720.94771	332.0360	nodiff									41919.4	55437	58310.3	50407.6	54738.5	47788.9	51888.9	50978.3	1.01786	0.875296	0.23555
M517T338	517.01989	337.6340	nodiff									2169.38	1621.58	1584.02	2384.12	2117.13	4269.05	1791.66	2923.43	0.612861	0.182768	0.168545
M898T103	897.53085	103.4945	nodiff									44341.7	129282	97130.4	64687.4	42193.2	59782.9	90251.3	55554.5	1.62455	0.248094	0.782347
M303T164	303.13653	163.6110	nodiff									3310.85	2355.83	2434.01	3255.72	3733.96	2516.89	2700.23	3168.86	0.852115	0.373349	0.128715
M283T622	283.26362	622.4740	nodiff									542094	555118	543848	540256	574084	564299	547020	559546	0.977614	0.312476	1.19761
M625T35	624.55263	35.0530	nodiff									23638.7	10327.2	22863.8	6690.92	6205.72	3922.09	18943.2	5606.24	3.37895	0.0386718	0.601952
M280T165	280.01797	165.3380	nodiff									30118.7	11040.2	11338.3	3485.22	3743.56	2210.3	17499.1	3146.36	5.56169	0.0859117	0.613951
M693T35	692.61545	34.5590	nodiff									11672	5813.41	8768.7	5140.79	7614.54	6613.48	8751.36	6456.27	1.35548	0.279761	0.203428
M607T332_1	606.96636	331.5510	nodiff									23040.4	33596.4	29309.9	31445.6	36214.1	32473.5	28648.9	33377.7	0.858323	0.23554	0.471272
M251T338	251.09639	337.9040	diff									68920.4	57304.9	53564.4	16463.2	13623.7	9379.02	59929.9	13155.3	4.55558	0.000761693	1.14639
M833T332	832.98023	331.5400	nodiff									1221.01	17599.5	14822.5	8792.77	7147.27	3129.64	11214.3	6356.56	1.76421	0.413861	0.302718
M191T576	191.01919	575.5440	nodiff									203117	155812	141861	143681	305140	227119	166930	225313	0.74088	0.30921	1.19831
M786T125	785.52875	125.0090	diff									21006.6	75217.7	83303.9	273223	217440	219116	59842.8	236593	0.252935	0.00273772	2.38766
M356T38	356.27813	37.5360	nodiff									12586.5	21534.2	8729.13	18518.8	10274.1	7986.91	14283.3	12259.9	1.16504	0.704277	0.065066
M862T147	861.54847	147.4020	diff									9157.23	12498.5	7820.24	52875.1	113084	110900	9825.32	92286.5	0.106465	0.0140071	1.57559
M361T436	361.06574	436.1765	nodiff									44167.1	48790	45617.5	31644.4	29579.3	33114.2	46191.5	31445.9	1.46892	0.00098802	0.537679
M171T33	171.13804	32.8290	nodiff									93118.1	118422	82542.8	110961	114578	99160.6	98027.5	108233	0.905707	0.429293	0.790486
M134T179_1	134.04673	178.9290	nodiff									107739	70002.6	17009.1	46164	40691.7	138151	64916.8	75002.4	0.86553	0.818371	0.427648
M381T37	381.37104	37.2460	nodiff									17079.5	16327	10444.1	1060.96	2809.77	2119.66	14616.8	1996.8	7.32015	0.00426762	0.583341
M862T172	861.54787	171.9775	diff									26641.5	29148.4	25447.5	86208.2	101593	108499	27079.1	98766.7	0.274172	0.000426754	1.52999
M425T40	425.09153	39.9530	nodiff									2916.56	2934.2	2633.98	1363.61	3033.56	1932.82	2828.25	2110	1.3404	0.223988	0.0745923
M731T142_1	730.53751	142.3490	diff									21327.1	27907.9	19364.5	66743.8	95177.6	65618	22866.5	75846.5	0.301484	0.00611768	1.3029
M981T300_2	980.73943	300.4330	diff									40849.6	35628.6	38118.9	2670.35	400.332	361.264	38199	1143.98	33.3913	2.55975e-05	1.03648
M863T34	862.67791	34.3415	nodiff									1675.33	1985.76	1399.9	27103.8	4971.24	3376.96	1687	11817.3	0.142756	0.256494	0.447955
M175T275	174.99210	275.4565	nodiff									222353	354925	235110	246930	282689	189360	270796	239660	1.12992	0.568834	0.73371
M1039T34	1038.77952	34.2730	nodiff									9995.16	13828.1	9732.53	8441.38	4059.62	3530.04	11185.3	5343.68	2.09318	0.0459666	0.362368
M265T49_2	265.14635	49.1640	nodiff									39203.2	97449.9	56009.5	95356.5	121038	102164	64220.9	106186	0.604795	0.0910045	1.26213
M387T36_2	387.27263	35.8215	nodiff									19874.8	7466.64	16551	6699.34	7191.62	5785.2	14630.8	6558.72	2.23074	0.0965193	0.462124
M335T34_1	335.18453	34.4380	nodiff									8375.88	20566.3	9097.34	8919	17773.9	15204	12679.9	13965.6	0.907932	0.799795	0.346608
M720T61	720.49451	61.3815	diff									68799.4	82456.6	63364.2	201655	158538	129549	71540.1	163247	0.438231	0.0134205	1.7338
M640T467	640.13842	466.6390	nodiff									7524.83	6591.19	8179.91	46633.6	17034.3	15846.2	7431.97	26504.7	0.280402	0.131451	0.691677
M152T94	152.00061	93.5040	nodiff									26820.9	31069.4	2301.34	7811.97	63214.8	96488	20063.9	55838.2	0.359321	0.261306	0.909343
M438T35_2	438.29168	35.1605	nodiff									20629.3	9524.89	15157.6	15698.5	1146.17	815.926	15103.9	5886.88	2.56569	0.190922	0.508044
M321T435	321.08655	434.8120	nodiff									89430.1	112304	105946	175054	134362	126050	102560	145155	0.706553	0.062288	1.23617
M480T336	480.05420	336.3415	nodiff									19076.1	28594.4	23420.5	6774.29	3566.73	3324.2	23697	4555.08	5.20233	0.00297246	0.725413
M271T61	271.22669	61.4760	nodiff									65906.6	111805	38142.5	145936	34471.1	51588.4	71951.3	77331.7	0.930425	0.901386	0.292324
M742T332_1	741.95179	331.5600	nodiff									10670	23162.1	20881.2	18371.5	22494.7	14531.4	18237.8	18465.9	0.987647	0.961803	0.24984
M195T467	194.94513	466.8405	diff									187973	258659	272071	37572.5	63779.5	59460.1	239568	53604	4.46921	0.00243349	2.21755
M267T28	267.08593	27.6080	nodiff									4774.21	4406.32	5008.95	31144.5	21901.6	30532.1	4729.83	27859.4	0.169775	0.00150271	0.858024
M146T266	146.08158	265.9565	nodiff									78903.9	68437.8	59795.3	72449.2	42948.6	45490.7	69045.7	53629.5	1.28746	0.231453	0.554452
M775T332_1	774.93913	331.5640	nodiff									15315.7	26849.3	25848.2	16370.5	22407.9	14328.4	22671.1	17702.3	1.28069	0.323361	0.251054
M143T332_1	142.99525	331.6345	nodiff									45161	54462.9	50641.7	61696.5	56211.1	52162.2	50088.5	56689.9	0.883553	0.16262	0.581019
M521T34_3	521.38099	33.6510	nodiff									34835.8	17677.4	24402.2	4696.15	2810.35	2551.21	25638.4	3352.57	7.64739	0.0114728	0.799673
M429T422	429.05689	422.1150	nodiff									20462.7	19476.3	20588.7	34027.6	23605.5	23462.4	20175.9	27031.8	0.746376	0.122949	0.500332
M196T105	196.01084	105.0535	diff									2847.73	12772.7	9655.54	137769	90276	78190.9	8425.34	102079	0.0825378	0.00705597	1.69327
M881T128	880.53627	128.4600	nodiff									60208.1	40274.2	85990.2	10224.7	142680	113241	62157.5	88715	0.700642	0.563987	0.664121
M171T55	171.13818	54.7760	nodiff									104347	218752	210495	114632	174737	181519	177865	156963	1.13317	0.648835	0.694287
M451T383	451.08452	383.1440	nodiff									32436.4	36512	34409.5	539.602	338.811	356.087	34452.6	411.5	83.7245	8.54921e-06	0.990343
M481T264	481.20191	263.9265	diff									54718	43088.3	44121.2	14443.6	4700.67	5704.76	47309.2	8283.02	5.71159	0.00128047	1.05652
M141T102	140.98532	101.9550	diff									214081	425121	245703	122220	23357.2	95124.4	294969	80233.7	3.67637	0.0406892	2.29838
M137T582	136.93641	582.0255	nodiff									284658	293927	407186	238560	423520	263653	328590	308578	1.06485	0.789296	0.212755
M851T133	850.59460	132.6570	nodiff									46446.4	72243.7	77753.3	84722.2	51150.1	57998.8	65481.1	64623.7	1.01327	0.954336	0.180057
M251T50	251.20004	50.3740	nodiff									5480.18	9547.44	12875.1	22813.6	6496.68	6098.54	9300.89	11803	0.788014	0.693666	0.190622
M385T41	385.06231	41.3140	nodiff									1379.1	3600.99	1063.6	890.134	1474.32	1425.58	2014.56	1263.34	1.59462	0.411472	0.132553
M334T334	334.04717	334.0110	nodiff									36592.5	43650.2	32636.1	20216.9	7191.78	4907.2	37626.2	10772	3.49298	0.00954137	0.841171
M146T196	146.02696	195.8790	nodiff									8141.45	9048.32	13296.3	7963.26	4403.89	4435.37	10162	5600.84	1.81438	0.082593	0.291213
M168T391	168.02691	391.2770	nodiff									85608.3	83126.9	77961.9	73576.5	68943.7	62098.1	82232.4	68206.1	1.20565	0.0252099	0.445125
M507T146	507.27009	146.2960	nodiff									22155	47650.4	21630.2	16495.9	9946.19	10750.1	30478.6	12397.4	2.45846	0.11002	0.641367
M411T36	411.27454	35.7905	nodiff									23368.2	13301.2	8776.37	2192.17	5310.65	1899.72	15148.6	3134.18	4.83335	0.0540465	0.537122
M411T34_2	411.31616	34.4380	nodiff									37746.7	8465.64	2272.27	3272.13	6697.1	2190.63	16161.5	4053.29	3.98726	0.333709	0.511726
M368T292_2	368.10965	291.8740	diff									2162.18	3020.07	3507.56	65422	49774.1	34326.7	2896.61	49840.9	0.058117	0.00640697	1.19549
M99T423	98.95550	423.0340	nodiff									17534.9	14226.6	16105.9	27356.5	24010.5	20234.9	15955.8	23867.3	0.668521	0.0252038	0.535981
M267T232	267.06546	231.9750	diff									47706.3	28438.2	27767.2	257457	251259	240278	34637.2	249665	0.138735	1.28382e-05	2.64563
M981T300_1	980.65376	300.3000	nodiff									13600	454.137	14000	1007.3	199.37	163.002	9351.37	456.557	20.4824	0.116787	0.502743
M558T35_2	558.46370	35.2105	nodiff									12878.1	15240.6	17630	5113.89	6206.48	4920.08	15249.5	5413.48	2.81696	0.0023347	0.497441
M806T182	805.50113	182.3885	diff									12180.2	9643.89	11071.4	57085	51657.8	43391.6	10965.2	50711.5	0.216227	0.000603379	1.13708
M147T655	146.96495	654.6410	nodiff									33466.2	33416.2	44819.3	44893.8	43272.1	79448.9	37233.9	55871.6	0.666419	0.207034	0.671865
M744T38_1	744.12328	38.2460	nodiff									1231.85	5277.98	2107.71	7532.2	6110	8605.31	2872.51	7415.84	0.387349	0.0333237	0.385931
M141T123	140.98525	123.1080	nodiff									72102.1	120877	71303.1	103371	100601	168340	88094.1	124104	0.709841	0.261151	1.04129
M800T300	799.89021	300.4770	diff									49395.3	39814.1	38414.1	850.742	208.656	43.3011	42541.2	367.566	115.737	0.000259929	1.10485
M894T35_2	893.65878	34.5150	nodiff									9575.62	9178.52	2213.52	1762.85	703.424	703.324	6989.22	1056.53	6.61525	0.0700651	0.360218
M158T232	158.11806	232.3295	nodiff									41832.3	30310.5	26083.8	4137.58	3675.66	4022.27	32742.2	3945.17	8.29931	0.0036177	0.896534
M467T35_1	467.33276	34.7695	nodiff									22602.9	12288.3	12093.5	2772.6	2902.52	5235.98	15661.6	3637.03	4.30614	0.0278991	0.56064
M226T20	225.92595	20.1200	nodiff									82935.2	40823.1	70223.3	45792.3	53878.2	40263.5	64660.5	46644.6	1.38624	0.240523	0.635008
M590T36	589.51566	36.1565	nodiff									8283.78	9596.11	5944.72	1632.6	1419.83	934.741	7941.54	1329.06	5.97531	0.00369926	0.425789
M715T64	714.50518	63.6840	nodiff									85513.3	113315	73611.7	82187.2	118069	178194	90813.4	126150	0.719883	0.309396	0.987447
M241T337	241.09077	337.2805	diff									42089.2	37311	31489.5	1199.38	769.037	483.535	36963.2	817.317	45.2251	0.000298466	1.01933
M98T180	98.02450	180.1930	nodiff									81725.4	44647.7	50880.6	44855.7	52639.2	57907.3	59084.6	51800.8	1.14061	0.578843	0.423102
M294T337	294.06671	336.5095	nodiff									24252.2	33199.7	29764.4	536.142	341.462	301.571	29072.1	393.058	73.9639	0.00038807	0.904697
M421T35	421.30300	35.2050	nodiff									13496	15327	8096.35	6918.24	7100.39	4521.65	12306.5	6180.09	1.99131	0.0578145	0.358363
M283T147	283.26315	147.3450	nodiff									133322	156480	161947	151500	160982	159355	150583	157279	0.957424	0.509146	0.650796
M451T34_4	451.33937	34.2205	nodiff									10282.4	14124.1	9940.15	3854.87	3311.33	3109.37	11448.9	3425.19	3.34256	0.0041249	0.466374
M171T5	171.13815	5.4780	nodiff									181094	191269	166208	177489	85867.6	58095.4	179524	107150	1.67543	0.120615	1.18501
M857T111	856.52229	110.7230	nodiff									58015.7	138202	41948.6	81004.1	67431.4	72828.7	79388.9	73754.7	1.07639	0.860312	0.571006
M1173T332	1172.97082	331.5655	nodiff									6514.1	23186.6	22845	11725.2	13371.1	4541.7	17515.2	9879.34	1.77291	0.281076	0.361504
M610T472	610.11187	471.6115	nodiff									48752.7	51855.5	56993.7	83350.5	50671.1	56702.5	52534	63574.7	0.826335	0.345103	0.614864
M690T33	689.53117	33.3565	nodiff									16699.7	25320.9	24425.2	19927	19679.2	19065.5	22148.6	19557.3	1.1325	0.399179	0.11993
M235T499	234.91295	499.4170	nodiff									148804	88394.2	183776	155658	174235	279524	140325	203139	0.690782	0.257222	1.21522
M165T334	164.97728	334.0295	nodiff									86116.9	80493.8	95855.2	93153.4	97879.7	93030.8	87488.6	94688	0.923967	0.20516	0.582282
M399T32	399.21893	32.4085	nodiff									12397.8	23402	13886.6	5797.08	6410.44	2754.88	16562.1	4987.47	3.32075	0.0331874	0.549782
M302T48_1	302.21949	48.2020	nodiff									13307.1	14767.6	13197.2	8679	1724.36	2404.01	13757.3	4269.12	3.22251	0.0139364	0.495475
M100T54	99.92500	53.7965	nodiff									90419.4	164290	77596.7	178907	170627	205143	110769	184892	0.599099	0.062609	1.6263
M271T428	270.93095	427.8790	nodiff									24798.2	20870.5	15971.7	11417.6	10089.8	12965.4	20546.8	11490.9	1.78809	0.0279697	0.441268
M323T43	323.29390	42.5930	nodiff									9721	34635.2	25772.7	3979.04	2430.3	3662.4	23376.3	3357.25	6.96294	0.0519115	0.717358
M558T33_2	558.49770	33.2290	nodiff									6943.56	9807.99	6630.77	4270.1	6560.02	3861.08	7794.11	4897.07	1.59159	0.0922154	0.23848
M409T28	409.26086	27.7990	nodiff									24044.5	4783.76	3587.33	11214.1	7343.85	4273.65	10805.2	7610.52	1.41977	0.668584	0.355078
M353T37	353.34014	36.8800	nodiff									8490.25	17792.4	4897.44	8564.56	4737.61	3211.81	10393.4	5504.66	1.8881	0.304998	0.273125
M898T332_1	897.94686	331.5710	nodiff									5094.5	18941.9	17174.2	11896.3	8539.36	5858.95	13736.9	8764.88	1.56726	0.348733	0.273246
M193T34_1	192.97990	33.5820	nodiff									21648	51276.6	18176.2	572.717	752.599	652.037	30366.9	659.117	46.0721	0.0474153	0.886576
M234T33_2	234.15729	32.8290	nodiff									13029.2	17767.6	14752.9	23570.9	19564.2	17516.4	15183.2	20217.2	0.751008	0.0892377	0.441375
M850T43	849.59789	43.0620	nodiff									59783	73225.4	69643.6	41088.9	37512.2	37523.1	67550.7	38708.1	1.74513	0.00233764	0.81765
M914T32	913.57823	32.2640	nodiff									16453.4	13318.9	16517.8	13849.5	17477.9	15807.9	15430	15711.7	0.982069	0.85905	0.165971
M92T166	92.02498	165.5680	diff									78166.1	43966.4	31793	2248.96	1018.89	1217.56	51308.5	1495.14	34.3169	0.0230183	1.1583
M179T466	178.88384	465.6820	diff									232465	267557	292411	50816.8	65441.2	58952.3	264144	58403.4	4.52276	0.000326816	2.36146
M647T33_3	647.48855	33.0080	nodiff									23800.8	23947.8	23424	8051.47	4813.26	4380.12	23724.2	5748.28	4.12718	0.000104287	0.709635
M299T374	299.09688	374.3710	diff									113724	104216	82382.7	27858.1	8784.46	8127.71	100108	14923.4	6.70809	0.00166466	1.54962
M138T158	137.98610	157.9990	diff									139918	171660	122353	54265.9	48091.5	59535.1	144644	53964.2	2.68037	0.00359732	1.54178
M717T332_2	717.04016	331.5600	nodiff									5879.26	17268.8	13350.3	10222.5	12218.7	4813.21	12166.1	9084.81	1.33917	0.484774	0.235633
M672T141	672.49409	140.9980	nodiff									38698.5	45241.2	36166.1	36118.7	55454.3	44912	40035.3	45495	0.879993	0.428871	0.467004
M304T287	304.06959	287.3330	diff									1206.16	899.138	1021.88	63354.5	46909.9	32506.6	1042.39	47590.3	0.0219034	0.00641394	1.18805
M458T336	458.07225	335.9370	nodiff									16950.2	31065.7	23605.9	186.709	50.5662	7726.63	23873.9	2654.63	8.99331	0.0115173	0.748374
M953T425	953.13885	425.0990	nodiff									23237.3	26414.1	18789.3	2871.94	2051.3	2446.82	22813.5	2456.68	9.28631	0.000790675	0.757713
M699T63	698.51028	62.8110	diff									153858	166255	132866	56979.8	65203.6	59909.9	150993	60697.8	2.48762	0.000845222	1.54115
M200T232	200.16467	232.3815	nodiff									39170.8	28176.7	26173.9	2799.69	1278.72	1186.38	31173.8	1754.93	17.7636	0.00195016	0.917217
M311T335	310.93381	335.2450	nodiff									28910.1	13928.3	36773.8	15683.4	61607.3	41160.2	26537.4	39483.6	0.672113	0.433318	0.471723
M268T34	268.09757	34.0635	nodiff									21194.2	18615.3	6563.09	1971.39	2684.94	2977.46	15457.5	2544.6	6.07465	0.0460464	0.544308
M710T426	710.04613	426.3705	nodiff									27713.9	35911.4	37385.2	21392.4	20629.2	21701	33670.2	21240.9	1.58516	0.0147488	0.48338
M833T114	832.51226	113.7105	diff									11947	14281	10462.6	59539.3	76118.7	77468.6	12230.2	71042.2	0.172154	0.000558159	1.37676
M1017T35	1016.61514	34.5150	nodiff									4740.34	1947.67	488.246	4933.57	4390.78	7480.33	2392.08	5601.56	0.427039	0.110313	0.295345
M587T36	587.49976	36.1380	nodiff									15072.1	16517.8	16002.9	3243.17	2705.37	1807.63	15864.2	2585.39	6.13611	2.39026e-05	0.612398
M493T35	493.35049	34.9120	nodiff									24614.9	14132.5	16249	5017.66	1734.79	3364.37	18332.1	3372.27	5.43614	0.0109712	0.652068
M313T33	313.07774	32.9360	nodiff									12974.9	9064.63	6287.75	25368.6	7022.27	5322.67	9442.44	12571.2	0.751118	0.665011	0.288992
M215T100	215.00135	100.4820	diff									41381.3	54710	46145.7	110281	356838	302280	47412.3	256466	0.184868	0.0492035	2.43977
M557T333	556.94108	332.7905	nodiff									38264.2	35798.7	42009.7	53966.1	56770.1	53025.9	38690.9	54587.4	0.708788	0.0017141	0.761607
M348T35_1	348.22020	35.3935	nodiff									2285.15	4040.07	3198.82	9940.98	4648.87	11991.7	3174.68	8860.53	0.358295	0.0645114	0.394261
M388T375	388.14806	375.1685	diff									40057.8	33626.4	32213.3	534.63	461.831	407.354	35299.1	467.939	75.4354	0.000134172	1.00361
M212T98	212.00142	98.2940	diff									48188.8	55901.5	34881.7	175300	180350	284432	46324	213361	0.217116	0.00982098	2.24964
M843T108_2	842.58761	108.0990	diff									97778.8	202902	231593	53901.5	35366.9	40243.2	177425	43170.5	4.10986	0.0307784	1.78173
M381T59	381.33585	59.4465	diff									44097.9	66977.6	31551.5	523.999	1152.4	1050.7	47542.3	909.034	52.2998	0.0108568	1.13022
M566T332_1	565.96414	331.5710	nodiff									17339.7	26110.4	30681.6	17323.5	29361	24307.7	24710.6	23664.1	1.04422	0.851564	0.185922
M871T88	870.59735	88.3990	diff									113319	141001	123793	41149.1	30984.7	28736.4	126037	33623.4	3.7485	0.000491538	1.59529
M586T36	586.49221	35.6800	nodiff									13425.9	8821.82	16094.5	3584.63	5110.34	3794.15	12780.7	4163.04	3.07005	0.0167005	0.462747
M693T332_1	692.93459	331.5575	nodiff									12166.8	5873.8	28354.5	17891.8	29790.5	19340	15465	22340.8	0.692234	0.42089	0.337342
M265T81	265.14662	81.0340	diff									61850.4	107538	65408.6	130569	170153	126836	78265.6	142520	0.549157	0.033418	1.50586
M376T336	376.06963	336.0380	nodiff									25937.6	35021.1	29970.3	460.067	146.772	101.891	30309.7	236.243	128.299	0.000333794	0.92831
M461T36	461.28773	35.5080	nodiff									20466.3	2164.97	8953.34	22298.8	10588.3	9481.16	10528.2	14122.8	0.745477	0.621765	0.437026
M309T33	309.22146	33.1205	nodiff									3295.59	6932.83	4104.45	27778.7	14757.2	15470.5	4777.62	19335.4	0.247091	0.0290307	0.656895
M167T33_3	167.07010	32.9420	nodiff									6993.59	6955.65	2437.64	7667.93	12157.2	19588.3	5462.29	13137.8	0.415768	0.112871	0.449996
M706T426	705.99729	425.8830	nodiff									22463.8	22384.3	31183.4	9248.36	12448.6	12519.2	25343.8	11405.4	2.22209	0.0110079	0.552253
M243T393	243.06105	392.8710	nodiff									6144.88	3462.43	4321.93	24078.9	14816.2	13754.6	4643.08	17549.9	0.264565	0.0186716	0.632136
M143T6	143.10686	5.6635	nodiff									59337.6	20746.4	31386.6	23112.2	25405.9	20309.7	37156.8	22942.6	1.61956	0.28772	0.61121
M668T33_2	667.54547	32.8780	nodiff									30654	26572.6	13279.1	21035.2	15797.9	13920.2	23501.9	16917.8	1.38918	0.309456	0.283067
M326T37	326.30439	36.6610	nodiff									10767.3	5392.91	12823.7	1712.42	1606.66	478.462	9661.3	1265.85	7.63228	0.0202778	0.477157
M173T500	173.00782	500.0800	nodiff									33947.4	105633	70620.1	20661.6	22461.4	20085.4	70066.8	21069.5	3.32551	0.0771479	1.11546
M882T183_1	881.51597	183.0500	nodiff									15650.4	10601.7	11018.7	25447.4	14372.9	20369.4	12423.6	20063.2	0.619223	0.100181	0.507043
M623T332_2	622.91300	332.1710	nodiff									36968.6	27766.1	42939.1	51766.7	56721.7	49823.3	35891.3	52770.6	0.680138	0.0256362	0.746609
M158T132	158.06028	131.6730	diff									97968.2	103852	66816.9	47692.5	27201	28124.9	89545.8	34339.4	2.60767	0.0142223	1.18144
M74T356	74.02453	356.3680	nodiff									122706	99111	76213.3	136439	81154.3	88765.7	99343.4	102120	0.972812	0.905217	0.645729
M665T33_2	664.52237	33.1250	nodiff									14670.1	13837.8	12718.2	10289.3	6547.17	5594.37	13742	7476.96	1.83792	0.0152582	0.394087
M374T286	374.03558	285.5170	nodiff									40209.2	33360.3	40637.7	9834.33	18718.8	5439.64	38069.1	11330.9	3.35975	0.00423038	0.830422
M164T34	164.08287	33.6980	nodiff									6603.91	18553.1	6241.35	5540.17	3318.65	2854.6	10466.1	3904.47	2.68054	0.187214	0.380328
M666T39	666.44245	38.9435	nodiff									5956.33	8676.21	7507.76	1189.4	3548.33	2968.49	7380.1	2568.74	2.87305	0.0105149	0.347749
M175T498	174.94648	497.5425	nodiff									223509	179419	210732	312200	183275	142669	204553	212715	0.961632	0.88455	0.906438
M138T125	137.98609	125.4390	nodiff									66919.7	119343	38960.6	54754.2	28799.9	58692.4	75074.3	47415.5	1.58333	0.336679	0.565052
M801T137	800.57573	136.6380	diff									56239.3	68812.1	79729.2	13700.9	2940.53	24921.9	68260.2	13854.4	4.92695	0.00424448	1.17992
M710T332_2	710.47499	331.5500	nodiff									2541.08	18438.4	12537.2	7211.1	7749.77	4423.16	11172.2	6461.34	1.72909	0.377703	0.332626
M440T34_2	440.27202	34.1680	nodiff									21556.9	1001.13	16265.5	6879.39	2174.54	4216.94	12941.2	4423.62	2.92547	0.248463	0.523159
M213T301_1	212.95607	301.0530	nodiff									54611.8	54885.6	53011.9	28720.6	19198.8	21597.5	54169.8	23172.3	2.33769	0.000444799	0.907358
M404T28	404.22506	27.6670	nodiff									17009.9	4013.84	1843.81	10390.7	8527.04	7173.32	7622.53	8697.01	0.876454	0.834729	0.274505
M397T34_3	397.30674	34.4860	nodiff									7769.57	14952	12059.5	5039.08	4578.19	3915.98	11593.7	4511.08	2.57005	0.0284649	0.420081
M136T49	135.97012	49.1480	nodiff									54705.3	100925	57629	88254.7	86899.8	82059.9	71086.6	85738.2	0.829112	0.385734	0.851377
M137T484	136.96358	484.3720	nodiff									30955.3	31938.8	36780.3	31478.8	46147.4	40098.5	33224.8	39241.6	0.846674	0.262831	0.433159
M320T365	320.05470	364.6825	nodiff									139333	140916	124345	139412	97307.9	92656.8	134864	109792	1.22836	0.187293	0.609987
M111T157	111.01939	156.5480	diff									58683.3	69124.6	40708.5	12739	8109.72	11057.3	56172.1	10635.3	5.28165	0.00563263	1.10764
M1149T332_1	1149.00776	331.5510	nodiff									1707.22	12441.5	12176.4	6795.01	7272.42	2708.81	8775.07	5592.08	1.5692	0.451561	0.233149
M407T34_3	407.35058	33.5400	nodiff									3695.52	16999	3054.22	4653.82	4606.52	4512.88	7916.23	4591.07	1.72427	0.50499	0.291602
M711T332	710.97212	331.5425	nodiff									2423.04	5759.48	5164.53	2279.34	2800.89	1517.93	4449.02	2199.39	2.02285	0.108646	0.218865
M660T332_1	659.95132	331.5695	nodiff									20393.3	24589.4	26776.5	27374.7	24204.7	19450.1	23919.7	23676.5	1.01027	0.938628	0.144305
M623T33_3	623.48778	32.9730	nodiff									27518.8	30699.6	28342.9	13923	6814.97	8155.13	28853.8	9631.03	2.99592	0.00127617	0.720384
M134T317	134.04656	316.8330	nodiff									36844	48691.2	42092	34904.4	39755.2	59172.4	42542.4	44610.7	0.953637	0.812586	0.312804
M387T35	387.02121	35.0030	nodiff									1198.57	3405.15	831.761	16008.6	14600	11369.6	1811.83	13992.7	0.129484	0.00156434	0.62528
M128T338	128.03417	337.5535	nodiff									49849.6	39453.3	31579	14648.2	9722.12	8364.89	40294	10911.7	3.69272	0.0064113	0.893401
M173T4	172.95674	4.4225	nodiff									105075	67287.3	98013	89300.9	119246	133802	90125.3	114116	0.789766	0.242228	0.822998
M805T62	804.59191	61.5755	diff									181186	158362	184762	129808	109006	109003	174770	115939	1.50743	0.00550055	1.13525
M730T332_1	729.96899	331.5575	nodiff									4928.69	19382.3	13073.4	16334.2	15770.2	6911.81	12461.5	13005.4	0.958177	0.921397	0.23816
M152T178	152.00138	177.9550	nodiff									34156.6	22940.1	26088.8	20690.8	15797.7	25174.2	27728.5	20554.2	1.34904	0.170534	0.367486
M428T375	428.10681	375.0560	nodiff									21546.5	25101.4	26151.1	546.216	412.604	419.509	24266.3	459.443	52.8168	6.89399e-05	0.824084
M812T124	811.54377	123.5670	diff									96968	206931	30534.4	244825	355014	273321	111478	291053	0.383016	0.0424767	2.43489
M296T38	296.26260	37.7190	nodiff									11706.8	26744.7	12425.9	18551.7	6741.9	11810.3	16959.1	12368	1.37122	0.485002	0.196906
M807T119	806.53476	118.8090	diff									19554	28587.5	15564.7	317335	279743	81121.2	21235.4	226066	0.0939342	0.0492463	2.31533
M89T295	89.02364	294.6330	diff									49685.8	45773.3	36290.1	69876.5	87724.8	87717.3	43916.4	81772.9	0.537053	0.00612528	1.12566
M699T101	698.51147	100.8200	diff									91994.1	112829	86003.2	40313.8	43845.3	37619.2	96942.2	40592.8	2.38817	0.00248802	1.21706
M387T37	387.32553	36.9495	nodiff									11509.7	12594.6	14651	10889.5	9417.95	7704.79	12918.4	9337.4	1.38351	0.0513595	0.231021
M348T34	348.11386	34.4060	nodiff									5271.29	9880.25	5706.15	5669.6	3726.98	4261.79	6952.56	4552.79	1.5271	0.203264	0.202261
M282T37	282.36756	37.0745	nodiff									14171	27937.1	14036.8	12499.2	15195	14412.3	18715	14035.5	1.3334	0.37397	0.316123
M387T337	387.09610	337.0175	nodiff									25970.5	24784	26182.4	1138.5	2131.02	1077.05	25645.6	1448.86	17.7006	1.63313e-06	0.832914
M237T305	236.86057	305.4600	nodiff									54164.5	56598.2	50032.6	48268.3	42395.9	42567.4	53598.4	44410.5	1.20689	0.0278217	0.352769
M223T51	223.16915	51.0070	nodiff									9630.8	10398.3	9177.35	3394.85	1470.77	1889.81	9735.49	2251.81	4.32341	0.000397013	0.457182
M246T332_1	245.99518	332.3180	nodiff									8224.05	9479	41097.1	13626.3	7268.06	10643.3	19600.1	10512.5	1.86445	0.451728	0.309186
M337T429	337.03466	428.9775	nodiff									23507.8	24408.5	22831.4	12870.2	7279.25	9149.08	23582.6	9766.19	2.41472	0.0012622	0.604841
M564T336	564.03382	335.8750	nodiff									20375.7	27615.8	26682.8	805.951	424.507	428.228	24891.4	552.896	45.0201	0.000434299	0.830742
M849T95	848.60397	95.3460	nodiff									55539.8	68014.6	51912.9	40425.7	32547.5	36660.6	58489.1	36544.6	1.60048	0.0151217	0.700753
M337T391	337.06129	391.3020	nodiff									59704.1	57287.5	59277.9	61351.4	62995.8	56069.9	58756.5	60139	0.977011	0.566847	0.409816
M319T36_1	319.22629	35.6965	nodiff									10306.3	18489.4	12555.5	13705.1	6795.4	5720.09	13783.7	8740.2	1.57705	0.222502	0.266838
M288T30	287.64371	29.5175	nodiff									9178	24937.2	8226.79	20357.3	15113	12763	14114	16077.8	0.877859	0.754583	0.303413
M299T33_1	299.02539	32.6950	nodiff									7358.12	2714.72	777.445	14548.1	1822.13	2443.94	3616.76	6271.4	0.576707	0.593202	0.265627
M233T336	233.08575	336.2525	nodiff									41323.8	37199.3	46328.7	13263.5	9593.9	4528.22	41617.3	9128.55	4.55902	0.000887766	0.947401
M155T447	154.94684	446.9570	diff									41148	45271.4	46470.8	81119.1	123112	109998	44296.7	104743	0.422909	0.00844552	1.39224
M214T299	214.04680	299.3515	nodiff									14197.9	14415.9	23288.7	30526.4	23229.4	19535.4	17300.9	24430.4	0.708169	0.180783	0.447049
M896T40	895.62073	39.5515	nodiff									10916.7	18334.9	15651.4	20288.6	14345.8	13179.5	14967.7	15938	0.939121	0.769206	0.194798
M802T76	801.56206	76.3965	diff									85467.1	57399	78992.8	19577	8263.43	9766.3	73953	12535.6	5.89944	0.00261387	1.3248
M882T59	881.51855	59.4395	nodiff									21168.4	38680.1	23652.7	47953.7	49753.9	42326.1	27833.7	46677.9	0.596294	0.0332659	0.837752
M697T33_2	697.35849	33.3635	nodiff									10752	6688.85	7665.25	3958.65	6050.37	13255.3	8368.7	7754.78	1.07917	0.851279	0.0742361
M853T142	852.53810	141.6180	nodiff									13751.5	21320	14279.2	48626.2	35569.2	25439.2	16450.2	36544.9	0.450138	0.0481203	0.781676
M255T183	255.23222	182.7210	nodiff									178070	186437	133713	179281	184449	190370	166073	184700	0.899153	0.326418	0.963575
M583T36	583.46562	35.5200	nodiff									9027.67	5513.44	35443	1721.65	1944.9	2283.37	16661.4	1983.31	8.4008	0.195209	0.519158
M734T332_1	733.93701	331.5600	nodiff									18990	20472.7	18594	24897.8	27735.8	19215.4	19352.2	23949.7	0.808037	0.148061	0.41107
M259T47	259.24132	47.3670	nodiff									7312.61	11919.8	4076.34	575.016	734.274	512.378	7769.58	607.223	12.7953	0.0346475	0.428152
M416T333	416.05125	333.4280	nodiff									26485.7	29521.2	23369.2	13142.8	6543.49	4984.26	26458.7	8223.51	3.21745	0.00401417	0.701023
M229T337	228.93088	336.8080	diff									25556.1	28190.4	52429	77413.4	76561.7	72517.4	35391.8	75497.5	0.468781	0.00989642	1.12338
M697T33_3	697.43087	33.0080	nodiff									4504.3	5611.41	3276.4	2940.19	3863.29	5759.33	4464.04	4187.6	1.06601	0.808762	0.0606101
M563T423	563.12161	423.2155	nodiff									35895.6	43956.7	43155.4	52672.7	31328.9	32716.7	41002.6	38906.1	1.05388	0.789799	0.169071
M564T34	564.34179	33.8960	nodiff									3641.9	7259.13	6434.41	2038.76	1105.95	972.56	5778.48	1372.42	4.21042	0.0183184	0.335861
M114T372	114.01932	371.7970	nodiff									112606	86912.6	22486.2	13908.9	8271.44	8767.87	74001.7	10316.1	7.17345	0.0767717	1.18139
M436T338	436.16221	337.6045	nodiff									23727.5	19014	20205.1	7489.08	4806.58	4476.94	20982.2	5590.87	3.75295	0.000837005	0.65788
M417T35_2	417.06319	35.3990	nodiff									1304.2	12831.1	1601.58	21204	17983.2	12104.9	5245.62	17097.4	0.306809	0.0628551	0.606104
M701T332_1	700.95167	331.5600	nodiff									12579.6	27430.7	26272.2	22889	31264	12112.3	22094.2	22088.4	1.00026	0.999411	0.226634
M1012T35	1011.75799	35.0305	nodiff									885.634	2972.56	1997.53	7719.45	10160.3	5929.1	1951.91	7936.29	0.245947	0.0118791	0.433604
M286T34	286.22407	33.5400	nodiff									1439.44	13784.7	7190.71	2863.69	1835.64	1580.57	7471.6	2093.3	3.5693	0.208255	0.364009
M214T30_1	213.96289	29.8995	nodiff									9327.44	11397.5	2382.62	7874.47	32835.6	31131	7702.52	23947	0.321648	0.128593	0.662725
M644T301	643.87420	301.1305	diff									50415	42976	37268.4	3908.37	961.882	1502.96	43553.1	2124.4	20.5013	0.00045008	1.09105
M297T33_2	297.09961	33.2360	nodiff									2781.24	1690.21	3213.12	11754.7	1809.88	4909.96	2561.52	6158.18	0.415955	0.292918	0.289391
M551T35_1	550.51663	34.5870	nodiff									4847.31	6047	5637.86	3224.59	3491.9	3538.23	5510.72	3418.24	1.61215	0.00460433	0.210201
M636T33_1	635.51848	33.1165	nodiff									14428	19669.4	14948.1	7438.33	4028.31	4390.25	16348.5	5285.63	3.093	0.00510015	0.542928
M255T703	254.98293	702.9560	nodiff									41078.2	42889.2	40352.8	45042.3	26360.3	29776	41440.1	33726.2	1.22872	0.253787	0.322488
M547T27	547.30412	27.1380	nodiff									26749.6	5654.42	28794.8	3385.87	1998.36	17232.7	20399.6	7538.96	2.70589	0.219915	0.525402
M840T301	839.82765	300.6530	nodiff									42487.6	29972.4	28887.2	1127.67	335.618	284.954	33782.4	582.748	57.9709	0.00161385	0.977072
M478T39	478.29079	39.4960	nodiff									5323.86	14184.1	8325.74	3118.78	2175.16	1840.01	9277.91	2377.99	3.90158	0.0585616	0.421453
M889T111	888.56277	110.6830	diff									26934.7	34625.4	24649.7	92143.6	140156	65494.1	28736.6	99264.5	0.289495	0.0329578	1.4311
M226T28	226.01740	28.2160	nodiff									8069.92	13585.2	6183.31	49968.9	32100	25367.2	9279.47	35812.1	0.259116	0.0258241	0.89137
M292T35	292.13558	35.2495	nodiff									13217.1	14564	7721.78	834.27	372.964	1003.03	11834.3	736.755	16.0627	0.00616324	0.548733
M149T32	149.00863	32.3620	nodiff									7471.94	10103	5813.13	24213.2	7627.4	4585.46	7796.03	12142	0.64207	0.523584	0.270072
M915T183	914.58313	182.9870	nodiff									24355.8	21175.6	23590.1	34917.8	49241.2	42631.7	23040.5	42263.6	0.545162	0.0106194	0.788457
M340T337_2	340.01035	337.0950	nodiff									30273.1	32869.8	34297.3	1003.73	1357.28	1102.9	32480.1	1154.64	28.1301	1.20727e-05	0.946416
M549T33_3	549.09771	32.8680	nodiff									1000.39	6823.51	1941.69	14330.8	8617.39	5434.84	3255.2	9461.02	0.344064	0.12162	0.404959
M897T40_2	896.63121	40.4250	nodiff									20929.7	19424.9	17587.2	21743.9	11323.6	12210.8	19313.9	15092.8	1.27968	0.29099	0.275243
M691T34_2	691.39393	33.8960	nodiff									3983.16	3693.79	3922.17	12080.1	6197.34	7890.86	3866.37	8722.77	0.443251	0.0501208	0.385751
M374T335	374.04073	334.7960	nodiff									25161.1	21313.4	14947.1	14066.3	6897.54	5296.34	20473.9	8753.4	2.33896	0.043359	0.534749
M399T500	398.82385	499.7540	nodiff									22690.3	19608.8	23960.3	21685.3	20033.9	21138.5	22086.5	20952.6	1.05412	0.457487	0.188578
M297T30_1	296.97956	30.0360	nodiff									5531.52	453.991	2089.94	163.721	2930.35	124.509	2691.82	1072.86	2.50901	0.40998	0.180699
M841T301_1	840.75115	300.5750	nodiff									29513.4	27633.4	30372.1	5711.9	2524.34	2197.62	29173	3477.96	8.38797	4.92861e-05	0.856692
M624T35_1	623.53930	34.9120	nodiff									10804.9	16083.7	7541.87	3614.95	2898.2	1958.58	11476.8	2823.91	4.06415	0.0269229	0.469905
M171T715	171.13812	714.7530	nodiff									56984.6	39810.4	45464.3	43014.1	11484.6	46756.7	47419.8	33751.8	1.40496	0.327875	0.502838
M494T425	494.04491	425.2845	nodiff									19841.7	23567.7	22291.6	3503.61	3108.78	2936.36	21900.3	3182.91	6.8806	7.14888e-05	0.726055
M440T335	440.01169	335.2250	nodiff									20061.1	19014.2	10631.5	14419.5	6415.2	5305.54	16569	8713.4	1.90155	0.130679	0.392712
M364T35	364.23270	35.2475	nodiff									1994.71	12199	2026.48	11940.6	475.262	8074.15	5406.74	6830.01	0.791615	0.78084	0.158639
M261T428	260.87289	427.5000	nodiff									10891.2	11573.1	19224.9	28507.9	35283.7	32544	13896.4	32111.9	0.43275	0.00536397	0.76108
M128T477	128.03496	476.9060	nodiff									34595.7	31207.4	31812.1	6979.16	8431.25	7719.53	32538.4	7709.98	4.2203	2.48983e-05	0.83043
M449T451	449.15105	450.8115	nodiff									19159.6	16796	18462.6	1616.6	1501.86	1261.98	18139.4	1460.15	12.423	1.93495e-05	0.691665
M112T388	112.03961	388.2080	nodiff									25968.9	24945.6	22260.1	17034.8	10877.5	14819	24391.5	14243.8	1.71243	0.00863315	0.488948
M197T466	196.89469	465.6770	diff									112964	220016	183985	33024.6	47827.2	45626	172322	42159.3	4.0874	0.0149129	1.85081
M173T416	172.95697	416.1350	diff									31898.9	16469.7	42977.6	56474.4	64893.3	74527.4	30448.7	65298.4	0.466302	0.019916	1.02335
M161T295	161.04473	294.6330	diff									13161.4	13144.3	12045.7	80717.4	51950.7	35493.3	12783.8	56053.8	0.228062	0.0307033	1.12227
M1015T45	1014.80395	45.4390	nodiff									32836.7	11196.3	26486.5	6721.55	10790.6	8747.4	23506.5	8753.18	2.68548	0.0867067	0.616481
M85T435	85.02911	434.6830	nodiff									27238.9	33947.2	18921.1	16737.7	14730.7	13392.5	26702.4	14953.6	1.78568	0.0576893	0.496532
M540T336	540.07582	335.8800	nodiff									8387.1	21028.6	13801.8	1455.08	641.035	961.385	14405.8	1019.17	14.1349	0.0218066	0.604372
M652T332_1	651.93235	331.5680	nodiff									15417.6	15101	22648.6	15877.5	17813.4	15778.7	17722.4	16489.8	1.07475	0.654384	0.0611535
M97T707	96.95986	706.7675	nodiff									1111.34	17509.7	18795.9	6362.47	16988.1	14340.2	12472.3	12563.6	0.992734	0.989511	0.306581
M322T266	322.07604	266.4475	nodiff									50214.6	49839.5	43493.1	69012.2	49908.6	50760	47849	56560.3	0.845983	0.257427	0.621804
M254T58	254.25581	57.8950	nodiff									16337.7	48037	18706.4	145.692	13173.7	214.797	27693.7	4511.4	6.13861	0.104485	0.779511
M854T36	853.51229	36.3660	nodiff									3281.15	4796.71	2791.99	18021.5	11226.5	8481.13	3623.28	12576.4	0.288102	0.036636	0.512107
M179T59	179.03719	58.5770	diff									58939.9	70989.5	68168.9	4946.74	1312.54	1817.04	66032.8	2692.1	24.5283	7.68556e-05	1.3456
M446T423_1	445.97994	422.6660	nodiff									11219.6	12734.8	12153.2	13377.7	12765.9	16856.3	12035.9	14333.3	0.839715	0.163547	0.28401
M566T438_2	566.12029	437.5130	nodiff									56196.3	66197.1	65284.5	60321	28245.1	32933.1	62559.3	40499.7	1.54469	0.103539	0.62374
M646T336	646.03685	335.7740	nodiff									20882.6	23824.6	20891.8	709.929	307.901	270.353	21866.4	429.394	50.9237	2.68209e-05	0.786144
M275T492	274.87196	492.3645	diff									164379	109698	92307.5	71985.2	53896.1	48926.6	122128	58269.3	2.09592	0.048869	1.25843
M342T87	342.24618	86.5660	diff									60500.4	136441	62873.5	2423.11	1801.76	2313.72	86604.9	2179.53	39.7356	0.0276127	1.51803
M669T332_2	669.47428	331.5600	nodiff									3516.78	12949.6	14395.7	10434.2	13400.2	4566.55	10287.4	9466.99	1.08666	0.857533	0.155793
M484T383	484.14160	382.6220	nodiff									28023.2	22007.8	26331.5	468.905	391.563	344.285	25454.2	401.585	63.3843	0.000151665	0.851188
M343T389	343.07484	388.8115	nodiff									19752.3	20619.6	22030.1	20714.8	17611.3	10229	20800.7	16185	1.28518	0.220272	0.225547
M197T143	197.03030	142.7640	nodiff									26809.5	37781.5	37462.3	2496.18	9643.68	7404.19	34017.8	6514.69	5.2217	0.00275653	0.857957
M303T425_2	303.03291	424.6865	nodiff									13589.8	13822.9	15070.9	3584	3699.08	3924.39	14161.2	3735.83	3.79065	2.45649e-05	0.533029
M767T37_2	767.04756	37.1150	nodiff									2075.74	13320.8	2185.65	671.388	318.232	1416.74	5860.71	802.119	7.30653	0.248042	0.350704
M681T332_2	681.45282	331.5550	nodiff									3293.04	15071.1	14203.7	10982.8	9259.56	11203.8	10855.9	10482	1.03567	0.927104	0.193441
M855T42	854.56414	42.0020	nodiff									19962.4	25310.8	30668.9	8679.37	20462.9	13292.9	25314.1	14145	1.78961	0.0727808	0.434932
M513T375	513.19779	375.0570	nodiff									21085.1	22986.1	25066.6	224.576	227.975	213.483	23045.9	222.011	103.805	3.79931e-05	0.807737
M351T50	351.21982	50.3635	nodiff									27235.7	21940.4	22300.1	33069.6	23211.6	30600.5	23825.4	28960.5	0.822685	0.207515	0.461917
M546T34_2	546.38099	33.8770	nodiff									5102.27	2186.35	1118.8	1466.47	2098.49	802.794	2802.47	1455.92	1.92488	0.341275	0.156315
M611T35	610.53707	34.7135	nodiff									10345.5	10761.9	10926	7194.11	5107.96	4733.43	10677.8	5678.5	1.88039	0.00311345	0.351691
M1010T34	1009.74923	34.3740	nodiff									2153.88	2552.89	1333.7	4554.62	6029.25	5141.66	2013.49	5241.84	0.384118	0.00446459	0.327379
M353T425	353.02853	425.2800	nodiff									16046.6	18508.8	23209.4	35587.8	39412.6	37841.5	19254.9	37613.9	0.511909	0.00151128	0.785554
M156T301	156.49794	300.6225	nodiff									39663.5	38913.9	39836.2	15359.2	10245.1	11398.6	39471.2	12334.3	3.20012	6.6464e-05	0.863872
M371T388	371.06997	388.0970	nodiff									17300.2	16131.9	14862.8	13192.3	11283.8	9479.66	16098.3	11318.6	1.42229	0.0203423	0.320231
M1010T332	1009.96875	331.8060	nodiff									4436.26	12640.5	14048.1	10346.3	11300.7	6783.97	10375	9476.97	1.09476	0.798829	0.137545
M1115T332_1	1114.93059	331.5615	nodiff									11713.4	27258.4	21209.7	19603.4	20427.9	9030.23	20060.5	16353.8	1.22665	0.55916	0.226977
M136T179	135.89422	178.8090	nodiff									8389.35	27308.6	8233.27	30588.6	26741.8	27407.1	14643.7	28245.8	0.518439	0.102354	0.689754
M1008T172	1007.69834	171.7840	nodiff									760.143	456.804	291.993	11292.2	42033	20335	502.98	24553.4	0.0204852	0.0577962	0.80457
M235T31	235.09961	30.5680	nodiff									1034.94	11379.3	7064.53	1671.52	28452.3	7204.14	6492.91	12442.7	0.521827	0.531452	0.404771
M235T33_1	235.13300	33.4980	nodiff									7654.35	14031.7	6404.14	9384.05	28440.5	7479.41	9363.39	15101.3	0.620038	0.464131	0.369579
M291T33_2	291.19576	33.3635	nodiff									6313.73	10791.4	4276.04	8082.15	6823.43	6926.51	7127.07	7277.36	0.979347	0.942737	0.151376
M202T173	202.10794	172.8355	nodiff									30714.4	24014.5	16984.5	39272.3	15631.8	15887.6	23904.5	23597.2	1.01302	0.973772	0.311747
M119T685	118.91760	685.4470	nodiff									70775.1	30605.1	42434.6	34146.9	57117.6	34990.5	47938.3	42085	1.13908	0.699199	0.368187
M115T419	115.00304	419.4640	nodiff									76971.6	57099.9	57134.6	42161.2	39799.1	32863.7	63735.4	38274.7	1.66521	0.0239064	0.779688
M258T22	258.03792	22.1460	nodiff									3061.66	645.61	4374.66	566.743	674.942	844.331	2693.98	695.339	3.87434	0.142025	0.217437
M111T418	110.98445	418.1580	diff									64486	32758.5	46504.6	3370.57	2320.05	1121.33	47916.4	2270.65	21.1025	0.00772464	1.14836
M839T110	838.52393	109.7840	nodiff									8989.64	136654	74640.9	54817.9	113228	16449.9	73428.1	61498.6	1.19398	0.809666	0.840816
M519T34_1	519.24982	33.9190	nodiff									8204.27	8965.04	10722.1	7321.55	10465.3	7321.09	9297.13	8369.32	1.11086	0.510581	0.0205091
M420T35	420.28934	34.8480	nodiff									13011.1	15351.8	18591.4	8421.53	3899.98	3709.49	15651.4	5343.67	2.92896	0.00991883	0.506346
M891T185	890.57847	184.5600	nodiff									13778.5	12610.3	14136.4	24040.2	39024.3	29652.2	13508.4	30905.6	0.437087	0.0166987	0.734977
M843T81	842.58855	81.4570	diff									110616	84953.6	143481	26468.6	21076.7	20795.1	113017	22780.1	4.9612	0.00610325	1.54744
M136T32	135.97030	32.4055	nodiff									30988.6	50494.2	30672	185756	49048.6	54359	37384.9	96387.8	0.38786	0.261682	1.11603
M864T167	863.65003	166.9470	nodiff									2689.4	598.244	5015.7	1221.5	27827.6	29432.6	2767.78	19493.9	0.141982	0.1444	0.633899
M449T35	449.33238	34.5305	nodiff									13122.8	9542.87	10971.4	4752.32	2410.65	5098.23	11212.4	4087.07	2.74337	0.00601291	0.43595
M708T82	707.51762	81.9760	nodiff									27649.3	29341	13949.3	13919.9	12920.8	11920.3	23646.5	12920.4	1.83018	0.0941333	0.439949
M952T33_1	951.57437	32.5860	nodiff									9563.45	7823.19	9353.62	7260.16	9323.86	9883.43	8913.42	8822.48	1.01031	0.929675	0.100283
M1081T301	1080.70461	300.5580	nodiff									30788.2	25715	28462.2	1690.36	362.119	772.939	28321.8	941.807	30.0717	5.55237e-05	0.890375
M795T161	794.54663	161.2580	nodiff									49281.5	79105.8	47768.7	45741.7	38849	41274.5	58718.7	41955.1	1.39956	0.182303	0.533795
M147T620	146.96504	620.2015	nodiff									227876	127822	250898	113194	251612	246129	202199	203645	0.992899	0.981603	0.420058
M393T335	392.93568	334.6070	nodiff									34013.7	26174.8	33576.1	55797.2	71057.2	57990.2	31254.9	61614.9	0.507262	0.0049204	0.996414
M772T38_2	772.06594	37.9880	nodiff									2020.86	6229.33	1737.32	10667.5	12685.4	9695.81	3329.17	11016.2	0.302206	0.0106097	0.507527
M816T332_2	815.94055	331.5710	nodiff									11590.3	22539.1	26949.5	21171.8	24690.4	13631.3	20359.7	19831.1	1.02665	0.929491	0.148175
M559T36	559.46540	35.7460	nodiff									17270.3	12281	12185.9	1375.67	3001.87	2139.91	13912.4	2172.48	6.40391	0.0025352	0.570253
M201T27	201.02201	27.1990	nodiff									48199.6	12240.6	57799	7652.08	3671.04	5020.23	39413.1	5447.79	7.2347	0.0711402	0.956342
M306T436	306.07470	436.1985	diff									89381.6	69149.8	88120.2	64565.5	29840.9	30671.1	82217.2	41692.5	1.97199	0.0371094	1.01804
M133T453	133.01378	452.9480	nodiff									87578.2	105350	71561.4	81347.8	73024.8	68926.1	88163.4	74432.9	1.18447	0.258014	0.261968
M845T301_2	844.82429	300.5420	nodiff									21084.4	25803.6	27277.2	1531.28	790.065	1239.15	24721.7	1186.83	20.83	0.000234323	0.814944
M743T301_1	742.77520	300.5920	nodiff									28119.2	30736	34335.1	7428.44	3722.68	5193.26	31063.4	5448.13	5.70167	0.000258982	0.842077
M288T268	288.07564	267.6840	diff									134404	126665	106122	60216.7	38056	52517.2	122397	50263.3	2.43512	0.00247899	1.37742
M734T150	733.54699	150.1750	nodiff									43450.7	57139	45120.2	42937.9	83341.9	74962.3	48570	67080.7	0.724053	0.228889	0.768861
M581T464	581.08532	463.8260	nodiff									25806.1	29806.4	26902.4	41736.2	24952.3	27665.1	27505	31451.2	0.874529	0.500695	0.379699
M515T35_1	515.34636	34.5305	nodiff									8710.76	8024.91	9566.91	5787.19	6317.56	5922.5	8767.53	6009.09	1.45905	0.00432693	0.221142
M88T355	88.03981	355.3350	nodiff									57602.6	51302.8	41565.9	20611.2	15672.1	15907.8	50157.1	17397	2.88308	0.002671	0.938351
M684T120	684.46100	119.8540	diff									9193.31	10037.4	6287.93	137381	184165	302981	8506.23	208176	0.0408608	0.0154768	2.40787
M171T688	171.13804	687.9580	nodiff									35386.9	48515.6	46887.9	51320	40179.7	59613.9	43596.8	50371.2	0.86551	0.386953	0.467968
M563T425	563.06580	425.2880	nodiff									19783.4	17088.3	20213.6	46004.5	2537.08	27440.7	19028.4	25327.4	0.751298	0.644155	0.39718
M252T335	252.04486	334.5060	nodiff									25959.6	20733.3	20029.3	12236.7	5581.69	3181.91	22240.7	7000.09	3.17721	0.00980521	0.64615
M1190T32	1189.75566	32.2905	nodiff									21428.1	10124.5	22017.4	10021.3	13759.6	10955.8	17856.7	11578.9	1.54217	0.194247	0.352027
M255T23	254.98281	22.6935	nodiff									28305	48511.1	60553.8	171546	168224	66983.8	45790	135585	0.337722	0.0650982	1.54607
M327T338_2	327.07577	337.5780	nodiff									19205.3	18055	20076.4	230.012	481.061	229.31	19112.2	313.461	60.9717	5.8367e-06	0.735681
M352T34	352.03943	34.2430	nodiff									5509.08	26851.9	7235.48	48725.7	30941.3	20833.6	13198.8	33500.2	0.393992	0.129175	0.745501
M627T438	627.11840	438.0920	nodiff									21778.4	10870.2	8897.96	781.8	530.993	617.703	13848.9	643.499	21.5212	0.0300375	0.597047
M213T339	213.01594	339.1695	diff									35205.1	43712.9	43280	4440.54	2711.27	3080.67	40732.7	3410.83	11.9422	0.000187327	1.02659
M406T165	406.03840	164.7010	diff									51005.9	37113.9	45596.3	2986.45	3748.23	4008.85	44572.1	3581.17	12.4462	0.00053867	1.08293
M298T256	298.06871	256.1900	diff									86053.2	72126.7	95161.7	58011.3	30024.4	31636.2	84447.2	39890.6	2.11697	0.016802	1.06062
M350T292	350.10848	292.0405	nodiff									25996.1	34362.2	34484.1	1556.46	1816.22	2562.42	31614.2	1978.37	15.9799	0.000467	0.911914
M373T27	373.23995	27.0570	nodiff									12539.9	6284.24	495.287	2258.58	2626.7	3011.24	6439.81	2632.18	2.44657	0.335925	0.241828
M420T36	420.24789	35.5130	nodiff									14065.1	3652.52	4888.21	8348.57	10188.5	6312.71	7535.27	8283.27	0.909697	0.839867	0.234727
M607T439	607.17212	438.7030	nodiff									17272.4	10302.6	9249.72	593.625	258.543	1095.49	12274.9	649.219	18.9072	0.0100524	0.568794
M195T366	194.90523	365.7040	nodiff									66596.7	66283.1	92718.1	80532.7	110448	202515	75199.3	131165	0.573317	0.212197	1.13454
M643T426	642.89299	426.0750	nodiff									10691.8	6689.29	10225.4	688.565	1626.16	715.562	9202.14	1010.1	9.11015	0.00324743	0.479289
M143T705	143.10688	705.3660	nodiff									38789.4	59970.6	37052.1	49556.8	41041.2	29241.3	45270.7	39946.4	1.13329	0.602578	0.159403
M254T37	254.42670	36.8180	nodiff									14538.2	18789.8	12776.2	18922.1	18495.7	18156.3	15368.1	18524.7	0.829599	0.154102	0.387766
M122T102	121.97129	101.7295	diff									93442.9	201954	115151	41988.1	25940.9	40503.2	136849	36144.1	3.78621	0.0398534	1.61296
M175T307	174.99155	306.7965	nodiff									59629	63272.4	61837.3	69920.6	68871.4	84774.4	61579.6	74522.1	0.826326	0.0690642	0.690146
M101T232	101.05995	232.3815	nodiff									32046.7	25546.7	23600.4	4031.29	2869.74	2463.08	27064.6	3121.37	8.67075	0.000768539	0.82601
M282T165	282.01513	165.0210	nodiff									4335.66	1324.46	1401.85	238.861	483.071	316.711	2353.99	346.214	6.79922	0.113433	0.226995
M228T292	227.95945	291.7520	nodiff									13213.7	18530.4	13038.6	23104.9	11711.5	15972	14927.6	16929.5	0.88175	0.624487	0.24332
M293T583	292.89021	582.9215	nodiff									89202.8	87906.7	76152.2	75104.5	119107	101466	84420.6	98559.1	0.856548	0.352237	0.68058
M146T261	146.04492	260.9135	diff									64529.8	54187.5	36889.2	14516.8	7660.09	6459	51868.9	9545.28	5.43398	0.0074274	1.07066
M749T286	749.07931	285.5175	nodiff									28833.9	27957.8	30198.2	9338.89	4865.98	4403.22	28996.6	6202.7	4.67484	0.000180371	0.799675
M400T337	400.02990	336.9615	nodiff									25913.5	24455.9	26981.3	1026.44	618.921	646.255	25783.6	763.871	33.7538	4.65478e-06	0.848648
M988T33	987.61564	32.5390	nodiff									16915.8	10705.6	13565.8	10178.9	12239.8	11193	13729.1	11203.9	1.22538	0.25261	0.207294
M119T708	118.91761	707.5160	nodiff									31220.3	18005.7	26588.2	49422.1	50768.9	26828	25271.4	42339.7	0.596873	0.120572	0.696383
M276T86	276.02850	86.0305	nodiff									42602.1	90030.5	69447.1	63240.7	61987.9	83396.7	67359.9	69541.8	0.968625	0.894072	0.516964
M388T36_1	388.05507	36.1035	nodiff									11407.2	5054.67	9507.7	6479	6770.89	6952.38	8656.54	6734.09	1.28548	0.36605	0.224957
M803T160	802.52173	159.9480	diff									8780.02	12993.7	7832.76	51282.4	66782.5	61145.2	9868.83	59736.7	0.165206	0.000484419	1.27181
M233T33_1	233.01174	33.0620	nodiff									10043.9	30963.1	4781.67	9626.41	5406.86	3934.49	15262.9	6322.58	2.41403	0.335599	0.40864
M249T34_1	249.14886	33.9310	nodiff									6986.75	9160.53	5274.99	7212.19	6800.82	6703.25	7140.76	6905.42	1.03408	0.845876	0.102619
M569T31	569.24056	30.7675	nodiff									8256.34	13069.8	9352.12	19630.4	13169.7	8177.4	10226.1	13659.2	0.74866	0.396778	0.285782
M179T492	178.88358	491.6045	nodiff									98331.3	85797.3	104693	139728	105377	83371.4	96273.8	109492	0.879277	0.487704	0.729293
M197T375	197.02122	375.2180	nodiff									25374.4	29462	28843.1	10104.6	12237.5	12189.5	27893.2	11510.6	2.42327	0.000352922	0.646872
M418T266	418.14709	265.5565	nodiff									34008.5	25835.6	27315.5	7624.7	3421.98	2681.86	29053.2	4576.18	6.34879	0.001149	0.837847
M175T243	174.99201	243.1435	nodiff									129009	85499.1	140894	81047.1	84845.1	93577.6	118467	86489.9	1.36972	0.137239	0.731026
M175T468	174.94622	467.7625	nodiff									66505.2	116621	69251.6	81136.8	120393	105176	84126	102235	0.822867	0.413853	0.925106
M265T17	264.96721	16.5365	nodiff									13731.3	54847.1	47851	46398	87710.2	128458	38809.8	87522	0.443429	0.144164	1.17332
M228T161_2	228.02748	160.7900	diff									3787.79	520.109	4396.68	60738.3	55756	39230	2901.52	51908.1	0.0558973	0.00176677	1.23807
M233T50	233.15380	50.3745	nodiff									41288.1	56622.4	45639.7	15623.8	82571.3	46962.8	47850.1	48386	0.988925	0.979777	0.4049
M644T33_1	643.50898	33.2190	nodiff									17829	16904.7	17631.5	11571.5	7395.47	6550	17455.1	8505.66	2.05217	0.00476224	0.479738
M256T36	256.02769	35.9840	nodiff									2056.04	13937.9	3208.57	10973.8	14264.6	8682.68	6400.82	11307	0.566092	0.299092	0.426811
M795T332_1	794.93543	331.5575	nodiff									7144.08	10052.5	12488.5	10693.4	8100.52	6963.7	9895.03	8585.87	1.15248	0.528394	0.0452614
M504T34_2	504.39285	34.1160	nodiff									8142.79	7455.46	7363.37	1501.19	1054.2	871.792	7653.87	1142.39	6.69985	2.99392e-05	0.431071
M882T143	881.52064	143.4520	nodiff									38717	53667.9	40728.3	63095.1	52421.9	52426.6	44371.1	55981.2	0.792607	0.119639	0.704568
M273T499	272.88218	498.6500	nodiff									205513	200096	229489	106467	217151	148930	211699	157516	1.34399	0.180891	0.653732
M371T33	371.01374	32.9750	nodiff									2063	8842.44	4325.83	7441.61	6842.89	4884.29	5077.09	6389.6	0.794586	0.572338	0.241144
M510T33	510.33290	33.3565	nodiff									3001.78	9170.16	7603.44	3659.31	4721.32	3119.59	6591.8	3833.41	1.71957	0.222179	0.240174
M241T34	241.05582	33.9195	nodiff									13250.4	9464.27	10646.3	16243	5193.32	7043.91	11120.3	9493.4	1.17137	0.674349	0.242707
M745T81	745.13355	81.0845	nodiff									15158.5	19374.6	10130.1	21065.6	16400.7	15843.6	14887.7	17770	0.837801	0.411069	0.330001
M179T401	179.05535	401.0600	diff									45596.9	43575	38429	8690.91	6028.23	6452.51	42533.6	7057.21	6.02697	0.000100987	1.00291
M373T35_2	373.29246	34.9120	nodiff									5941.04	9440.29	7392.88	2108.22	673.761	1689.49	7591.41	1490.49	5.09323	0.0051818	0.406227
M422T337_2	422.01220	336.9615	nodiff									20508.4	26393	25450.1	1014.23	768.537	1103.88	24117.2	962.216	25.0642	0.000223468	0.810827
M118T705	117.92812	705.0555	nodiff									17705.5	26210.4	21658.5	15686.8	16552	16564	21858.1	16267.6	1.34366	0.0867325	0.30034
M122T76	121.97129	76.2950	diff									98620.7	110909	132061	34951.8	47793.8	50740.6	113864	44495.4	2.559	0.00312792	1.29092
M939T332_1	938.94090	331.5550	nodiff									2050.39	14209	11318.2	5652.57	8217.88	2785.86	9192.53	5552.1	1.65568	0.413049	0.284013
M855T134	854.59669	134.1930	nodiff									36561.1	44523.3	53321	34206.1	9242.84	24781.1	44801.8	22743.3	1.96989	0.0650983	0.654376
M385T30	385.03676	29.5990	nodiff									4243.07	14191	8112.3	26518.8	18198.1	14788.1	8848.78	19835	0.446119	0.0723477	0.576355
M274T49	273.93301	49.1370	nodiff									105232	97517.7	72264.6	118047	91617.3	105905	91671.5	105190	0.871487	0.341981	0.788823
M509T25	509.32860	25.4870	nodiff									7856.69	14796	11251.9	14270.4	7961.14	7644.42	11301.5	9958.65	1.13485	0.671996	0.0498103
M145T400	145.06082	399.7800	nodiff									43100.5	58100.6	57145.2	61044.2	56348	43920.9	52782.1	53771	0.981609	0.895121	0.296955
M237T490	236.90235	490.2600	nodiff									38298.5	84810.8	48383.2	53303.3	119769	105759	57164.2	92943.8	0.61504	0.220623	1.10653
M280T48_2	280.35895	47.8470	nodiff									11380.3	16383	8871.12	18215.4	8310.46	10582.8	12211.5	12369.6	0.987221	0.968155	0.109094
M855T161	854.54402	160.5580	nodiff									10746.4	18843.1	11544.4	18094.7	31207.7	21240.7	13711.3	23514.4	0.583103	0.10628	0.573079
M495T35_3	495.36309	35.0530	nodiff									20279.6	10514.8	13555.9	3805.33	3108.66	2752.01	14783.4	3222	4.58827	0.0163363	0.569796
M325T379	325.12418	379.2025	nodiff									28526.8	25688.1	29667.5	16857.5	10136.3	8891.4	27960.8	11961.7	2.33752	0.00430236	0.648257
M337T301	336.96909	300.5250	nodiff									36321.2	36150.8	42270.5	7805	6751.81	8577.79	38247.5	7711.53	4.95978	0.000125392	0.916236
M762T42	761.57585	42.4325	nodiff									5246.89	4498.83	4161.04	24513.5	33510.3	44532.1	4635.59	34185.3	0.135602	0.00699782	0.947135
M131T145	131.07037	144.7490	diff									55863.3	54826.1	41757.4	12522.4	5862.36	6548.27	50815.6	8311	6.11426	0.00105622	1.09225
M475T333	474.93807	333.3140	nodiff									28974.8	29831.4	33750.8	43874.1	41801.6	41234.7	30852.3	42303.5	0.729309	0.00239374	0.656272
M128T292_1	127.63491	292.2150	nodiff									16537.9	14592	13341	32275.9	21892.4	20642.5	14823.6	24937	0.594444	0.0564184	0.582968
M345T61	345.24234	61.1155	nodiff									30499.2	34151.1	15328.9	3774.96	1350.36	732.1	26659.7	1952.47	13.6543	0.0133393	0.806376
M1005T35	1004.76341	35.2160	nodiff									2215.59	6076.99	1860.91	2938.57	1990.55	2126.57	3384.5	2351.9	1.43905	0.49654	0.13568
M354T380	354.15110	379.8340	nodiff									28332	20637.6	21097.6	868.365	584.06	620.438	23355.7	690.954	33.8021	0.000812046	0.808484
M201T379	201.03594	379.4670	nodiff									28148.8	28263	23038.8	11845.8	11456	10205.3	26483.5	11169	2.37116	0.00102981	0.635191
M758T185	757.50151	184.8845	nodiff									37536.7	28087.4	30892.1	26836.6	24180.2	20994.8	32172	24003.9	1.34028	0.0669926	0.422661
M242T129	242.17522	129.0590	nodiff									72055.7	82513.9	32618.2	43783	27599.3	40503.2	62395.9	37295.1	1.67303	0.191213	0.578215
M186T192	186.07675	192.4430	nodiff									29373.9	27143.1	31309.9	29280.8	34305.7	26043	29275.7	29876.5	0.979889	0.834099	0.226604
M265T49_1	264.96744	48.5085	nodiff									34448.1	88818.5	41232.8	58048.3	59211.2	69435.7	54833.2	62231.7	0.881112	0.693929	0.696202
M1197T332	1196.92837	331.6925	nodiff									3049.06	8274.97	8390.86	6704.15	4352.07	2914.02	6571.63	4656.75	1.41121	0.409207	0.138092
M789T300_1	788.76147	300.3075	nodiff									33233.8	31216	34749.9	5911.14	1855.64	5172.01	33066.5	4312.93	7.66684	5.82386e-05	0.902434
M412T286	411.98134	286.0730	nodiff									34188.1	40956.1	39259.2	24231.9	21382	17563.2	38134.5	21059	1.81084	0.00367947	0.63747
M170T303	170.02150	302.9905	diff									50764.5	43902.6	37955.2	9222.69	5705.38	5696.15	44207.4	6874.74	6.43042	0.00065404	1.02806
M424T292	424.06380	292.1220	nodiff									5038.82	4616.06	4405.96	22413	14244.1	9981.53	4686.95	15546.2	0.301485	0.041001	0.561946
M231T389	231.06148	389.4340	nodiff									19661.5	15898.8	13101.7	10029.6	9677.13	8828.48	16220.7	9511.74	1.70533	0.0255917	0.388877
M61T324	60.99304	324.3360	nodiff									60834.3	59342.5	65973.9	81231.8	66254	69617.8	62050.3	72367.9	0.857428	0.106095	0.677022
M298T198	298.06886	198.1320	nodiff									45296.6	30416.9	44874.1	23086.9	17642.5	15573.5	40195.9	18767.6	2.14177	0.016359	0.747573
M141T260	141.01642	259.7680	nodiff									86853.2	82190.1	90747.6	75469.4	82244.9	78522.8	86596.9	78745.7	1.0997	0.0676191	0.194946
M313T367_3	313.11142	367.0190	nodiff									46444.4	43214.7	27779.3	44076.7	21034.5	19781.7	39146.1	28297.6	1.38337	0.329289	0.407496
M843T301_1	842.75117	300.5030	nodiff									10881.8	18197.9	18687.1	3541.94	1360.14	1999.31	15922.3	2300.46	6.92134	0.00639566	0.60075
M342T477	342.04258	476.8620	nodiff									25316.3	21446.8	22273.8	611.747	1966.61	1445.61	23012.3	1341.32	17.1564	6.31145e-05	0.788136
M342T463	341.97196	462.5225	nodiff									5530.02	12503.8	4043.45	1708.07	1288.48	3083.56	7359.09	2026.7	3.63106	0.115864	0.349529
M803T120	802.54160	120.4115	nodiff									90160	113791	77694.9	83364.2	102087	27471.7	93881.9	70974.2	1.32276	0.407687	0.394387
M872T153	871.55109	152.9090	nodiff									24030.2	57353.8	34857.8	46682.6	40106.4	36838.6	38747.3	41209.2	0.940258	0.821691	0.465669
M135T157	135.04883	156.7390	nodiff									38423.1	17461.4	26119.8	7370.76	6058.26	5727.4	27334.8	6385.47	4.28078	0.0264611	0.767596
M783T332_1	782.95024	331.5600	nodiff									8484.37	17243.2	14448.2	11087.4	16224.1	9145.8	13391.9	12152.4	1.102	0.729094	0.198895
M505T34_2	505.39565	34.4445	nodiff									14892.2	13758.3	10871.1	2114.62	1300.25	1461.31	13173.9	1625.39	8.10503	0.000700611	0.571186
M733T33_1	732.58109	32.9730	nodiff									21737.7	10772.8	18954.4	7555.5	4754.62	4043.72	17155	5451.28	3.14696	0.0277419	0.573389
M283T183	283.26343	183.3290	nodiff									114486	109734	121050	122169	117949	117825	115090	119314	0.964599	0.303181	0.59844
M134T9	134.04648	8.7370	nodiff									31574.9	13320.4	13997.4	9144.68	4243.79	90984.7	19630.9	34791.1	0.564251	0.625987	0.437872
M143T677	143.10686	676.9370	nodiff									25842.9	32852	38290.9	41224.1	28849.4	22092	32328.6	30721.8	1.0523	0.82123	0.104849
M709T32_2	709.43012	32.3645	nodiff									11661.4	12746.4	7090.48	11126.4	16187.7	16541.9	10499.4	14618.6	0.718223	0.169659	0.36389
M711T174	710.50744	173.5890	nodiff									25033	32416.9	28529	24416.9	14563	14132.2	28659.7	17704.1	1.61882	0.0511814	0.466229
M416T36_1	415.99559	35.6475	nodiff									13060.7	9665.83	13558.5	5493.34	7805.8	6692.7	12095	6663.95	1.81499	0.0175779	0.338762
M233T34_1	233.10199	34.3740	nodiff									7567.22	10843.7	13022.3	6981.3	9981.63	5294.22	10477.7	7419.05	1.41227	0.218208	0.182704
M758T34_1	758.04704	33.6940	nodiff									8227.21	7817.24	12072.1	11568.8	9853.25	9379.92	9372.18	10267.3	0.912816	0.585072	0.172767
M119T659	118.91767	659.0765	nodiff									4726.79	42627.7	36827	35159.7	58457.9	36712	28060.5	43443.2	0.645912	0.332996	0.731824
M295T337_1	294.90243	337.0810	nodiff									28043.1	19660.4	20329	39333.7	44752.9	55889.2	22677.5	46658.6	0.48603	0.0125626	0.867766
M359T34	359.15671	33.9590	nodiff									11972.7	9496.12	4744.59	15432.8	10395.4	10985.7	8737.81	12271.3	0.712052	0.253351	0.336714
M274T16	273.93340	16.2220	nodiff									97213.2	116914	24279.4	97914.2	92983.4	106986	79468.8	99294.4	0.800335	0.524563	0.732841
M456T34_2	456.34705	34.2730	nodiff									4424.2	7804.54	4330.6	3211.68	4285.02	2818.92	5519.78	3438.54	1.60527	0.16424	0.211085
M308T428	308.05408	427.6840	nodiff									7269.64	5223.31	7274.32	16068.5	23430.4	18428.8	6589.09	19309.2	0.341241	0.00502206	0.633146
M199T167	198.95328	166.7300	nodiff									30628.7	29397.9	41873.4	18835.6	22950.7	21396.8	33966.7	21061	1.61277	0.0357924	0.463583
M304T332	304.05687	331.5510	nodiff									8805.21	18854	19426.5	14786.1	17417.1	11236.2	15695.2	14479.8	1.08394	0.770094	0.16578
M822T135	822.43794	135.3890	nodiff									2358.48	9409.34	2319.65	14557.7	12553.5	12978.9	4695.82	13363.4	0.351395	0.0235755	0.539877
M415T36_2	415.20995	35.6180	nodiff									4589.79	12895.1	3208.72	3542.42	9925.57	3880.45	6897.85	5782.82	1.19282	0.776264	0.236177
M147T121	147.04349	120.8370	diff									2992.32	5163.17	2673.04	103310	90507.7	74577.6	3609.51	89465	0.0403455	0.000503954	1.65327
M858T39	857.59999	39.4820	nodiff									10089.7	14724.6	8537.7	9713.02	9514.51	6496.53	11117.3	8574.69	1.29653	0.298535	0.171093
M712T173	711.50636	172.8820	nodiff									47027.6	45922.6	45161.6	25227.7	15557.8	16268.4	46037.3	19018	2.42072	0.00102515	0.85044
M684T126	684.38633	126.0220	nodiff									2888.68	3817.42	2170.36	7177.82	7144.15	1243.38	2958.82	5188.45	0.570271	0.333593	0.203798
M255T668	254.98284	668.4840	nodiff									107021	4260.21	39027.5	3637.28	21561.2	14732.5	50102.9	13310.3	3.76421	0.295876	0.996559
M145T162	144.86890	162.0580	nodiff									42139.4	16610.8	41385.3	8255.85	10983.3	10228.3	33378.5	9822.47	3.39818	0.0490292	0.785668
M564T301_1	563.92792	301.1805	nodiff									28592.3	24125.6	19925	1413.5	498.689	731.517	24214.3	881.236	27.4777	0.000753551	0.816788
M315T300	314.97828	300.2640	nodiff									36225.7	42719.2	39130.3	20237.3	26479	25046.2	39358.4	23920.9	1.64536	0.00440111	0.56923
M157T283	157.02647	283.0130	nodiff									10502.1	7698.24	6827.14	23652	18713.9	9008.25	8342.51	17124.7	0.487162	0.119193	0.486458
M214T303	214.01131	303.2920	nodiff									15640.1	23416.4	35911.6	5428.33	6427.41	5865.68	24989.4	5907.14	4.23037	0.0320381	0.657798
M369T289	369.11837	288.5430	diff									793.726	645.783	886.245	54879.9	38232.7	18592.3	775.251	37235	0.0208205	0.0254324	1.01117
M687T33_4	687.40789	32.9730	nodiff									9893.97	7806.4	4563.05	7440.18	9015.39	14775.1	7421.14	10410.2	0.712869	0.332828	0.266932
M125T158	124.99055	158.1425	diff									62505.3	58492.7	47194.1	13510	12266.7	11603.6	56064.1	12460.1	4.49948	0.000701369	1.10005
M160T247	160.06097	247.2490	nodiff									21753	13901	14206.3	17733.5	9532.12	12385.7	16620.1	13217.1	1.25747	0.388102	0.319622
M160T262	160.06057	262.0340	nodiff									78139.6	30185.7	43532.8	27857.3	15915.1	14166.4	50619.4	19313	2.62101	0.103902	0.943097
M255T489	254.91302	488.8115	nodiff									71670.3	82017	43582.1	55886.2	127004	106376	65756.5	96421.8	0.681967	0.271201	0.941375
M359T35	359.23882	34.9120	nodiff									11155.3	9215.5	10079.3	14075.5	13137.9	11631.8	10150	12948.4	0.783881	0.0366569	0.338597
M136T703	135.97010	702.5965	nodiff									22513.3	21602.1	31211.2	28206.2	20242.1	19707.8	25108.9	22718.7	1.10521	0.592477	0.179807
M134T127	134.04648	127.2530	nodiff									101079	186092	56973.8	116127	17980.3	60283.1	114715	64796.7	1.77038	0.351392	0.726103
M634T33_1	633.50425	33.4730	nodiff									17493.6	21526.1	16250.3	5106.23	5653.66	4183.25	18423.3	4981.04	3.69869	0.00123295	0.608046
M495T332_2	494.99159	332.0360	nodiff									12778.8	24634.1	28894.5	22220	25190.3	23706.2	22102.4	23705.5	0.932375	0.759813	0.260454
M604T334	604.01532	334.3940	nodiff									13670.4	11091.6	9598.71	8720.42	3755.97	3054.74	11453.6	5177.04	2.21238	0.0428864	0.398578
M471T420	471.10353	420.0830	nodiff									18048.8	14615.9	17064.9	12792.5	6561.08	6383.68	16576.5	8579.09	1.9322	0.0268902	0.452164
M177T380	177.03932	379.8665	nodiff									28590.7	20828.6	25085.8	6913.34	4943	4962.64	24835	5606.33	4.42983	0.00119041	0.73673
M255T50_1	254.98338	49.7680	nodiff									42969	56257.3	47278.3	55142.4	56381.8	57346.2	48834.9	56290.1	0.867557	0.133298	0.610579
M645T301_1	644.79802	301.0065	nodiff									29707	33732.2	29800.4	12035.2	6856.07	7433.38	31079.9	8774.88	3.54191	0.000451637	0.784192
M645T34_2	645.48392	33.8350	nodiff									12538	19399.9	12804.1	8313.47	4367.59	5813.24	14914	6164.77	2.41923	0.0256329	0.46348
M311T344	310.87617	344.4630	nodiff									4188.74	2511.56	4612.53	3569.35	25326.1	2477.69	3770.94	10457.7	0.36059	0.421218	0.322951
M694T138	694.47963	138.1370	nodiff									26801.2	31275.7	29351.6	14579.9	9732.07	9342.03	29142.8	11218	2.59787	0.00108269	0.689399
M368T81	368.26123	81.2150	diff									47421.3	85946.7	51284.4	1090.77	65.6288	343.525	61550.8	499.975	123.108	0.00758297	1.31045
M264T33	264.15963	33.0580	nodiff									6934.68	8829.93	7521.86	2312.22	2840.41	2663.86	7762.16	2605.5	2.97915	0.00089175	0.371896
M624T286	624.06360	285.7555	nodiff									27851.4	25590	28772.4	4068.36	5575.91	4539.69	27404.6	4727.99	5.79625	2.66846e-05	0.796424
M177T260	177.03902	259.8930	nodiff									36202.2	34319.1	32516	14887.2	15980.6	14894	34345.7	15253.9	2.2516	7.0575e-05	0.705111
M897T125	896.52953	124.8685	nodiff									32931.8	48186.5	36056.2	57976.5	78796.3	52366	39058.2	63046.3	0.619516	0.0611695	0.903431
M585T34_1	584.51615	34.4860	nodiff									10273.6	10398.3	12510.9	5258.46	5575.59	4924.64	11061	5252.9	2.10569	0.00149633	0.372829
M302T392	302.04418	391.5915	nodiff									41347.2	36556.5	40939.2	48389.5	44094.7	35684.1	39614.3	42722.8	0.927241	0.483967	0.422161
M691T33_2	690.63786	32.5625	nodiff									10752.6	9283.39	10479.7	2490.75	2549.52	2631.49	10171.9	2557.25	3.97767	7.34302e-05	0.458812
M128T439	128.03473	438.8205	nodiff									37264.1	26222.3	29312.1	16468.8	11308.9	11965.5	30932.8	13247.8	2.33495	0.00850554	0.692537
M562T336	562.05589	335.8640	nodiff									7333.99	16634.9	12067.9	6088.44	2391.31	337.198	12012.2	2938.98	4.08721	0.0457749	0.470838
M104T379	104.03480	378.5825	nodiff									25199.6	18967.8	23098.8	58232.8	48820.3	44931.2	22422	50661.5	0.442586	0.00290925	0.978151
M842T300_2	841.75526	300.4330	nodiff									23099.5	3400.06	4274.75	1110.17	324.711	421.946	10258.1	618.944	16.5736	0.208247	0.50705
M1120T32	1119.71333	32.4405	nodiff									6965.32	4289.76	9466.07	3947.45	4189.28	3419.13	6907.05	3851.96	1.79313	0.113382	0.245533
M1079T300_2	1078.71294	300.4565	nodiff									23063.9	20416.8	22811.1	553.531	251.732	268.728	22097.3	357.997	61.7247	1.38208e-05	0.792654
M228T358	228.06359	358.0655	nodiff									29228.8	25492.7	26395.7	2050.76	2401.23	1822.08	27039.1	2091.36	12.929	2.56219e-05	0.846292
M558T332_1	557.94991	332.1055	nodiff									17920.4	17461.2	18065.1	19664.3	28073.7	18813	17815.6	22183.7	0.803094	0.214167	0.365617
M169T428	168.98920	428.4840	nodiff									5749.52	3132.03	904.79	503.592	2801.95	3856.33	3262.12	2387.29	1.36645	0.636765	0.0604524
M1021T301	1020.67487	300.7775	nodiff									7927.43	8311.7	11148.3	915.746	396.491	376.059	9129.14	562.765	16.2219	0.00114551	0.4865
M239T300_1	238.99212	300.4540	nodiff									31717.7	34647.2	34807.5	12602.7	7879.19	11075.3	33724.1	10519.1	3.206	0.00017314	0.791941
M146T434	146.04481	433.7710	nodiff									16449.6	13000.7	13556.3	16294.7	93929.4	90148.9	14335.5	66791	0.214633	0.106769	1.16579
M562T392	562.09001	391.8910	nodiff									26172.5	26183.8	21969.3	20403.5	11760.4	11583.1	24775.2	14582.3	1.69899	0.0343724	0.484567
M367T157	367.04437	156.5720	nodiff									39091.3	42724.8	35879.7	9274.34	5771.35	6705.96	39231.9	7250.55	5.41089	0.000139175	0.94957
M366T380	366.10749	379.5920	nodiff									25536.8	25599.7	22769.7	2687.02	994.92	1037.86	24635.4	1573.27	15.6587	2.91419e-05	0.814985
M253T423	252.91378	422.7965	nodiff									5635.88	5218.31	4971.41	16303.5	23256.1	20299.9	5275.2	19953.2	0.264379	0.00191887	0.686324
M827T332	826.91208	332.1055	nodiff									15854.6	20705.1	20402.6	22439.6	27194	19705.3	18987.4	23113	0.821505	0.200194	0.388297
M352T36	352.32199	35.8990	nodiff									16145.1	9725.16	11020.3	6272.44	1759.98	3885.03	12296.9	3972.48	3.09551	0.0240905	0.482303
M545T34_1	545.29835	34.3460	nodiff									3211.67	8307.99	9525.86	5919.27	7766.54	5106.85	7015.17	6264.22	1.11988	0.737284	0.121518
M223T34_2	223.13278	34.1680	nodiff									11389.6	7679.16	4915.22	12712	12912.3	19892.8	7994.67	15172.3	0.526924	0.075954	0.45305
M708T137	708.49429	137.2855	nodiff									20581.5	25942.8	23870.5	22551.3	14895.9	17036.3	23464.9	18161.2	1.29204	0.12738	0.242769
M824T332_1	823.95458	331.5450	nodiff									3249.75	10833.5	10590.7	5094.61	7066.44	4217.24	8224.68	5459.43	1.50651	0.351929	0.221733
M734T33_2	734.47244	33.0080	nodiff									6141.29	3144.89	4268.69	2474.23	11032.1	4865.97	4518.29	6124.09	0.737789	0.583345	0.15197
M784T121	783.51751	120.9760	nodiff									205650	214418	33119.8	231673	233766	202939	151063	222793	0.678042	0.296929	1.39198
M116T292	116.03467	291.6995	nodiff									28630.3	20695.2	21459.2	31524.8	22541.2	21139.8	23594.9	25068.6	0.941213	0.738628	0.367399
M833T63	832.60476	63.0340	diff									129201	103918	126035	69619.6	61043.5	60650.1	119718	63771.1	1.87731	0.00272742	1.18043
M365T337	365.11484	337.1750	nodiff									15206.3	17268.7	16156.4	75.6935	92.0276	83.0429	16210.5	83.588	193.933	1.10919e-05	0.681802
M178T380	178.49243	379.6125	nodiff									26693.7	16323.2	22742.7	3888.54	2393.13	2510.81	21919.9	2930.83	7.47907	0.00342934	0.737613
M297T301	296.89950	301.1495	nodiff									32993.9	39470.2	39203.1	17647.5	16994.1	11659	37222.4	15433.5	2.41179	0.00155459	0.748284
M632T33_3	632.49541	33.2190	nodiff									11898.5	16482	12355.8	8204.02	7706.55	6409.26	13578.8	7439.95	1.82512	0.0167653	0.386856
M334T43	334.28251	42.9550	nodiff									3030.46	3579.46	3059.1	8820.95	11515	3698.36	3223.01	8011.44	0.4023	0.105729	0.347075
M270T56	270.21420	55.5870	nodiff									4824.11	7037.5	5960.16	10439.7	4577.88	4742.78	5940.59	6586.79	0.901894	0.766191	0.118955
M850T63	849.59767	62.8000	nodiff									83166.9	116670	115653	60762.6	60165.5	65072.9	105163	62000.3	1.69618	0.0177662	0.935034
M197T492	196.89623	491.6780	nodiff									60825.9	88621.7	114377	52340.8	79133.3	66082.1	87941.4	65852.1	1.33544	0.270495	0.432555
M119T30	118.91775	29.7290	nodiff									13549.6	32842.4	16013.3	33692.2	35434.2	39468.2	20801.8	36198.2	0.574663	0.0708781	0.750788
M459T335	458.90716	335.1115	nodiff									20459.6	10948.2	13295.4	36026.9	41206.5	39903.5	14901.1	39045.6	0.381632	0.00176531	0.888978
M607T34_5	607.48906	33.5400	nodiff									9163.81	13363.2	10270.8	2674.14	2175.08	1722.4	10932.6	2190.54	4.99083	0.00244825	0.492332
M130T71	130.09455	71.3360	nodiff									2232.01	2972.66	2005.75	1026.16	56416.9	1238.49	2403.47	19560.5	0.122874	0.404601	0.537071
M307T298	307.12252	297.9195	nodiff									1198.97	1217.19	1676.2	3468.69	4187.69	2690.75	1364.12	3449.05	0.395506	0.0105238	0.255264
M875T129	874.54418	128.7170	nodiff									9138.39	34673.2	4614.2	35747.8	103316	49885.9	16141.9	62983.2	0.256289	0.106945	1.16342
M612T35	611.50094	34.8455	nodiff									15607.4	13769.7	14572.4	10245.6	7854.47	7097.98	14649.8	8399.35	1.74416	0.00454319	0.39499
M610T34_1	609.50261	33.8655	nodiff									8004.35	12017.3	11179.7	6984.55	4718.87	1442.63	10400.5	4382.02	2.37344	0.0407793	0.367035
M356T101	356.10207	101.1180	diff									102473	83035.4	71312.4	24731.9	18071.5	18204.2	85607.1	20335.9	4.20966	0.00221382	1.34443
M235T34	235.16829	33.5850	nodiff									4588.38	10905.7	5793.24	3804.08	3963.81	5489.48	7095.78	4419.12	1.6057	0.253704	0.235872
M331T391	331.04691	390.7130	nodiff									36774.5	29079.3	30638.9	21795.1	28874	17056.7	32164.2	22575.3	1.42475	0.0824826	0.388536
M987T35	986.75507	34.8800	nodiff									2962.42	4908.33	2051.76	9589.55	4158.87	4791.99	3307.5	6180.14	0.535183	0.207075	0.270418
M235T468	234.91258	468.2575	diff									38952	37640.9	40790	55347.2	88254.5	72272	39127.6	71957.9	0.543757	0.0263016	1.01389
M541T333	540.91050	332.8080	nodiff									23160.9	21465.8	22350.9	37246	39419.5	41487.6	22325.9	39384.4	0.566871	0.000206059	0.770304
M301T692	300.95249	691.5160	nodiff									12855.3	22419.1	21668.8	19525.9	21507.6	21589.3	18981.1	20874.3	0.909305	0.579509	0.303422
M1049T332_1	1048.95830	331.5600	nodiff									7572.97	22227.7	13538	14165.4	17981.4	8380.1	14446.2	13509	1.06938	0.862827	0.267734
M672T40	672.49161	39.6720	nodiff									14930.6	37373.2	14377.3	59932.2	28266.5	25703.8	22227	37967.5	0.585422	0.304084	0.606128
M317T34	317.21129	33.5820	nodiff									5928.09	17311.1	8488.58	4514.87	2138.71	3964.69	10575.9	3539.42	2.98803	0.11638	0.408485
M689T39	689.49133	38.8660	nodiff									5743.65	7548.96	1687.59	28268.8	34626.8	30524.8	4993.4	31140.1	0.160353	0.000504639	0.922112
M251T248	251.06868	248.0575	diff									2656.18	2575.47	2763.52	51172.9	37087.7	45372.2	2665.05	44544.3	0.0598293	0.000511523	1.15538
M224T294	224.06632	293.9970	nodiff									13562	15510.4	6367.99	21163.8	26098.3	23634.5	11813.5	23632.2	0.49989	0.0193804	0.629271
M235T484	234.93957	483.9020	nodiff									7414.49	7568.52	9119.69	14801.6	6079.45	5697.65	8034.23	8859.56	0.906844	0.798326	0.169009
M239T332	239.12417	331.5680	nodiff									4623.38	12911.5	2783.96	3046.99	3111.77	3124.58	6772.96	3094.44	2.18875	0.303058	0.277292
M874T286	874.09303	285.5195	nodiff									23520	23365	24081.9	6490.52	3747.43	3392.19	23655.6	4543.38	5.20661	4.46677e-05	0.734437
M141T409	141.01637	408.7480	nodiff									68378.4	75445.3	76260.3	85561.1	99094.2	93580.3	73361.3	92745.2	0.790998	0.0141313	0.863555
M307T27_1	307.15384	26.5650	nodiff									8639.68	5796.44	532.764	15474.8	17570.3	22649.3	4989.63	18564.8	0.268768	0.0131005	0.643526
M498T334	498.05401	333.5640	nodiff									17216.5	21413.4	14825.2	9802.75	4967.48	3859.78	17818.4	6210	2.8693	0.0119114	0.547686
M442T426	441.96759	426.4820	nodiff									6720.3	4686.04	8599.47	1393.34	3203.79	2202.65	6668.6	2266.6	2.94212	0.0241316	0.319324
M87T380	87.00827	379.6120	nodiff									27135.7	26882.1	19817.5	6407.67	5047.41	5199.94	24611.8	5551.67	4.43322	0.00144162	0.724346
M595T33_2	595.38887	33.4670	nodiff									1291.62	2096.38	1647.9	1629.76	2710.54	1911.94	1678.63	2084.08	0.805455	0.366685	0.125407
M180T123	180.03187	122.7875	nodiff									18255.8	30459.5	17998.5	9005.15	97848	107442	22238	71431.7	0.311318	0.194566	1.11625
M255T621	254.98301	620.8920	nodiff									104219	236460	125854	34958.6	154144	115951	155511	101685	1.52935	0.374978	1.12805
M985T301_1	984.71333	300.5920	nodiff									26909.3	26342.7	25842.1	4124.36	2059.13	2262.49	26364.7	2815.33	9.36469	5.38136e-06	0.821569
M807T425	806.99204	425.2845	nodiff									8610.84	10392.7	9384.08	247.817	254.612	239.495	9462.53	247.308	38.2621	5.77179e-05	0.514285
M469T337	469.10017	336.5500	nodiff									13576.4	16022.4	16359.1	1641.95	2910.93	1979.8	15319.3	2177.56	7.03509	0.00016188	0.605083
M131T400	131.04572	399.7265	diff									98663.5	88953.7	105345	28432.9	22817.9	24423.7	97654.1	25224.8	3.87135	0.000136567	1.4119
M504T336_2	504.01573	336.5000	nodiff									14220	15692.6	15346.9	1609.7	910.234	986.162	15086.5	1168.7	12.9088	9.65557e-06	0.63065
M319T375	319.09603	375.2615	nodiff									20053.4	22131	20950	1986.57	1621.77	1398.53	21044.8	1668.96	12.6095	6.47375e-06	0.74443
M148T391	148.04938	391.3065	nodiff									33827.6	25455.3	26502.1	18663.9	15650.9	14491.2	28595	16268.7	1.75768	0.0133467	0.557223
M377T336_1	376.90546	336.4570	nodiff									23452.9	24714.1	13179.3	44949.4	52722.9	33425.7	20448.7	43699.3	0.467942	0.0254669	0.860271
M256T700	256.23529	700.4370	nodiff									20229.6	26264.7	24876	27623.2	42625.4	26986	23790.1	32411.5	0.734001	0.187299	0.519438
M125T103	124.97073	102.6050	nodiff									167948	84638.2	37249.3	48265.2	82050.1	12381	96611.8	47565.4	2.03114	0.319391	0.880197
M509T63	509.28426	63.0140	nodiff									127394	32855.6	106085	41729.2	23856.6	26675	88778.2	30753.6	2.88676	0.117491	1.29705
M731T186	731.48515	186.3100	nodiff									8879.8	6393.37	7003.72	25928.8	36274.9	28298.1	7425.63	30167.3	0.246149	0.00211435	0.850845
M315T41	315.25045	40.8015	nodiff									15742.1	9323.06	7553.02	11186.7	7776.57	1775.3	10872.7	6912.85	1.57283	0.345831	0.285419
M825T117	824.54227	117.0370	nodiff									7510.19	4595.12	7276.99	7734.69	18353.7	16300.7	6460.77	14129.7	0.457247	0.0860711	0.452112
M519T33_1	519.34590	32.9100	nodiff									10956.9	12588.9	10595.4	6298.84	8769.44	8274.38	11380.4	7780.89	1.46261	0.0208033	0.245641
M253T303	252.89141	303.2610	nodiff									31766	25293.9	30056	19970	21250.2	19743	29038.6	20321.1	1.42899	0.0119171	0.410521
M196T172	195.97518	172.1500	nodiff									32254.7	56153.4	46551.1	46882.7	46416.6	43064.9	44986.4	45454.7	0.989697	0.950201	0.386294
M573T375	573.21742	375.3170	nodiff									13442.5	16396.6	15318.8	226.421	178.815	152.035	15052.7	185.757	81.0342	6.67368e-05	0.653149
M121T352	121.02895	352.0310	nodiff									31167.3	31067.3	33965.7	27358.9	29501.1	28670.4	32066.8	28510.1	1.12475	0.0351825	0.0953844
M578T332_1	577.94812	331.5680	nodiff									9297.1	12269.5	17857.7	14622.1	16055.9	13612.2	13141.4	14763.4	0.890136	0.567631	0.197586
M781T120	780.53092	119.8540	nodiff									55166.4	120163	38218.2	40262	30580.7	30471.2	71182.5	33771.3	2.10778	0.211593	0.863462
M359T391	359.04330	391.3635	nodiff									38400.4	35680.2	37859.7	44604	50433.6	42680.7	37313.4	45906.1	0.81282	0.0255317	0.579542
M359T396	358.98992	395.6800	diff									1920.19	2331.45	2326.56	42814.3	46791.5	44803.2	2192.73	44803	0.0489417	3.23661e-06	1.17223
M259T165	258.92040	165.3695	nodiff									38943.2	61031.8	52362.4	30873.3	40218	40513.5	50779.1	37201.6	1.36497	0.130903	0.454351
M295T32	295.13429	31.7480	nodiff									2872.39	5024.35	2870.84	4079.03	3168.24	4602.85	3589.19	3950.04	0.908647	0.686523	0.131402
M693T88	693.46908	87.8440	nodiff									30527.5	44679.4	18474.2	34323.6	26852.6	24742.4	31227	28639.5	1.09035	0.765697	0.127991
M1010T183_2	1009.52969	183.1615	nodiff									11397	4178.72	5700.5	4747.47	2840	3206.09	7092.07	3597.85	1.97119	0.199081	0.315429
M396T286	396.00649	286.1215	nodiff									22181.8	25030.8	21246.2	21938.3	18055.5	20601.8	22819.6	20198.5	1.12977	0.17887	0.0853689
M513T34_3	513.41519	34.3740	nodiff									12011.1	7382.75	8052.17	1305.26	1041.33	1442.01	9148.67	1262.87	7.24436	0.00553452	0.471454
M147T171	146.86569	171.0380	nodiff									73919.2	23839.7	25357.7	16544.2	36010.7	16539	41038.9	23031.3	1.78188	0.366023	0.591599
M941T300	940.80032	300.4640	nodiff									24859.9	18395.7	19723	1186.8	213.251	189.011	20992.9	529.686	39.6327	0.000512635	0.770533
M124T286_1	123.61959	286.1055	nodiff									27568.2	28012.3	25535.4	16544.4	12657.8	11406.8	27038.6	13536.4	1.99748	0.0014367	0.590869
M872T150	871.68256	149.8990	diff									8617.29	10607.9	7304.47	57863.4	50743.3	35337.7	8843.23	47981.4	0.184305	0.00432069	1.10947
M281T461	281.02901	461.0170	nodiff									3115.93	4110.7	5073.74	4352.79	891.968	96446.8	4100.12	33897.2	0.120958	0.394957	0.68328
M745T332	744.90774	332.1400	nodiff									17320.5	16702.7	20079.5	15500.1	21649	22882.8	18034.3	20010.6	0.901233	0.474771	0.243769
M645T41	645.44653	41.2620	nodiff									2197.87	9059.3	6948.09	10485.8	9057.56	12184	6068.42	10575.8	0.573802	0.112297	0.385088
M350T302	349.94327	302.4400	nodiff									38105	32058	27599.6	5409	3232.31	3563.04	32587.5	4068.11	8.01047	0.000793566	0.899497
M232T21	231.94230	20.6450	nodiff									103901	81970.1	67235.8	80686.5	67102.7	57080.8	84369	68290	1.23545	0.272889	0.543035
M232T4	231.94241	3.5190	nodiff									110176	63687.2	74422	35911.9	60981.3	57246.7	82761.7	51380	1.61078	0.122678	0.747412
[truncated: 5,708 more rows]

## Sheet: Up-regulated in HL60R
ID	m/z	rt(s)	diff	Name	adduct	score	HMDB	KEGG	SuperClass	Class	SubClass	HL60/R-1	HL60/R-2	HL60/R-3	HL60-1	HL60-2	HL60-3	Average(HL60/R)	Average(HL60)	Fold change	p-value	VIP
M267T209	267.07374	209.3375	diff	Inosine	[M-H]-	0.99804776473134	HMDB0000195	C00294	Nucleosides, nucleotides, and analogues	Purine nucleosides		603502	305500	339803	2450.56	2765.97	2930.39	416269	2715.64	153.286	0.011755	3.42809
M174T380_2	174.08760	380.4255	diff	L-citrulline	[M-H]-	0.999231026908874	HMDB0000904	C00327	Organic acids and derivatives	Carboxylic acids and derivatives	Amino acids, peptides, and analogues	564961	413017	386336	4594.37	3764.19	2833.61	454771	3730.72	121.899	0.00125836	3.59941
M242T375	242.07981	375.0565	diff	Phosphorylcholine	(M+CH3COO)-	0.9852	HMDB0001565	C00588	Organic nitrogen compounds	Organonitrogen compounds	Quaternary ammonium salts	748008	805197	802282	11818.1	8604.25	9151.46	785163	9857.93	79.6478	1.98955e-06	4.72531
M214T383	214.04817	382.6800	diff	sn-Glycerol 3-phosphoethanolamine	[M-H]-	0.999432595167579	HMDB0000114	C01233	Lipids and lipid-like molecules	Glycerophospholipids	Glycerophosphoethanolamines	2.07389e+06	2.00934e+06	2.0305e+06	28634.4	27354.3	26599.9	2.03791e+06	27529.5	74.0264	4.79064e-08	7.6229
M171T375	171.00606	375.0575	diff	Glycerophosphate(2)	[M-H]-	0.999920629450526	HMDB0000126	C00093	Lipids and lipid-like molecules	Glycerophospholipids	Glycerophosphates	492638	509369	536672	7167.33	7081.67	6543.8	512893	6930.93	74.0006	2.47363e-06	3.81472
M182T378	182.02143	378.1420	diff	2s-amino-4-phosphonobutyric acid	[M-H]-	0.792151511081074			Organic acids and derivatives	Carboxylic acids and derivatives	Amino acids, peptides, and analogues	97891.8	133137	133310	2018.79	2134.94	2997.53	121446	2383.75	50.9475	0.000539512	1.83338
M273T400	273.03767	399.7100	diff	1-Deoxy-D-xylulose 5-phosphate	(M+CH3COO)-	0.7308	HMDB0001213	C11437	Organic oxygen compounds	Organooxygen compounds	Carbohydrates and carbohydrate conjugates	29657.7	63959.1	85296.2	1937.65	1208.24	838.267	59637.7	1328.05	44.906	0.0228133	1.20683
M152T337	152.04335	337.2545	diff	4,6-diamino-5-formamidopyrimidine	[M-H]-	0.707161802629621	HMDB0004816	C06502	Organoheterocyclic compounds	Diazines	Pyrimidines and pyrimidine derivatives	193561	202697	204278	7791.38	6370.43	2971.59	200179	5711.13	35.0506	7.29303e-07	2.36602
M282T253	282.08335	253.4550	diff	His-Lys	[M-H]-	0.991384081908907	HMDB0000133	C00387				67883.4	37483.6	55132.8	1367.5	1761.99	2179.06	53499.9	1769.52	30.2342	0.00421347	1.2211
M363T39	363.32633	39.4250	diff	5.9-tetracosadienoic acid	[M-H]-	0.747209462565806			Lipids and lipid-like molecules	Fatty Acyls	Fatty acids and conjugates	173556	259691	149013	11983.1	1106.33	6298.04	194087	6462.5	30.0328	0.00510129	2.29127
M303T439	303.08374	438.8530	diff	N-acetylaspartylglutamic acid	[M-H]-	0.988852138453421	HMDB0001067	C12270	Organic acids and derivatives	Carboxylic acids and derivatives	Amino acids, peptides, and analogues	406411	311994	324574	18358.1	9651.43	8012.31	347660	12007.3	28.9541	0.000352725	3.11608
M321T71	321.24240	71.3010	diff	5s-hydroxy-6e,8z,11z-eicosatrienoic acid	[M-H]-	0.947624679979586			Lipids and lipid-like molecules	Fatty Acyls	Eicosanoids	58319.3	59452	40498.6	2931.81	1559.81	1301.98	52756.6	1931.2	27.3181	0.00117593	1.19887
M202T426	202.07043	425.8850	diff	2,8-quinolinediol	[M-H]-	0.774689118941236			Organoheterocyclic compounds	Quinolines and derivatives	Quinolones and derivatives	79845.5	64266.8	74444.9	2740.44	2969.31	3186.48	72852.4	2965.41	24.5674	0.00010655	1.41913
M267T385	267.07130	384.9630	diff	3-deoxy-d-glycero-d-galacto-2-nonulosonic acid	[M-H]-	0.977204407286607			Organic oxygen compounds	Organooxygen compounds	Carbohydrates and carbohydrate conjugates	100788	92088.9	88894	6191.27	4114.31	1645.51	93923.5	3983.7	23.577	1.86754e-05	1.61234
M299T39	299.25848	38.5120	diff	3-hydroxyoctadecanoic acid	[M-H]-	0.99864517135548			Lipids and lipid-like molecules	Fatty Acyls	Fatty acids and conjugates	254059	396123	225833	19877.8	11544.2	11304.6	292005	14242.2	20.5028	0.00623818	2.78498
M579T473	579.02739	473.2105	diff	Uridine 5'-diphosphoglucuronic acid (UDP-D-glucuronate)	[M-H]-	0.9910819556893			Nucleosides, nucleotides, and analogues	Pyrimidine nucleotides	Pyrimidine nucleotide sugars	498905	395418	368337	27347.3	22787.7	21333.9	420886	23822.9	17.6673	0.000568587	3.374
M367T379	367.10451	379.4995	diff	Isoanhydroicaritin	[M-H]-	0.988566581010028			Phenylpropanoids and polyketides	Flavonoids	Flavones	107083	89681	89257.9	10461.6	3180.29	3535.35	95340.5	5725.75	16.6512	0.000144756	1.60983
M347T441	347.03997	441.3670	diff	Inosine 5'-monophosphate	[M-H]-	0.997508195099881	HMDB0000175	C00130	Nucleosides, nucleotides, and analogues	Purine nucleotides	Purine ribonucleotides	422129	454218	311475	29533.9	15170.2	27930.9	395941	24211.7	16.3533	0.0010271	3.23945
M365T39	365.34137	39.2280	diff	Nervonic acid	[M-H]-	0.999977663001521	HMDB0002368	C08323	Lipids and lipid-like molecules	Fatty Acyls	Fatty acids and conjugates	772787	1.09061e+06	685039	60144.7	44068.4	54013.3	849477	52742.1	16.1062	0.00295266	4.73469
M613T435	613.13970	434.9295	diff	Cytidine monophosphate n-acetylneuraminic acid	[M-H]-	0.999106989957908	HMDB0001176	C00128	Nucleosides, nucleotides, and analogues	Pyrimidine nucleotides	Pyrimidine nucleotide sugars	130018	164494	192499	19008.2	10991.3	11888.5	162337	13962.7	11.6265	0.00124405	2.01815
M547T435	547.11970	434.7710	diff	Cytidine 5'-diphosphocholine (CDP-choline)	(M+CH3COO)-	0.954	HMDB0001413	C00307	Nucleosides, nucleotides, and analogues	Pyrimidine nucleotides	Pyrimidine ribonucleotides	58003	90298.9	124738	11422.4	5963.66	6155.17	91013.2	7847.09	11.5983	0.0126676	1.4531
M597T166	597.30238	165.5680	diff	Phe-met-arg-phe-amide	[M-H]-	0.92827984392189			Organic acids and derivatives	Carboxylic acids and derivatives	Amino acids, peptides, and analogues	62139.8	119141	71238.1	7916.56	8364.54	5530.16	84172.8	7270.42	11.5774	0.0122116	1.46104
M131T379_2	131.04580	378.6775	diff	Asparagine	[M-H]-	0.996897462406499	HMDB0000168	C16438	Organic acids and derivatives	Carboxylic acids and derivatives	Amino acids, peptides, and analogues	980662	840783	757896	122327	62224.7	63816.2	859780	82789.4	10.3851	0.000333669	4.71798
M167T260	167.01085	260.3390	diff	2-phosphonobutyric acid	[M-H]-	0.985177523386036			Lipids and lipid-like molecules	Fatty Acyls	Fatty acids and conjugates	44993.9	43764.2	53772.4	5448.76	5013.45	4890.95	47510.2	5117.72	9.28346	0.000177626	1.08959
M239T380_2	239.07690	379.7070	diff	D-Mannose	(M+CH3COO)-	0.9194	HMDB0000169	C00159	Organic oxygen compounds	Organooxygen compounds	Carbohydrates and carbohydrate conjugates	995308	850393	812921	129614	78394.4	78643.8	886207	95550.9	9.27472	0.000169531	4.7614
M111T89	111.01981	88.5320	diff	Uracil	[M-H]-	0.998030041193747	HMDB0000300	C00106	Organoheterocyclic compounds	Diazines	Pyrimidines and pyrimidine derivatives	677935	885575	482206	58383.9	135764	28690.2	681905	74279.3	9.18028	0.00732342	4.07075
M241T393	241.01105	392.5765	diff	Glucose 1-phosphate	[M-H-H2O]-	0.999723985017776	HMDB0001586	C00103	Organic oxygen compounds	Organooxygen compounds	Carbohydrates and carbohydrate conjugates	39676.5	38574	48303.5	5684.34	3843.96	4291.46	42184.6	4606.58	9.15746	0.000274342	1.02502
M243T157	243.06238	157.3350	diff	Uridine	[M-H]-	0.986466288517766	HMDB0000296	C00299	Nucleosides, nucleotides, and analogues	Pyrimidine nucleosides		904669	837284	644768	107594	68974.4	89549	795574	88705.7	8.96869	0.000849033	4.46341
M125T77	125.03487	76.6470	diff	Thymine	[M-H]-	0.815987929903258	HMDB0000262	C00178	Organoheterocyclic compounds	Diazines	Pyrimidines and pyrimidine derivatives	42813.3	47505.2	40783.1	5380.14	5502.71	3933.41	43700.5	4938.75	8.84849	4.63768e-05	1.05103
M337T39	337.31024	38.9550	diff	Erucic acid	[M-H]-	0.999719030304542	HMDB0002068	C08316	Lipids and lipid-like molecules	Fatty Acyls	Fatty acids and conjugates	389660	472901	337355	58802.5	51206.7	26666.1	399972	45558.4	8.77932	0.000952397	3.16438
M179T380_1	179.05630	379.5920	diff	Myo-inositol	[M-H]-	0.979275732572739	HMDB0000211	C00137	Organic oxygen compounds	Organooxygen compounds	Alcohols and polyols	4.84361e+06	4.0431e+06	3.94083e+06	672369	403388	401266	4.27585e+06	492341	8.68473	0.000225389	10.4142
M113T377	113.03482	376.9870	diff	Dihydrouracil	[M-H]-	0.95185564495778	HMDB0000076	C00429	Organoheterocyclic compounds	Diazines	Pyrimidines and pyrimidine derivatives	333819	147725	185750	31349.9	20031.5	26249.2	222431	25876.9	8.59576	0.0258918	2.35192
M277T49	277.21660	49.1275	diff	Linolenic acid	[M-H]-	0.996642699984497	HMDB0001388	C06427	Lipids and lipid-like molecules	Fatty Acyls	Lineolic acids and derivatives	146068	180367	116096	23805.8	16938.2	17324.7	147510	19356.2	7.62082	0.0023734	1.889
M161T379_2	161.04470	379.4675	diff	3-hydroxy-3-methylglutaric acid	[M-H]-	0.992743481110393	HMDB0000355	C03761	Lipids and lipid-like molecules	Fatty Acyls	Fatty acids and conjugates	375395	211305	208486	39768.1	26794.1	39777	265062	35446.4	7.47782	0.0142715	2.52227
M606T426	606.07659	425.8820	diff	Udp-n-acetylglucosamine	[M-H]-	0.994578425788138	HMDB0000290	C00043	Nucleosides, nucleotides, and analogues	Pyrimidine nucleotides	Pyrimidine nucleotide sugars	1.20694e+07	1.16779e+07	1.14923e+07	1.91118e+06	1.70171e+06	1.75544e+06	1.17466e+07	1.78944e+06	6.56436	6.58069e-07	16.8099
M595T35	594.51014	35.1180	diff	Cer[ns] d34:2	[M+CH3COOH-H]-	0.713992875125146			Organic oxygen compounds	Organooxygen compounds	Alcohols and polyols	116932	56387.1	160687	25727.4	17621.8	14064.4	111336	19137.9	5.81756	0.0388056	1.54409
M815T140_1	814.55834	140.3755	diff	Pc 34:3	[M+CH3COOH-H]-	0.748245571975103			Lipids and lipid-like molecules	Glycerophospholipids	Glycerophosphocholines	177334	174611	166194	19643.7	16786.9	56480.5	172713	30970.4	5.57672	0.000428105	1.96469
M114T302	114.05566	302.2980	diff	Proline	[M-H]-	0.958977873191397	HMDB0000162	C00148	Organic acids and derivatives	Carboxylic acids and derivatives	Amino acids, peptides, and analogues	2.76453e+06	2.24089e+06	1.89107e+06	518254	389435	399241	2.29883e+06	435643	5.27687	0.00192613	7.20517
M132T398_2	132.02970	398.2560	diff	Aspartic acid	[M-H]-	0.89641576421689	HMDB0000191	C00049	Organic acids and derivatives	Carboxylic acids and derivatives	Amino acids, peptides, and analogues	134121	155589	181106	31741.8	30002	27646.4	156939	29796.8	5.26698	0.000735618	1.85559
M205T34_2	205.15986	33.8655	diff	2,6-di-tert-butylphenol	[M-H]-	0.999450922253787			Benzenoids	Benzene and substituted derivatives	Phenylpropanes	828894	1.54935e+06	711368	326992	152739	162742	1.02987e+06	214158	4.80894	0.0382495	4.57029
M271T79	271.22659	78.8590	diff	Dl-.beta.-hydroxypalmitic acid	[M-H]-	0.999929086672942	HMDB0061658		Lipids and lipid-like molecules	Fatty Acyls	Fatty acids and conjugates	178493	221654	117453	33324	63496	12486	172533	36435.3	4.73533	0.0155602	1.87599
M774T78_1	773.53455	77.6555	diff	1,2-distearoyl-sn-glycero-3-phospho-l-serine	[M-H-NH3]-	0.964490156758361	HMDB0012378		Lipids and lipid-like molecules	Glycerophospholipids	Glycerophosphoserines	861483	1.00141e+06	727088	253495	183129	144222	863329	193615	4.459	0.00142865	4.30844
M843T40_1	842.58972	39.6435	diff	Pc(16:0e/5,6-eet)	[M+Hac-H]-	0.936737814107896			Lipids and lipid-like molecules	Glycerophospholipids	Glycerophosphocholines	377797	395404	396938	109758	82192.7	74830.8	390046	88927.3	4.38613	1.63942e-05	2.90034
M362T458	362.05051	457.8485	diff	Guanosine 5'-diphospho-.beta.-l-fucose	[M-H-C6H11O7P]-	0.99772257597063	HMDB0001095	C00325	Nucleosides, nucleotides, and analogues	Purine nucleotides	Purine nucleotide sugars	132247	126091	131417	42807	24190.8	32118.8	129918	33038.9	3.93228	7.16517e-05	1.64324
M155T224	155.00878	223.5370	diff	Orotate	[M-H]-	0.872564224156913	HMDB0000226	C00295	Organoheterocyclic compounds	Diazines	Pyrimidines and pyrimidine derivatives	112498	61309.7	49955.5	24448.2	18852.5	18481.9	74587.8	20594.2	3.62179	0.0491707	1.17804
M296T101	296.08131	100.9395	diff	S-methyl-5'-thioadenosine	[M-H]-	0.999830988257473	HMDB0001173	C00170	Nucleosides, nucleotides, and analogues	5'-deoxyribonucleosides	5'-deoxy-5'-thionucleosides	255023	212186	182583	74933.9	52002.7	61189.9	216598	62708.8	3.45402	0.00221988	2.05324
M534T35_2	534.48598	35.2050	diff	N-(1.3-dihydroxyoctadeca-4.14-dien-2-yl)palmitamide	[M-H]-	0.88691838466129			Lipids and lipid-like molecules	Sphingolipids	Ceramides	70298.6	63915.2	97512.5	29075	21985.7	17073	77242.1	22711.3	3.40105	0.00741362	1.17841
M884T112	883.53642	112.0860	diff	Pi 38:5	[M-H]-	0.991671555572912			Lipids and lipid-like molecules	Glycerophospholipids	Glycerophosphoinositols	1.54762e+06	2.68274e+06	2.51169e+06	763984	784611	569769	2.24735e+06	706122	3.18267	0.0128235	6.26321
M445T439	445.05185	439.0740	diff	Cdp-ethanolamine	[M-H]-	0.949467928450182	HMDB0001564	C00570	Nucleosides, nucleotides, and analogues	Pyrimidine nucleotides	Pyrimidine ribonucleotides	137707	148726	179062	78939.3	39731	41711.2	155165	53460.5	2.90243	0.00460543	1.61633
M817T40_1	816.57327	39.6150	diff	Pc(16:1e/9-hode)	[M+Hac-H]-	0.909015567344026			Lipids and lipid-like molecules	Glycerophospholipids	Glycerophosphocholines	558381	593143	566672	222882	186523	186449	572732	198618	2.88359	1.99961e-05	3.18821
M279T48	279.23236	48.4520	diff	Linoleic acid	[M-H]-	0.999917882120648	HMDB0000673	C01595	Lipids and lipid-like molecules	Fatty Acyls	Lineolic acids and derivatives	506193	539269	300451	204556	134738	131887	448637	157060	2.85646	0.0204858	2.68041
M886T183_1	885.55158	182.9965	diff	Pi 38:4	[M-H]-	0.882114422392133			Lipids and lipid-like molecules	Glycerophospholipids	Glycerophosphoinositols	1.62475e+06	1.47244e+06	1.45381e+06	730727	531151	450513	1.517e+06	570797	2.65769	0.000678271	5.08066
M819T40	818.58947	40.3815	diff	Pc(16:0e/13-hode)	[M+Hac-H]-	0.751225761228331			Lipids and lipid-like molecules	Glycerophospholipids	Glycerophosphocholines	2.37845e+06	1.87361e+06	2.28378e+06	931411	891462	838470	2.17862e+06	887114	2.45585	0.00119784	5.84032
M841T40_1	840.57394	39.6015	diff	Pc(16:0e/8-hepe)	[M+Hac-H]-	0.949354803734852			Lipids and lipid-like molecules	Glycerophospholipids	Glycerophosphocholines	191155	232429	222535	125857	72567.3	84330.7	215373	94251.7	2.28508	0.00403275	1.74833
M847T121	846.61735	121.1590	diff	Pc 36:1	[M+CH3COOH-H]-	0.708257395539422			Lipids and lipid-like molecules	Glycerophospholipids	Glycerophosphocholines	400044	504164	459763	225156	188031	192768	454657	201985	2.25095	0.00144876	2.54655
M845T40_1	844.60535	40.0150	diff	Pc(18:1e/9-hode)	[M+Hac-H]-	0.853168927713342			Lipids and lipid-like molecules	Glycerophospholipids	Glycerophosphocholines	885248	790117	968557	447135	395095	361403	881307	401211	2.19662	0.00110727	3.49206
M426T461	426.02184	461.4050	diff	Adenosine 5'-diphosphate	[M-H]-	0.995410116655467	HMDB0001341	C00008	Nucleosides, nucleotides, and analogues	Purine nucleotides	Purine ribonucleotides	1.03865e+06	884299	706118	519632	343077	391990	876355	418233	2.09538	0.0138957	3.39864
M191T501	191.02022	501.0940	diff	Citrate	[M-H]-	0.957507905660506	HMDB0000094	C00158	Organic acids and derivatives	Carboxylic acids and derivatives	Tricarboxylic acids and derivatives	1.59341e+06	1.72565e+06	1.14841e+06	765365	632323	743473	1.48916e+06	713720	2.08647	0.0124213	4.31848
M869T40_1	868.60447	39.6435	diff	Pc(18:1e/14,15-eet)	[M+Hac-H]-	0.887724399872636			Lipids and lipid-like molecules	Glycerophospholipids	Glycerophosphocholines	116320	139512	148592	81398.5	62125.8	52835.8	134808	65453.3	2.05961	0.00557628	1.28885
M97T471	96.96930	470.5140	diff	Phosphoric acid	[M-H]-	0.996272499358998	HMDB0000973	C00009	Homogeneous non-metal compounds	Non-metal oxoanionic compounds	Non-metal phosphates	525688	552804	603385	366055	242414	219212	560626	275894	2.03203	0.00502814	2.64828
M787T192	786.52911	191.5090	diff	1-stearoyl-2-linoleoyl-sn-glycero-3-phospho-l-serine	[M-H]-	0.926457159536882	HMDB0012380		Lipids and lipid-like molecules	Glycerophospholipids	Glycerophosphoserines	151915	131990	124515	87380.4	63306.7	56955.2	136140	69214.1	1.96694	0.00563423	1.3181
M611T488	611.14396	488.1115	diff	Glutathione, oxidized	[M-H]-	0.996428102569115	HMDB0003337	C00127	Organic acids and derivatives	Carboxylic acids and derivatives	Amino acids, peptides, and analogues	158631	154777	147298	126931	53009.4	54530.9	153568	78157	1.96487	0.0375326	1.34306
M114T388_2	114.01923	388.2015	diff	Maleamic acid	(M-H)-	0.9582						229336	196826	234642	137450	97245	106158	220268	113618	1.93868	0.00328139	1.64099
M506T485	505.98887	484.6560	diff	Adenosine 5'-triphosphate (atp)	[M-H]-	0.996175969463624	HMDB0000538	C00002	Nucleosides, nucleotides, and analogues	Purine nucleotides	Purine ribonucleotides	564102	421853	329580	286773	203498	196311	438511	228861	1.91606	0.0474372	2.23939
M102T391_2	102.05557	391.2890	diff	Dimethylglycine	[M-H]-	1	HMDB0000092	C01026	Organic acids and derivatives	Carboxylic acids and derivatives	Amino acids, peptides, and analogues	673012	493066	474805	350361	264160	254824	546961	289781	1.8875	0.0214899	2.56341
M867T135_1	866.58949	134.7210	diff	Pc(16:0e/7-hdohe)	[M+Hac-H]-	0.954398449422445			Lipids and lipid-like molecules	Glycerophospholipids	Glycerophosphocholines	262761	288710	309973	196894	127947	134695	287148	153179	1.87459	0.00658908	1.77607
M117T382_2	117.01874	381.5970	diff	Succinate	[M-H]-	0.995414114310132	HMDB0000254	C00042	Organic acids and derivatives	Carboxylic acids and derivatives	Dicarboxylic acids and derivatives	242360	190792	187389	163928	89160.4	80423	206847	111171	1.86063	0.0400204	1.55997
M729T140_1	728.55282	139.6735	diff	1-(1z-octadecenyl)-2-(9z-octadecenoyl)-sn-glycero-3-phosphoethanolamine	[M-H]-	0.920203068327269	HMDB0011375		Lipids and lipid-like molecules	Glycerophospholipids	Glycerophosphoethanolamines	124151	157567	140970	58610.4	98450.6	71336.8	140896	76132.6	1.85067	0.0130491	1.20052
M140T460	140.01136	460.4150	diff	O-phosphoethanolamine	[M-H]-	0.999997310005732	HMDB0000224	C00346	Organic acids and derivatives	Organic phosphoric acids and derivatives	Phosphate esters	157859	174418	189650	147286	66778.9	68631.9	173976	94232.2	1.84625	0.0468516	1.31375
M426T485	426.02085	485.3210	diff	Adenosine 5'-diphosphate (ADP)	(M-H)-	0.8624	HMDB0001341	C00008	Nucleosides, nucleotides, and analogues	Purine nucleotides	Purine ribonucleotides	262762	241803	241232	169032	118271	118910	248599	135404	1.83598	0.00343394	1.69632
M154T516	154.06118	516.1735	diff	Urocanic acid	(M+NH4-2H)-	0.9929	HMDB0000301/HMDB0034174	C00785	Organoheterocyclic compounds	Azoles	Imidazoles	139847	126210	105268	69840.6	59235.8	75916.2	123775	68330.8	1.81141	0.00769851	1.134
M130T388_2	130.05020	388.2015	diff	N-Acetyl-L-alanine	[M-H]-	0.957528923968128	HMDB0000766		Organic acids and derivatives	Carboxylic acids and derivatives	Amino acids, peptides, and analogues	282958	257735	252341	175750	137888	144677	264345	152772	1.73033	0.00174278	1.66493
M158T35	158.06031	35.3620	diff	Indolelactic acid	[M-H-CH2O2]-	0.862095336531168	HMDB0000671	C02043	Organoheterocyclic compounds	Indoles and derivatives	Indolyl carboxylic acids and derivatives	103141	141345	113130	85547.7	70321.3	51480.2	119206	69116.4	1.72471	0.0294414	1.0615
M115T301	114.97973	301.2425	diff	Vitamin c	[M-H-C2H4O2]-	0.747691854316505	HMDB0000044	C00072	Organoheterocyclic compounds	Dihydrofurans	Furanones	154929	164492	167173	98016.5	90524.8	97788	162198	95443.1	1.69942	0.000115701	1.235
M662T428	662.10040	427.6925	diff	.beta.-nicotinamide adenine dinucleotide(NAD)	[M-H]-	0.995412741704804	HMDB0000902	C00003				155165	131271	98478.3	93052.4	72562.7	63556.1	128305	76390.4	1.6796	0.0492949	1.07376
M146T391_2	146.04584	391.3020	diff	Glutamic acid	[M-H]-	0.996881268915725	HMDB0000148	C00025	Organic acids and derivatives	Carboxylic acids and derivatives	Amino acids, peptides, and analogues	3.57782e+06	2.8799e+06	2.64854e+06	2.09465e+06	1.71158e+06	1.63516e+06	3.03542e+06	1.81379e+06	1.67352	0.0175706	5.44089
M174T388_1	174.04136	388.2050	diff	N-acetyl-l-aspartic acid	[M-H]-	0.989382816976401	HMDB0000812	C01042	Organic acids and derivatives	Carboxylic acids and derivatives	Amino acids, peptides, and analogues	2.77382e+06	2.58528e+06	2.5849e+06	2.01243e+06	1.54631e+06	1.58838e+06	2.648e+06	1.71571e+06	1.54339	0.0044815	4.66699

## Sheet: Down-regulated in HL60R
ID	m/z	rt(s)	diff	Name	adduct	score	HMDB	KEGG	SuperClass	Class	SubClass	HL60/R-1	HL60/R-2	HL60/R-3	HL60-1	HL60-2	HL60-3	Average(HL60/R)	Average(HL60)	Fold change	p-value	VIP
M537T35	536.50260	35.2050	diff	N-palmitoyl-d-sphingosine	[M-H]-	0.886304905427209	HMDB0004949		Lipids and lipid-like molecules	Sphingolipids	Ceramides	165549	138677	167077	203700	248853	192670	157101	215074	0.730452	0.0410546	1.39547
M739T141_1	738.50904	141.1565	diff	2-arachidonoyl-1-palmitoyl-sn-glycero-3-phosphoethanolamine	[M-H]-	0.771317732852648	HMDB0008937		Lipids and lipid-like molecules	Glycerophospholipids	Glycerophosphoethanolamines	340701	369513	307532	520026	441375	521345	339249	494248	0.686393	0.00831582	2.40827
M715T143	714.50775	142.8810	diff	2-linoleoyl-1-palmitoyl-sn-glycero-3-phosphoethanolamine	[M-H]-	0.827107906892408	HMDB0008928		Lipids and lipid-like molecules	Glycerophospholipids	Glycerophosphoethanolamines	147238	157666	122335	210081	243965	214446	142413	222831	0.639109	0.0057535	1.71368
M128T292_2	128.03536	292.1645	diff	L-pyroglutamic acid	[M-H]-	0.927512324761621	HMDB0000267	C01879	Organic acids and derivatives	Carboxylic acids and derivatives	Amino acids, peptides, and analogues	2.57431e+06	2.60097e+06	2.49068e+06	5.56009e+06	4.13694e+06	3.64748e+06	2.55532e+06	4.44817e+06	0.574465	0.0300957	7.99867
M146T292	146.04497	291.6645	diff	N-acetylserine	[M-H]-	0.850012650594901	HMDB0002931		Organic acids and derivatives	Carboxylic acids and derivatives	Amino acids, peptides, and analogues	145055	122513	94680.7	263266	205619	194924	120750	221270	0.545713	0.0174708	1.86558
M865T39	864.57445	39.4250	diff	Pc(16:1e/17-hdohe)	[M+Hac-H]-	0.953255934812984			Lipids and lipid-like molecules	Glycerophospholipids	Glycerophosphocholines	34264.4	45176.3	40286.4	91594.8	67221.8	63853.5	39909	74223.4	0.537689	0.0209671	1.0737
M473T28	473.28100	27.7815	diff	Amastatin	[M-H]-	0.999222901124473			Organic acids and derivatives	Peptidomimetics	Hybrid peptides	160862	185499	82444.5	230952	283001	331780	142935	281911	0.507022	0.0309621	2.11429
M793T140	792.55856	139.7930	diff	Pe(18:0e/10-hdohe)	[M-H]-	0.838058359543544			Lipids and lipid-like molecules	Glycerophospholipids	Glycerophosphoethanolamines	570425	417935	457970	802001	923525	1.12756e+06	482110	951030	0.506935	0.0112489	3.84982
M779T136	778.56968	135.9450	diff	1-stearoyl-2-myristoyl-sn-glycero-3-phosphocholine	[M+HCO2]-	0.877978288375064	HMDB0008031		Lipids and lipid-like molecules	Glycerophospholipids	Glycerophosphocholines	118642	142528	122578	220245	276099	274083	127916	256809	0.498099	0.00283604	2.09211
M87T138	87.00808	138.2850	diff	Pyruvate	[M-H]-	0.944907833830104	HMDB0000243	C00022	Organic acids and derivatives	Keto acids and derivatives	Alpha-keto acids and derivatives	88527.3	192516	144791	317801	213929	333418	141945	288382	0.49221	0.0381299	2.14638
M791T40	790.55070	39.5065	diff	Pe(18:1e/7-hdohe)	[M-H]-	0.836822176197455			Lipids and lipid-like molecules	Glycerophospholipids	Glycerophosphoethanolamines	372245	438384	351892	862768	1.00266e+06	855742	387507	907057	0.427214	0.00067633	4.21079
M767T40_1	766.53705	40.2510	diff	Pe(18:1e/12-hete)	[M-H]-	0.714147157387267			Lipids and lipid-like molecules	Glycerophospholipids	Glycerophosphoethanolamines	293446	385776	236500	728994	769644	646528	305241	715055	0.426877	0.00193079	3.75469
M748T38_1	747.51927	38.0960	diff	1-palmitoyl-2-oleoyl-phosphatidylglycerol	[M-H]-	0.980563865367407			Lipids and lipid-like molecules	Glycerophospholipids	Glycerophosphoglycerols	1.29555e+06	3.06372e+06	889331	4.00855e+06	4.45012e+06	3.85282e+06	1.74953e+06	4.10383e+06	0.426317	0.0271035	9.02778
M115T78_2	115.03940	77.9630	diff	Alpha-ketoisovaleric acid	[M-H]-	0.917662935482247	HMDB0000019	C00141	Organic acids and derivatives	Keto acids and derivatives	Short-chain keto acids and derivatives	158388	196329	144821	403207	489521	368571	166513	420433	0.396051	0.00290693	2.91166
M763T139	762.51733	139.1205	diff	Pe(16:1e/14-hdohe)	[M-H]-	0.803841409034489			Lipids and lipid-like molecules	Glycerophospholipids	Glycerophosphoethanolamines	224194	123295	145653	403912	478008	375915	164381	419278	0.392057	0.00411748	2.8756
M168T475	168.04268	475.0265	diff	6-Hydroxydopamine	[M-H]-	0.733159407348414	HMDB0001537		Benzenoids	Phenols	Benzenediols	115286	129400	191270	485450	336737	330832	145319	384340	0.378099	0.0127389	2.74918
M862T187	861.55006	186.5290	diff	Pi 36:2	[M-H]-	0.979260113975492			Lipids and lipid-like molecules	Glycerophospholipids	Glycerophosphoinositols	140157	103876	106356	300170	342767	304872	116796	315937	0.369683	0.000367726	2.57275
M717T41	716.52118	40.5740	diff	1-palmitoyl-3-oleoyl-sn-glycero-2-phosphoethanolamine	[M-H]-	0.950806783644337			Lipids and lipid-like molecules	Glycerophospholipids	Glycerophosphates	66977.3	124985	55406.4	165393	283762	237243	82456.2	228799	0.360386	0.0226755	2.18159
M767T63	766.53694	63.0090	diff	2-arachidonoyl-1-stearoyl-sn-glycero-3-phosphoethanolamine	[M-H]-	0.718722537348544	HMDB0009003		Lipids and lipid-like molecules	Glycerophospholipids	Glycerophosphoethanolamines	312689	292084	274039	868935	941444	778900	292937	863093	0.339404	0.00029526	4.35864
M775T135	774.54379	134.7715	diff	1-(1z-octadecenyl)-2-(4z,7z,10z,13z,16z,19z-docosahexaenoyl)-sn-glycero-3-phosphoethanolamine	[M-H]-	0.994000531959467						158897	185467	160352	677643	606335	524870	168238	602949	0.279026	0.000640675	3.78832
M773T134_1	772.52632	134.0980	diff	(2-aminoethoxy)[2-[docosa-4.7.10.13.16.19-hexaenoyloxy]-3-[octadeca-1.9-dien-1-yloxy]propoxy]phosphinic acid	[M-H]-	0.739272433201175	HMDB0011460		Lipids and lipid-like molecules	Glycerophospholipids	Glycerophosphoethanolamines	71728.9	97546	74833	349780	268210	260069	81369.3	292686	0.278008	0.00208225	2.62947
M834T187_1	833.51847	187.4245	diff	Pi 34:2	[M-H]-	0.984739498287668			Lipids and lipid-like molecules	Glycerophospholipids	Glycerophosphoinositols	26879.8	20264.2	20520.6	82495.8	82745.7	79771.7	22554.8	81671.1	0.276167	1.51825e-05	1.40006
M872T166	871.68886	165.6650	diff	Sm d42:2	[M+CH3COOH-H]-	0.997121389349584			Lipids and lipid-like molecules	Sphingolipids	Phosphosphingolipids	17677.3	15785.4	14938.2	49941.5	79386	48975.3	16133.6	59434.3	0.271453	0.012402	1.14941
M912T83	911.56096	82.8685	diff	Pi 40:5	[M-H]-	0.990980551619869			Lipids and lipid-like molecules	Glycerophospholipids	Glycerophosphoinositols	15437.3	30152.8	22106.5	55613.2	98661.2	107309	22565.5	87194.4	0.258796	0.0174423	1.41212
M860T147	859.53441	146.9840	diff	Pi 36:3	[M-H]-	0.988258072118121						19902.6	26333.9	16736.9	85837.3	93569	79670.4	20991.1	86358.9	0.243068	0.000184451	1.47083
M868T59	867.51893	58.7480	diff	Pg 44:11	[M-H]-	0.857219362185796						12459.8	18131.5	15128.6	88852.6	56952.4	49580.1	15240	65128.4	0.233999	0.0148304	1.23568
M483T37	483.27212	36.5485	diff	1-palmitoyl-2-hydroxy-sn-glycero-3-phospho-(1'-rac-glycerol)	[M-H]-	0.991722337635917			Lipids and lipid-like molecules	Glycerophospholipids	Glycerophosphoglycerols	14175.6	42774.4	11885.6	117863	95256.8	83087	22945.2	98735.5	0.232391	0.00598356	1.5658
M384T36	384.21774	35.8690	diff	NCGC00169011-01	[M-H]-	0.948216374038075			Organoheterocyclic compounds	Isoindoles and derivatives	Isoindolines	1146.84	29565.3	985.77	57110.5	38826.6	43235.9	10566	46391	0.22776	0.0310133	1.06146
M259T471	259.02146	470.7280	diff	D-fructose 6-phosphate	[M-H]-	0.999680785692927	HMDB0000124	C00085	Organic oxygen compounds	Organooxygen compounds	Carbohydrates and carbohydrate conjugates	51826.3	38033.1	39425.8	243005	206944	118522	43095.1	189490	0.227426	0.0170848	2.09234
M762T151	761.57670	150.5910	diff	Sm d34:1	[M+CH3COOH-H]-	0.995544163147002			Lipids and lipid-like molecules	Sphingolipids	Phosphosphingolipids	281946	360978	259093	1.51072e+06	1.24689e+06	1.25832e+06	300672	1.33865e+06	0.224609	0.000343812	5.84202
M213T161	213.01639	161.4875	diff	m-Chlorohippuric acid	M-	0.6624						32638.3	29820.9	28416.4	156597	153899	109066	30291.9	139854	0.216596	0.00209498	1.87145
M910T182	909.54831	181.7970	diff	Pi 40:6	[M-H]-	0.973581864440786						26993.9	22778.6	22702.8	135600	115026	98450.5	24158.4	116359	0.20762	0.00104719	1.72839
M747T135_1	746.51349	135.3990	diff	(2-aminoethoxy)[2-[docosa-4.7.10.13.16.19-hexaenoyloxy]-3-[hexadec-1-en-1-yloxy]propoxy]phosphinic acid	[M-H]-	0.799745089357851	HMDB0005780		Lipids and lipid-like molecules	Glycerophospholipids	Glycerophosphoethanolamines	232282	293834	256019	1.41422e+06	1.26899e+06	1.12802e+06	260712	1.27041e+06	0.205218	0.000281628	5.74871
M684T43	684.45916	42.9930	diff	Pepstatin a	[M-H]-	0.988079093324484		C00773	Organic acids and derivatives	Peptidomimetics	Hybrid peptides	18292.4	39246.1	2176	115543	97400.9	89179.4	19904.8	100708	0.197649	0.0036676	1.61795
M810T59	809.53039	58.8160	diff	1,2-dipalmitoyl-sn-glycero-3-phospho-(1'-myo-inositol)	[M-H]-	0.888183042005026			Lipids and lipid-like molecules	Glycerophospholipids	Glycerophosphoinositols	23301.4	40228.4	23800.1	127937	177466	149512	29110	151638	0.19197	0.00134439	1.99334
M221T262	221.06432	261.8370	diff	Isomaltose	[M-H-C4H8O4]-	0.928728448078814	HMDB0002923	C00252	Lipids and lipid-like molecules	Fatty Acyls	Fatty acyl glycosides	9737.19	9843.17	11870	67857	54581.1	52408.7	10483.5	58282.3	0.179874	0.00060791	1.24432
M195T362	195.05040	362.2185	diff	Galactonic acid	(M-H)-	0.6512	HMDB0000565	C00880	Organic acids and derivatives	Hydroxy acids and derivatives	Medium-chain hydroxy acids and derivatives	44021.1	34562.3	34632.2	303611	199617	191380	37738.5	231536	0.162992	0.00590216	2.46458
M787T36	786.50981	36.0205	diff	1,2-dioleoyl-sn-glycero-3-phospho-l-serine	[M-H]-	0.993848689609035	HMDB0012390		Lipids and lipid-like molecules	Glycerophospholipids	Glycerophosphoserines	108279	259308	90485.6	857547	1.06935e+06	894111	152691	940336	0.162379	0.000737411	5.07519
M688T64	688.49086	64.4310	diff	Pe 32:1	[M-H]-	0.70447068104548			Lipids and lipid-like molecules	Glycerophospholipids	Glycerophosphoethanolamines	13580.5	11526.3	10025.4	48310.6	89419.3	80231.6	11710.8	72653.9	0.161186	0.00818698	1.3672
M881T36	881.49107	36.1925	diff	Pi 38:6	[M-H]-	0.947056905731676			Lipids and lipid-like molecules	Glycerophospholipids	Glycerophosphoinositols	2248.38	17776.2	5162.51	82098.2	48297.2	46594.6	8395.7	58996.7	0.142308	0.0155198	1.23574
M149T151	149.04447	150.8450	diff	D-lyxose	[M-H]-	0.888690851053185		C00476	Organic oxygen compounds	Organooxygen compounds	Carbohydrates and carbohydrate conjugates	12943	8684.25	11871.9	111317	72251.4	56288.2	11166.4	79952.2	0.139663	0.0137461	1.4399
M789T125	788.52300	125.2170	diff	2-oleoyl-1-stearoyl-sn-glycero-3-phosphoserine	[M-H]-	0.953116456704627	HMDB0010163		Lipids and lipid-like molecules	Glycerophospholipids	Glycerophosphoserines	117535	185413	134375	1.10285e+06	1.11336e+06	945335	145775	1.05385e+06	0.138326	9.75098e-05	5.43694
M864T172_1	863.55801	172.0970	diff	Pi 36:1	[M-H]-	0.98711128389412			Lipids and lipid-like molecules	Glycerophospholipids	Glycerophosphoinositols	8142.35	8920.4	7467.16	39235.6	72934.7	68311.3	8176.63	60160.5	0.135914	0.00790234	1.2636
M386T36	386.23516	36.0690	diff	Urapidil	[M-H]-	0.995798839232036			Organoheterocyclic compounds	Diazinanes	Piperazines	9177.42	109687	4516.38	381946	298760	275131	41126.9	318612	0.129081	0.00417775	2.9792
M735T136	734.50716	136.1905	diff	PS(16:0/16:0)	(M-H)-	0.8123						41962	45603.4	40270.1	205674	459894	390344	42611.8	351971	0.121066	0.0151296	3.04704
M423T28	423.27631	27.7735	diff	3'-hydroxyrepaglinide	[M-H-CO2]-	0.937818054876302	HMDB0060979		Organoheterocyclic compounds	Piperidines	Phenylpiperidines	3721.74	6748.97	4469.32	55654.4	40153.8	39664.7	4980.01	45157.6	0.110281	0.00165726	1.13056
M412T35_2	412.24820	35.0640	diff	Norbuprenorphine	[M-H]-	0.984704094361917	HMDB0060546					378.691	31041.4	18182.7	212685	127351	131266	16534.3	157101	0.105246	0.00856225	2.07424
M836T188	835.53232	187.8385	diff	1-hexadecanoyl-2-(9z-octadecenoyl)-sn-glycero-3-phospho-(1'-myo-inositol)	[M-H]-	0.994832443011059	HMDB0009783		Lipids and lipid-like molecules	Glycerophospholipids	Glycerophosphoinositols	38727.7	30128.5	28149.6	282895	348462	299657	32335.3	310338	0.104194	0.000153274	2.99024
M820T36_1	819.51856	35.8990	diff	Pg 40:7	[M-H]-	0.893841400769097			Lipids and lipid-like molecules	Glycerophospholipids	Glycerophosphoglycerols	126309	1.77526e+06	127068	7.80912e+06	5.94498e+06	5.72016e+06	676213	6.49142e+06	0.10417	0.00249926	13.6306
M113T150	113.02363	149.9180	diff	Glutaric acid	[M-H-H2O]-	0.894400369231198	HMDB0000661	C00489	Organic acids and derivatives	Carboxylic acids and derivatives	Dicarboxylic acids and derivatives	5268.19	6295.29	5488.42	71842.1	56465.2	45810.1	5683.97	58039.2	0.0979333	0.00228467	1.28422
M327T38_1	327.23149	38.3690	diff	Cis-4,7,10,13,16,19-docosahexaenoic acid	[M-H]-	0.867662163245043	HMDB0002183	C06429	Lipids and lipid-like molecules	Fatty Acyls	Fatty acids and conjugates	55943.8	83370.9	30533	972318	425655	492683	56615.9	630219	0.0898353	0.0294014	4.06089
M255T67	255.05229	67.2180	diff	3-(5-phenylthiophen-2-yl)prop-2-ynyl acetate	[M-H]-	0.863209485774446			Organoheterocyclic compounds	Thiophenes	2,5-disubstituted thiophenes	1233.53	5622.69	1975.06	34570.6	28364.1	41222.4	2943.76	34719	0.084788	0.00129966	1.00161
M117T131	117.01850	130.6200	diff	Methylmalonic acid	(M-H)-	0.8032	HMDB0000202	C02170	Organic acids and derivatives	Carboxylic acids and derivatives	Dicarboxylic acids and derivatives	12763.8	15064.2	14138.2	140226	263450	196763	13988.8	200147	0.0698926	0.00639904	2.3902
M147T100	147.02892	99.5875	diff	3-hydroxyglutaric acid	[M-H]-	0.789417045718788	HMDB0000428		Organic acids and derivatives	Hydroxy acids and derivatives	Beta hydroxy acids and derivatives	11970.2	6729.59	2365.14	128088	98872.4	80922.4	7021.64	102627	0.0684188	0.00241879	1.73259
M447T29	447.08915	28.9890	diff	Quercitrin	[M-H]-	0.945923378962726	HMDB0033751	C01750	Phenylpropanoids and polyketides	Flavonoids	Flavonoid glycosides	7896.16	9997.93	6803.14	123182	144606	132478	8232.41	133422	0.0617021	3.71979e-05	2.00857
M149T128	149.04440	128.2615	diff	D-xylose	[M-H]-	0.952339505430886	HMDB0060254	C00181	Organic oxygen compounds	Organooxygen compounds	Carbohydrates and carbohydrate conjugates	5530.17	8613.73	5376.12	121178	454590	332708	6506.67	302825	0.0214866	0.0383236	2.89621
M235T265	235.07488	264.8990	diff	(2r)-8-ethyl-7-hydroxy-5-methoxy-2-methyl-2,3-dihydrochromen-4-one	[M-H]-	0.764697047497481			Organoheterocyclic compounds	Benzopyrans	1-benzopyrans	1377.26	1203.69	1334.5	91016	64575.6	51343.6	1305.15	68978.4	0.0189212	0.00438698	1.44228
M181T328	181.04661	328.4245	diff	D-mannitol	[M-H]-	0.878831720820349	HMDB0000765	C00392	Organic oxygen compounds	Organooxygen compounds	Carbohydrates and carbohydrate conjugates	5445.47	4946.98	7297.75	412937	416047	369078	5896.73	399354	0.0147657	1.31679e-05	3.55487
M866T36_1	865.50262	35.7770	diff	Pg 44:12	[M-H]-	0.868427147083758			Lipids and lipid-like molecules	Glycerophospholipids	Glycerophosphoglycerols	17127.4	100428	14536	4.82993e+06	2.30252e+06	2.29055e+06	44030.3	3.141e+06	0.0140179	0.0214797	9.46313
M177T128	177.03950	128.2070	diff	L-gulono-1,4-lactone	[M-H]-	0.881549102106791	HMDB0003466	C01040	Organoheterocyclic compounds	Lactones	Gamma butyrolactones	8682.69	11724.8	9725.98	844504	535771	913095	10044.5	764456	0.0131394	0.0028886	4.81831
M179T294	179.05531	294.0150	diff	D-psicose	[M-H]-	0.986410720381973		C06468	Organic oxygen compounds	Organooxygen compounds	Carbohydrates and carbohydrate conjugates	1064.63	1737.85	1263.04	665264	333372	325933	1355.17	441523	0.00306932	0.0170471	3.58949
M367T290	367.10452	289.7370	diff	Curcumin	[M-H]-	0.741188342280273	HMDB0002269	C10443	Phenylpropanoids and polyketides	Diarylheptanoids	Linear diarylheptanoids	445.588	504.288	1244.57	746674	616860	209406	731.483	524313	0.00139513	0.031826	3.76842
M237T300_1	237.09097	299.7330	diff	4-(2-hydroxyethyl)piperazine-1-ethanesulfonic acid	[M-H]-	0.994933544411405	HMDB0062295		Organoheterocyclic compounds	Diazinanes	Piperazines	1704.44	1186.98	945.868	1.52712e+07	1.07311e+07	1.08658e+07	1279.1	1.22894e+07	0.000104082	0.00118347	19.6671
