# Supplementary material for: Integrative analysis of proteomics and metabolomics reveals amino acid metabolism disorder in adriamycin-resistant acute myeloid leukemia cells
Source: Sci Rep. 2026 Jan 9;16:4902. doi: 10.1038/s41598-026-35675-3 (PMC12873124; doi:10.1038/s41598-026-35675-3)
Supplement: Supplementary file 2 — Supplementary Material 2 [file 41598_2026_35675_MOESM2_ESM.xlsx]

## Sheet: HL60R_vs_HL60
ID	m/z	rt(s)	diff	Name	adduct	score	HMDB	KEGG	SuperClass	Class	SubClass	HL60/R-1	HL60/R-2	HL60/R-3	HL60-1	HL60-2	HL60-3	Average(HL60/R)	Average(HL60)	Fold change	p-value	VIP
M262T263	262.16338	262.9785	diff	(2r)-3-hydroxyisovaleroylcarnitine	[M+H]+	0.987842242509505			Lipids and lipid-like molecules	Fatty Acyls	Fatty acid esters	92909.4	93087.9	80493.5	6294.99	4580.05	7890.72	88830.3	6255.25	14.2009	4.24169e-05	1.01892
M804T32	803.53957	32.4755	diff	(4r)-4-((5s,7r,9s,10s,13r,14s,17r)-7-hydroxy-10,13-dimethyl-3-oxohexadecahydro-1h-cyclopenta[a]phenanthren-17-yl)pentanoic acid	[2M+Na]+	0.9645578635331			Lipids and lipid-like molecules	Steroids and steroid derivatives	Bile acids, alcohols and derivatives	335258	201826	520553	91588.5	66464.5	62284.7	352546	73445.9	4.80008	0.0397294	1.65534
M232T217	232.15426	216.9285	diff	(r)-butyrylcarnitine	[M+H]+	0.999826168726057	HMDB0002013		Lipids and lipid-like molecules	Fatty Acyls	Fatty acid esters	3.13196e+06	3.0816e+06	2.96469e+06	447064	399035	373052	3.05942e+06	406384	7.5284	1.03306e-06	5.70427
M819T67	818.60117	66.5890	diff	1-(1z-octadecenyl)-2-(4z,7z,10z,13z,16z,19z-docosahexaenoyl)-sn-glycero-3-phosphocholine	[M+H]+	0.950907305374384	HMDB0011262		Lipids and lipid-like molecules	Glycerophospholipids	Glycerophosphocholines	84605.9	208584	148780	786996	542910	510430	147323	613445	0.240157	0.00781077	2.93475
M753T71	752.55474	70.9945	diff	1-(1z-octadecenyl)-2-(5z,8z,11z,14z-eicosatetraenoyl)-sn-glycero-3-phosphoethanolamine	[M+H]+	0.973660232535629	HMDB0005779		Lipids and lipid-like molecules	Glycerophospholipids	Glycerophosphoethanolamines	1.47108e+06	2.17328e+06	1.88202e+06	2.90962e+06	3.28759e+06	2.86195e+06	1.84213e+06	3.01972e+06	0.610032	0.00850441	5.41412
M84T373	84.04449	373.3910	diff	1-Aminocyclopropanecarboxylic acid	(M+H-H2O)+	0.9587	HMDB0036458	C01234	Organic acids and derivatives	Carboxylic acids and derivatives	"Amino acids, peptides, and analogues"	1.19256e+06	916575	898039	678484	479277	451513	1.00239e+06	536425	1.86865	0.0173469	1.90753
M759T39	758.56687	39.1845	diff	1-hexadecanoyl-2-octadecadienoyl-sn-glycero-3-phosphocholine	[M+H]+	0.998869649667736			Lipids and lipid-like molecules	Glycerophospholipids	Glycerophosphocholines	1.07127e+07	9.7205e+06	9.8629e+06	4.13786e+06	4.19796e+06	4.22481e+06	1.00987e+07	4.18688e+06	2.41199	4.50107e-05	7.44418
M137T279	137.07063	278.5380	diff	1-Methylnicotinamide	M+	0.8227	HMDB0000699	C02918	Organoheterocyclic compounds	Pyridines and derivatives	Pyridinecarboxylic acids and derivatives	317514	410129	435619	3145.68	545.894	4153.95	387754	2615.18	148.271	0.000427805	2.21299
M811T94	810.59464	93.8000	diff	1-octadecanoyl-2-octadecenoyl-sn-glycero-3-phosphocholine	[M+Na]+	0.986035234462233			Lipids and lipid-like molecules	Glycerophospholipids	Glycerophosphocholines	768234	934080	882712	570167	418260	421638	861676	470021	1.83327	0.00502838	1.6186
M733T81	732.55164	80.8955	diff	1-oleoyl-2-myristoyl-sn-glycero-3-phosphocholine	[M+H]+	0.956685129791243	HMDB0008097		Lipids and lipid-like molecules	Glycerophospholipids	Glycerophosphocholines	9.9445e+06	1.01184e+07	8.08111e+06	1.63988e+07	1.74175e+07	1.66561e+07	9.38135e+06	1.68241e+07	0.557613	0.000494787	13.1906
M807T71_1	806.56619	70.8525	diff	1-palmitoyl-2-docosahexaenoyl-sn-glycero-3-phosphocholine	[M+H]+	0.953194658725459	HMDB0007991		Lipids and lipid-like molecules	Glycerophospholipids	Glycerophosphocholines	1.48983e+06	1.74978e+06	1.49981e+06	3.92249e+06	2.96521e+06	2.85316e+06	1.5798e+06	3.24695e+06	0.486549	0.00886643	6.00809
M679T87	678.50313	87.3435	diff	1-palmitoyl-2-lauroyl-sn-glycero-3-phosphorylcholine	[M+H]+	0.997652843241025			Lipids and lipid-like molecules	Glycerophospholipids	Glycerophosphocholines	245987	295587	181998	820407	831476	822601	241191	824828	0.292414	6.04122e-05	3.38156
M707T85	706.53535	84.5555	diff	1-palmitoyl-2-myristoyl-sn-glycero-3-phosphocholine	[M+H]+	0.973388236965887	HMDB0007965		Lipids and lipid-like molecules	Glycerophospholipids	Glycerophosphocholines	3.26213e+06	3.04971e+06	1.89507e+06	8.27184e+06	7.64131e+06	7.21932e+06	2.73564e+06	7.71082e+06	0.354779	0.000683589	10.0027
M719T86	718.53682	85.9320	diff	1-palmitoyl-2-oleoyl-sn-glycero-3-phosphoethanolamine	[M+H]+	0.982532827686574	HMDB0008927		Lipids and lipid-like molecules	Glycerophospholipids	Glycerophosphoethanolamines	486511	309291	305672	1.47885e+06	2.1701e+06	2.16161e+06	367158	1.93685e+06	0.189564	0.00268115	5.35227
M496T146_2	496.33840	145.8665	diff	1-palmitoyl-sn-glycero-3-phosphocholine	[M+H]+	0.997630993624659	HMDB0010382		Lipids and lipid-like molecules	Glycerophospholipids	Glycerophosphocholines	2.56154e+06	1.94523e+06	1.71396e+06	1.34601e+06	1.13775e+06	742325	2.07358e+06	1.07536e+06	1.92826	0.0318823	2.686
M313T34_1	313.27229	33.7705	diff	1-palmitoylglycerol	[M+H-H2O]+	0.955728276370587			Lipids and lipid-like molecules	Glycerolipids	Monoradylglycerols	162125	285452	174662	342929	357963	295465	207413	332119	0.624514	0.0455481	1.76902
M888T145	887.56171	144.9115	diff	1-stearoyl-2-arachidonoyl-sn-glycero-3-phospho-(1'-myo-inositol)	[M+H]+	0.967223335255185	HMDB0009815		Lipids and lipid-like molecules	Glycerophospholipids	Glycerophosphoinositols	588459	541264	502330	275234	201209	199927	544018	225457	2.41296	0.000826849	1.7616
M835T69	834.59661	69.1130	diff	1-stearoyl-2-docosahexaenoyl-sn-glycero-3-phosphocholine	[M+H]+	0.997901313514475	HMDB0008057		Lipids and lipid-like molecules	Glycerophospholipids	Glycerophosphocholines	1.04609e+06	1.39662e+06	993507	3.01794e+06	2.30315e+06	2.21401e+06	1.1454e+06	2.5117e+06	0.456028	0.00859517	5.37491
M652T144	651.53082	143.9635	diff	1-stearoyl-2-docosahexaenoyl-sn-glycerol	[M+H-H2O]+	0.986616708278947	HMDB0007179		Lipids and lipid-like molecules	Glycerolipids	Diradylglycerols	32935.1	31138.1	24620.8	186430	139922	134259	29564.7	153537	0.192557	0.00176533	1.51595
M745T84_1	744.55215	83.5830	diff	1-stearoyl-2-linoleoyl-sn-glycero-3-phosphoethanolamine	[M+H]+	0.993988465674499	HMDB0008994		Lipids and lipid-like molecules	Glycerophospholipids	Glycerophosphoethanolamines	1.52383e+06	1.14556e+06	1.26483e+06	2.01798e+06	2.4768e+06	2.45056e+06	1.31141e+06	2.31511e+06	0.566454	0.00570615	4.76166
M747T81	746.57096	81.1590	diff	1-Stearoyl-2-oleoyl-sn-glycero-3-phosphoethanolamine	(M+H)+	0.7547						3.47762e+06	4.02376e+06	3.38758e+06	6.12291e+06	5.29042e+06	6.35128e+06	3.62965e+06	5.92154e+06	0.612958	0.00376237	7.48909
M524T142_2	524.36898	142.0140	diff	1-Stearoyl-sn-glycerol 3-phosphocholine(LPC(18:0))	[M+H]+	0.986384395910326	HMDB0010384	C04230	Lipids and lipid-like molecules	Glycerophospholipids	Glycerophosphocholines	1.05254e+06	1.11842e+06	816406	619105	387284	289348	995788	431912	2.30553	0.0136201	2.21165
M831T68_1	830.56406	68.4680	diff	1,2-diarachidonoyl-sn-glycero-3-phosphocholine	[M+H]+	0.976961086781335	HMDB0008443		Lipids and lipid-like molecules	Glycerophospholipids	Glycerophosphocholines	275848	331823	307034	137116	86502.8	87842.1	304902	103820	2.93682	0.00097958	1.44325
M843T69	842.65636	68.8270	diff	1,2-dieicosenoyl-sn-glycero-3-phosphocholine	[M+H]+	0.975808375939323	HMDB0008308		Lipids and lipid-like molecules	Glycerophospholipids	Glycerophosphocholines	195415	150692	199921	293671	275456	265090	182009	278072	0.65454	0.00569877	1.57095
M864T149	863.56025	148.9935	diff	1,2-dioleoyl-sn-glycero-3-phospho-(1'-myo-inositol)	[M+H]+	0.837013059381963	HMDB0009837		Lipids and lipid-like molecules	Glycerophospholipids	Glycerophosphoinositols	60241.6	55232.9	51868.2	130126	126013	119885	55780.9	125342	0.445031	5.47882e-05	1.21739
M731T39_1	730.53549	38.6040	diff	1,2-dipalmitoleoyl-sn-glycero-3-phosphocholine	[M+H]+	0.960499322245618	HMDB0008002		Lipids and lipid-like molecules	Glycerophospholipids	Glycerophosphocholines	256133	264230	268088	385793	410065	387759	262817	394539	0.666137	0.00010328	1.87251
M743T83_1	742.53434	83.1290	diff	1,2-dipalmitoyl-sn-glycero-3-phosphoethanolamine-n,n-dimethyl	[M+Na]+	0.983679530044252	HMDB0010566		Lipids and lipid-like molecules	Glycerophospholipids	Glycerophosphoethanolamines	952448	717678	732298	398527	395901	368811	800808	387747	2.06529	0.00570193	1.78667
M707T39	706.53374	39.2395	diff	1,2-dipentadecanoyl-sn-glycero-3-phosphocholine	[M+H]+	0.982765244045251	HMDB0007934		Lipids and lipid-like molecules	Glycerophospholipids	Glycerophosphocholines	855191	625191	563118	1.77619e+06	1.87561e+06	1.97406e+06	681167	1.87529e+06	0.363233	0.000348796	4.88378
M630T50	629.54497	50.2870	diff	2-arahpa [dmed-fahfa]	[M+H]+	0.782325490506735						21932.3	61719.9	23261.2	88464.8	93739.3	93110.9	35637.8	91771.7	0.388331	0.0129708	1.0794
M654T145	653.54653	144.5895	diff	2-dhahpa [dmed-fahfa]	[M+H]+	0.786223781245208						79218.4	73436.7	62466.1	244627	185819	169914	71707.1	200120	0.358321	0.00524584	1.59982
M765T78_1	764.51870	78.3540	diff	2-docosahexaenoyl-1-palmitoyl-sn-glycero-3-phosphoethanolamine	[M+H]+	0.974519004092093	HMDB0008946		Lipids and lipid-like molecules	Glycerophospholipids	Glycerophosphoethanolamines	157121	111499	150991	391080	434848	415390	139870	413773	0.338037	0.000137276	2.32501
M793T41	792.55139	40.5815	diff	2-docosahexaenoyl-1-stearoyl-sn-glycero-3-phosphoethanolamine	[M+H]+	0.809712342879318	HMDB0009012		Lipids and lipid-like molecules	Glycerophospholipids	Glycerophosphoethanolamines	260001	259957	352002	753631	487517	469286	290653	570144	0.509789	0.0447887	2.43463
M837T143	836.53948	143.4890	diff	2-docosahexaenoyl-1-stearoyl-sn-glycero-3-phosphoserine	[M+H]+	0.999332513140556	HMDB0010167		Lipids and lipid-like molecules	Glycerophospholipids	Glycerophosphoserines	112276	95883.1	90462.1	649504	467281	409079	99540.5	508622	0.195706	0.00490934	2.74145
M606T87	605.54571	87.3790	diff	2-edahma [dmed-fahfa]	[M+H]+	0.784052627424311						41576.8	92786.8	75213.1	191955	289971	209189	69858.9	230372	0.303244	0.00892359	1.75536
M628T145	627.53294	144.5935	diff	2-epahpa [dmed-fahfa]	[M+H]+	0.701347399189353						1.76334e+06	1.82817e+06	1.67591e+06	798135	499470	445544	1.75581e+06	581050	3.02178	0.000575428	3.54449
M632T147	631.55777	146.7385	diff	2-erahpa [dmed-fahfa]	[M+H]+	0.786885544824564						42437.4	42830.2	40668.1	94786.2	122976	115420	41978.6	111061	0.377978	0.00121941	1.18065
M187T197	187.09570	196.5655	diff	2-methylbutyryl-l-carnitine	[M+H-C3H9N]+	0.938878462458363			Lipids and lipid-like molecules	Fatty Acyls	Fatty acid esters	346752	278506	239745	37186.4	23006.5	25915	288334	28702.6	10.0456	0.0011926	1.78411
M761T40	760.58300	39.6335	diff	2-oleoyl-1-palmitoyl-sn-glycero-3-phosphocholine	[M+H]+	0.99922407675005	HMDB0007972		Lipids and lipid-like molecules	Glycerophospholipids	Glycerophosphocholines	4.68154e+07	5.12223e+07	4.03592e+07	2.54641e+07	2.81145e+07	2.80213e+07	4.61323e+07	2.72e+07	1.69604	0.00443193	10.1034
M763T149	762.52455	149.1610	diff	2-oleoyl-1-palmitoyl-sn-glycero-3-phosphoserine	[M+H]+	0.998535048396732	HMDB0012357		Lipids and lipid-like molecules	Glycerophospholipids	Glycerophosphoserines	86157	72261.7	59807.2	260982	293512	271011	72741.9	275168	0.264354	7.89071e-05	1.9712
M228T164	228.09754	164.3210	diff	2'-deoxycytidine	[M+H]+	0.999356882860544	HMDB0000014	C00881	Nucleosides, nucleotides, and analogues	Pyrimidine nucleosides	Pyrimidine 2'-deoxyribonucleosides	1215.32	997.595	1004.11	107946	70042.6	61892.7	1072.34	79960.5	0.0134109	0.00512454	1.16484
M248T285	248.14956	284.6650	diff	3-hydroxybutyrylcarnitine	[M+H]+	0.999761969258595	HMDB0062735		Lipids and lipid-like molecules	Fatty Acyls	Fatty acid esters	1.39459e+06	1.51288e+06	1.1464e+06	91582.3	67859.5	66527.7	1.35129e+06	75323.2	17.9399	0.000296903	4.0066
M150T204	150.07657	203.7090	diff	3-methyladenine	[M+H]+	0.957640339200104	HMDB0011600	C00913	Organoheterocyclic compounds	Imidazopyrimidines	Purines and purine derivatives	90465.4	99999	114919	5244.09	4692.69	4257.67	101795	4731.48	21.5143	0.000167824	1.10384
M113T32_2	113.13202	32.4900	diff	3-octanol	[M+H-H2O]+	0.953467302108758	HMDB0030070	C17144	Lipids and lipid-like molecules	Fatty Acyls	Fatty alcohols	764995	1.00101e+06	802352	281203	181881	157604	856117	206896	4.13791	0.00140455	2.70309
M385T34	385.34419	33.7415	diff	4-cholestenone	[M+H]+	0.986524570873408	HMDB0000921	C00599	Lipids and lipid-like molecules	Steroids and steroid derivatives	Cholestane steroids	257423	483823	529616	55742.4	39244.2	25932.9	423621	40306.5	10.51	0.0105633	2.09712
M129T326_2	129.06527	326.0315	diff	4-ketopimelic acid	[M+H-CH2O2]+	0.716145989787293			Organic acids and derivatives	Keto acids and derivatives	Medium-chain keto acids and derivatives	679789	555604	618710	77985.2	54721.7	51925.6	618034	61544.2	10.0421	0.000111351	2.63162
M154T312	154.05787	311.8650	diff	4-nitroanisole	[M+H]+	0.829449438512395		C07555	Benzenoids	Benzene and substituted derivatives	Nitrobenzenes	462331	515613	460271	16250.4	13936.7	11127.2	479405	13771.4	34.8116	1.37849e-05	2.44359
M160T355	160.13259	355.3490	diff	5-aminovaleric acid betaine	[M+H]+	0.91638857958934			Lipids and lipid-like molecules	Fatty Acyls	Fatty acids and conjugates	1.97616e+06	1.85323e+06	1.82512e+06	179297	130370	128996	1.88484e+06	146221	12.8903	3.83923e-06	4.67968
M545T36	545.17123	36.0735	diff	5-heptenoic acid, 7-[(1r,2r,3r,5s)-3,5-dihydroxy-2-[(3r)-3-hydroxy-5-phenylpentyl]cyclopentyl]-, 4-(3-thioxo-3h-1,2-dithiol-5-yl)phenyl ester, (5z)-	[M+H-3H2O]+	0.996629767132576			Lipids and lipid-like molecules	Fatty Acyls	Eicosanoids	2445.04	12280.7	6348.81	206551	175091	156673	7024.84	179438	0.0391491	0.000313631	1.74786
M401T34_3	401.33989	34.3450	diff	7.alpha.,27-dihydroxycholesterol	[M+H-H2O]+	0.966275208704303		C06341	Lipids and lipid-like molecules	Steroids and steroid derivatives	Bile acids, alcohols and derivatives	900082	1.40991e+06	1.56702e+06	394274	339425	265682	1.29234e+06	333127	3.87942	0.00940964	3.13858
M223T239	223.07385	238.5910	diff	Acetamiprid	[M+H]+	0.707955576092655		C18507	Organoheterocyclic compounds	Pyridines and derivatives	Halopyridines	3076.91	4103.95	3492.52	315013	240634	180359	3557.79	245335	0.0145017	0.00342455	2.04087
M204T266	204.12334	265.9935	diff	Acetylcarnitine	[M+H]+	0.999755697558137		C02571	Lipids and lipid-like molecules	Fatty Acyls	Fatty acid esters	3.46649e+06	3.5089e+06	2.68093e+06	1.36164e+06	990416	1.19215e+06	3.21877e+06	1.1814e+06	2.72454	0.00215682	4.49098
M136T126	136.06094	126.3220	diff	Adenine	[M+H]+	0.997502754445646	HMDB0000034	C00147	Organoheterocyclic compounds	Imidazopyrimidines	Purines and purine derivatives	1.00773e+06	863633	860854	5099.19	4245.76	4369.8	910738	4571.58	199.217	4.8316e-05	3.42206
M268T131	268.10351	130.9625	diff	Adenosine	[M+H]+	0.999790158591805	HMDB0000050	C00212	Nucleosides, nucleotides, and analogues	Purine nucleosides		1.24039e+07	9.84728e+06	1.03227e+07	28935.3	14935.1	19867.7	1.0858e+07	21246	511.058	0.000159651	11.8285
M348T411	348.07020	411.0660	diff	Adenosine 5'-monophosphate	[M+H]+	0.999963760846798	HMDB0000045	C00020	Nucleosides, nucleotides, and analogues	Purine nucleotides	Purine ribonucleotides	5.11692e+06	4.86565e+06	4.29146e+06	2.39974e+06	1.40175e+06	1.67482e+06	4.75801e+06	1.82544e+06	2.6065	0.00159721	5.42935
M428T452	428.03556	452.3030	diff	Adenosine 5'-phosphosulfate (aps)	[M+H]+	0.999527505774036	HMDB0001003	C00224	Nucleosides, nucleotides, and analogues	Purine nucleotides	Purine ribonucleotides	853841	748949	633695	459060	230171	320350	745495	336527	2.21526	0.0113081	1.89783
M348T449	348.06875	448.6635	diff	Adenosine monophosphate (AMP)	(M+H)+	1	HMDB0000045	C00020	Nucleosides, nucleotides, and analogues	Purine nucleotides	Purine ribonucleotides	1.09502e+06	1.00113e+06	1.00633e+06	98072.9	89286.9	75182.8	1.03416e+06	87514.2	11.817	7.01868e-06	3.44541
M354T277_2	354.16766	276.8235	diff	Alitame	[M+Na]+	0.992674344210449			Organic acids and derivatives	Carboxylic acids and derivatives	Amino acids, peptides, and analogues	324.18	273.574	387.044	114390	197897	123494	328.266	145260	0.00225985	0.00539987	1.56291
M785T39	784.58182	39.1715	diff	Arachidonoylthiophosphorylcholine	[M+H]+	0.989421659694559			Organic nitrogen compounds	Organonitrogen compounds	Quaternary ammonium salts	7.36817e+06	7.37151e+06	7.68702e+06	2.0709e+06	1.57562e+06	1.67468e+06	7.47557e+06	1.77373e+06	4.2146	6.54503e-06	8.09839
M158T224_2	158.11701	224.2360	diff	Arginine	[M+H-NH3]+	0.977766618743602	HMDB0000517	C00062	Organic acids and derivatives	Carboxylic acids and derivatives	Amino acids, peptides, and analogues	610778	560630	500760	39624	31099.1	28683.8	557389	33135.7	16.8214	8.09941e-05	2.57401
M90T332	90.05462	331.6050	diff	beta-Alanine	(M+H)+	0.6037	HMDB0000056	C00099	Organic acids and derivatives	Carboxylic acids and derivatives	"Amino acids, peptides, and analogues"	254083	197621	205477	49662.1	40782.1	38844.4	219060	43096.2	5.08306	0.000609446	1.43725
M118T233_2	118.08598	232.6570	diff	Betaine	[M+H]+	0.9995937446595	HMDB0000043	C00719	Organic acids and derivatives	Carboxylic acids and derivatives	Amino acids, peptides, and analogues	6.79076e+06	6.92267e+06	6.20163e+06	3.80997e+06	3.40611e+06	3.58867e+06	6.63835e+06	3.60158e+06	1.84318	0.000265765	4.69643
M162T319_2	162.11235	319.3165	diff	Carnitine	[M+H]+	0.969700392653346	HMDB0000062	C00318	Organic nitrogen compounds	Organonitrogen compounds	Quaternary ammonium salts	1.57236e+07	1.55734e+07	1.46981e+07	1.78725e+06	1.80999e+06	1.59705e+06	1.53317e+07	1.73143e+06	8.85492	1.99263e-06	12.972
M104T355	104.10630	355.0280	diff	Choline	[M]+	0.910759310188755	HMDB0000097	C00114	Organic nitrogen compounds	Organonitrogen compounds	Quaternary ammonium salts	1.1075e+06	1.2193e+06	1.20594e+06	46419.3	30458.6	30002.1	1.17758e+06	35626.7	33.0533	5.67023e-06	3.82364
M132T313_2	132.07687	312.7640	diff	Creatine	[M+H]+	0.991082622925428	HMDB0000064	C00300	Organic acids and derivatives	Carboxylic acids and derivatives	Amino acids, peptides, and analogues	1.81922e+07	1.7588e+07	1.81149e+07	2.93621e+06	2.11243e+06	2.25382e+06	1.7965e+07	2.43415e+06	7.3804	1.04333e-06	13.7951
M114T132	114.06523	131.9725	diff	Creatinine	[M+H]+	0.99983009608745	HMDB0000562	C00791	Organic acids and derivatives	Carboxylic acids and derivatives	Amino acids, peptides, and analogues	806036	664089	723604	101111	70126.9	69375.4	731243	80204.6	9.11723	0.000105559	2.84051
M198T402	198.08380	402.1780	diff	Creatinol o-phosphate	[M+H]+	0.706317830830869			Organic acids and derivatives	Organic phosphoric acids and derivatives	Phosphate esters	140513	122360	136086	12560.8	8897.27	10938.2	132986	10798.8	12.315	2.5488e-05	1.23751
M218T60	218.21023	60.1900	diff	Cyclohexanamine, 1-phenyl-n-propyl-	[M+H]+	0.735855962315741			Organic nitrogen compounds	Organonitrogen compounds	Amines	62837.5	113142	57016.4	143252	132706	130624	77665.3	135528	0.573059	0.0337923	1.17152
M288T33_1	288.17383	33.3955	diff	Cyproheptadine	[M+H]+	0.863193972895212	HMDB0014578	C06935				5362.97	7914.39	3697.99	146304	96447.4	96470.5	5658.45	113074	0.050042	0.00297839	1.37172
M489T423_2	489.11339	423.1190	diff	Cytidine 5'-diphosphocholine	[M+H]+	0.995149764714057	HMDB0001413	C00307	Nucleosides, nucleotides, and analogues	Pyrimidine nucleotides	Pyrimidine ribonucleotides	1.44894e+06	2.44339e+06	3.5253e+06	188968	86372.2	96946	2.47254e+06	124095	19.9245	0.0173777	5.13729
M178T238	178.08523	237.6035	diff	D-glucosaminic acid	[M+H-H2O]+	0.975463788411178		C03752	Organic acids and derivatives	Carboxylic acids and derivatives	Amino acids, peptides, and analogues	141296	118498	110964	9071.8	8043.06	7617.74	123586	8244.2	14.9906	0.000225881	1.20342
M147T371	147.07560	371.3770	diff	D-glutamine	[M+H]+	0.999280649566425	HMDB0003423	C00064	Organic acids and derivatives	Carboxylic acids and derivatives	Amino acids, peptides, and analogues	18851.2	97561.7	17265.3	153503	115966	113326	44559.4	127598	0.349216	0.0481263	1.25439
M116T524	116.06988	524.1340	diff	D-ornithine	[M+H-NH3]+	0.994770947373161	HMDB0003374	C00515	Organic acids and derivatives	Carboxylic acids and derivatives	Amino acids, peptides, and analogues	423626	470014	416777	131073	139958	176419	436806	149150	2.92863	0.000188085	1.72111
M136T330	136.06169	330.2750	diff	Deoxyadenosine	[M+H-C5H8O3]+	0.993529207119377	HMDB0000101	C00559	Nucleosides, nucleotides, and analogues	Purine nucleosides	Purine 2'-deoxyribonucleosides	333570	416983	313103	765410	943808	1.09955e+06	354552	936256	0.378691	0.00461074	3.41668
M146T347_2	146.11725	347.1480	diff	Deoxycarnitine	[M+H]+	0.891869939923102	HMDB0006831		Lipids and lipid-like molecules	Fatty Acyls	Fatty acids and conjugates	4.67682e+06	4.41986e+06	3.34516e+06	432000	286384	265351	4.14728e+06	327912	12.6475	0.00074751	6.87404
M152T220	152.05596	220.0710	diff	Deoxyguanosine	[M+H-C5H8O3]+	0.99033840287691	HMDB0000085	C00330	Nucleosides, nucleotides, and analogues	Purine nucleosides	Purine 2'-deoxyribonucleosides	190683	122071	164289	2975.91	3210.34	3089.24	159014	3091.83	51.4304	0.00145514	1.40643
M279T32	279.15888	32.4565	diff	Dibutyl phthalate	[M+H]+	0.999722686565474	HMDB0033244	C14214	Benzenoids	Benzene and substituted derivatives	Benzoic acids and derivatives	2.46426e+06	4.57039e+06	2.84531e+06	1.11576e+06	667899	529926	3.29332e+06	771196	4.27041	0.0198574	5.13168
M70T279	70.06511	278.6360	diff	Diethanolamine	(M+H-2H2O)+	0.6421	HMDB0004437	C06772	Organic nitrogen compounds	Organonitrogen compounds	Amines	1.7629e+06	1.91054e+06	1.81422e+06	844295	848562	777889	1.82922e+06	823582	2.22105	3.31648e-05	3.01611
M391T32_2	391.28362	32.4900	diff	Dioctyl phthalate	[M+H]+	0.977766719699614		C14227	Benzenoids	Benzene and substituted derivatives	Benzoic acids and derivatives	6.87723e+06	1.70683e+07	1.2835e+07	4.46402e+06	2.92546e+06	2.2307e+06	1.22602e+07	3.20672e+06	3.82327	0.0403682	9.38079
M148T373_2	148.06032	373.3975	diff	DL-Glutamic acid	[M+H]+	0.999523573425391	HMDB0060475	C00025	Organic acids and derivatives	Carboxylic acids and derivatives	Amino acids, peptides, and analogues	3.02297e+06	2.35106e+06	2.18018e+06	1.5553e+06	1.10661e+06	1.07847e+06	2.51807e+06	1.24679e+06	2.01964	0.0132952	3.2467
M116T279_2	116.07068	278.7885	diff	DL-proline	[M+H]+	0.999731656162647	HMDB0000162	C00148	Organic acids and derivatives	Carboxylic acids and derivatives	Amino acids, peptides, and analogues	3.42109e+06	3.38415e+06	3.25518e+06	1.51314e+06	1.56625e+06	1.41998e+06	3.35347e+06	1.49979e+06	2.23596	9.56383e-06	4.08948
M229T263	229.15389	263.3690	diff	Dl-tmap	[M]+	0.780471691340248			Organic acids and derivatives	Carboxylic acids and derivatives	Amino acids, peptides, and analogues	194688	186487	183745	53223.7	32951.6	33461	188307	39878.8	4.72198	3.72458e-05	1.32299
M270T50	270.11158	50.1560	diff	Furalaxyl	[M+H-CH4O]+	0.854504946365287		C10941	Benzenoids	Benzene and substituted derivatives	Anilides	1155.32	728.659	1248.15	88996.7	57436.7	39533.4	1044.04	61988.9	0.0168424	0.0135346	1.01105
M146T323_2	146.09226	323.2935	diff	G-guanidinobutyrate	[M+H]+	0.969650831468809	HMDB0003464	C01035	Organic acids and derivatives	Carboxylic acids and derivatives	Amino acids, peptides, and analogues	1.14284e+06	1.0172e+06	1.03976e+06	61697.6	52134.8	51910.1	1.0666e+06	55247.5	19.3058	1.28776e-05	3.58525
M276T261_2	276.10001	260.9985	diff	Gln-glu	[M+H]+	0.97078691253597			Organic acids and derivatives	Carboxylic acids and derivatives	Amino acids, peptides, and analogues	2431.74	1280.34	752.822	304170	283650	206813	1488.3	264878	0.00561882	0.000885453	2.13833
M83T326	83.06003	326.0315	diff	Glutaraldehyde	[M+H-H2O]+	0.997151225497949	HMDB0029599	C12518	Organic oxygen compounds	Organooxygen compounds	Carbonyl compounds	186796	165279	182004	29714.8	24063.6	24077.6	178026	25952	6.85982	2.35064e-05	1.35936
M258T355	258.11014	354.9945	diff	Glycerophosphocholine	[M+H]+	0.996426424829192	HMDB0000086	C00670	Lipids and lipid-like molecules	Glycerophospholipids	Glycerophosphocholines	4.32583e+07	4.91926e+07	4.66336e+07	993556	682469	667530	4.63615e+07	781185	59.3476	1.2101e-05	24.2189
M152T185_2	152.05610	185.0600	diff	Guanine	[M+H]+	0.991470807329759	HMDB0000132	C00242	Organoheterocyclic compounds	Imidazopyrimidines	Purines and purine derivatives	414957	298214	352332	13339.7	3713.91	8653.52	355168	8569.04	41.4478	0.0005125	2.10482
M364T449	364.06355	448.6380	diff	Guanosine 5'-monophosphate	[M+H]+	0.986207098179991	HMDB0001397	C00144	Nucleosides, nucleotides, and analogues	Purine nucleotides	Purine ribonucleotides	123596	122906	126283	34481.7	17336.3	21001	124262	24273	5.11935	4.69658e-05	1.08965
M156T406	156.07618	405.5900	diff	Histidine	[M+H]+	0.998037594821592	HMDB0000177	C00135	Organic acids and derivatives	Carboxylic acids and derivatives	Amino acids, peptides, and analogues	523240	458158	378663	217958	76741.9	168367	453354	154356	2.93707	0.00706009	1.7304
M132T328	132.06464	328.1050	diff	Hydroxyproline	[M+H]+	0.88153586747819	HMDB0000725	C01157	Organic acids and derivatives	Carboxylic acids and derivatives	Amino acids, peptides, and analogues	952029	832441	829748	37891.5	20456.9	36799	871406	31715.8	27.4755	3.26405e-05	3.27606
M137T133_2	137.04544	133.4060	diff	Hypoxanthine	[M+H]+	0.988767842882624	HMDB0000157	C00262	Organoheterocyclic compounds	Imidazopyrimidines	Purines and purine derivatives	3.24827e+06	2.61315e+06	2.00314e+06	81038.8	22838.3	51734.3	2.62152e+06	51870.5	50.5398	0.00203432	5.67366
M284T355	284.10522	354.8160	diff	Ile-Asn	(M+K)+	0.7064						94674.2	95438.3	81076.3	3154.69	3062.86	3386.58	90396.2	3201.38	28.2367	4.82831e-05	1.05473
M246T197_1	246.17048	196.6065	diff	Isovaleryl-l-carnitine	[M+H]+	0.996636524514851			Lipids and lipid-like molecules	Fatty Acyls	Fatty acid esters	2.25025e+07	1.95796e+07	1.6771e+07	2.61008e+06	1.75238e+06	1.82008e+06	1.96177e+07	2.06085e+06	9.51924	0.000470893	14.7021
M90T312	90.05464	312.4150	diff	L-Alanine	(M+H)+	0.9997	HMDB0000161	C00041	Organic acids and derivatives	Carboxylic acids and derivatives	"Amino acids, peptides, and analogues"	856518	788306	819767	209662	155464	159860	821530	174995	4.69458	1.61974e-05	2.75444
M162T349	162.11146	349.2385	diff	L-carnitine	[M+H]+	0.877120112093004	HMDB0062496	C00318	Organic nitrogen compounds	Organonitrogen compounds	Quaternary ammonium salts	649068	822123	575460	68010.9	61780.7	57096.2	682217	62295.9	10.9512	0.00106417	2.76117
M427T463_2	427.09116	462.6315	diff	L-cysteine-glutathione disulfide	[M+H]+	0.872960180078442			Organic acids and derivatives	Carboxylic acids and derivatives	Amino acids, peptides, and analogues	47613	37595.5	47274.5	383890	290481	259124	44161	311165	0.141921	0.00208057	2.2007
M132T320	132.10038	320.1150	diff	L-Leucine	(M+H)+	0.8026	HMDB0000687	C00123	Organic acids and derivatives	Carboxylic acids and derivatives	"Amino acids, peptides, and analogues"	1.23456e+06	1.23105e+06	1.13249e+06	8957.35	8617.71	7741.54	1.19936e+06	8438.87	142.124	3.71681e-06	3.92524
M400T122	400.34007	121.6090	diff	L-palmitoylcarnitine	[M+H]+	0.999224224076049	HMDB0000222	C02990	Lipids and lipid-like molecules	Fatty Acyls	Fatty acid esters	1.36938e+06	1.08173e+06	1.38337e+06	143551	115139	154282	1.27816e+06	137658	9.28508	0.000324042	3.73561
M218T240_1	218.13863	240.2345	diff	L-propionylcarnitine	[M+H]+	0.999866749985694	HMDB0062514		Lipids and lipid-like molecules	Fatty Acyls	Fatty acid esters	2.75557e+06	3.21717e+06	2.80564e+06	1.012e+06	905769	895134	2.92613e+06	937635	3.12075	0.000191686	4.62009
M120T327	120.06484	327.2090	diff	L-threonine	[M+H]+	0.994694442630024	HMDB0004041	C05519	Organic acids and derivatives	Carboxylic acids and derivatives	Amino acids, peptides, and analogues	35082.7	40663	32813	209375	129313	132587	36186.2	157092	0.230351	0.0100027	1.49165
M132T222	132.10130	222.2230	diff	Leucine	[M+H]+	0.973438985657005	HMDB0000687	C00123	Organic acids and derivatives	Carboxylic acids and derivatives	Amino acids, peptides, and analogues	684551	572639	492130	398212	200272	171438	583106	256640	2.27208	0.0226207	1.74962
M424T120	424.33950	119.9595	diff	Linoleoylcarnitine	[M+H]+	0.966442079371975	HMDB0006469		Lipids and lipid-like molecules	Fatty Acyls	Fatty acid esters	194921	169858	153500	11532.2	4192.11	8664.27	172760	8129.54	21.2508	0.000176346	1.44535
M520T144	520.33591	144.4455	diff	Lpc 18:2	[M+H]+	0.960329712334915			Lipids and lipid-like molecules	Glycerophospholipids	Glycerophosphocholines	114458	152366	65767.4	12669.9	10534.9	9822.3	110864	11009.1	10.0702	0.0163768	1.05976
M243T54	243.08667	53.6980	diff	Lumichrome	[M+H]+	0.982069075618525		C01727	Organoheterocyclic compounds	Pteridines and derivatives	Alloxazines and isoalloxazines	127694	178852	79615.3	9708.63	8009.22	6599.22	128720	8105.69	15.8802	0.0136124	1.18371
M372T127_2	372.30879	126.7780	diff	Myristoyl-l-carnitine	[M+H]+	0.994908993068041	HMDB0005066		Lipids and lipid-like molecules	Fatty Acyls	Fatty acid esters	219184	212527	212169	35972.1	27282.3	29342.7	214627	30865.7	6.95356	7.65547e-07	1.49755
M110T444	110.07061	444.2480	diff	N-.alpha.-(tert-butoxycarbonyl)-l-histidine	[M+H-C6H10O4]+	0.791542446646804			Organic acids and derivatives	Carboxylic acids and derivatives	Amino acids, peptides, and analogues	505571	222456	347936	43014.8	55095.5	79722.8	358654	59277.7	6.0504	0.0222812	1.80962
M305T429	305.09701	429.0010	diff	N-Acetyl-Asp-Glu	[M+H]+	0.98475416556697	HMDB0001067	C12270	Organic acids and derivatives	Carboxylic acids and derivatives	Amino acids, peptides, and analogues	224054	179265	170164	4103.08	1781.35	2099.98	191161	2661.47	71.8254	0.000348694	1.55425
M204T414	204.08597	413.6760	diff	N-acetyl-d-glucosamine	[M+H-H2O]+	0.969633171575562	HMDB0000215	C00140	Organic oxygen compounds	Organooxygen compounds	Carbohydrates and carbohydrate conjugates	836571	850431	757241	67674.9	55784.9	54549.9	814748	59336.5	13.731	1.35002e-05	3.08519
M814T122	813.68105	122.1255	diff	N-nervonoyl-d-erythro-sphingosylphosphorylcholine	[M+H]+	0.998973957877847	HMDB0012107		Lipids and lipid-like molecules	Sphingolipids	Phosphosphingolipids	784890	1.04611e+06	502709	7.63681e+06	8.1615e+06	8.13077e+06	777902	7.97636e+06	0.097526	6.35717e-06	11.4332
M426T118_2	426.35578	118.3220	diff	Oleoyl-l-carnitine	[M+H]+	0.993690785101925	HMDB0005065		Lipids and lipid-like molecules	Fatty Acyls	Fatty acid esters	1.06883e+06	876657	951811	147910	67430	125087	965767	113476	8.51078	0.00015051	3.24235
M704T129	703.57249	128.5245	diff	Palmitoyl sphingomyelin	[M+H]+	0.998342135282447	HMDB0061712		Lipids and lipid-like molecules	Sphingolipids	Phosphosphingolipids	7.06534e+06	1.16567e+07	5.95376e+06	4.59745e+07	3.85663e+07	3.53766e+07	8.22527e+06	3.99725e+07	0.205773	0.000904428	24.3771
M184T467	184.07309	466.8460	diff	Phosphocholine	[M+H]+	0.985517141846704	HMDB0001565	C00588	Organic nitrogen compounds	Organonitrogen compounds	Quaternary ammonium salts	1.46792e+07	1.5972e+07	2.08867e+07	3.0337e+07	3.859e+07	3.63537e+07	1.71793e+07	3.50936e+07	0.489529	0.00448615	19.6185
M170T84	170.08010	84.3890	diff	Pyridoxine	[M+H]+	0.996956340258693	HMDB0000239	C00314	Organoheterocyclic compounds	Pyridines and derivatives	Pyridoxines	59419.9	174910	94113.7	2960.35	3935.42	1540.31	109481	2812.03	38.9332	0.0356249	1.12081
M140T233	140.06729	232.6295	diff	Ronidazole	[M+H-CH3O2N]+	0.754687717440957			Organoheterocyclic compounds	Azoles	Imidazoles	217364	149827	176708	63904.1	38840.2	37743.6	181300	46829.3	3.8715	0.0032811	1.23684
M293T243_2	293.12656	243.0445	diff	Rucaparib	[M+H-CH5N]+	0.868418154752496			Organoheterocyclic compounds	Indoles and derivatives	Indoles	1215.89	928.176	1289.34	145886	140406	114773	1144.47	133688	0.00856073	0.000158826	1.52575
M137T255	137.07062	255.2670	diff	Siduron	[M+H-C7H12]+	0.900624115351437		C18435	Benzenoids	Benzene and substituted derivatives	N-phenylureas	1.86143e+07	1.98909e+07	2.09221e+07	14781	17377.5	20827.9	1.98091e+07	17662.1	1121.56	7.70293e-06	15.9901
M238T364	238.04403	363.7090	diff	Sn-glycerol-3-phosphoethanolamine	[M+Na]+	0.964920643127796		C01233	Lipids and lipid-like molecules	Glycerophospholipids	Glycerophosphoethanolamines	139168	148338	142005	5850.15	4744.23	4855.27	143170	5149.88	27.8007	9.20484e-07	1.32892
M126T255_2	126.02195	254.7600	diff	Taurine	[M+H]+	0.996814324758317	HMDB0000251	C00245	Organic acids and derivatives	Organic sulfonic acids and derivatives	Organosulfonic acids and derivatives	5.6612e+06	5.05193e+06	5.24151e+06	2.34143e+06	1.6618e+06	1.76135e+06	5.31821e+06	1.92153e+06	2.7677	0.000257775	5.94344
M416T34_2	416.34948	34.4210	diff	Tomatidin	[M+H]+	0.960608413300483		C10826	Lipids and lipid-like molecules	Steroids and steroid derivatives	Steroidal alkaloids	175982	312406	255713	5037.19	3408.5	5089.16	248034	4511.62	54.9766	0.00353788	1.74622
M425T35	425.27861	35.1755	diff	Turkesterone	[M+H-4H2O]+	0.858425129150901			Lipids and lipid-like molecules	Steroids and steroid derivatives	Bile acids, alcohols and derivatives	16878.9	4961.07	17133	117095	78654.5	87549.6	12991	94433.1	0.137568	0.00269222	1.21299
M536T125	536.40366	124.9180	nodiff	.alpha.-tocopherol nicotinate	[M+H]+	0.964802285940723		C12981	Lipids and lipid-like molecules	Prenol lipids	Quinone and hydroquinone lipids	14040.8	23088.3	12748.3	23316.1	16730.8	18190.1	16625.8	19412.4	0.856454	0.505796	0.329679
M486T401	486.22727	401.2370	nodiff	.beta.-d-glucopyranosiduronic acid, 5-[3-[(2,2,3,3-tetramethylcyclopropyl)carbonyl]-1h-indol-1-yl]pentyl	[M+H-H2O]+	0.809338199512481			Lipids and lipid-like molecules	Fatty Acyls	Fatty acyl glycosides	1489.34	2258.14	1009.84	1902.84	1655.99	1316.01	1585.77	1624.95	0.975892	0.926949	0.075816
M357T515	357.24768	514.9960	nodiff	.beta.-estradiol 17-valerate	[M+H]+	0.86829184623995		C12859	Lipids and lipid-like molecules	Steroids and steroid derivatives	Steroid esters	80858.1	78154.1	77033	7064.76	5524.48	5866.61	78681.7	6151.95	12.7897	4.91392e-07	0.955443
M402T55_2	402.24104	55.2380	nodiff	.beta.-estradiol 3,17-dipropionate	[M+NH4]+	0.900361536497786		C13077	Lipids and lipid-like molecules	Steroids and steroid derivatives	Steroid esters	259.642	54.283	323.711	27120.2	16304.8	15710.7	212.545	19711.9	0.0107826	0.00626599	0.578142
M130T420	130.08550	420.1020	nodiff	.beta.-homoproline	[M+H]+	0.744864072205192						3474.43	916.875	841.05	3311.5	9760.43	4172.86	1744.12	5748.26	0.303417	0.142715	0.243321
M744T483	744.07882	483.2805	nodiff	.beta.-nicotinamide adenine dinucleotide phosphate	[M+H]+	0.991810035908081	HMDB0000221	C00006				61744.9	53120.7	55144.6	24113.7	17543.1	19917.6	56670	20524.8	2.76105	0.000365559	0.610436
M104T295	104.06991	294.9970	nodiff	.gamma.-aminobutyric acid	[M+H]+	0.721762028467933	HMDB0000112	C00334	Organic acids and derivatives	Carboxylic acids and derivatives	Amino acids, peptides, and analogues	80931.5	69803	76398.5	6522.55	6482.71	7741.13	75711	6915.46	10.9481	2.97026e-05	0.925081
M276T442	276.15372	442.0210	nodiff	.gamma.-l-glu-.epsilon.-l-lys	[M+H]+	0.879227674737561	HMDB0003869	C21730	Organic acids and derivatives	Carboxylic acids and derivatives	Amino acids, peptides, and analogues	4905.41	4444.5	4100.69	10804.9	6098.88	5302.72	4483.53	7402.17	0.605705	0.167356	0.257088
M168T224_2	168.11184	224.3020	nodiff	(-)-.alpha.-kainic acid	[M+H-CH2O2]+	0.781555713144341	HMDB0001431	C12819	Organic acids and derivatives	Carboxylic acids and derivatives	Amino acids, peptides, and analogues	4058.97	1836.06	4534.32	10676.1	14046.7	8832.79	3476.45	11185.2	0.310809	0.0113816	0.375032
M443T260	443.08035	259.6270	nodiff	(-)-catechin gallate	[M+H]+	0.996702827023494	HMDB0037944		Phenylpropanoids and polyketides	Flavonoids	Flavans	314.098	79.5243	224.929	777.207	767.422	638.941	206.184	727.857	0.283275	0.00307257	0.0996154
M152T324	152.06905	323.6050	nodiff	(-)-norepinephrine	[M+H-H2O]+	0.969882560566517	HMDB0000216	C00547	Benzenoids	Phenols	Benzenediols	5564.93	8457.87	4605.86	7508.59	4995.03	5104.49	6209.55	5869.37	1.05796	0.822301	0.117564
M141T279	141.06490	279.1190	nodiff	(-)-quebrachitol	[M+H-3H2O]+	0.912352548407856	HMDB0034221	C08257	Organic oxygen compounds	Organooxygen compounds	Alcohols and polyols	57093.8	50111	52544.6	7521.1	7155.3	6971.8	53249.8	7216.07	7.37934	2.34118e-05	0.749503
M359T408	359.15676	408.0710	nodiff	(-)-riboflavin	[M+H-H2O]+	0.98296333996263	HMDB0000244	C00255	Organoheterocyclic compounds	Pteridines and derivatives	Alloxazines and isoalloxazines	2634.31	1633.17	2250.56	2122.52	1639.21	1213.93	2172.68	1658.55	1.30998	0.260231	0.0649203
M545T385	545.30110	384.5740	nodiff	((4r)-4-((3r,5s,7r,9s,10s,12s,13r,14s,17r)-3,7,12-trihydroxy-10,13-dimethylhexadecahydro-1h-cyclopenta[a]phenanthren-17-yl)pentanoyl)glycylglycine	[M+Na]+	0.830196216279803			Lipids and lipid-like molecules	Steroids and steroid derivatives	Bile acids, alcohols and derivatives	1268.45	1573.43	1285.94	371.685	253.134	219.974	1375.94	281.598	4.88619	0.000554822	0.112951
M430T33	430.37592	33.1030	nodiff	(+)-.alpha.-tocopherol	[M]+	0.764707529140936	HMDB0001893	C02477	Lipids and lipid-like molecules	Prenol lipids	Quinone and hydroquinone lipids	169232	398225	175254	52534.1	41605.1	39342.5	247571	44493.9	5.56415	0.0545857	1.45062
M153T587	153.13749	587.1400	nodiff	(+)-camphor	[M+H]+	0.835165156970832	HMDB0059838	C00808	Lipids and lipid-like molecules	Prenol lipids	Monoterpenoids	4813.18	4536.02	6606.83	4613.17	5906.96	5094.15	5318.68	5204.76	1.02189	0.886756	0.123707
M403T390	403.17888	390.4460	nodiff	(+)-cloprostenol methyl ester	[M+H-2H2O]+	0.964990716242579			Lipids and lipid-like molecules	Fatty Acyls	Eicosanoids	1318.31	2149.1	1699.18	3425.2	2519.77	3250.64	1722.2	3065.2	0.561853	0.0215588	0.17412
M295T35_1	295.11583	35.0495	nodiff	(1e,4e)-1,5-bis(4-methoxyphenyl)penta-1,4-dien-3-one	[M+H]+	0.83205671949112			Benzenoids	Phenol ethers	Anisoles	28601.1	40707.1	18458.8	31663.3	45472.6	85974	29255.7	54370	0.538085	0.22502	0.697781
M439T402	439.14323	401.8110	nodiff	(2r,3s,4s,5r,6r)-5-[(2s,3r,4r)-3,4-dihydroxy-4-(hydroxymethyl)oxolan-2-yl]oxy-2-(hydroxymethyl)-6-(2-phenylethoxy)oxane-3,4-diol	[M+Na]+	0.999703516941948			Organic oxygen compounds	Organooxygen compounds	Carbohydrates and carbohydrate conjugates	1593.35	1542.22	1321.2	1308.99	1246.7	2250.73	1485.59	1602.14	0.927253	0.745703	0.0765867
M257T165	257.09873	165.3795	nodiff	(2r)-5-methoxy-2-methyl-2,3,8,9-tetrahydrofuro[2,3-h]chromen-4-one	[M+Na]+	0.870841236047623			Organoheterocyclic compounds	Benzopyrans	1-benzopyrans	2787.45	3857.1	2330.33	6559.28	5440.36	4631.97	2991.63	5543.87	0.539628	0.0237999	0.239129
M335T416	335.07236	415.6480	nodiff	(2s,3s)-3,5,7-trihydroxy-6-methyl-2-(3,4,5-trihydroxyphenyl)-2,3-dihydrochromen-4-one	[M+H]+	0.703556990605617			Phenylpropanoids and polyketides	Flavonoids	Flavans	57060.3	67032.7	92033.2	20144.7	12755.1	11809.4	72042.1	14903	4.83405	0.00598555	0.784285
M365T350	365.10360	349.8140	nodiff	(7e,13e)-9,15-dihydroxy-4,10,16-trimethyl-1,5,11-trioxacyclohexadeca-7,13-diene-2,6,12-trione	[M+Na]+	0.999134661596966						9173.19	9315.12	8977.92	29906	19151.1	17035	9155.41	22030.7	0.415575	0.0319702	0.50676
M247T221	247.09308	220.7110	nodiff	(e,2s,3r)-5-[3-hydroxy-2-(hydroxymethyl)phenyl]pent-4-ene-2,3-diol	[M+Na]+	0.807338245604026						6998.31	6418.57	5630.38	2860.59	4114.75	4074.3	6349.09	3683.22	1.72379	0.00954811	0.106255
M363T261	363.08772	260.5215	nodiff	(e)-1-(2,4-dihydroxyphenyl)-3-[4-(3-methylbut-2-enoxy)phenyl]prop-2-en-1-one	[M+K]+	0.800882293022748			Phenylpropanoids and polyketides	Linear 1,3-diarylpropanoids	Chalcones and dihydrochalcones	1144.12	759.97	726.325	4388.28	3572.79	3131.37	876.805	3697.48	0.237136	0.00197265	0.230775
M362T55	362.32464	55.1260	nodiff	(r)-(+)-arachidonyl-1'-hydroxy-2'-propylamide	[M+H]+	0.862647856618596			Lipids and lipid-like molecules	Fatty Acyls	Fatty amides	39410.7	56138.5	41827	75728	56798.2	54051	45792	62192.4	0.736296	0.128653	0.689009
M153T34_2	153.12663	33.7910	nodiff	(r)-(+)-citronellic acid	[M+H-H2O]+	0.718920966207779	HMDB0035837	C16462	Lipids and lipid-like molecules	Prenol lipids	Monoterpenoids	4944.11	7591.29	2399.84	5632.87	5479.57	2279.99	4978.41	4464.14	1.1152	0.795332	0.0644119
M693T146	692.52058	145.7710	nodiff	[1-hexadecanoyloxy-3-phosphonooxypropan-2-yl]octadec-9-enoate	[M+NH4]+	0.900093999204218			Lipids and lipid-like molecules	Glycerophospholipids	Glycerophosphates	21925.7	18181.8	16897	28144.7	27352	29769.6	19001.5	28422.1	0.668547	0.00483871	0.496008
M547T259	547.17000	259.4180	nodiff	[4a,7-dihydroxy-7-methyl-1-[3,4,5-trihydroxy-6-(hydroxymethyl)oxan-2-yl]oxy-1,5,6,7a-tetrahydrocyclopenta[c]pyran-5-yl] (e)-3-(4-methoxyphenyl)prop-2-enoate	[M+Na]+	0.712267839532902			Lipids and lipid-like molecules	Prenol lipids	Terpene glycosides	69.4796	225.075	23.2151	3046.2	3728.98	3032.38	105.923	3269.19	0.0324004	0.000184919	0.236666
M369T422	369.00486	422.3815	nodiff	1-.beta.-d-arabinofuranosyluracil 5'-monophosphate	[M-H+2Na]+	0.940683798765412			Nucleosides, nucleotides, and analogues	Pyrimidine nucleotides	Pyrimidine ribonucleotides	3126.56	1636.78	1752.87	3874.16	3433.45	3799.72	2172.07	3702.45	0.586659	0.0370558	0.187085
M194T292	194.11654	291.6375	nodiff	1-(1',3'-benzodioxol-5'-yl)-2-butanamine	[M+H]+	0.939513532791272						93031.3	156103	102398	156117	173014	153597	117177	160909	0.72822	0.100701	1.15328
M480T135	480.34156	134.9320	nodiff	1-(1z-hexadecenyl)-sn-glycero-3-phosphocholine	[M+H]+	0.975377598284252	HMDB0010407		Lipids and lipid-like molecules	Glycerophospholipids	Glycerophosphocholines	34320.3	57999.8	49875.5	76162.7	59198.4	57699.5	47398.5	64353.5	0.736533	0.136785	0.697085
M773T42	772.61215	41.9930	nodiff	1-(1z-octadecenyl)-2-(9z-octadecenoyl)-sn-glycero-3-phosphocholine	[M+H]+	0.919083990027149	HMDB0011243		Lipids and lipid-like molecules	Glycerophospholipids	Glycerophosphocholines	688869	884065	1.19287e+06	754200	141877	494353	921934	463477	1.98917	0.117286	1.52058
M508T147	508.37225	146.6240	nodiff	1-(1z-octadecenyl)-sn-glycero-3-phosphocholine	[M+H]+	0.90513829520754	HMDB0013122		Lipids and lipid-like molecules	Glycerophospholipids	Glycerophosphocholines	87882.3	74623.7	80887.7	70011.3	56441.2	33686	81131.2	53379.5	1.5199	0.069476	0.352092
M510T144	510.35294	143.8970	nodiff	1-heptadecanoyl-sn-glycero-3-phosphocholine	[M+H]+	0.79697771159587	HMDB0012108		Lipids and lipid-like molecules	Glycerophospholipids	Glycerophosphocholines	54562.9	47020	29415.3	38754.8	25870.2	19272.5	43666.1	27965.8	1.56141	0.169968	0.265727
M397T432	397.25399	431.8040	nodiff	1-hexadecyl lysophosphatidic acid	[M+H]+	0.755784096944798	HMDB0062325		Lipids and lipid-like molecules	Glycerophospholipids	Glycerophosphates	1448.02	1177.87	1055.03	754.433	639.34	661.527	1226.97	685.1	1.79094	0.0111005	0.0580803
M769T71	768.58071	71.0510	nodiff	1-hexadecyl-2-(5z,8z,11z,14z-eicosatetraenoyl)-sn-glycero-3-phosphocholine	[M+H]+	0.872693323841927			Lipids and lipid-like molecules	Glycerophospholipids	Glycerophosphocholines	1.14189e+06	1.54971e+06	1.66827e+06	1.50837e+06	1.29079e+06	1.20321e+06	1.45329e+06	1.33413e+06	1.08932	0.551331	1.80998
M771T89	770.59835	88.7290	nodiff	1-hexadecyl-2-(8z,11z,14z-eicosatrienoyl)-sn-glycero-3-phosphocholine	[M+H]+	0.892936090146406			Lipids and lipid-like molecules	Glycerophospholipids	Glycerophosphocholines	148972	277523	189672	271435	232551	264484	205389	256157	0.80181	0.270914	1.33762
M747T77	746.59396	77.2255	nodiff	1-hexadecyl-2-(9z-octadecenoyl)-sn-glycero-3-phosphocholine	[M+H]+	0.980693713430181			Lipids and lipid-like molecules	Glycerophospholipids	Glycerophosphocholines	2.98994e+06	6.14321e+06	3.63522e+06	7.92613e+06	6.13789e+06	6.30732e+06	4.25612e+06	6.79045e+06	0.626781	0.0860181	7.84029
M482T149	482.35596	148.6735	nodiff	1-hexadecyl-sn-glycero-3-phosphocholine	[M+H]+	0.9796008975032			Lipids and lipid-like molecules	Glycerophospholipids	Glycerophosphocholines	81423.3	50154.3	103467	124896	162723	53317	78348.1	113645	0.689409	0.377732	0.781476
M242T66	242.28341	65.9960	nodiff	1-hexadecylamine	[M+H]+	0.988087508461197			Organic nitrogen compounds	Organonitrogen compounds	Amines	3275.43	4071.76	4628.87	3566.7	1863.14	2512.71	3992.02	2647.52	1.50784	0.100866	0.0509163
M608T133	608.45995	133.1960	nodiff	1-lignoceroyl-2-hydroxy-sn-glycero-3-phosphocholine	[M+H]+	0.988733919794234	HMDB0010405		Lipids and lipid-like molecules	Glycerophospholipids	Glycerophosphocholines	15992.7	20376.4	12846.6	4472.76	2182.66	1918.48	16405.3	2857.97	5.74018	0.00434984	0.394101
M620T222	619.52270	222.3680	nodiff	1-linoleoyl-2-oleoyl-rac-glycerol	[M+H]+	0.910168245832079			Lipids and lipid-like molecules	Fatty Acyls	Lineolic acids and derivatives	81.3681	105.045	167.978	312.755	693.793	1025.84	118.131	677.461	0.174372	0.054435	0.0973543
M170T375	170.09129	374.9220	nodiff	1-methyl-l-histidine	[M+H]+	0.87064530722173	HMDB0000001	C01152	Organic acids and derivatives	Carboxylic acids and derivatives	Amino acids, peptides, and analogues	275723	264856	575140	41861.6	140430	83322	371907	88537.9	4.20053	0.0550392	1.55119
M282T247	282.11850	246.8600	nodiff	1-methyladenosine	[M+H]+	0.996151485506538	HMDB0003331	C02494	Nucleosides, nucleotides, and analogues	Purine nucleosides		50876.6	22609.2	25671.1	19448.5	12836.1	14327.1	33052.3	15537.2	2.1273	0.128955	0.381111
M170T426	170.09138	425.7255	nodiff	1-Methylhistidine	(M+H)+	0.804	HMDB0000001/HMDB0000479	C01152	Organic acids and derivatives	Carboxylic acids and derivatives	"Amino acids, peptides, and analogues"	138847	218427	120513	295645	181192	27084.7	159262	167974	0.948138	0.921846	0.661799
M245T35	245.22522	35.0360	nodiff	1-monolinoleoyl-rac-glycerol	[M+H-C3H10O4]+	0.902284510693221			Lipids and lipid-like molecules	Fatty Acyls	Lineolic acids and derivatives	40378.5	112302	44142.3	39560.3	9465.42	9874.99	65607.5	19633.6	3.3416	0.14464	0.569908
M468T150	468.30563	149.9770	nodiff	1-myristoyl-sn-glycero-3-phosphocholine	[M+H]+	0.897750144622786	HMDB0010379		Lipids and lipid-like molecules	Glycerophospholipids	Glycerophosphocholines	33274.4	22870.3	19918.9	34851.8	30010.7	25673.9	25354.5	30178.8	0.840144	0.375372	0.433197
M496T164	496.37813	164.0400	nodiff	1-o-hexadecyl-2-c-methyl-3-phosphatidylcholine	[M+H]+	0.941970648976148						959.742	782.641	1223.29	816.773	1109.87	910.306	988.558	945.65	1.04537	0.794949	0.0472517
M550T118	550.38274	117.9370	nodiff	1-o-hexadecyl-2-o-(2e-butenoyl)-sn-glyceryl-3-phosphocholine	[M+H]+	0.995895391141482			Lipids and lipid-like molecules	Glycerophospholipids	Glycerophosphocholines	905.829	2965.39	746.807	25529.4	17926.2	20508.1	1539.34	21321.3	0.0721976	0.00107927	0.592516
M767T38_2	766.56736	38.2440	nodiff	1-o-hexadecyl-2-o-(5z,8z,11z,14z,17z-eicosapentaenoyl)-sn-glyceryl-3-phosphorylcholine	[M+H]+	0.742319396839505			Lipids and lipid-like molecules	Glycerophospholipids	Glycerophosphocholines	113567	205351	292577	323273	41533.3	144655	203832	169821	1.20028	0.744005	0.53089
M240T240	240.11987	240.1170	nodiff	1-o-hexadecyl-2-o-acetyl-sn-glyceryl-3-phosphoryl(n,n,n-trimethyl)hexanolamine	[M+H-C21H40O3]+	0.718178708847085						7685.03	5641.8	6026.73	2219.99	1836.1	2222.19	6451.18	2092.76	3.08262	0.00242767	0.212176
M184T127	184.07144	127.4280	nodiff	1-o-hexadecyl-2-o-acetyl-sn-glyceryl-3-phosphorylcholine	[M+H-C21H40O3]+	0.715457911467794	HMDB0062195		Lipids and lipid-like molecules	Glycerophospholipids	Glycerophosphocholines	10865.4	27544.2	14334.3	45885.7	24976.9	49338	17581.3	40066.9	0.438799	0.0699005	0.641641
M552T138	552.39819	138.0045	nodiff	1-octadecyl-2-acetyl-sn-glycero-3-phosphocholine	[M+H]+	0.995503912290601			Lipids and lipid-like molecules	Glycerophospholipids	Glycerophosphocholines	21027.3	23444.9	19293.6	15497.8	9394.33	8147.89	21255.3	11013.3	1.92996	0.0163355	0.272996
M522T143_2	522.35306	142.8155	nodiff	1-oleoyl-sn-glycero-3-phosphocholine	[M+H]+	0.988234770773615	HMDB0002815		Lipids and lipid-like molecules	Glycerophospholipids	Glycerophosphocholines	713066	521759	315974	346135	216487	161440	516933	241354	2.1418	0.0959226	1.43536
M480T150	480.30558	149.5550	nodiff	1-oleoyl-sn-glycero-3-phosphoethanolamine	[M+H]+	0.931181955979624	HMDB0011506		Lipids and lipid-like molecules	Glycerophospholipids	Glycerophosphoethanolamines	66199	49754.6	40064.8	61539.9	48932.8	53971	52006.1	54814.6	0.948765	0.756639	0.503907
M785T148	784.50763	148.2695	nodiff	1-palmitoyl-2-arachidonoyl-sn-glycero-3-phosphoserine	[M+H]+	0.776784258519056	HMDB0012361		Lipids and lipid-like molecules	Glycerophospholipids	Glycerophosphoserines	17281.6	18159.6	11652.6	35548.8	31257	26094.8	15697.9	30966.9	0.506926	0.0110036	0.579096
M666T193	666.42890	193.4480	nodiff	1-palmitoyl-2-azelaoylphosphatidylcholine	[M+H]+	0.919042968028723			Lipids and lipid-like molecules	Glycerophospholipids	Glycerophosphocholines	471.919	398.46	555.741	574.404	981.225	941.732	475.373	832.454	0.571051	0.0599609	0.0880072
M454T153	454.28998	152.8755	nodiff	1-palmitoyl-2-hydroxy-sn-glycero-3-phosphoethanolamine	[M+H]+	0.994469860047437	HMDB0011503		Lipids and lipid-like molecules	Glycerophospholipids	Glycerophosphoethanolamines	17131	13997.8	12105.4	58213.3	54851.5	47942.1	14411.4	53669	0.268524	0.000306779	0.869129
M337T34_2	337.27208	33.6980	nodiff	1-palmitoyl-2-linoleoyl-rac-glycerol	[M+H-C16H32O2]+	0.975452737191103			Lipids and lipid-like molecules	Fatty Acyls	Lineolic acids and derivatives	95106.6	421516	81485.4	58124.3	43736.1	38961.3	199369	46940.6	4.24727	0.242658	1.11799
M759T411	758.56354	410.9520	nodiff	1-palmitoyl-2-linoleoyl-sn-glycero-3-phosphocholine	[M+H]+	0.917491503685567	HMDB0007973		Lipids and lipid-like molecules	Glycerophospholipids	Glycerophosphocholines	10422.5	11404.5	8269.51	4149.52	1440.85	2116.62	10032.2	2569	3.90509	0.00375688	0.286334
M602T51	601.51475	50.5590	nodiff	1-palmitoyl-2-oleoyl-3-linoleoyl-rac-glycerol	[M+H-C16H32O2]+	0.965740995397451			Lipids and lipid-like molecules	Glycerolipids	Triradylcglycerols	32743	78208.4	28152.8	22701.8	18036.7	19154	46368	19964.2	2.32256	0.17502	0.419315
M578T35_1	577.51669	35.2920	nodiff	1-palmitoyl-2-oleoyl-sn-glycerol	[M+H-H2O]+	0.928648175137506	HMDB0007102		Lipids and lipid-like molecules	Glycerolipids	Diradylglycerols	350902	865872	325460	1.13271e+06	1.06383e+06	854674	514078	1.01707e+06	0.505449	0.061269	3.28171
M763T374	762.59066	373.6085	nodiff	1-palmitoyl-2-stearoyl-sn-glycero-3-phosphocholine	[M+H]+	0.819286130478656	HMDB0007970		Lipids and lipid-like molecules	Glycerophospholipids	Glycerophosphocholines	3580.14	3109.78	2192.84	1339.83	3160.64	2230.64	2960.92	2243.7	1.31966	0.341508	0.0462224
M751T101	750.55895	101.1950	nodiff	1-palmitoyl-2-thiopalmitoyl phosphatidylcholine	[M+H]+	0.8361166288008			Organic nitrogen compounds	Organonitrogen compounds	Quaternary ammonium salts	308084	333291	163516	253446	139428	127964	268297	173613	1.54538	0.22672	0.522378
M373T365	373.17840	364.5930	nodiff	1-piperazinecarboxamide, 4-(3-chloro-2-pyridinyl)-n-[4-(1,1-dimethylethyl)phenyl]-	[M+H]+	0.970499562981083			Organoheterocyclic compounds	Diazinanes	Piperazines	35816.2	25820.7	24932.5	697.858	746.99	572.9	28856.5	672.583	42.904	0.00127689	0.597012
M473T263	473.13208	263.3980	nodiff	1-pyrrolidinecarboxamide, n-[3-[[5-bromo-4-[[2-(1h-imidazol-5-yl)ethyl]amino]-2-pyrimidinyl]amino]phenyl]-	[M+H+2i]+	0.805382090682115			Benzenoids	Benzene and substituted derivatives	N-phenylureas	1436.48	1330.98	1059.09	6208.23	5817.31	7516.61	1275.52	6514.05	0.19581	0.000570887	0.310219
M628T191	627.53090	190.9430	nodiff	1-Stearoyl-2-arachidonoyl-sn-glycerol	(M+H-H2O)+	0.8539	HMDB0007098/HMDB0007099/HMDB0007100/HMDB0007101/HMDB0007103/HMDB0007108/HMDB0007112/HMDB0007131/HMDB0007132/HMDB0007156/HMDB0007166/HMDB0007170/HMDB0007223/HMDB0007224/HMDB0007248/HMDB0007257/HMDB0007398	C00165	Lipids and lipid-like molecules	Glycerolipids/Fatty Acyls	Diradylglycerols/Lineolic acids and derivatives	988.207	730.619	921.653	462.736	273.413	297.052	880.159	344.4	2.55563	0.00534667	0.0734154
M524T121	524.36718	120.6395	nodiff	1-stearoyl-2-hydroxy-sn-glycero-3-phosphocholine	[M+H]+	0.984506303851805	HMDB0010384	C04230	Lipids and lipid-like molecules	Glycerophospholipids	Glycerophosphocholines	3400.23	4166.36	2477.83	43295.6	45748.4	52105.9	3348.14	47050	0.0711614	8.15905e-05	0.88424
M833T69_1	832.58054	68.8150	nodiff	1-Stearoyl-2-oleoyl-sn-glycerol 3-phosphocholine (SOPC)	(M-H+2Na)+	0.9999	HMDB0000564/HMDB0007878/HMDB0007879/HMDB0007880/HMDB0007882/HMDB0007884/HMDB0007886/HMDB0007887/HMDB0007897/HMDB0007898/HMDB0007911/HMDB0007912/HMDB0007913/HMDB0007914/HMDB0007936/HMDB0007937/HMDB0007938/HMDB0007939/HMDB0007940/HMDB0007958/HMDB0007959/HMDB0007960/HMDB0007961/HMDB0007964/HMDB0007966/HMDB0007967/HMDB0007981/HMDB0007982/HMDB0007983/HMDB0007984/HMDB0007985/HMDB0008002/HMDB0008003/HMD…	C00157	Lipids and lipid-like molecules	Glycerophospholipids	Glycerophosphocholines	843988	1.62535e+06	855332	2.0027e+06	1.5435e+06	1.4598e+06	1.10822e+06	1.66867e+06	0.664137	0.143706	3.73473
M341T49	341.30291	49.2800	nodiff	1-stearoyl-rac-glycerol	[M+H-H2O]+	0.902379838051446			Lipids and lipid-like molecules	Glycerolipids	Monoradylglycerols	7894.27	14312.9	7395.22	10380.9	11034	11681.2	9867.46	11032	0.894438	0.633341	0.258363
M546T143	546.35161	142.5680	nodiff	1-Stearoyl-sn-glycerol 3-phosphocholine	(M+Na)+	0.7045						21902.3	19787.5	11596.3	7670.16	4210.5	3864.37	17762	5248.34	3.38432	0.0205843	0.351715
M674T96	674.47212	95.8360	nodiff	1,2-di-(9z-tetradecenoyl)-sn-glycero-3-phosphocholine	[M+H]+	0.751574363470007	HMDB0007900		Lipids and lipid-like molecules	Glycerophospholipids	Glycerophosphocholines	7807.61	11359	7475.84	1697.07	2567.67	13226.8	8880.82	5830.52	1.52316	0.478844	0.133275
M779T78_1	778.53374	78.3650	nodiff	1,2-di-(9z,12z,15z-octadecatrienoyl)-sn-glycero-3-phosphocholine	[M+H]+	0.723038300833655	HMDB0008206		Lipids and lipid-like molecules	Glycerophospholipids	Glycerophosphocholines	65551.9	80049.1	34154.7	25389.2	19557.8	5143.89	59918.6	16697	3.58859	0.043406	0.618982
M117T34	117.06894	33.7210	nodiff	1,2-diacetylhydrazine	[M+H]+	0.747112803624534	HMDB0060496	C16622	Organic nitrogen compounds	Organonitrogen compounds	Hydrazines and derivatives	14752.1	26080.6	5261.12	11466.6	4416.04	6042.49	15364.6	7308.39	2.10232	0.275552	0.166721
M72T262	72.08047	261.7640	nodiff	1,2-diamino-2-methylpropane	[M+H-NH3]+	0.902934095343002			Organic nitrogen compounds	Organonitrogen compounds	Amines	136653	121936	84206.4	231628	131494	117361	114265	160161	0.713439	0.306775	1.09788
M757T222	756.54817	221.8460	nodiff	1,2-dihexadecanoyl-sn-glycero-3-phosphocholine	[M+Na]+	0.774987313367088	HMDB0000564	C00157	Lipids and lipid-like molecules	Glycerophospholipids	Glycerophosphocholines	4227.57	2795.71	3166.8	1158.56	935.424	697.762	3396.69	930.583	3.65007	0.00536245	0.164843
M551T35_3	551.49977	34.8930	nodiff	1,2-dihexadecanoyl-sn-glycerol	[M+H-H2O]+	0.980954019662245			Lipids and lipid-like molecules	Glycerolipids	Diradylglycerols	83148.8	156722	99228.4	110637	180435	150841	113033	147304	0.767344	0.318865	1.08048
M741T82	740.51867	82.3735	nodiff	1,2-dilinoleoyl-sn-glycero-3-phosphoethanolamine	[M+H]+	0.994102307225829	HMDB0009093		Lipids and lipid-like molecules	Glycerophospholipids	Glycerophosphoethanolamines	390583	317827	336471	826102	501211	464920	348294	597411	0.583005	0.100049	2.38714
M599T35	599.49969	34.6995	nodiff	1,2-dilinoleoylglycerol	[M+H-H2O]+	0.913999136382876			Lipids and lipid-like molecules	Fatty Acyls	Lineolic acids and derivatives	74631.1	153175	71716.3	42932.2	18137.5	25828.9	99840.8	28966.2	3.4468	0.0625335	0.790694
M608T599	607.56048	599.1015	nodiff	1,2-dioctadecanoyl-sn-glycerol	[M+H-H2O]+	0.8923710369971	HMDB0007158		Lipids and lipid-like molecules	Glycerolipids	Diradylglycerols	662.867	490.389	574.428	490.416	970.113	1211	575.895	890.508	0.646703	0.221687	0.082492
M787T75_1	786.59811	74.7775	nodiff	1,2-dioleoyl-sn-glycero-3-phosphatidylcholine	[M+H]+	0.995121267892937	HMDB0062690		Lipids and lipid-like molecules	Glycerophospholipids	Glycerophosphocholines	3.63069e+07	3.20936e+07	3.38676e+07	3.33943e+07	2.55633e+07	2.06348e+07	3.40894e+07	2.65308e+07	1.2849	0.125406	6.37854
M776T51	775.54649	50.6995	nodiff	1,2-dioleoyl-sn-glycero-3-phospho-rac-1-glycerol	[M+H]+	0.950563005134725			Lipids and lipid-like molecules	Glycerophospholipids	Glycerophosphoglycerols	49097.9	273178	68125.9	165118	140015	133817	130134	146317	0.889397	0.834008	0.849609
M745T587	744.54909	587.1610	nodiff	1,2-dioleoyl-sn-glycero-3-phosphoethanolamine	[M+H]+	0.946871865352611	HMDB0009059		Lipids and lipid-like molecules	Glycerophospholipids	Glycerophosphoethanolamines	1536.18	1076.16	1711.54	602.502	600.336	499.917	1441.3	567.585	2.53935	0.0104981	0.0874952
M604T35_1	603.53147	34.8330	nodiff	1,2-dioleoyl-sn-glycerol	[M+H-H2O]+	0.987108330130265	HMDB0007218		Lipids and lipid-like molecules	Glycerolipids	Diradylglycerols	265422	557384	254656	232917	167207	179614	359154	193246	1.85853	0.176443	0.887389
M688T89_2	688.48796	88.8490	nodiff	1,2-dipalmitoleoyl-sn-glycero-3-phosphoethanolamine	[M+H]+	0.787174609433225	HMDB0008957		Lipids and lipid-like molecules	Glycerophospholipids	Glycerophosphoethanolamines	11951.9	10515.8	8945.75	39659.3	39573.2	37563.1	10471.2	38931.9	0.268961	1.35323e-05	0.741478
M473T441	473.14527	441.1525	nodiff	1,2-dithiolane-3-pentanamide, n,n'-1,3-propanediylbis-	[M+Na]+	0.974179347654207			Organoheterocyclic compounds	Dithiolanes	Lipoamides	5288.51	4444.58	4640.88	335.135	2174.5	2454.26	4791.32	1654.63	2.8957	0.011636	0.161839
M259T306	259.15048	306.2140	nodiff	1,3-benzenediol, 5-methyl-4-[(1r,6r)-3-methyl-6-(1-methylethenyl)-2-cyclohexen-1-yl]-	[M+H]+	0.998884482692499			Lipids and lipid-like molecules	Prenol lipids	Monoterpenoids	6017.01	5466.46	5957.65	5307.2	5057.43	8494.97	5813.71	6286.53	0.924787	0.694668	0.153257
M300T479	300.12215	478.7770	nodiff	1,4-d-xylobiose	[M+NH4]+	0.729446544366461		C01630	Organic oxygen compounds	Organooxygen compounds	Carbohydrates and carbohydrate conjugates	12364.8	10161.3	8650.94	11010.7	10433.4	8642.05	10392.3	10028.7	1.03626	0.79244	0.187958
M605T450	605.12683	450.2630	nodiff	1,4-piperazinediethanesulfonic acid	[2M+H]+	0.809163990550362			Organoheterocyclic compounds	Diazinanes	Piperazines	1412.67	1439.32	1221.38	2721.49	1301.66	1067.15	1357.79	1696.77	0.800222	0.551025	0.100981
M472T559	472.16897	558.5660	nodiff	10-formyl-7,8-dihydrofolic acid	[M+H]+	0.962961612778328	HMDB0006485	C03204	Organoheterocyclic compounds	Pteridines and derivatives	Pterins and derivatives	487.891	528.282	564.76	543.775	762.827	514.885	526.978	607.162	0.867935	0.380173	0.0565184
M284T80	284.32929	80.1140	nodiff	15-deoxy-goyazensolide	[M+K]+	0.888663660087205			Organoheterocyclic compounds	Lactones	Gamma butyrolactones	13567.6	301980	6227.72	33536.1	17729.6	19390.4	107259	23552.1	4.5541	0.439059	0.815182
M263T35	263.23574	35.0060	nodiff	17-octadecynoic acid	[M+H-H2O]+	0.969165261717171			Lipids and lipid-like molecules	Fatty Acyls	Fatty acids and conjugates	107621	251207	101163	82903.8	24157.1	23173.5	153330	43411.5	3.53202	0.105834	0.926026
M331T307	331.20763	307.1190	nodiff	17alpha-hydroxyprogesterone	[M+H]+	0.707059211842954	HMDB0000374	C01176	Lipids and lipid-like molecules	Steroids and steroid derivatives	Pregnane steroids	3294.83	3341.28	1658.77	3013.55	3025	2948.78	2764.96	2995.78	0.922953	0.698212	0.1174
M176T288	176.07101	288.3790	nodiff	1h-indole-3-carboxylic acid, 1-(cyclohexylmethyl)-	[M+H-C6H10]+	0.779094228243054			Organoheterocyclic compounds	Indoles and derivatives	Indolecarboxylic acids and derivatives	1627.25	777.137	3444.95	3076.95	3084.58	2762.21	1949.78	2974.58	0.655482	0.26635	0.142714
M492T408	492.23687	407.9895	nodiff	1h-indole-3,5-dicarboxylic acid, 1-[3-[4-(decyloxy)phenoxy]-2-oxopropyl]-, 3-methyl ester	[M+H-CH4O]+	0.875005729308761			Organoheterocyclic compounds	Indoles and derivatives	Indolecarboxylic acids and derivatives	1659.8	587.644	536.642	725.458	687.769	762.326	928.029	725.184	1.27971	0.609719	0.0358459
M474T348	474.18534	348.1520	nodiff	1h-indole-5-carboxylic acid, 1-[2-hydroxy-3-(4-phenoxyphenoxy)propyl]-3-(2-methyl-1-oxopropyl)-	[M+H]+	0.779585821342504			Benzenoids	Benzene and substituted derivatives	Diphenylethers	2401.07	2768.53	2274	5912.63	4740.5	4043.14	2481.2	4898.76	0.506496	0.0128779	0.22998
M568T405	568.18119	404.8220	nodiff	1h-indole-5-sulfonamide, n-(3-chlorophenyl)-3-[[3,5-dimethyl-4-[(4-methyl-1-piperazinyl)carbonyl]-1h-pyrrol-2-yl]methylene]-2,3-dihydro-n-methyl-2-oxo-, (3z)-	[M+H]+	0.995931848000623			Benzenoids	Benzene and substituted derivatives	Sulfanilides	4293.09	3467.12	5115.42	30563.7	20679.8	18843.1	4291.88	23362.2	0.18371	0.00653621	0.589101
M594T120	594.37134	119.8510	nodiff	2-(5-oxovaleryl)phosphatidylcholine	[M+H]+	0.978878061881045			Lipids and lipid-like molecules	Glycerophospholipids	Glycerophosphocholines	805.542	1503.7	1173.27	1983.05	2270.06	1996.62	1160.84	2083.25	0.557226	0.0142581	0.147616
M545T401	545.22158	401.2160	nodiff	2-(hydroxymethyl)-6-[5-[3-(hydroxymethyl)-5-(3-hydroxypropyl)-7-methoxy-2,3-dihydro-1-benzofuran-2-yl]-2-methoxyphenoxy]oxane-3,4,5-triol	[M+Na]+	0.912824002282104						3185.73	2937.94	3017.81	2885.94	2856.53	3750.78	3047.16	3164.42	0.962945	0.717824	0.112863
M618T147	617.54567	147.2565	nodiff	2-alahhda [dmed-fahfa]	[M+H]+	0.702032667253687						7045.82	7138.93	5826.35	22075	25186.1	21295	6670.37	22852	0.291894	0.000212946	0.560551
M632T50	631.56089	50.4025	nodiff	2-alahsa [dmed-fahfa]	[M+H]+	0.788670891459899						9214.71	21280.4	7903.84	22313.6	34315.2	34488.8	12799.7	30372.6	0.421422	0.0400299	0.610785
M120T222	120.08015	222.1365	nodiff	2-amino-1-phenylethanol	[M+H-H2O]+	0.995117554981399	HMDB0001065	C02735	Organic nitrogen compounds	Organonitrogen compounds	Amines	413594	419046	396694	1.37611e+06	460575	434858	409778	757180	0.54119	0.324657	2.57984
M162T387	162.07531	386.7715	nodiff	2-aminoadipic acid	[M+H]+	0.913443483868331	HMDB0000510	C00956	Organic acids and derivatives	Carboxylic acids and derivatives	Amino acids, peptides, and analogues	4877.48	4195.15	3324.03	3907.13	3141.39	2741.34	4132.22	3263.29	1.26628	0.198793	0.0640014
M361T33_2	361.27164	33.1135	nodiff	2-arachidonoylglycerol	[M+H-H2O]+	0.975063429986219	HMDB0004666	C13856				50333.8	151000	54505.2	33236.5	19293.6	20065.1	85279.7	24198.4	3.52419	0.13956	0.711319
M616T146	615.52931	146.3850	nodiff	2-arahpda [dmed-fahfa]	[M+H]+	0.716908745987881						9472.9	8316.75	7570.64	16277	12735.1	12661.2	8453.43	13891.1	0.60855	0.0144422	0.365752
M486T343	486.16589	342.6630	nodiff	2-butenamide, n-[4-[(3-chloro-4-fluorophenyl)amino]-7-[[(3s)-tetrahydro-3-furanyl]oxy]-6-quinazolinyl]-4-(dimethylamino)-	[M+H]+	0.898245906273834			Organoheterocyclic compounds	Diazanaphthalenes	Benzodiazines	1128.38	976.854	1435.01	5340.65	4920.21	4715.19	1180.08	4992.02	0.236394	7.51795e-05	0.269061
M626T35	625.51582	34.9550	nodiff	2-dhahma [dmed-fahfa]	[M+H]+	0.734970992620501						44187	130213	52710.4	64124.1	35204.1	29945.5	75703.6	43091.3	1.75682	0.328877	0.302314
M640T144	639.53079	144.0665	nodiff	2-dhahpda [dmed-fahfa]	[M+H]+	0.712943995274665						7279.77	7503.79	6247.83	13315.2	8201.65	8367.22	7010.46	9961.36	0.703766	0.161676	0.281027
M634T35_1	633.57412	34.8330	nodiff	2-edahpa [dmed-fahfa]	[M+H]+	0.788955385826495						12254.6	12030.9	12930.4	7661.3	11782.5	15944.2	12405.3	11796	1.05165	0.812588	0.189407
M656T33_2	655.56263	33.0430	nodiff	2-epahsa [dmed-fahfa]	[M+H]+	0.785484047212626						45725.1	60274.7	37999	27491.1	18510.8	19993.7	47999.6	21998.5	2.18195	0.0215117	0.447502
M107T189	107.04827	188.6735	nodiff	2-hydroxybenzyl alcohol	[M+H-H2O]+	0.984566646583835	HMDB0059709	C02323	Benzenoids	Benzene and substituted derivatives	Benzyl alcohols	15913.1	14329.3	13970.8	26089.8	11220.5	17633.1	14737.7	18314.5	0.804702	0.456842	0.331283
M606T50	605.54728	50.2870	nodiff	2-lahpa [dmed-fahfa]	[M+H]+	0.786357995621814						338228	696384	200839	570552	753486	1.15489e+06	411817	826308	0.498382	0.142092	2.93621
M592T35	591.53062	35.2920	nodiff	2-lahpda [dmed-fahfa]	[M+H]+	0.783254675638069						12544.5	81695	95834.9	47121.4	34296.8	30714.7	63358.1	37377.6	1.69508	0.37768	0.285042
M398T418	398.15184	418.4490	nodiff	2-methoxy-3,5-dimethyl-6-[(4z)-4-[(e)-2-methyl-3-(4-nitrophenyl)prop-2-enylidene]oxolan-2-yl]pyran-4-one	[M+H]+	0.99966198750494			Benzenoids	Benzene and substituted derivatives	Nitrobenzenes	1243.87	641.1	594.791	654.735	581.456	568.013	826.587	601.402	1.37444	0.345591	0.0314837
M523T155	523.46802	154.9450	nodiff	2-mohma [dmed-fahfa]	[M+H]+	0.764289449492068						286.128	255.662	231.236	2046.62	2452.37	2077.69	257.676	2192.22	0.117541	0.00012366	0.187343
M580T595	579.53143	595.0870	nodiff	2-mohsa [dmed-fahfa]	[M+H]+	0.704640055783203						602.62	395.71	613.265	487.266	1521.27	1358.21	537.198	1122.25	0.47868	0.149684	0.105249
M298T153	298.11281	153.4310	nodiff	2-o-methylguanosine	[M+H]+	0.984935443322885						36711.3	24239.4	28239.1	10180.3	5835.03	5996.95	29729.9	7337.44	4.05181	0.00474121	0.506081
M219T336	219.13323	335.7455	nodiff	2-phenylpiperidine-2-acetamide	[M+H]+	0.902856639239645			Organic acids and derivatives	Carboxylic acids and derivatives	Amino acids, peptides, and analogues	3434.91	3364.47	3080.74	5148.63	2537.39	3061.97	3293.37	3582.66	0.919252	0.737427	0.13196
M231T582_2	231.11251	582.0240	nodiff	2-pivaloyl-1,3-indandione	[M+H]+	0.982344578311361		C19141	Benzenoids	Indanes	Indanones	8045.39	8724.06	8895.49	1507.12	9176.24	10301.3	8554.98	6994.88	1.22303	0.604018	0.164978
M120T245	120.04632	244.5900	nodiff	2-pyridylacetic acid	[M+H-H2O]+	0.923273967311689	HMDB0060722					24073	16809.4	19982.1	21314.7	9965.51	17307.2	20288.2	16195.8	1.25268	0.356776	0.183028
M573T33	573.48471	33.1110	nodiff	2-sdahma [dmed-fahfa]	[M+H]+	0.73945773261786						42179.4	72253.3	41899.1	19718	9548.46	8086.62	52110.6	12451	4.18525	0.0208138	0.637315
M210T135	210.13252	134.8960	nodiff	2,2-bis[hydroxymethyl]-2,2',2''-nitrilotriethanol	[M+H]+	0.990773495309677			Organic nitrogen compounds	Organonitrogen compounds	Amines	37116.7	6.03645e+06	24468.7	3857.43	1358.4	7237.02	2.03268e+06	4150.95	489.69	0.368226	4.36604
M246T56	246.24198	56.3530	nodiff	2,4,6-tri-tert-butylaniline	[M+H-CH4]+	0.715021611292148			Benzenoids	Benzene and substituted derivatives	Phenylpropanes	160837	282292	170231	245472	250528	278710	204454	258237	0.79173	0.25352	1.38245
M219T587	219.17327	587.1595	nodiff	2,6-di-tert-butyl-4-hydroxymethylphenol	[M+H-H2O]+	0.965330093317062	HMDB0032048		Benzenoids	Benzene and substituted derivatives	Phenylpropanes	33561.9	40481.8	35635.3	38629	36151.1	34191	36559.7	36323.7	1.0065	0.926989	0.407257
M197T188	197.12648	187.8185	nodiff	2,7-diaminofluorene	[M+H]+	0.833912568698749						4448.19	4256.8	3256.61	848.118	903.268	2356.8	3987.2	1369.4	2.91165	0.0132222	0.147101
M412T445	412.03895	445.3410	nodiff	2'-deoxyadenosine 5'-diphosphate	[M+H]+	0.977298459582925	HMDB0001508	C00206	Nucleosides, nucleotides, and analogues	Purine nucleotides	Purine deoxyribonucleotides	4853.64	5016.18	3511.82	1839.8	1459.16	1546.12	4460.54	1615.03	2.7619	0.00438763	0.16654
M332T400	332.07354	399.8245	nodiff	2'-deoxyadenosine 5'-monophosphate	[M+H]+	0.997491899576448	HMDB0000905	C00360	Nucleosides, nucleotides, and analogues	Purine nucleotides	Purine deoxyribonucleotides	23649.6	20596.7	17716.5	6835.48	3810.53	5287.81	20654.3	5311.28	3.88876	0.00133674	0.414736
M331T438_1	331.06161	437.6680	nodiff	2'-Deoxyadenosine 5'-monophosphate (dAMP)	M+	0.6066	HMDB0000905	C00360	Nucleosides, nucleotides, and analogues	Purine nucleotides	Purine deoxyribonucleotides	6242.08	3539.95	2792.3	5282.38	3261.35	4884.73	4191.44	4476.15	0.936394	0.826449	0.136263
M492T475	492.00559	474.6000	nodiff	2'-deoxyadenosine-5'-triphosphate	[M+H]+	0.877130910644762	HMDB0001532	C00131	Nucleosides, nucleotides, and analogues	Purine nucleotides	Purine deoxyribonucleotides	4131	2000.26	1428.68	399.387	798.765	392.421	2519.98	530.191	4.75296	0.0753048	0.135054
M389T377	389.10095	376.8020	nodiff	2'-Deoxyguanosine 5'-monophosphate (dGMP)	(M+CH3CN+H)+	0.9618	HMDB0001044	C00362	Nucleosides, nucleotides, and analogues	Purine nucleotides	Purine deoxyribonucleotides	2211.19	2554.9	3033.88	6203.38	5259.64	4558.19	2599.99	5340.4	0.486852	0.00678454	0.242793
M315T343_1	315.12531	343.2490	nodiff	2'-hydroxy-2,5,6'-trimethoxychalcone	[M+H]+	0.848917311866384			Phenylpropanoids and polyketides	Linear 1,3-diarylpropanoids	Chalcones and dihydrochalcones	4267.73	3099.95	2998.21	4138.54	3610.29	3548.86	3455.3	3765.9	0.917522	0.526463	0.141432
M258T133	258.10749	132.9770	nodiff	2'-o-methylcytidine	[M+H]+	0.986113279219729						22412.2	13187.6	15445	123.671	304.411	176.924	17014.9	201.669	84.3706	0.00375449	0.460113
M283T35_1	283.10708	35.0630	nodiff	2'-O-methylinosine	(M+H)+	0.9996						3630.48	9195.24	15709.4	2941.21	1277.98	1828.34	9511.72	2015.84	4.71848	0.100577	0.247442
M482T111	482.41628	111.0280	nodiff	22-hydoxy-2-hopen-1-one	[M+ACN+H]+	0.755851250673909			Lipids and lipid-like molecules	Prenol lipids	Hopanoids	7816.58	5296.68	5974.88	2558.26	2808.61	2387.32	6362.71	2584.73	2.46166	0.00774261	0.182929
M144T20	144.08003	20.0890	nodiff	3-(2-Hydroxyethyl)indole	(M+H-H2O)+	0.9335						8675.18	76438.7	9284.97	50589	59348.8	81528	31466.3	63821.9	0.493032	0.253815	0.841814
M448T116	448.33926	116.1785	nodiff	3-[(cholamidopropyl)dimethylammonio]-1-propanesulfonate	[M+H-C5H13SO3N]+	0.870129709626063		C11321	Lipids and lipid-like molecules	Steroids and steroid derivatives	Bile acids, alcohols and derivatives	73182.5	72389.2	50018.9	11059.1	3578.09	5662.74	65196.9	6766.63	9.63505	0.00179317	0.841762
M590T50	589.51508	50.2870	nodiff	3-alahpda [dmed-fahfa]	[M+H]+	0.779771347430714						3510.53	8736.86	3595.26	9043.89	7266.21	6385.81	5280.88	7565.3	0.69804	0.294831	0.238008
M86T136	86.05940	136.1320	nodiff	3-Aminobutanoic acid	(M+H-H2O)+	0.7707	HMDB0031654		Organic acids and derivatives	Carboxylic acids and derivatives	"Amino acids, peptides, and analogues"	37649.5	74171.3	22805.9	1472.72	1948.59	1772.58	44875.6	1731.3	25.9202	0.0474971	0.68918
M116T182	116.10628	182.4490	nodiff	3-dehydrocarnitine	[M+H-CO2]+	0.902932033678318	HMDB0012154	C02636	Organic acids and derivatives	Keto acids and derivatives	Short-chain keto acids and derivatives	2080.02	3528.47	3423.2	1767.39	1327.51	1235.97	3010.56	1443.62	2.08542	0.0338519	0.102843
M411T334	411.13220	333.6975	nodiff	3-hydroxy-4-methoxycinnamic acid	[2M+Na]+	0.976700281159971	HMDB0000955	C10470	Phenylpropanoids and polyketides	Cinnamic acids and derivatives	Hydroxycinnamic acids and derivatives	346.954	354.709	352.989	20220.5	11867.7	8653.92	351.551	13580.7	0.0258861	0.0184947	0.470064
M416T149	416.33494	149.1045	nodiff	3-hydroxyhexadecanoylcarnitine	[M+H]+	0.968947986518496			Lipids and lipid-like molecules	Fatty Acyls	Fatty acid esters	48213.3	35615.6	44057.5	4758.4	3570.28	4268.91	42628.8	4199.2	10.1516	0.000496567	0.688769
M69T235	69.06945	235.3540	nodiff	3-methyl-2-buten-1-ol	[M+H-H2O]+	0.978042746909392	HMDB0030124	C01390	Organic oxygen compounds	Organooxygen compounds	Alcohols and polyols	21005.9	18665.9	14450.3	16710.1	9598.84	8478.51	18040.7	11595.8	1.55579	0.115332	0.192112
M852T374	852.17572	374.3320	nodiff	3-methylbutanoyl-coa	[M+H]+	0.989774561610119	HMDB0001113	C02939	Lipids and lipid-like molecules	Fatty Acyls	Fatty acyl thioesters	3457.9	7801.18	6721.24	471.285	364.525	422.134	5993.44	419.315	14.2934	0.0129665	0.256872
M142T156	142.03379	156.0085	nodiff	3-nitro-propionic acid	[M+Na]+	0.743102071261978	HMDB0034259	C05669	Organic 1,3-dipolar compounds	Allyl-type 1,3-dipolar organic compounds	Organic nitro compounds	22055.8	40296.7	48118.8	11355.6	15813.6	16288.1	36823.8	14485.8	2.54207	0.0471119	0.424296
M245T264	245.14834	263.5060	nodiff	3,3'-dimethoxybenzidine	[M+H]+	0.774320999415715		C19231	Benzenoids	Benzene and substituted derivatives	Biphenyls and derivatives	11507.8	12574.5	12108.6	4228.76	3144.38	2959.45	12063.6	3444.2	3.50259	6.75367e-05	0.309299
M286T288	286.14206	288.0580	nodiff	3,4-dehydrocilostazol	[M+H-C6H10]+	0.700967220392755			Organoheterocyclic compounds	Quinolines and derivatives	Quinolones and derivatives	5158.61	5578.44	2702.75	6089.14	5280.04	5196.84	4479.93	5522.01	0.811287	0.330174	0.187555
M135T171	135.09093	170.7900	nodiff	3,4-dimethylbenzaldehyde	[M+H]+	0.9525856860756			Benzenoids	Benzene and substituted derivatives	Benzoyl derivatives	5838.01	4435.57	5355.5	4524.6	3656.4	3113.2	5209.69	3764.73	1.38381	0.0678581	0.0790412
M208T318	208.13164	318.4205	nodiff	3,4-ethylenedioxy-n-methylamphetamine	[M+H]+	0.724824922413151			Organoheterocyclic compounds	Benzodioxanes	Benzo-1,4-dioxanes	3214.12	4062.3	4320.56	7952.67	9540.84	10488.7	3865.66	9327.41	0.414441	0.0025424	0.335348
M184T415	184.07220	414.7400	nodiff	3,5,9-trioxa-4-phosphatetracosan-1-aminium, 7-(acetyloxy)-24-carboxy-4-hydroxy-n,n,n-trimethyl-, inner salt, 4-oxide, (r)-	[M+H-C21H38O5]+	0.94579356121215			Lipids and lipid-like molecules	Glycerophospholipids	Glycerophosphocholines	23435.4	19768.2	51765.9	13406.9	9518.33	10600.1	31656.5	11175.1	2.83277	0.114457	0.371339
M657T353_2	657.22903	352.7530	nodiff	3'-.alpha.-sialyl-n-acetyllactosamine	[M+H-H2O]+	0.891021977120359			Organic oxygen compounds	Organooxygen compounds	Carbohydrates and carbohydrate conjugates	830.752	1018.47	652.323	5721.77	5169.29	5643.5	833.849	5511.52	0.151292	2.07715e-05	0.293653
M348T338	348.06832	338.4550	nodiff	3'-AMP	[M+H]+	0.971165984671893	HMDB0003540	C01367				3399.64	3407.04	4605.43	1561.73	1599.09	1514.38	3804.04	1558.4	2.44099	0.00501234	0.137365
M392T414	392.03196	413.8075	nodiff	3'-azido-3'-deoxythymidine 5'-monophosphate	[M-H+2Na]+	0.895543414076598			Organoheterocyclic compounds	Diazines	Pyrimidines and pyrimidine derivatives	2368.77	2275.7	2378.22	2471.77	2506.69	2991.99	2340.9	2656.82	0.881091	0.138477	0.121205
M631T429	631.16681	429.0340	nodiff	4-(2,3-dihydroxy-3-methylbutoxy)furo(3,2-g)chromen-7-one	[2M+Na]+	0.993988349159769			Phenylpropanoids and polyketides	Coumarins and derivatives	Furanocoumarins	10437.6	7055.6	6228.37	260.656	246.011	236.715	7907.19	247.794	31.9103	0.00400644	0.30794
M478T147	478.28999	146.6915	nodiff	4-[5-[[4-[5-[acetyl(hydroxy)amino]pentylamino]-4-oxobutanoyl]-hydroxyamino]pentylamino]-4-oxobutanoic acid	[M+NH4]+	0.914801925727728			Lipids and lipid-like molecules	Fatty Acyls	Fatty amides	7039.91	5707.26	3382.26	3255.81	2712.01	1201.16	5376.48	2389.66	2.24989	0.0725564	0.145714
M146T294	146.08050	294.0330	nodiff	4-acetamidobutanoate	(M+H)+	0.7824						9672.59	4068.01	2723.73	3568.65	2385.86	2371.93	5488.11	2775.48	1.97736	0.27839	0.139223
M104T340_2	104.07025	339.7800	nodiff	4-Aminobutyric acid(GABA)	[M+H]+	0.99691659911559	HMDB0000112	C00334	Organic acids and derivatives	Carboxylic acids and derivatives	Amino acids, peptides, and analogues	111900	101317	107069	31729.2	26578.1	26288.8	106762	28198.7	3.78606	2.42043e-05	0.941425
M95T136	95.05982	136.1320	nodiff	4-aminopyridine	[M+H]+	0.98869118697317		C13728	Organoheterocyclic compounds	Pyridines and derivatives	Aminopyridines and derivatives	545.485	556.784	568.18	537.725	1085.3	789.026	556.816	804.016	0.692544	0.193599	0.0780509
M102T319	102.09060	319.3165	nodiff	4-hydroxy-l-isoleucine	[M+H-CH2O2]+	0.950723931749033			Organic acids and derivatives	Carboxylic acids and derivatives	Amino acids, peptides, and analogues	55067.4	72283	54231.2	7912.34	8743.11	5262.61	60527.2	7306.02	8.28457	0.00087847	0.804684
M87T340	87.04377	339.8510	nodiff	4-hydroxybutanoic acid lactone	[M+H]+	0.988553533043101	HMDB0000549	C01770	Organoheterocyclic compounds	Lactones	Gamma butyrolactones	105398	96667.7	101013	21829.5	18557.6	18611.2	101026	19666.1	5.13709	7.68971e-06	0.981151
M192T48_1	192.10080	48.0430	nodiff	4-hydroxydebrisoquine	[M+H]+	0.950990527856024	HMDB0006468					15472.5	50391.2	15189.7	47009.8	42538	46093.1	27017.8	45213.6	0.597559	0.196901	0.652303
M233T52	233.14882	51.6350	nodiff	4-hydroxydiethyltryptamine	[M+H]+	0.915785729254857			Organoheterocyclic compounds	Indoles and derivatives	Tryptamines and derivatives	2356.18	2424.45	1944.27	3314.15	3851.9	3803.03	2241.63	3656.36	0.613078	0.00343005	0.186609
M148T283	148.09606	282.7300	nodiff	4-hydroxyisoleucine	[M+H]+	0.851746957152213		C20802	Organic acids and derivatives	Carboxylic acids and derivatives	Amino acids, peptides, and analogues	10625.9	15562.1	8902.52	4457.45	3036.72	3581.82	11696.8	3692	3.16816	0.0171376	0.279414
M121T145	121.03864	144.8010	nodiff	4-imidazoleacrylic acid	[M+H-H2O]+	0.996506661581497	HMDB0000301	C00785	Organoheterocyclic compounds	Azoles	Imidazoles	14480.5	658.215	1219.18	1106.08	5477.9	3992.54	5452.63	3525.51	1.54662	0.702539	0.0798857
M543T340	543.17449	339.7540	nodiff	4-methoxy-6-[2-(4-methoxyphenyl)ethyl]pyran-2-one	[2M+Na]+	0.714186099264075	HMDB0033016					1781.42	1290.32	1184.02	763.325	521.657	520.677	1418.58	601.886	2.3569	0.0152885	0.0868374
M232T48	232.16845	47.8815	nodiff	4-methyl-.alpha.-pyrrolidinobutiophenone	[M+H]+	0.951765603938546			Organic oxygen compounds	Organooxygen compounds	Carbonyl compounds	70427.9	137041	81924.2	118687	113847	147689	96464.3	126741	0.761114	0.260407	0.976283
M353T45	353.07023	44.5620	nodiff	4-methylumbelliferyl .beta.-d-glucuronide	[M+H]+	0.984646066735681		C11584	Phenylpropanoids and polyketides	Coumarins and derivatives	Coumarin glycosides	323.438	710.044	3536.08	9931.67	52896	6209.26	1523.19	23012.3	0.0661901	0.225619	0.502431
M636T131	636.49094	131.3955	nodiff	4-quinazolinamine, n-[1-(cyclohexylmethyl)-4-piperidinyl]-2-[hexahydro-4-(1-methylethyl)-1h-1,4-diazepin-1-yl]-6-methoxy-7-[3-(1-piperidinyl)propoxy]-	[M+H]+	0.903474807557838			Organoheterocyclic compounds	Diazanaphthalenes	Benzodiazines	9749.99	15025.3	8734.04	223.176	273.194	850.569	11169.8	448.98	24.8781	0.00543805	0.363181
M321T473	321.07552	472.6745	nodiff	4-thiouridine	(M+CH3COO+2H)+	0.7538						6505.39	6094.04	5406.07	163.965	1413.77	1413.77	6001.83	997.166	6.01889	0.000679838	0.239952
M442T145	442.34972	145.1905	nodiff	4,4'-methylenebis(2,6-di-tert-butylphenol)	[M+NH4]+	0.927102208332261		C14287	Benzenoids	Benzene and substituted derivatives	Diphenylmethanes	29880	20135.1	19513.3	1288.51	905.954	1057.51	23176.1	1083.99	21.3804	0.00276498	0.524148
M159T240	159.06457	240.2345	nodiff	4,6-dioxoheptanoic acid	[M+H]+	0.964689873883386	HMDB0000635		Organic acids and derivatives	Keto acids and derivatives	Medium-chain keto acids and derivatives	105563	87690.3	73866.6	26769.6	21439.8	22227.1	89040	23478.9	3.79235	0.00215565	0.848415
M453T35_1	453.17060	34.7725	nodiff	4'-o-.beta.-d-glucosyl-5-o-methylvisamminol	[M+H]+	0.961629331951675			Organoheterocyclic compounds	Benzopyrans	1-benzopyrans	176077	295727	167882	107472	229271	132027	213229	156257	1.3646	0.363352	0.685861
M144T309	144.04682	308.6760	nodiff	5-(2-hydroxyethyl)-4-methylthiazole	[M+H]+	0.981353495883637	HMDB0032985	C04294	Organoheterocyclic compounds	Azoles	Thiazoles	361596	180781	297225	202544	137061	128845	279868	156150	1.7923	0.099135	1.00201
M127T461	127.03765	461.0170	nodiff	5-aminoimidazole-4-carboxamide	[M+H]+	0.991016687906733	HMDB0003192	C04051	Organoheterocyclic compounds	Azoles	Imidazoles	1402.34	788.444	416.696	12515.8	6359.3	10726.9	869.159	9867.3	0.0880847	0.00827014	0.391906
M100T294	100.07482	294.0020	nodiff	5-Aminopentanoic acid	(M+H-H2O)+	0.738	HMDB0003355	C00431	Organic acids and derivatives	Carboxylic acids and derivatives	"Amino acids, peptides, and analogues"	7566.06	6102.34	6387	7005.76	7340.67	7201.34	6685.13	7182.59	0.930741	0.338927	0.188984
M219T262_2	219.09659	261.6425	nodiff	5-L-Glutamyl-L-alanine	(M+H)+	0.8325	HMDB0006248	C03740	Organic acids and derivatives	Carboxylic acids and derivatives	"Amino acids, peptides, and analogues"	17172.1	11475.8	5316.85	10240.4	6906.16	7408.19	11321.6	8184.91	1.38323	0.430059	0.112717
M174T169	174.10138	168.5095	nodiff	5-methoxytryptamine	[M+H-NH3]+	0.963245735383563	HMDB0004095	C05659	Organoheterocyclic compounds	Indoles and derivatives	Tryptamines and derivatives	23018.6	18822.7	19518	12860.4	8657.42	8266.78	20453.1	9928.19	2.0601	0.00582476	0.305307
M267T238_2	267.11295	238.2200	nodiff	5-methyl-7-methoxyisoflavone	[M+H]+	0.942258716054636			Phenylpropanoids and polyketides	Isoflavonoids	O-methylated isoflavonoids	4725.1	3063.37	1669.17	10350	6487.83	5402.12	3152.55	7413.32	0.425254	0.0707537	0.291294
M258T206	258.10718	206.4740	nodiff	5-methylcytidine	[M+H]+	0.973395200987755	HMDB0000982		Nucleosides, nucleotides, and analogues	Pyrimidine nucleosides		5024.4	2427.45	5437.82	5318.9	2969.21	1893.5	4296.56	3393.87	1.26597	0.549343	0.120402
M186T298	186.11138	297.5670	nodiff	5-oxo-1-propyl-2-pyrrolidineacetic acid	[M+H]+	0.827468785980985			Organoheterocyclic compounds	Pyrrolidines	N-alkylpyrrolidines	13252.9	8027.52	6246.1	3554.37	549.42	644.545	9175.5	1582.78	5.79708	0.0308057	0.296887
M369T34	369.34978	33.7415	nodiff	5.alpha.-cholest-7-en-3.beta.-ol	[M+H-H2O]+	0.94928138518087	HMDB0001170	C01189	Lipids and lipid-like molecules	Steroids and steroid derivatives	Cholestane steroids	168779	240355	192738	173703	152064	127228	200624	150998	1.32865	0.11764	0.192307
M131T158	131.01520	158.0015	nodiff	5'-hydroxymethyl-5'-desmethylmeloxicam	[M+H-C10H7NO4S]+	0.73829995797663	HMDB0060780					857.998	2656.68	5552.04	1358.98	501.878	406.498	3022.24	755.785	3.99881	0.180895	0.123401
M415T35_4	415.21082	35.0340	nodiff	6-[3-[(3,4-dimethoxyphenyl)methyl]-4-methoxy-2-(methoxymethyl)butyl]-4-methoxy-1,3-benzodioxole	[M-H2O+H]+	0.989287707507797						2.34051e+06	3.43592e+06	1.40055e+06	2.65083e+06	3.56231e+06	7.09459e+06	2.39233e+06	4.43591e+06	0.53931	0.238749	6.25112
M146T156	146.06239	156.4520	nodiff	6-hydroxy-3,4-dihydro-1h-quinoline-2-one	[M+H-H2O]+	0.730379214844972			Organoheterocyclic compounds	Quinolines and derivatives	Quinolones and derivatives	1034.96	1989.3	711.49	2381.67	1223.37	1344.2	1245.25	1649.75	0.754813	0.48886	0.0953687
M351T495	351.23721	495.0755	nodiff	6-ketoprostaglandin e1	[M+H-H2O]+	0.799864797033797	HMDB0004241	C05962	Lipids and lipid-like molecules	Fatty Acyls	Eicosanoids	7577.96	7093.37	6189.04	3790.81	2775.79	2704.92	6953.46	3090.5	2.24994	0.00198273	0.188743
M454T326	454.15706	325.8710	nodiff	6-sialylgalactose	[M+H-H2O]+	0.769274244080158			Organic oxygen compounds	Organooxygen compounds	Carbohydrates and carbohydrate conjugates	1518.78	1442.28	1509.35	2578.25	2602.93	1969.75	1490.13	2383.64	0.625151	0.0127854	0.147574
M641T182	641.31787	182.0330	nodiff	7-(triethylsilyl)-10-deacetylbaccatin iii	[M+H-H2O]+	0.833995844275537			Lipids and lipid-like molecules	Prenol lipids	Diterpenoids	1236.41	3765.76	3936.89	2762.97	3456.98	2935.53	2979.69	3051.83	0.976362	0.939806	0.117131
M441T263	441.13371	262.7310	nodiff	7-hydroxy-2-[4-[(2s,3r,4s,5s,6r)-3,4,5-trihydroxy-6-(hydroxymethyl)oxan-2-yl]oxyphenyl]-2,3-dihydrochromen-4-one	[M+Na]+	0.787195147376408			Phenylpropanoids and polyketides	Flavonoids	Flavonoid glycosides	2497.97	2573.2	1878.29	1194.99	838.659	1436.47	2316.49	1156.71	2.00266	0.0144212	0.0850116
M454T364_2	454.15834	363.9290	nodiff	7-hydroxyfluphenazine	[M+H]+	0.965932020821651			Organoheterocyclic compounds	Benzothiazines	Phenothiazines	2969.2	2343.01	3525.17	3951.36	3909.15	3584.34	2945.79	3814.95	0.77217	0.0735356	0.162931
M298T284	298.11236	283.8025	nodiff	7-methylguanosine	[M+H]+	0.909556052560569	HMDB0001107	C20674	Nucleosides, nucleotides, and analogues	Purine nucleosides		6791.38	2822.07	3740.42	2908.49	2984.85	3617.46	4451.29	3170.27	1.40407	0.353157	0.0582312
M365T34	365.31785	34.4290	nodiff	7-oxocholesterol	[M+H-2H2O]+	0.939493601271201			Lipids and lipid-like molecules	Steroids and steroid derivatives	Cholestane steroids	44724.2	109851	35921.8	229266	118795	111469	63498.9	153177	0.414547	0.115122	1.26527
M240T173	240.10049	173.3440	nodiff	7,8-dihydrobiopterin	[M+H]+	0.982594655358348	HMDB0000038	C02953	Organoheterocyclic compounds	Pteridines and derivatives	Pterins and derivatives	46697.8	34941.7	30622.4	44061.8	31532.5	30439.9	37420.6	35344.7	1.05873	0.765213	0.362334
M383T34_2	383.32864	33.7100	nodiff	7.alpha.,25-dihydroxycholesterol	[M+H-2H2O]+	0.7587887623536	HMDB0006280		Lipids and lipid-like molecules	Steroids and steroid derivatives	Cholestane steroids	101920	160123	164157	230417	136188	139091	142066	168566	0.842796	0.512354	0.926832
M541T346	541.11416	345.9240	nodiff	8-[(2r,3s)-5,7-dihydroxy-2-(4-hydroxyphenyl)-4-oxo-2,3-dihydrochromen-3-yl]-5,7-dihydroxy-2-(4-hydroxyphenyl)chromen-4-one	[M+H]+	0.769359444466102			Phenylpropanoids and polyketides	Flavonoids	Biflavonoids and polyflavonoids	959.227	833.89	844.215	1708.95	890.194	758.385	879.111	1119.18	0.785499	0.468459	0.0859278
M252T14	252.12687	14.0330	nodiff	Acetyl Tyrosine Ethyl Ester	(M+H)+	0.9906						362.54	794.601	438.365	804.964	949.097	217.146	531.835	657.069	0.809406	0.655799	0.0482308
M810T408	810.12834	408.0865	nodiff	Acetyl-coa	[M+H]+	0.980917699312787	HMDB0001206	C00024	Lipids and lipid-like molecules	Fatty Acyls	Fatty acyl thioesters	26943	26867.5	28568	11942.2	10743.9	9687.43	27459.5	10791.2	2.54463	4.09168e-05	0.404596
M136T294	136.06170	293.6360	nodiff	Acetylaniline	[M+H]+	0.76458147845137	HMDB0001250	C07565				186389	285636	213481	217411	274250	297282	228502	262981	0.868892	0.415045	1.30843
M146T167	146.11673	167.1050	nodiff	Acetylcholine	[M]+	0.914565028135402	HMDB0000895	C01996	Organic nitrogen compounds	Organonitrogen compounds	Quaternary ammonium salts	1234.18	2037.81	1374.77	12290.2	4935.47	4898.57	1548.92	7374.76	0.21003	0.0777964	0.311697
M218T374	218.12382	373.9810	nodiff	Acetylcitrulline	[M+H]+	0.961507828982922			Organic acids and derivatives	Carboxylic acids and derivatives	Amino acids, peptides, and analogues	18919.3	24340.5	24008	1805.7	1397.57	3935.1	22422.6	2379.45	9.42342	0.000478253	0.49381
M695T411	695.12974	410.5140	nodiff	Adenosine 3'-monophosphate	[2M+H]+	0.998176510269191	HMDB0003540	C01367	Nucleosides, nucleotides, and analogues	Ribonucleoside 3'-phosphates		21092.1	19259.1	19143.9	7605.84	3119.87	4634.48	19831.7	5120.06	3.87334	0.000546946	0.409914
M330T248	330.05795	247.9750	nodiff	Adenosine 3',5'-cyclic monophosphate	[M+H]+	0.860439995652522	HMDB0000058	C00575	Nucleosides, nucleotides, and analogues	Purine nucleotides	Cyclic purine nucleotides	3409.09	2941.79	2665.84	1974.23	2340.39	1187.02	3005.57	1833.88	1.63891	0.0439572	0.0589355
M371T133	371.08022	132.8230	nodiff	Adenosine 3',5'-cyclic phosphate (cAMP)	(M+CH3CN+H)+	0.8753						8170.52	11110	7436.98	88.3624	412.908	156.811	8905.83	219.36	40.5991	0.00152273	0.331005
M604T390	604.03577	389.6415	nodiff	Adenosine 5'-diphosphoribose	[M-H+2Na]+	0.890392549138067	HMDB0001178	C00301	Nucleosides, nucleotides, and analogues	Purine nucleotides	Purine nucleotide sugars	344.941	279.087	329.837	215.113	113.353	163.392	317.955	163.953	1.93931	0.0122622	0.0345778
M530T481	529.97642	480.7240	nodiff	Adenosine 5'-triphosphate	[M+Na]+	0.875936056361567	HMDB0000538	C00002	Nucleosides, nucleotides, and analogues	Purine nucleotides	Purine ribonucleotides	106227	87837.3	68380.9	71219.1	46718.9	51132.3	87481.6	56356.8	1.55228	0.0789841	0.377254
M560T403	560.07598	403.2295	nodiff	Adp-ribose	[M+H]+	0.988247089369475	HMDB0001178	C00301	Nucleosides, nucleotides, and analogues	Purine nucleotides	Purine nucleotide sugars	12374.5	5640.65	5866.82	17735.6	12816.5	14021.5	7960.67	14857.9	0.535788	0.0603862	0.390906
M353T152	353.06932	152.1650	nodiff	Aflatoxin g2	[M+Na]+	0.977924632362944	HMDB0030475	C16754	Phenylpropanoids and polyketides	Coumarins and derivatives	Furanocoumarins	991.914	1062.65	3542.54	4173.49	4107.72	898.521	1865.7	3059.91	0.609724	0.431979	0.128884
M361T364	361.20718	363.9005	nodiff	Ala-Asp-Arg	[M+H]+	0.894223853481602			Organic acids and derivatives	Carboxylic acids and derivatives	Amino acids, peptides, and analogues	11599.8	3876.42	3289.39	5008.43	2448.82	2608.67	6255.21	3355.31	1.86427	0.359272	0.1669
M269T350	269.08508	349.5450	nodiff	Ala-Leu	(M-2H+3Na)+	0.6401						732.992	807.268	842.956	1236.8	758.312	977.674	794.406	990.93	0.801677	0.23866	0.0796509
M237T165	237.12167	165.4905	nodiff	Ala-phe	[M+H]+	0.883998161704315			Organic acids and derivatives	Carboxylic acids and derivatives	Amino acids, peptides, and analogues	1921.9	1919.69	1641.07	1427.07	1291.3	1439.8	1827.55	1386.06	1.31853	0.0134924	0.0147684
M159T224_1	159.09061	223.6190	nodiff	Ala-Val-Lys	[M+2H]2+	0.977974387214035			Organic acids and derivatives	Carboxylic acids and derivatives	Amino acids, peptides, and analogues	520.465	38253.2	424.142	878.885	2601.18	2428.45	13065.9	1969.51	6.63412	0.428419	0.326471
M89T48	89.07050	48.1170	nodiff	Alanine	[M+H]+	0.940379783068054	HMDB0062251	C00041	Organic acids and derivatives	Carboxylic acids and derivatives	"Amino acids, peptides, and analogues"	24786.1	33496.9	27381.3	61849.6	49890.5	37494.2	28554.8	49744.7	0.574026	0.0473941	0.689012
M417T386	417.26832	385.9740	nodiff	Alfentanyl	[M+H]+	0.966996726355267	HMDB0014940	C08005	Benzenoids	Benzene and substituted derivatives	Anilides	2421.57	2411.77	2550.31	266.546	158.162	233.719	2461.22	219.476	11.2141	2.16101e-06	0.167348
M313T175	313.05033	174.9280	nodiff	Allopurinol riboside	(M-H+2Na)+	0.9905	HMDB0000481		Nucleosides, nucleotides, and analogues	"Pyrazolo[3,4-d]pyrimidine glycosides"		4796.55	3864.9	3428.26	2670.05	2624.98	2318.99	4029.9	2538.01	1.58782	0.0234497	0.0721703
M401T437	401.13517	436.5995	nodiff	Aloin	[M+H-H2O]+	0.704315163385794		C10305				2847.45	3323.25	2766.04	4557.16	4521.37	5475.97	2978.92	4851.5	0.61402	0.00634782	0.213499
M528T364	528.19495	364.4880	nodiff	Amprenavir	[M+Na]+	0.993608551045146	HMDB0014839	C08086	Benzenoids	Benzene and substituted derivatives	Benzenesulfonamides	5784.76	6731.77	7053.06	11079.7	12679.9	9458.74	6523.2	11072.8	0.589121	0.0105941	0.325557
M484T495	484.27397	494.6180	nodiff	Androstan-3-ol-17-one 3-glucuronide	[M+NH4]+	0.995014617913447	HMDB0004484	C11136	Lipids and lipid-like molecules	Steroids and steroid derivatives	Steroidal glycosides	158365	167956	146278	78871.9	54256.4	52485.8	157533	61871.4	2.54614	0.000827741	0.975729
M932T126	931.52255	125.5770	nodiff	Angiotensin iii	[M+H]+	0.788112514224805	HMDB0001036	C15848	Organic acids and derivatives	Carboxylic acids and derivatives	Amino acids, peptides, and analogues	2242.73	7208.31	3366.21	609.496	77.5467	820.348	4272.41	502.464	8.50293	0.0681352	0.200664
M241T343	241.15361	343.3840	nodiff	Anserine	[M+H]+	0.945642753036624	HMDB0000194	C01262	Organic acids and derivatives	Peptidomimetics	Hybrid peptides	107384	99262.7	138935	102077	54098.6	69740.5	115194	75305.4	1.52969	0.0985909	0.389374
M907T571	907.25553	571.3440	nodiff	Antibiotic k 252b	[2M+H]+	0.769834841483562			Organoheterocyclic compounds	Indoles and derivatives	Carbazoles	450.618	585.88	461.65	476.644	396.768	445.443	499.382	439.618	1.13595	0.291285	0.0335431
M356T52	356.35040	52.0780	nodiff	Arachidoyl ethanolamide	[M+H]+	0.993438960608582			Organic nitrogen compounds	Organonitrogen compounds	Amines	50624.8	67362.5	52268	80446.4	80027.1	75397.5	56751.8	78623.7	0.721815	0.0171168	0.809212
M417T379	417.20667	378.6625	nodiff	Arenobufagin	[M+H]+	0.942200307413752		C20035	Lipids and lipid-like molecules	Steroids and steroid derivatives	Steroid lactones	11203.5	9785.04	8873.25	7181.42	5970.76	6122.31	9953.92	6424.83	1.54929	0.0105089	0.118448
M246T392	246.15492	392.4815	nodiff	Arg-Ala	[M+H]+	0.970904596059569			Organic acids and derivatives	Carboxylic acids and derivatives	Amino acids, peptides, and analogues	26434.8	31927	30674.8	15030.7	16806.3	11897.6	29678.9	14578.2	2.03584	0.00234179	0.340703
M303T420	303.17618	419.7105	nodiff	Arg-Gln	(M+H)+	0.6406						2495.7	3658.1	3172.77	4360.14	4485.59	3156.76	3108.86	4000.83	0.777052	0.174752	0.165565
M304T435	304.16005	435.3240	nodiff	Arg-Glu	(M+H)+	0.7736						26777.8	26320.5	24858.7	23722.6	17051	20302.4	25985.7	20358.7	1.27639	0.0489206	0.125633
M288T323	288.20076	322.9390	nodiff	Arg-Leu	[M+H]+	0.754769378051472			Organic acids and derivatives	Carboxylic acids and derivatives	Amino acids, peptides, and analogues	6571.56	6461	7455.27	9428.25	8745.86	7332.46	6829.28	8502.19	0.803238	0.0731574	0.241152
M272T431	272.17030	431.0580	nodiff	Arg-Pro	[M+H]+	0.924354579060081			Organic acids and derivatives	Carboxylic acids and derivatives	Amino acids, peptides, and analogues	18978.5	20125.5	15280.7	26554.4	19219.3	17257.4	18128.2	21010.3	0.862825	0.416639	0.353387
M276T394	276.16463	394.4885	nodiff	Arg-Thr	(M+H)+	0.8262						6144.54	13718.7	8809.53	3635.31	3271.17	2453.7	9557.6	3120.06	3.06327	0.0456177	0.245419
M274T350	274.18561	349.5635	nodiff	Arg-Val	[M+H]+	0.886823886842276			Organic acids and derivatives	Carboxylic acids and derivatives	Amino acids, peptides, and analogues	3427.87	5610.85	8328.6	6669.71	6392.93	6204.06	5789.11	6422.24	0.901416	0.679587	0.164247
M291T454	291.12828	453.9580	nodiff	Argininosuccinic acid	[M+H]+	0.912568025502862	HMDB0000052	C03406	Organic acids and derivatives	Carboxylic acids and derivatives	Amino acids, peptides, and analogues	2881.7	1317.16	2798.59	12676.7	8582.77	9155.06	2332.48	10138.2	0.23007	0.00477863	0.381893
M450T424	450.15576	424.1945	nodiff	Aripiprazole	[M+H+2i]+	0.721308084798684	HMDB0005042	C12564	Organoheterocyclic compounds	Diazinanes	Piperazines	1411.91	1995.81	2601.63	1259.77	1817.26	844.029	2003.11	1307.02	1.53258	0.192292	0.0339433
M283T317	283.13082	317.0685	nodiff	Artemisinin	[M+H]+	0.875643912007505		C09538	Lipids and lipid-like molecules	Prenol lipids	Terpene lactones	933.525	1420.66	971.999	77611	46698.2	38636.4	1108.73	54315.2	0.0204128	0.0109985	0.94987
M290T429	290.14444	428.9220	nodiff	Asp-Arg	(M+H)+	0.657						10172.3	13051.1	20977.7	5018.26	3172.89	3502.48	14733.7	3897.88	3.77993	0.0298408	0.314808
M249T449	249.07262	448.6510	nodiff	Asp-Asp	[M+H]+	0.727784236847549			Organic acids and derivatives	Carboxylic acids and derivatives	Amino acids, peptides, and analogues	26201.5	27624.7	28520.2	10334.7	12706.9	10680.2	27448.8	11240.6	2.44193	8.53221e-05	0.388675
M231T274	231.09843	273.9110	nodiff	Asp-Pro	[M+H]+	0.872140095619821	HMDB0002335		Organic acids and derivatives	Carboxylic acids and derivatives	Amino acids, peptides, and analogues	3412.6	3879.97	4717.99	3840.64	2685.32	6757.37	4003.52	4427.78	0.904183	0.75518	0.118935
M295T171	295.12668	171.0150	nodiff	Aspartame	[M+H]+	0.878150489714223		C11045	Organic acids and derivatives	Carboxylic acids and derivatives	"Amino acids, peptides, and analogues"	1375.55	521.329	932.168	402.446	409.148	474.262	943.016	428.619	2.20013	0.106434	0.0602806
M923T145	923.49878	145.0115	nodiff	Astrasieversianin xv	[M+Na]+	0.86009001897932			Lipids and lipid-like molecules	Steroids and steroid derivatives	Steroidal glycosides	14063.7	12845.5	12661.1	16647.4	12159.7	12593.4	13190.1	13800.2	0.955794	0.704184	0.264186
M284T277	284.16225	276.9780	nodiff	Atglistatin	[M+H]+	0.992772986753951			Benzenoids	Benzene and substituted derivatives	Biphenyls and derivatives	246.28	328.78	452.77	17482.1	18735.7	16474.1	342.61	17564	0.0195064	1.25782e-05	0.552155
M367T376	367.11642	375.8675	nodiff	Atovaquone	[M+H]+	0.801626212823083	HMDB0015249	C06835	Benzenoids	Naphthalenes	Naphthoquinones	1079.07	2902.05	1512.26	1185.61	3044.14	1150.88	1831.13	1793.54	1.02096	0.966164	0.0902238
M167T98	167.09175	97.6200	nodiff	Bendiocarb	[M+H-C2H3NO]+	0.967170533700685		C14433				31931.4	41444.2	32432.8	74908.6	48626.4	40128.2	35269.4	54554.4	0.646501	0.15201	0.671327
M304T119	304.28253	118.9940	nodiff	Benzalkonium chloride (c12)	[M]+	0.902257458893442		C06523	Benzenoids	Benzene and substituted derivatives	Phenylmethylamines	1360.36	1790.49	437.329	46384.7	15830.9	14007.3	1196.06	25407.6	0.0470749	0.0825917	0.616254
M290T188	290.26712	188.3050	nodiff	Benzamide, n-(5z,8z,11z,14z)-5,8,11,14-eicosatetraen-1-yl-4-hydroxy-	[M+H-C7H4O2]+	0.70297848557084			Benzenoids	Benzene and substituted derivatives	Benzoic acids and derivatives	4236.99	3863.45	3842.72	4423.58	3922	4151.43	3981.05	4165.67	0.955682	0.393992	0.144343
M261T188	261.10754	187.7730	nodiff	Benzeneacetamide, n-[5-(1-methylethyl)-2-thiazolyl]-	[M+H]+	0.749158921616872			Benzenoids	Benzene and substituted derivatives	Phenylacetamides	2044.02	1016.5	486.771	2346.58	2047.57	1576.94	1182.43	1990.36	0.594078	0.187682	0.132259
M527T335	527.20140	334.9340	nodiff	Benzoic acid, 2-[3-[3-[(5-ethyl-4'-fluoro-2-hydroxy[1,1'-biphenyl]-4-yl)oxy]propoxy]-2-propylphenoxy]-	[M+H-H2O]+	0.892409921242499			Benzenoids	Benzene and substituted derivatives	Diphenylethers	715.325	753.603	625.477	360.69	338.581	353.148	698.135	350.806	1.99009	0.000838016	0.0526445
M609T168	609.29180	167.8440	nodiff	Berbamine	[M+H]+	0.972341701518556		C09357				805.081	1977.78	734.223	1489.49	1500.74	947.902	1172.36	1312.71	0.893084	0.767014	0.0760646
M445T56	445.11010	56.4600	nodiff	Bifenthrin	[M+Na]+	0.968694959013092		C10980	Benzenoids	Benzene and substituted derivatives	Biphenyls and derivatives	2021.17	1504.43	1984.24	2169.7	2344.51	1857.34	1836.61	2123.85	0.864756	0.260051	0.10863
M393T360	393.29455	359.9485	nodiff	Bis(2-ethylhexyl) adipate	[M+Na]+	0.997761110830677	HMDB0040270	C14240	Lipids and lipid-like molecules	Fatty Acyls	Fatty acid esters	2110.24	2903.59	2348.72	16240.4	13663.3	5808	2454.18	11903.9	0.206167	0.0398036	0.395328
M464T123	464.38235	122.7385	nodiff	Bis(2,2,6,6-tetramethyl-4-piperidyl) sebacate	[M+H-NH3]+	0.945152101636438			Lipids and lipid-like molecules	Fatty Acyls	Fatty acid esters	27175.5	46099.7	26553.7	22481.3	17091.6	15464.8	33276.3	18345.9	1.81383	0.0916173	0.267155
M363T348	363.16222	347.7690	nodiff	Bisphenol a diglycidyl ether	[M+Na]+	0.886957426288644	HMDB0032737	C14348	Benzenoids	Benzene and substituted derivatives	Diphenylmethanes	1639.2	1337.89	3006.73	3671.02	3745.91	3988.88	1994.61	3801.93	0.52463	0.025821	0.194494
M552T394	552.18661	394.0185	nodiff	Blood group a trisaccharide	[M+Na]+	0.980899636379345			Organic oxygen compounds	Organooxygen compounds	Carbohydrates and carbohydrate conjugates	1299.27	1620.85	1196.68	5918.78	2604.05	2809.27	1372.27	3777.37	0.363287	0.089901	0.208694
M472T164	472.30001	164.0050	nodiff	Borrelidin	[M+H-H2O]+	0.981051570383173		C15687				692.991	959.775	1319.16	1158.89	510.06	538.478	990.643	735.809	1.34633	0.412408	0.0261858
M1077T143	1076.55616	142.8580	nodiff	Bradykinin hydroxyproline	[M+H]+	0.954734965523847	HMDB0011728		Organic acids and derivatives	Carboxylic acids and derivatives	Amino acids, peptides, and analogues	1401.01	937.344	1469.67	139.697	124.167	97.1301	1269.34	120.331	10.5487	0.00237201	0.118021
M525T396	525.10963	395.7630	nodiff	Brodifacoum	[M+H+2i]+	0.74436544952161		C18694	Benzenoids	Naphthalenes	Phenylnaphthalenes	678.505	1159.98	1466.51	389.015	335.852	286.221	1101.67	337.03	3.26875	0.0297513	0.0826171
M344T341	344.08925	341.4985	nodiff	Bromopride	[M+H]+	0.869748450458439			Benzenoids	Phenol ethers	Aminophenyl ethers	4759.63	2867.58	3542.68	3327.8	1805.82	1518.01	3723.3	2217.21	1.67927	0.128735	0.118085
M329T372	329.09161	372.0580	nodiff	Bumetanide	(M+H-2H2O)+	0.6147	HMDB0015024		Benzenoids	Benzene and substituted derivatives	Diphenylethers	12450	12878.6	13995.3	876.206	2042.22	2288.92	13107.9	1735.78	7.55161	5.67755e-05	0.369948
M838T385	838.15726	384.7225	nodiff	Butyryl-coenzyme a (butyryl-coa)	[M+H]+	0.912255785692782	HMDB0001088	C00136	Lipids and lipid-like molecules	Fatty Acyls	Fatty acyl thioesters	1074.37	3085.81	2526.17	425.354	355.14	333.957	2228.78	371.484	5.99967	0.0363844	0.141289
M488T164	488.26700	163.9380	nodiff	Calcimycin	[M+H-2H2O]+	0.907928856354088		C11309				437.334	676.686	905.716	585.412	541.512	491.316	673.245	539.413	1.24811	0.386835	0.015587
M423T351	423.13852	350.9615	nodiff	Candesartan cilexetil	[M+H-C9H16O4]+	0.951498714280052		C07709	Benzenoids	Benzene and substituted derivatives	Biphenyls and derivatives	225.553	179.661	152.301	8732.34	3893.25	3899.24	185.838	5508.27	0.0337381	0.0298941	0.29674
M116T330	116.06988	329.5295	nodiff	Captopril	[M+H-C4H6SO]+	0.999687012567665	HMDB0015328	C06867	Organic acids and derivatives	Carboxylic acids and derivatives	Amino acids, peptides, and analogues	413715	220900	200907	138867	198335	153149	278507	163450	1.70393	0.176447	0.579331
M765T425_2	765.36896	424.6110	nodiff	Carbamic acid, n-[(1s)-1-[[(1-formyl-2-phenylethyl)amino]carbonyl]-2-methylpropyl]-, phenylmethyl ester	[2M+H]+	0.974195013377584			Organic acids and derivatives	Carboxylic acids and derivatives	Amino acids, peptides, and analogues	1463.83	854.195	1396.88	3706.62	442.434	2011.88	1238.3	2053.65	0.602977	0.44446	0.126255
M354T106	354.10059	105.5890	nodiff	Carbamic acid, n-[(1s)-3-chloro-2-oxo-1-(phenylmethyl)propyl]-, phenylmethyl ester	[M+Na]+	0.964677616304645			Benzenoids	Benzene and substituted derivatives	Phenethylamines	1272.28	3185.04	1422.34	1743.55	1730.82	1787.86	1959.89	1754.07	1.11733	0.754449	0.0789366
M177T410	177.03208	409.7710	nodiff	Carbamoylaspartate	[M+H]+	0.957417303682939	HMDB0000828	C00438	Organic acids and derivatives	Carboxylic acids and derivatives	Amino acids, peptides, and analogues	149075	259072	153964	204804	210400	156988	187370	190731	0.982382	0.936582	0.890797
M259T157	259.11732	156.6500	nodiff	Carbetamide	[M+Na]+	0.850179150523005		C11075	Benzenoids	Benzene and substituted derivatives	Phenylcarbamic acid esters	3445.38	2024.86	2051.37	6712.26	5969.16	2425.7	2507.2	5035.7	0.497885	0.145921	0.216003
M143T189_1	143.00075	188.5700	nodiff	Carboxin	[M+H-C6H7N]+	0.798822083370897		C11255	Benzenoids	Benzene and substituted derivatives	Anilides	1876.94	1886.27	1614.16	2870.77	1220.07	1763.91	1792.46	1951.59	0.918461	0.763394	0.0943621
M261T394	261.14423	393.7955	nodiff	Cardiogenol c	[M+H]+	0.925856887454635			Benzenoids	Benzene and substituted derivatives	Aniline and substituted anilines	6890.94	7291.02	7802.03	3236.3	2746.01	7055.12	7327.99	4345.81	1.68622	0.0980241	0.0881981
M733T399	733.11681	398.7400	nodiff	Chetomin	[M+Na]+	0.879028019867191			Organoheterocyclic compounds	Indoles and derivatives	Pyrroloindoles	2739.74	2839.98	2949.36	2545.73	746.011	825.37	2843.03	1372.37	2.07162	0.067367	0.109166
M490T35_1	490.16769	34.7600	nodiff	Chlorhexidine	[M+H-NH3+2i]+	0.944556910788002	HMDB0015016	C06902	Benzenoids	Benzene and substituted derivatives	Halobenzenes	7149.47	195216	66359.4	75121.8	182670	61127	89574.8	106306	0.84261	0.816437	0.860193
M359T111_2	359.15729	111.3020	nodiff	Cilastatin	[M+H]+	0.893001103795121	HMDB0015535	C01675	Organic acids and derivatives	Carboxylic acids and derivatives	Amino acids, peptides, and analogues	1437.48	1981.45	2439.79	2334.09	2194.23	1155.21	1952.91	1894.51	1.03083	0.907378	0.0608105
M169T347	169.05764	346.5345	nodiff	Clothianidin	[M+H-ClNO2]+	0.708393907614927		C18508	Organoheterocyclic compounds	Azoles	Thiazoles	228297	197846	189118	227771	160340	145721	205087	177944	1.15254	0.386017	0.700301
M472T378	472.24740	378.2120	nodiff	Condelphine	[M+Na]+	0.760900989169234		C08671	Lipids and lipid-like molecules	Prenol lipids	Diterpenoids	2227.7	2936.42	2760.32	2546.18	1475.87	1513.47	2641.48	1845.17	1.43156	0.124276	0.0335161
M655T401	655.26934	401.0710	nodiff	Coproporphyrin I	[M+H]+	0.872871560943969	HMDB0000643	C05769	Organoheterocyclic compounds	Tetrapyrroles and derivatives	Porphyrins	1232.96	670.498	930.769	388.69	313.404	345.825	944.743	349.306	2.70463	0.0221353	0.0752906
M499T267	499.18071	266.8980	nodiff	Curvulin	[2M+Na]+	0.960591586823315			Organic oxygen compounds	Organooxygen compounds	Carbonyl compounds	26.8837	42.158	51.3113	3279.83	7347.54	6384	40.1177	5670.46	0.00707486	0.0101245	0.310353
M263T164	263.09482	164.2525	nodiff	Cyanazine	[M+Na]+	0.986833170391367		C14299	Organoheterocyclic compounds	Triazines	Aminotriazines	28053.1	29881.9	30594.4	13256.8	12084	9794.91	29509.8	11711.9	2.51965	0.000149171	0.416133
M304T35_1	304.07460	35.0630	nodiff	Cyanofenphos	[M+H]+	0.997716724143332		C18973	Benzenoids	Benzene and substituted derivatives	Phenylphosphonothioates	248.675	150.688	57.3638	242.533	1433.31	191.965	152.243	622.603	0.244526	0.314584	0.0739092
M485T520	485.30466	520.0190	nodiff	Cyasterone	[M+H-2H2O]+	0.957685440619726		C08816	Lipids and lipid-like molecules	Prenol lipids	Triterpenoids	3444.08	3539.55	3322.51	3056.22	2182.21	2204.12	3435.38	2480.85	1.38476	0.0316483	0.0473347
M100T118	100.11137	118.1925	nodiff	Cyclohexylamine	[M+H]+	0.985953929453857	HMDB0031404	C00571	Organic nitrogen compounds	Organonitrogen compounds	Cyclohexylamines	19173	42973.5	20161	40478.6	38460.4	35040.5	27435.8	37993.2	0.722126	0.254115	0.548301
M394T126_1	394.29281	125.5770	nodiff	Cyclopamine	[M+H-H2O]+	0.715297479216859		C10798	Lipids and lipid-like molecules	Steroids and steroid derivatives	Steroidal alkaloids	11443	9435.49	7330.21	185.227	344.487	464.007	9402.89	331.24	28.3869	0.00159033	0.335835
M337T203	337.14073	203.3890	nodiff	Cyclopiazonic acid	[M+H]+	0.757136710052238		C03032	Organoheterocyclic compounds	Indoles and derivatives	Indoles	9962.39	8994.93	12001.1	12601.5	10986.7	10970.7	10319.5	11519.6	0.895818	0.311984	0.249412
M422T335	422.10322	335.1210	nodiff	Cyclosulfamuron	[M+H]+	0.727582241197774		C18439	Organic oxygen compounds	Organooxygen compounds	Carbonyl compounds	3395.58	2850.45	4825.39	13630.9	7105.03	6955	3690.47	9230.31	0.399821	0.0718471	0.324941
M467T347	467.13392	347.2805	nodiff	Cyhalothrin	[M+NH4]+	0.90785027709018		C10983	Lipids and lipid-like molecules	Fatty Acyls	Fatty acid esters	1063.93	2034.4	1327.08	871.184	976.788	792.298	1475.14	880.09	1.67612	0.113566	0.0586012
M167T205	167.08054	205.1940	nodiff	Cyromazine	[M+H]+	0.808765214807866	HMDB0029862	C14147	Organoheterocyclic compounds	Triazines	Aminotriazines	9057.41	9196.31	9147.54	6543.53	5498.68	4831.32	9133.75	5624.51	1.62392	0.00216926	0.136162
M258T248	258.05389	247.6960	nodiff	Cys-Asn	[M+Na]+	0.76935482276039			Organic acids and derivatives	Carboxylic acids and derivatives	Amino acids, peptides, and analogues	8441.69	10556.3	8983.15	38267.5	16677.6	15648	9327.06	23531.1	0.396372	0.127406	0.506055
M244T199	244.09179	198.7050	nodiff	Cytidine	[M+H]+	0.999820229436288	HMDB0000089	C00475	Nucleosides, nucleotides, and analogues	Pyrimidine nucleosides		18475.9	16073.8	25243.2	12128.2	7121.79	9277	19931	9509	2.09601	0.0283823	0.26987
M404T476	404.02340	475.7515	nodiff	Cytidine 5'-diphosphate	[M+H]+	0.999305523326938	HMDB0001546	C00112	Nucleosides, nucleotides, and analogues	Pyrimidine nucleotides	Pyrimidine ribonucleotides	33948.3	25309.7	21077.7	25300.3	12954.1	19692.8	26778.6	19315.7	1.38636	0.224863	0.19343
M416T374	416.22215	374.0430	nodiff	Cytochalasin e	[M+H-CH4O4]+	0.891128321583811						7938.94	5722.4	4604.79	10850.7	7950.82	7554.62	6088.71	8785.37	0.69305	0.132005	0.27047
M112T423	112.04984	423.2750	nodiff	Cytosine	[M+H]+	0.969998432235261	HMDB0000630	C00380	Organoheterocyclic compounds	Diazines	Pyrimidines and pyrimidine derivatives	113681	121181	145024	63151.5	47629.1	54968.9	126629	55249.8	2.29193	0.00241016	0.778146
M103T191	103.06054	190.5400	nodiff	D-cycloserine	[M+H]+	0.796732300004484	HMDB0014405	C08057	Organic acids and derivatives	Carboxylic acids and derivatives	Amino acids, peptides, and analogues	3591.31	2540.94	3703.21	1534.53	1441.58	1822.31	3278.48	1599.47	2.04973	0.0123233	0.105508
M111T204	111.05459	204.1990	nodiff	D-erythro-imidazolylglycerol phosphate	[M+H-CH5O5P]+	0.989197794893108		C04666	Organic acids and derivatives	Organic phosphoric acids and derivatives	Phosphate esters	75778.1	75376.2	50423.8	26193.2	25745.4	26810.7	67192.7	26249.7	2.55975	0.00816404	0.604302
M179T454	179.04732	453.5970	nodiff	D-gluconate	[M+H]+	0.70468051285724	HMDB0000625	C00257	Organic oxygen compounds	Organooxygen compounds	Carbohydrates and carbohydrate conjugates	15985	15414.7	16471.1	9313.56	7334.84	7175.19	15956.9	7941.19	2.00939	0.000439708	0.257367
M260T286	260.06874	286.2790	nodiff	D-glucosamine 6-phosphate	[M+H]+	0.887504662415154	HMDB0001254	C00352	Organic oxygen compounds	Organooxygen compounds	Carbohydrates and carbohydrate conjugates	6367.23	9088.55	3569.28	6789.4	5914.9	1782.59	6341.69	4828.96	1.31326	0.532788	0.022791
M261T182_2	261.04428	181.8350	nodiff	D-mannose 1-phosphate	[M+H]+	0.754127285844486	HMDB0006330	C00636	Organic oxygen compounds	Organooxygen compounds	Carbohydrates and carbohydrate conjugates	3503.04	4532.68	2620.48	4273.62	4932.44	4739.24	3552.07	4648.43	0.764143	0.134747	0.18806
M323T261	322.99867	261.1865	nodiff	D-myo-inositol-1,3-diphosphate	[M+H-H2O]+	0.731229147126828	HMDB0006234	C04062	Organic oxygen compounds	Organooxygen compounds	Alcohols and polyols	1014.39	476.486	224.862	5672.44	4865.65	5705.44	571.911	5414.51	0.105626	0.000176758	0.295306
M116T189	116.06928	188.7850	nodiff	D-Proline	(M+H)+	0.9994	HMDB0003411	C00763	Organic acids and derivatives	Carboxylic acids and derivatives	"Amino acids, peptides, and analogues"	906.718	4361.39	4170.91	3000.01	2454.64	2456.87	3146.34	2637.17	1.19307	0.67714	0.068625
M130T346_2	130.04973	345.8490	nodiff	D-pyroglutamic acid	[M+H]+	0.995659135121096		C02237	Organic acids and derivatives	Carboxylic acids and derivatives	Amino acids, peptides, and analogues	1.76225e+06	464828	260276	1.95402e+06	1.19961e+06	1.16541e+06	829117	1.43968e+06	0.575904	0.318323	3.65508
M151T347	151.04675	346.5425	nodiff	D-ribose	[M+H]+	0.707106781186548	HMDB0000283	C00121	Organic oxygen compounds	Organooxygen compounds	Carbohydrates and carbohydrate conjugates	97501.6	89792.3	73974.3	117869	78962.6	79267.2	87089.4	92032.8	0.946286	0.752868	0.677414
M439T352	439.11183	351.6530	nodiff	Daidzin	[M+Na]+	0.915017409242325	HMDB0130491	C10216	Phenylpropanoids and polyketides	Isoflavonoids	Isoflavonoid O-glycosides	232.171	129.149	700.957	2197.62	894.175	752.938	354.092	1281.58	0.276294	0.132699	0.124566
M497T397	497.14540	396.6610	nodiff	Dapsone	[2M+H]+	0.870285113033823	HMDB0014395	C07666	Benzenoids	Benzene and substituted derivatives	Benzenesulfonyl compounds	2526.55	1833.86	1820.82	539.613	371.915	421.929	2060.41	444.486	4.63548	0.00247041	0.136247
M504T439	504.17704	438.5240	nodiff	Dasatinib n-oxide	[M+H]+	0.918824213706846			Benzenoids	Benzene and substituted derivatives	Anilides	3682.17	3731.96	4639.39	935.699	1091.31	1161.79	4017.84	1062.93	3.77996	0.000748013	0.177838
M528T261	528.19508	260.8335	nodiff	Daunorubicin	[M+H]+	0.966393508524549	HMDB0014832	C01907				3479.7	1971.15	3138.21	8596.1	9934.63	8969.34	2863.02	9166.69	0.312329	0.000483339	0.349309
M625T57	625.32345	57.3065	nodiff	Dauricine	[M+H]+	0.989970489784674		C09419	Organoheterocyclic compounds	Isoquinolines and derivatives	Benzylisoquinolines	2566.88	5016.34	4667.58	3708.95	7533.35	7355.81	4083.6	6199.37	0.658712	0.221488	0.237248
M446T263	446.13270	263.3220	nodiff	Dehydroaripiprazole	[M+H]+	0.915666202942374			Organoheterocyclic compounds	Diazinanes	Piperazines	4209.7	5248.15	4165.26	11003.8	11561.2	13879.1	4541.04	12148.1	0.373808	0.00131279	0.390971
M455T220	455.18288	220.1665	nodiff	Deoxycytidine	(2M+H)+	0.9891	HMDB0000014	C00881	Nucleosides, nucleotides, and analogues	Pyrimidine nucleosides	Pyrimidine 2'-deoxyribonucleosides	2429.63	2437.79	1480.38	1868.1	1249.39	1345.6	2115.94	1487.7	1.42229	0.16599	0.031181
M419T348	419.31558	347.6950	nodiff	Di(2,6-dimethyl-4-heptyl) phthalate	[M+H]+	0.816496580927726			Benzenoids	Benzene and substituted derivatives	Benzoic acids and derivatives	624.756	894.111	1076.82	1575.46	1432.21	1446.25	865.23	1484.64	0.582787	0.0111898	0.120472
M757T432	757.08524	431.7610	nodiff	Diadenosine triphosphate	[M+H]+	0.963041200423523		C06197				38691	39490.4	34071.3	2106.57	1375.83	2042.08	37417.6	1841.5	20.3191	3.11772e-05	0.672345
M115T313_1	115.04943	312.7595	nodiff	Diallyl sulfide	[M+H]+	0.775138823535484	HMDB0036491	C08370				36920.6	41039.5	40122	7073.2	4639.56	5761.28	39360.7	5824.68	6.75757	1.9757e-05	0.63777
M632T192	631.79984	191.9210	nodiff	Diatrizoic acid	[M+NH4]+	0.998038166193452	HMDB0014416		Benzenoids	Benzene and substituted derivatives	Benzoic acids and derivatives	79.1918	123.382	93.1719	30745.8	32379.7	26724	98.582	29949.8	0.00329157	5.90144e-05	0.724321
M344T63	344.22575	62.6480	nodiff	Dibucaine	[M+H]+	0.812601281192857	HMDB0014668	C07879	Organoheterocyclic compounds	Quinolines and derivatives	Quinolones and derivatives	11054.5	24028.1	2685.82	7506.34	25348.5	56806.9	12589.5	29887.3	0.421233	0.332185	0.559339
M259T31	259.16846	31.4630	nodiff	Dibutyl adipate	[M+H]+	0.945773223921249		C14253	Lipids and lipid-like molecules	Fatty Acyls	Fatty acid esters	15342.6	21738.4	13356.9	28893.5	50126.8	43906.5	16812.6	40975.6	0.410308	0.0236226	0.703044
M240T287	240.09888	287.2820	nodiff	Diethyl 2,4-dimethylpyrrole-3,5-dicarboxylate	[M+H]+	0.823013105709445			Organoheterocyclic compounds	Pyrroles	Pyrrole carboxylic acids and derivatives	2166.74	3369.04	2381.13	86157.2	36491.3	48203.8	2638.97	56950.8	0.0463377	0.0223133	0.9515
M191T51	191.08080	51.2285	nodiff	Dihydralazine	[M+H]+	0.79144424615866			Organoheterocyclic compounds	Diazanaphthalenes	Benzodiazines	9491.18	15360.6	8278.67	6256.14	4376.27	4498.33	11043.5	5043.58	2.18961	0.0573588	0.204022
M360T416	360.14737	415.5935	nodiff	Dihydrohaloperidol	[M+H-H2O]+	0.884982777435554	HMDB0060903		Organoheterocyclic compounds	Piperidines	Phenylpiperidines	1797.65	2089.05	801.952	3119.66	3732.97	2342.51	1562.88	3065.05	0.509906	0.0551121	0.175154
M447T34_2	447.34303	33.6240	nodiff	Diisodecyl phthalate	[M+H]+	0.945818157545939		C14578	Benzenoids	Benzene and substituted derivatives	Benzoic acids and derivatives	5305.82	6590.2	5945.44	18583.1	6674.66	11267.8	5947.15	12175.2	0.488465	0.14865	0.340296
M410T16	410.13601	16.2745	nodiff	Dimethomorph	[M+Na]+	0.740416595096502		C18583	Benzenoids	Benzene and substituted derivatives	Diphenylmethanes	162.204	515.61	185.886	418.489	535.736	492.108	287.9	482.111	0.597165	0.178243	0.0697208
M79T55_2	79.02129	55.0755	nodiff	Dimethyl sulfoxide	[M+H]+	0.978105589665528	HMDB0002151	C11143				650.613	1336.71	718.607	418056	754590	155248	901.977	442631	0.00203776	0.063527	2.46824
M247T237_1	247.00176	237.4330	nodiff	Dimethylallyl pyrophosphate	[M+H]+	0.917504217559269	HMDB0001120	C00235	Lipids and lipid-like molecules	Prenol lipids	Isoprenoid phosphates	2029.08	1593.46	1617.33	2058.15	2133.79	2795.79	1746.62	2329.25	0.749866	0.100316	0.125834
M547T152	547.46733	152.3060	nodiff	Dipalmitolein (9c)	[M+H-H2O]+	0.887499500956404			Lipids and lipid-like molecules	Glycerolipids	Diradylglycerols	455.571	429.798	531.192	2883.93	2854.97	3034.16	472.187	2924.35	0.161467	2.65662e-06	0.212838
M170T321	170.11640	321.4930	nodiff	Diphenylamine	[M+H]+	0.992208753917424	HMDB0032562	C11016	Benzenoids	Benzene and substituted derivatives	Aniline and substituted anilines	14837.7	11149.4	12623.9	12956.7	8542.83	8590.86	12870.3	10030.1	1.28316	0.192455	0.154991
M71T32	71.08511	32.4725	nodiff	Dl-3-methyl-2-butanol	[M+H-H2O]+	0.726468207513891	HMDB0033777		Organic oxygen compounds	Organooxygen compounds	Alcohols and polyols	85352.7	141375	74965.1	25647.5	22105.2	15933.1	100564	21228.6	4.7372	0.0189278	0.920981
M130T60	130.08532	59.9185	nodiff	DL-arginine	[M+H-CH3ON]+	0.962460955457654	HMDB0000517/HMDB0003416	C00792	Organic acids and derivatives	Carboxylic acids and derivatives	Amino acids, peptides, and analogues	12664.3	33339.6	11189.9	18160.6	12484.7	10062.6	19064.6	13569.3	1.40498	0.506607	0.0968658
M147T345	147.07596	345.4330	nodiff	DL-glutamine	[M+H]+	0.998972003130863		C00303	Organic acids and derivatives	Carboxylic acids and derivatives	Amino acids, peptides, and analogues	463738	412675	292328	688070	426015	441351	389580	518479	0.751391	0.262637	1.94798
M118T160	118.03112	159.5670	nodiff	Dl-homocysteine	[M+H-H2O]+	0.971271265811009	HMDB0000742	C05330	Organic acids and derivatives	Carboxylic acids and derivatives	Amino acids, peptides, and analogues	44247.6	42203.7	26397.1	25069.9	9911.8	27260.9	37616.1	20747.5	1.81304	0.0980021	0.246058
M206T149	206.11673	148.9655	nodiff	Dl-laudanosine	[M+H-C9H12O2]+	0.949358885964739	HMDB0030213		Organoheterocyclic compounds	Isoquinolines and derivatives	Benzylisoquinolines	14760.7	31437.5	44924	30852	34126.3	31051.2	30374	32009.8	0.948897	0.86139	0.34327
M147T530	147.11206	529.7080	nodiff	DL-Lysine	[M+H]+	0.990275183453609	HMDB0142894	C16440	Organic acids and derivatives	Carboxylic acids and derivatives	Amino acids, peptides, and analogues	70658.2	27332.6	10894.1	37861.4	50542.4	12727.2	36295	33710.3	1.07667	0.908002	0.26724
M166T372	166.05217	372.1535	nodiff	DL-Methionine sulfoxide	(M+H)+	0.9606	HMDB0002005	C02989	Organic acids and derivatives	Carboxylic acids and derivatives	"Amino acids, peptides, and analogues"	16172.5	7200.55	14267.6	9544.71	12596.4	5909.68	12546.9	9350.25	1.34187	0.393268	0.094381
M166T222	166.08540	222.2810	nodiff	DL-phenylalanine	[M+H]+	0.997767373872166		C02057	Organic acids and derivatives	Carboxylic acids and derivatives	Amino acids, peptides, and analogues	228308	462384	447176	738723	382624	183668	379289	435005	0.87192	0.771277	1.22123
M106T350	106.04916	349.5580	nodiff	DL-serine	[M+H]+	0.997678779492836	HMDB0062263	C00065	Organic acids and derivatives	Carboxylic acids and derivatives	Amino acids, peptides, and analogues	1197.42	1523.82	1258.42	8342.08	8043.03	8509.81	1326.55	8298.31	0.159858	2.08011e-06	0.359309
M120T347	120.06458	346.7440	nodiff	DL-threonine	[M+H]+	0.993966958351783	HMDB0000167	C00188	Organic acids and derivatives	Carboxylic acids and derivatives	Amino acids, peptides, and analogues	13814.3	14681.3	21385	50029.6	37657.6	37016.1	16626.9	41567.8	0.399994	0.00684907	0.709512
M154T324	154.08248	323.7470	nodiff	Dopamine	[M+H]+	0.936245627059852	HMDB0000073	C03758	Benzenoids	Phenols	Benzenediols	27819.7	16570.7	17416.9	8378.1	9173.94	9700.78	20602.4	9084.27	2.26792	0.0339646	0.291082
M330T222	330.09650	222.0930	nodiff	Dopamine 4-.beta.-d-glucuronide	[M+H]+	0.823095486137577			Organic oxygen compounds	Organooxygen compounds	Carbohydrates and carbohydrate conjugates	2844.17	4461.11	4949.67	4675.05	3621.87	2922.27	4084.98	3739.73	1.09232	0.693639	0.0787863
M544T263	544.16853	263.3120	nodiff	Doxorubicin	[M+H]+	0.848244450529033	HMDB0015132	C01661				4244.65	4544.81	3602.54	4912.67	5934.12	5278.36	4130.67	5375.05	0.768488	0.0380494	0.200099
M398T34_1	398.23880	33.9080	nodiff	Echimidine	[M+H]+	0.995626598933378		C10299				163330	47538.3	130360	36625.5	23682.7	66208.1	113743	42172.1	2.69712	0.122715	0.730898
M143T297	143.08059	296.5790	nodiff	Ectoine	[M+H]+	0.928360729029879		C06231	Organic acids and derivatives	Carboxylic acids and derivatives	Amino acids, peptides, and analogues	11396.6	12039.7	12773.9	19409	10864.1	1474.74	12070.1	10582.6	1.14056	0.788823	0.174083
M330T434	330.09661	433.8740	nodiff	Epoxiconazole	[M+H]+	0.754258979683627		C11229				11445.9	11484	2277.84	3141.85	13491.4	6963.83	8402.56	7865.7	1.06825	0.906709	0.148351
M114T224	114.09056	223.5410	nodiff	epsilon-Caprolactam	(M+H)+	0.7325						39833.6	37714.6	35344.9	17089	17948.5	18361.2	37631	17799.6	2.11415	0.000124784	0.406239
M114T425_2	114.06554	425.1330	nodiff	epsilon-Captrolactone	M+	0.9292						39494.8	43617.9	40082	1747.32	1038.39	44374.7	41064.9	15720.2	2.61225	0.152913	0.360222
M459T430	459.16976	429.9370	nodiff	Ergothioneine	[2M+H]+	0.887877373617552	HMDB0003045	C05570	Organic acids and derivatives	Carboxylic acids and derivatives	Amino acids, peptides, and analogues	2959.32	2496.41	1955.76	852.306	1591.32	1509.54	2470.5	1317.72	1.87482	0.0364277	0.0718418
M338T34_4	338.34088	33.7220	nodiff	Erucamide	[M+H]+	0.972651333766302			Lipids and lipid-like molecules	Fatty Acyls	Fatty amides	3.38781e+06	1.59547e+06	1.15846e+06	4.76179e+06	1.64475e+06	5.08205e+06	2.04724e+06	3.82953e+06	0.534594	0.239591	5.48535
M341T53_1	341.06904	53.3700	nodiff	Esculin	[M+H]+	0.999198530603823	HMDB0030820	C09264	Phenylpropanoids and polyketides	Coumarins and derivatives	Coumarin glycosides	4993.01	6677.84	5943.16	7666.4	6935.12	7152.23	5871.34	7251.25	0.8097	0.0609756	0.226551
M196T358	196.09595	358.0120	nodiff	Ethyl 3-hydroxybutyrate	(M+CH3CN+Na)+	0.6236						408.156	360.374	240.69	2737.2	1923.69	2162.34	336.407	2274.41	0.147909	0.00141465	0.187819
M134T244	134.11694	244.0375	nodiff	Ethyldiethanolamine	[M+H]+	0.717256580154386			Organic nitrogen compounds	Organonitrogen compounds	Amines	5119.05	5342.88	6464.69	828.043	1538.83	1582.08	5642.2	1316.32	4.28636	0.000858101	0.217374
M275T384	275.05148	383.6150	nodiff	Famotidine acid methyl ester	[M+H]+	0.905948782340162			Organoheterocyclic compounds	Azoles	Thiazoles	15602.5	31688.6	37667	896.697	3887.58	4147.57	28319.4	2977.28	9.51182	0.0191184	0.532458
M274T54	274.27398	54.4820	nodiff	Fenpropidin	[M+H]+	0.955452093617328		C18726	Benzenoids	Benzene and substituted derivatives	Phenylpropanes	1.46411e+06	2.4647e+06	1.68665e+06	2.19904e+06	2.23402e+06	2.58734e+06	1.87182e+06	2.34013e+06	0.799877	0.22618	4.12107
M589T423	589.07162	423.1190	nodiff	Fenthion-oxon-sulfone	[2M+H]+	0.742546594967726			Benzenoids	Benzene and substituted derivatives	Benzenesulfonyl compounds	1539.95	3413.99	3948.37	677.85	288.019	238.155	2967.44	401.341	7.39381	0.0260035	0.164562
M780T355	780.27763	354.7800	nodiff	Ferri fusarinin c [m+fe-2h]	[M+H]+	0.79320607330975						11261.9	20654.6	16876.8	88.6783	26.4194	49.8175	16264.5	54.9717	295.869	0.00402731	0.451276
M718T365	718.34574	364.6630	nodiff	Ferricrocin [m-h2+fe]	[M+H]+	0.722430847500216			Organic acids and derivatives	Carboxylic acids and derivatives	Amino acids, peptides, and analogues	962.089	1081.93	1467.6	1221.78	1018.82	1020.34	1170.54	1086.98	1.07688	0.642586	0.0489221
M457T388	457.10949	387.6580	nodiff	Flavin mononucleotide (FMN)	(M+H)+	0.9157	HMDB0001520	C00061	Nucleosides, nucleotides, and analogues	Flavin nucleotides		1457.22	2065.82	2660.08	507.809	632.133	670.684	2061.04	603.542	3.41491	0.0141922	0.118097
M439T51	439.10722	51.2220	nodiff	Flavine mononucleotide	[M+H-H2O]+	0.98534263096158	HMDB0001520	C00061				12263.8	12378.6	12378.6	24598.1	24598.1	40.7696	12340.4	16412.3	0.751895	1	0.246307
M303T222_2	303.11007	222.2620	nodiff	Flumequine	(M+CH3CN+H)+	0.8784	HMDB0041895		Organoheterocyclic compounds	Quinolines and derivatives	Quinoline carboxylic acids	9623.27	10021.6	12280.6	1877.6	981.397	1934.09	10641.8	1597.7	6.66073	0.000512373	0.326519
M367T131	367.08454	130.7300	nodiff	Fluroxypyr 1-methylheptyl ester	[M+H]+	0.995411802745985			Organoheterocyclic compounds	Pyridines and derivatives	Halopyridines	1612.79	287.529	2398.23	40.8	306.387	174213	1432.85	58186.7	0.024625	0.383346	0.76506
M434T404	434.18339	403.5700	nodiff	Fluvastatin	[M+Na]+	0.882176458349725		C07014	Organoheterocyclic compounds	Pyrroles	Substituted pyrroles	3623.79	3832.89	3289.68	4035.81	4290.21	4312.1	3582.12	4212.71	0.850314	0.0254162	0.165206
M442T411	442.14507	410.5395	nodiff	Folate	[M+H]+	0.991729743022505	HMDB0000121	C00504	Organic acids and derivatives	Carboxylic acids and derivatives	Amino acids, peptides, and analogues	1806.11	2259.39	4449.45	5352.73	4517.61	3217.32	2838.31	4362.55	0.650609	0.21146	0.178564
M474T386	474.17460	386.3790	nodiff	Folinic acid	[M+H]+	0.988166123757588		C03479	Organic acids and derivatives	Carboxylic acids and derivatives	Amino acids, peptides, and analogues	6618.68	1832.33	2403.65	1728.82	9096.37	1718.61	3618.22	4181.27	0.865341	0.854728	0.0886255
M559T174	559.14736	174.2510	nodiff	Formononetin	[2M+Na]+	0.902864202736474	HMDB0005808	C00858	Phenylpropanoids and polyketides	Isoflavonoids	O-methylated isoflavonoids	148438	41904.7	55860.7	88.8847	71.5472	38.5204	82067.8	66.3174	1237.5	0.0702166	0.971907
M331T188	331.01710	188.2440	nodiff	Furosemide	[M+H]+	0.847568950867582	HMDB0001933	C07017	Benzenoids	Benzene and substituted derivatives	Benzenesulfonamides	4233.11	3165.35	2830.2	5586.95	2662.77	2535.25	3409.55	3594.99	0.948417	0.872324	0.1374
M403T325	403.22813	324.5395	nodiff	Gamabufotalin	[M+H]+	0.774043282456297		C16962	Lipids and lipid-like molecules	Steroids and steroid derivatives	Steroid lactones	1397.93	1186.91	1081.13	2676.68	1626.86	1932.35	1221.99	2078.63	0.587884	0.058014	0.140983
M276T411_2	276.11808	410.5460	nodiff	Gamma-glu-glu	[M+H]+	0.974024197111455	HMDB0011738		Organic acids and derivatives	Carboxylic acids and derivatives	Amino acids, peptides, and analogues	101932	74238.7	53039	143267	55174.7	86219.6	76403.2	94887.1	0.805201	0.56398	0.768239
M277T447	277.10194	446.9355	nodiff	Gamma-l-glutamyl-l-glutamic acid	[M+H]+	0.998045860394507	HMDB0011737	C05282	Organic acids and derivatives	Carboxylic acids and derivatives	Amino acids, peptides, and analogues	155771	105784	97408.2	64460.7	34001.3	39168.2	119654	45876.7	2.60817	0.0228037	0.854066
M256T214	256.09640	213.7735	nodiff	Ganciclovir	[M+H]+	0.815052469738782	HMDB0015139	C07019	Organoheterocyclic compounds	Imidazopyrimidines	Purines and purine derivatives	3477	2429.58	2674.37	1139.39	936.699	810.884	2860.32	962.324	2.9723	0.00455572	0.140484
M359T348	359.12256	347.6270	nodiff	Gardenin b	[M+H]+	0.99635266723308		C15109	Phenylpropanoids and polyketides	Flavonoids	O-methylated flavonoids	26577.1	36526.3	36653.8	49336.1	228511	72749	33252.4	116865	0.284536	0.211881	1.10551
M606T458	606.08075	457.8590	nodiff	Gdp-glucose	[M+H]+	0.997846696759795	HMDB0003351	C00394	Nucleosides, nucleotides, and analogues	Purine nucleotides	Purine nucleotide sugars	3345.18	24091.3	1344.87	6449.14	5123.8	3401.86	9593.8	4991.6	1.92199	0.563908	0.165686
M617T288	617.35778	288.3480	nodiff	Geldanamycin, 17-demethoxy-17-[[2-(dimethylamino)ethyl]amino]-	[M+H]+	0.93646388623531						2483.89	1172.95	1370.33	376.517	417.454	289.548	1675.72	361.173	4.63967	0.0326621	0.118004
M497T28	497.27608	28.2385	nodiff	Geneticin	[M+H]+	0.989597298430149		C17703	Organic oxygen compounds	Organooxygen compounds	Carbohydrates and carbohydrate conjugates	1926.55	3262.62	990.597	4606.44	7476.45	6273.06	2059.92	6118.65	0.336663	0.0187265	0.282904
M411T50	411.11379	49.9990	nodiff	Geniposide	[M+Na]+	0.998878051013156		C09781	Lipids and lipid-like molecules	Prenol lipids	Terpene glycosides	394.009	487.944	324.549	1293.1	1288.75	933.872	402.167	1171.91	0.343173	0.00386092	0.122674
M397T117	397.09394	117.4530	nodiff	Geniposidic acid	[M+Na]+	0.999221658993968	HMDB0034942	C11673	Lipids and lipid-like molecules	Prenol lipids	Terpene glycosides	1408.16	1723.72	334.306	383.657	163.686	91.3586	1155.39	212.9	5.42692	0.0932951	0.0894878
M169T282	169.09634	282.4740	nodiff	Geranic acid	[M+H]+	0.760979518738084		C16461	Lipids and lipid-like molecules	Prenol lipids	Monoterpenoids	2917.61	3219	3213.99	5015.64	2693.86	3151.97	3116.87	3620.49	0.860897	0.521129	0.140428
M263T130	263.09482	129.6280	nodiff	Gliotoxin	[M+H-S2]+	0.926464364136983		C10595	Organoheterocyclic compounds	Diazinanes	Piperazines	14276.1	18038.3	21453.8	1992.14	2154.09	1224.92	17922.7	1790.38	10.0106	0.00152351	0.439223
M261T308	261.12934	307.7590	nodiff	Gln-asn	[M+H]+	0.76964984007409	HMDB0028792		Organic acids and derivatives	Carboxylic acids and derivatives	Amino acids, peptides, and analogues	2706.37	1432.96	956.336	17218.6	1222.91	4758.42	1698.55	7733.32	0.219641	0.283807	0.307293
M432T366	432.20583	365.6320	nodiff	Gln-Glu-Arg	[M+H]+	0.706389770683956			Organic acids and derivatives	Carboxylic acids and derivatives	Amino acids, peptides, and analogues	13700	11122.4	12137.3	5460.51	5829.27	5277.05	12319.9	5522.28	2.23095	0.000895422	0.241143
M375T363	375.19683	362.7655	nodiff	Glu-Ala-Arg	[M+H]+	0.96044878513463			Organic acids and derivatives	Carboxylic acids and derivatives	Amino acids, peptides, and analogues	38451.9	25772.9	25017.2	22936.8	16509	15267.7	29747.3	18237.8	1.63108	0.0812501	0.27152
M418T400	418.20170	400.1200	nodiff	Glu-Asn-Arg	[M+H]+	0.99960461147114			Organic acids and derivatives	Carboxylic acids and derivatives	Amino acids, peptides, and analogues	1548.54	1277.94	1158.24	1351.77	784.819	1002.98	1328.24	1046.52	1.2692	0.234552	0.0437856
M433T458	433.20061	457.5265	nodiff	Glu-Glu-Arg	[M+H]+	0.709683372871949			Organic acids and derivatives	Carboxylic acids and derivatives	Amino acids, peptides, and analogues	1054.75	939.464	985.542	1302.88	718.889	1125.98	993.254	1049.25	0.946634	0.766428	0.0658664
M361T377	361.18127	376.7055	nodiff	Glu-Gly-Arg	[M+H]+	0.860262208481401			Organic acids and derivatives	Carboxylic acids and derivatives	Amino acids, peptides, and analogues	81299.8	55857.2	49334.1	87352	69082	62237.7	62163.7	72890.6	0.852836	0.43236	0.670997
M334T449	334.12387	449.1825	nodiff	Glu-Gly-Glu	[M+H]+	0.855609186980683			Organic acids and derivatives	Carboxylic acids and derivatives	Amino acids, peptides, and analogues	4033.17	2526.27	4460.33	4182.48	2882.31	2370.98	3673.26	3145.26	1.16787	0.543774	0.0935193
M261T332	261.14393	331.9750	nodiff	Glu-Ile	[M+H]+	0.758861582056255	HMDB0028822		Organic acids and derivatives	Carboxylic acids and derivatives	Amino acids, peptides, and analogues	11613.2	5094.62	9690.08	14102.8	6457.86	3512.26	8799.31	8024.3	1.09658	0.844375	0.220353
M451T283	451.21713	283.4670	nodiff	Glu-Phe-Arg	[M+H]+	0.799245069261538			Organic acids and derivatives	Carboxylic acids and derivatives	Amino acids, peptides, and analogues	367.923	458.377	454.197	1858.99	1885.24	1854.4	426.833	1866.21	0.228717	1.28783e-06	0.165496
M249T398	249.09475	397.8660	nodiff	Glu-Thr	[M+H]+	0.895640145564173	HMDB0028829		Organic acids and derivatives	Carboxylic acids and derivatives	Amino acids, peptides, and analogues	8332.76	11627.9	12162.2	8451.4	5418.44	9778.12	10707.6	7882.65	1.35837	0.183798	0.0414825
M261T248_1	261.03557	248.3310	nodiff	Glucose-1-phosphate	[M+H]+	0.77320995550154	HMDB0001586	C00103	Organic oxygen compounds	Organooxygen compounds	Carbohydrates and carbohydrate conjugates	11015.2	7701.6	8331.06	25437.3	3710.51	3736.61	9015.95	10961.5	0.822512	0.803253	0.292387
M243T216	242.98395	215.8140	nodiff	Glucose-6-phosphate	[M+H]+	0.728283140419072	HMDB0001401	C00668	Organic oxygen compounds	Organooxygen compounds	Carbohydrates and carbohydrate conjugates	2074.06	2922.29	712.207	3304.74	3016.89	3386.61	1902.85	3236.08	0.588011	0.110888	0.173399
M136T204	136.06070	204.0120	nodiff	Glufosinate	[M+H-CH2O2]+	0.967705134537443		C05042	Organic acids and derivatives	Carboxylic acids and derivatives	Amino acids, peptides, and analogues	33773.9	24647.3	20959.2	21417.5	22098.3	23267	26460.1	22260.9	1.18863	0.336352	0.149916
M191T392	191.06636	392.2930	nodiff	Gly-Asp	[M+H]+	0.842713440740851			Organic acids and derivatives	Carboxylic acids and derivatives	Amino acids, peptides, and analogues	3164.03	2369.63	3923.95	2588.16	2308.69	2536.25	3152.54	2477.7	1.27237	0.213702	0.0299562
M184T296	184.08951	296.3380	nodiff	Gly-Tyr-Lys	[M+2H]2+	0.755737426884436			Organic acids and derivatives	Carboxylic acids and derivatives	Amino acids, peptides, and analogues	75855	48646.9	38582.3	21118.3	12101.6	13316.2	54361.4	15512.1	3.50446	0.0277219	0.631093
M76T335	76.03873	334.7625	nodiff	Glycine	[M+H]+	0.96641246080084	HMDB0000123	C00037	Organic acids and derivatives	Carboxylic acids and derivatives	Amino acids, peptides, and analogues	23007.1	20757.7	12235.4	14899.8	9426.71	12979.8	18666.7	12435.4	1.50109	0.163094	0.106865
M450T164	450.31799	163.8010	nodiff	Glycochenodeoxycholate	[M+H]+	0.97325137042799	HMDB0000637	C05466	Lipids and lipid-like molecules	Steroids and steroid derivatives	"Bile acids, alcohols and derivatives"	6105.96	7431.41	7849.71	6604.62	4776.15	3598.66	7129.02	4993.14	1.42776	0.104429	0.0541986
M501T348	501.19502	347.8800	nodiff	Gossypol	[M+H-H2O]+	0.988229409279071	HMDB0040723	C07667	Lipids and lipid-like molecules	Prenol lipids	Sesquiterpenoids	10551.6	29012.3	24176.2	50108.7	42936.6	71210.4	21246.7	54751.9	0.388054	0.0296944	0.798374
M388T56	388.22509	56.0800	nodiff	Guan-fu base y	[M+H]+	0.875423428310836			Lipids and lipid-like molecules	Prenol lipids	Diterpenoids	307.221	671.722	309.226	4705.3	2951.53	2924.58	429.39	3527.14	0.121739	0.00674282	0.234122
M168T142	168.03164	141.5740	nodiff	Guanidinoethyl sulfonate	[M+H]+	0.857114534813273	HMDB0003584	C01959	Organic acids and derivatives	Organic sulfonic acids and derivatives	Organosulfonic acids and derivatives	11041.6	14062.3	12740	1211.83	772.685	848.922	12614.6	944.479	13.3562	0.000190792	0.382034
M444T480	444.02924	479.9470	nodiff	Guanosine 5'-diphospho-.alpha.-d-mannose	[M+H-C6H10O5]+	0.960971499351968	HMDB0001163	C00096	Nucleosides, nucleotides, and analogues	Purine nucleotides	Purine nucleotide sugars	13034.1	8013.4	7004.31	5091.35	4510.94	4196.23	9350.61	4599.5	2.03296	0.0651364	0.180383
M628T458	628.06198	458.3845	nodiff	Guanosine 5'-diphosphoglucose	[M+Na]+	0.877044518579828			Nucleosides, nucleotides, and analogues	Purine nucleotides	Purine nucleotide sugars	452.102	3363.21	424.756	797.292	449.681	566.083	1413.36	604.352	2.33863	0.455595	0.0719192
M444T457	444.02867	457.2610	nodiff	Guanosine diphosphate	[M+H]+	0.986917034055501		C00035				20010.5	30409.6	14154.3	19084	14300.5	19189.3	21524.8	17524.6	1.22826	0.470095	0.132385
M103T243	103.08599	242.8020	nodiff	Guanylurea	[M+H]+	0.7066558562874						9710.59	7260.99	6121.73	8063.79	7892.42	7245.14	7697.77	7733.78	0.995344	0.975176	0.172701
M517T433	517.16972	433.2335	nodiff	Harpagoside	[M+Na]+	0.827394005984156		C09783	Lipids and lipid-like molecules	Prenol lipids	Terpene glycosides	3104.97	2901.71	3598.97	4994.38	5880.27	5456.92	3201.88	5443.86	0.588164	0.00242652	0.229538
M288T54	288.28881	53.5000	nodiff	Heptadecasphinganine	[M+H]+	0.974287781150029			Organic nitrogen compounds	Organonitrogen compounds	Amines	586295	705647	533828	792287	697853	627499	608590	705879	0.862173	0.235471	2.10929
M241T266_2	241.15376	265.7915	nodiff	Heptanedioic acid, 1-(2-cyclopentylidenehydrazide)	[M+H]+	0.737014488086336			Lipids and lipid-like molecules	Fatty Acyls	Fatty acids and conjugates	24789.9	25192.9	18449.7	36560.4	33133.8	29559.8	22810.8	33084.7	0.689468	0.0259855	0.531882
M260T180_2	260.18456	180.0535	nodiff	Hexanoyl-l-carnitine	[M+H]+	0.998040779007789	HMDB0000756		Lipids and lipid-like molecules	Fatty Acyls	Fatty acid esters	96789.4	73400.7	95642.2	24887	17783.2	16397.1	88610.8	19689.1	4.5005	0.00102368	0.891042
M272T333	272.12686	333.2670	nodiff	Higenamine	[M+H]+	0.848266176986454	HMDB0033103	C06346	Organoheterocyclic compounds	Isoquinolines and derivatives	Benzylisoquinolines	3956.73	4113.22	3747.18	3677.33	4000	3314.71	3939.04	3664.01	1.07506	0.287842	0.109296
M331T343_1	331.12832	342.5300	nodiff	His-Asp	(M+CH3COO+2H)+	0.6112						9639.24	1799.9	5797.7	4705.85	1709.05	3262.72	5745.61	3225.87	1.7811	0.357092	0.167883
M285T400	285.11873	400.0665	nodiff	His-Glu	[M+H]+	0.981372447312834			Organic acids and derivatives	Carboxylic acids and derivatives	Amino acids, peptides, and analogues	12294.7	7796.99	8222.68	5305.35	2534.97	3400.06	9438.13	3746.79	2.51899	0.0261056	0.237688
M331T438_2	331.09936	438.0380	nodiff	His-His	(M+K)+	0.6819						9469.75	10715.5	7391.49	9297.8	8964.25	15544.7	9192.25	11268.9	0.815717	0.426678	0.24715
M257T328	257.12344	328.1650	nodiff	His-Thr	[M+H]+	0.865898140871666			Organic acids and derivatives	Carboxylic acids and derivatives	Amino acids, peptides, and analogues	3179.13	3316.69	2707.03	3892.66	7308.58	2356.93	3067.62	4519.39	0.678768	0.380704	0.158567
M158T317	158.11682	317.1170	nodiff	Homostachydrine	[M+H]+	0.709581552395858	HMDB0033433	C08283	Organic acids and derivatives	Carboxylic acids and derivatives	Amino acids, peptides, and analogues	9933.97	9684.69	9366.71	18277.6	27195.1	13875.1	9661.79	19782.6	0.488398	0.0612746	0.436466
M151T222	151.09529	221.6880	nodiff	Homoveratric acid	[M+H-CH2O2]+	0.768474799877144	HMDB0000434		Benzenoids	Benzene and substituted derivatives	Methoxybenzenes	4675.56	3824.17	6732.67	5748.74	5885.49	6140.54	5077.47	5924.92	0.856968	0.385629	0.173754
M219T382	219.04681	382.2970	nodiff	Hypotaurine	(2M+H)+	0.7828	HMDB0000965	C00519	Organic acids and derivatives	Sulfinic acids and derivatives	Sulfinic acids	1521.84	1266.97	2457.86	10461.5	1764.55	6771.56	1748.89	6332.52	0.276176	0.146187	0.265522
M127T294	127.04948	294.1975	nodiff	Imidazoleacetic acid	[M+H]+	0.996212194610921	HMDB0002024	C02835	Organoheterocyclic compounds	Azoles	Imidazoles	13182.5	9364.37	8317.33	2965.75	1387	1860.4	10288.1	2071.05	4.96756	0.00609128	0.307523
M160T48	160.07475	48.1740	nodiff	Indole-3-acetaldehyde	[M+H]+	0.815238888736774	HMDB0001190	C00637	Organoheterocyclic compounds	Indoles and derivatives	Indoles	12522.5	24414.2	15702.9	10312.6	7980.89	5175.85	17546.5	7823.11	2.24291	0.0650694	0.259596
M130T629	130.06415	628.6330	nodiff	Indole-3-acetamide	[M+H-CH3ON]+	0.978930517608245	HMDB0029739	C02693	Organoheterocyclic compounds	Indoles and derivatives	Indoles	6141.19	55911.3	6979.64	59097.7	47320.9	68975.4	23010.7	58464.7	0.393583	0.114257	0.827198
M157T51	157.07532	51.2180	nodiff	Indole-3-acetonitrile	[M+H]+	0.881191319366102	HMDB0006524	C02938	Organoheterocyclic compounds	Indoles and derivatives	Indoles	15360.1	22417.2	12772.4	19714.4	12947.3	9451.61	16849.9	14037.8	1.20032	0.536957	0.0993063
M158T52	158.05874	51.9925	nodiff	Indole-3-pyruvic acid	[M+H-CH2O2]+	0.897588295590818	HMDB0060484	C00331	Organoheterocyclic compounds	Indoles and derivatives	Indolyl carboxylic acids and derivatives	12822.3	11772.2	8488.81	12210.3	8477.65	5527.28	11027.8	8738.39	1.26199	0.381981	0.122622
M176T233_1	176.06506	233.3300	nodiff	Indoleacetic acid	[M+H]+	0.743307050262329	HMDB0000197	C00954	Organoheterocyclic compounds	Indoles and derivatives	Indolyl carboxylic acids and derivatives	23344.2	14688.3	11499.2	6781.76	11550.6	6250.38	16510.6	8194.25	2.0149	0.101135	0.194547
M588T348	588.20518	347.7760	nodiff	Ipecoside	[M+Na]+	0.942649099169059		C09464	Lipids and lipid-like molecules	Prenol lipids	Terpene glycosides	3882.17	4026.36	4351.85	3724.06	8570.14	4882.43	4086.79	5725.54	0.713783	0.326722	0.194557
M653T324	653.32124	323.8100	nodiff	Isohernandezine	[M+H]+	0.999511444962314						6265.41	6805.48	8785.01	233.274	203.944	187.562	7285.3	208.26	34.9817	0.00076296	0.296918
M413T170	413.08978	170.4840	nodiff	Isoorientin	[M+H-2H2O]+	0.852033486458126		C01821	Phenylpropanoids and polyketides	Flavonoids	Flavonoid glycosides	227.3	196.556	165.115	186.589	111.999	130.222	196.323	142.937	1.3735	0.136841	0.0156628
M139T35	139.11116	34.9880	nodiff	Isophorone	[M+H]+	0.927983233394706	HMDB0031195	C14743	Organic oxygen compounds	Organooxygen compounds	Carbonyl compounds	97755.6	133305	43839.8	416611	106915	89902.1	91633.5	204476	0.448139	0.360289	1.36573
M194T476	194.11631	475.9700	nodiff	Isoproterenol	[M+H-H2O]+	0.717684638714891	HMDB0015197	C07056	Benzenoids	Phenols	Benzenediols	47614.2	47725.2	47663.6	99636.3	29707	56281.6	47667.7	61875	0.770387	0.524115	0.604697
M180T104	180.08727	104.1480	nodiff	Isosafrole	[M+NH4]+	0.707241924174364		C10472				29645	45131.8	34947.3	3400.01	3901.95	3139.09	36574.7	3480.35	10.5089	0.00189759	0.636957
M455T37	455.10018	37.0320	nodiff	Isovitexin	[M+Na]+	0.989882859820707		C01714	Phenylpropanoids and polyketides	Flavonoids	Flavonoid glycosides	5886.94	5959.33	55.8249	18053.2	139.936	18053.2	3967.36	12082.1	0.328366	1	0.317953
M175T365	175.01651	364.8215	nodiff	Juglone	[M+H]+	0.858038806764192	HMDB0030773	C03840	Benzenoids	Naphthalenes	Naphthoquinones	33044.1	38582.3	24543.8	25864.5	21239.5	34800.7	32056.7	27301.6	1.17417	0.451195	0.188795
M300T296	300.08812	295.8770	nodiff	Kartogenin	[M+H-H2O]+	0.717060889402787			Benzenoids	Benzene and substituted derivatives	Anilides	890.489	665.209	709.746	5772.56	5933.43	6353.72	755.148	6019.9	0.125442	9.35772e-06	0.30976
M637T192	636.75397	191.9095	nodiff	Kelevan	[M+H+6i]+	0.978516287238294		C18962	Lipids and lipid-like molecules	Prenol lipids	Monoterpenoids	36.3913	75.9154	70.6358	4557.59	4636.85	3735.82	60.9808	4310.09	0.0141484	0.000123362	0.273409
M261T297	261.08631	297.2390	nodiff	Khellin	[M+H]+	0.74631485532726		C09010	Organoheterocyclic compounds	Benzopyrans	1-benzopyrans	3820.51	3544.79	3621.61	20238.5	30702.9	22472.4	3662.3	24471.3	0.149657	0.00282862	0.610688
M314T238	314.13722	238.1580	nodiff	Kresoxim-methyl	[M+H]+	0.813326105451249		C11017				12924.7	13023.4	13437.6	17507.3	18534.4	16718.7	13128.5	17586.8	0.7465	0.00124749	0.369992
M203T210	203.13920	210.1220	nodiff	L-alanyl-l-norleucine	[M+H]+	0.861827899348817			Organic acids and derivatives	Carboxylic acids and derivatives	Amino acids, peptides, and analogues	2562.94	2204.3	2188.27	13059.9	8761.91	5255.81	2318.5	9025.89	0.256873	0.041233	0.343945
M175T577	175.11805	577.4900	nodiff	L-Arginine	(M+H)+	0.995	HMDB0000517	C00062	Organic acids and derivatives	Carboxylic acids and derivatives	"Amino acids, peptides, and analogues"	219225	41575.3	148830	804324	776566	235148	136544	605346	0.225563	0.0714082	2.72346
M189T237	189.13384	236.5205	nodiff	L-arginine, methyl ester	[M+H]+	0.705582901908526			Organic acids and derivatives	Carboxylic acids and derivatives	Amino acids, peptides, and analogues	6598.71	2864.47	4376.84	3584.12	2877.03	2885.78	4613.34	3115.64	1.4807	0.248371	0.0976406
M133T416	133.06007	415.8350	nodiff	L-Asparagine	(M+H)+	0.9868	HMDB0000168	C00152				55273.1	14512.8	13915.7	7327.7	6528.78	5818.86	27900.5	6558.45	4.25413	0.194126	0.441951
M134T371	134.04383	371.3590	nodiff	L-aspartic acid	[M+H]+	0.992839179580577	HMDB0062186	C00049	Organic acids and derivatives	Carboxylic acids and derivatives	Amino acids, peptides, and analogues	63466.7	60011.4	57883	47946.6	37393.3	37313.9	60453.7	40884.6	1.47864	0.00731616	0.270554
M227T398	227.11268	397.8695	nodiff	L-carnosine	[M+H]+	0.994782911395338	HMDB0000033	C00386	Organic acids and derivatives	Peptidomimetics	Hybrid peptides	34544.6	35038.1	36850.8	32377.7	16845	14555.5	35477.8	21259.4	1.66881	0.0653497	0.292842
M148T282	148.05968	282.4180	nodiff	L-Glutamate	(M+H)+	0.992	HMDB0000148	C00025	Organic acids and derivatives	Carboxylic acids and derivatives	"Amino acids, peptides, and analogues"	7353.16	7144.09	6101.82	2624.96	1884.65	1828.73	6866.36	2112.78	3.24992	0.000513203	0.227412
M191T346	191.03920	345.9540	nodiff	L-Glutamine	(M-H+2Na)+	0.8736	HMDB0000641	C00064	Organic acids and derivatives	Carboxylic acids and derivatives	"Amino acids, peptides, and analogues"	39415.2	40192.9	30977.6	60006.9	32525.8	32059.6	36861.9	41530.8	0.88758	0.655391	0.465647
M276T364_2	276.14334	363.7330	nodiff	L-glutarylcarnitine	[M+H]+	0.971228973919506	HMDB0013130		Lipids and lipid-like molecules	Fatty Acyls	Fatty acid esters	2387.41	2864.66	2886.27	4607.31	5231.78	2913.01	2712.78	4250.7	0.638196	0.0967529	0.18419
M308T414	308.08947	413.7180	nodiff	L-glutathione, reduced	[M+H]+	0.980994833752236	HMDB0062697	C00051	Organic acids and derivatives	Carboxylic acids and derivatives	Amino acids, peptides, and analogues	79451.1	45282.8	76184.8	66906	68118	48508.9	66972.9	61177.6	1.09473	0.669437	0.372678
M144T517	144.10095	516.8775	nodiff	L-homoarginine	[M+H-CH3ON]+	0.748503249330699	HMDB0000670	C01924	Organic acids and derivatives	Carboxylic acids and derivatives	Amino acids, peptides, and analogues	82329.2	98914.4	92592.9	99461	63465.5	54716.4	91278.8	72547.6	1.25819	0.266554	0.259003
M190T350	190.11769	349.6690	nodiff	L-homocitrulline	[M+H]+	0.946248431405041	HMDB0000679	C02427	Organic acids and derivatives	Carboxylic acids and derivatives	Amino acids, peptides, and analogues	7321.35	2493.79	3472.87	1490.69	3698.27	3585.59	4429.34	2924.85	1.51438	0.410577	0.0303705
M102T450	102.05422	450.4220	nodiff	L-homoserine	(M+H-H2O)+	0.7637	HMDB0000719	C00263	Organic acids and derivatives	Carboxylic acids and derivatives	"Amino acids, peptides, and analogues"	4682.4	5040.3	4850.48	7066.48	3772.84	3082.7	4857.72	4640.68	1.04677	0.868873	0.122623
M173T321	173.09085	321.4810	nodiff	L-hydroxyarginine	[M+H-H2O]+	0.994680984903659	HMDB0004224	C05933	Organic acids and derivatives	Carboxylic acids and derivatives	Amino acids, peptides, and analogues	3611.89	2011.14	2335.6	19119.8	9456.91	9561.36	2652.88	12712.7	0.20868	0.0360746	0.423286
M150T250	150.05716	250.2545	nodiff	L-methionine	[M+H]+	0.997737264017148	HMDB0000696	C00073	Organic acids and derivatives	Carboxylic acids and derivatives	Amino acids, peptides, and analogues	73719.2	72066.1	51990.4	86526.4	45932.2	44192.6	65925.2	58883.7	1.11958	0.673057	0.406378
M130T328	130.08542	327.7110	nodiff	L-pipecolic acid	[M+H]+	0.935522226743329	HMDB0000716	C00408	Organic acids and derivatives	Carboxylic acids and derivatives	Amino acids, peptides, and analogues	6021.25	5674.9	4349.03	5684.12	4451.73	2782.16	5348.39	4306	1.24208	0.348844	0.0761261
M176T318	176.09096	318.2545	nodiff	L-Proline	(M+CH3COO+2H)+	0.9918	HMDB0000162	C00148	Organic acids and derivatives	Carboxylic acids and derivatives	"Amino acids, peptides, and analogues"	329.29	237.973	594.352	1442.13	1108.15	1364.38	387.205	1304.89	0.296734	0.00335392	0.131745
M106T263	106.04895	262.6490	nodiff	L-Serine	(M+H)+	0.9875	HMDB0000187/HMDB0062263	C00065	Organic acids and derivatives	Carboxylic acids and derivatives	"Amino acids, peptides, and analogues"	2238.95	47572.1	3226.85	1934.32	1296.01	1277.98	17679.3	1502.77	11.7645	0.340125	0.383617
M175T375_2	175.07061	375.4615	nodiff	L-thiocitrulline	[M+H-NH3]+	0.98108856799813			Organic acids and derivatives	Carboxylic acids and derivatives	Amino acids, peptides, and analogues	10800.8	15879	15347.4	16446.4	10795.5	7529.99	14009.1	11590.6	1.20866	0.473907	0.0914507
M311T104	311.15578	103.5280	nodiff	Labetalol	[M+H-H2O]+	0.993722301279364	HMDB0014736	C07063	Benzenoids	Benzene and substituted derivatives	Benzoic acids and derivatives	2363.05	2138.77	2519.53	15262.1	15493	14606	2340.45	15120.4	0.154788	1.53665e-06	0.485814
M343T118	343.29256	118.3875	nodiff	Lauramidopropylbetaine	[M]+	0.980047478497346			Organic acids and derivatives	Carboxylic acids and derivatives	Amino acids, peptides, and analogues	2992.75	2804.7	2348.67	3950.74	5532.34	6354.41	2715.37	5279.16	0.514357	0.0247113	0.233501
M344T134	344.27761	133.7080	nodiff	Lauroyl-l-carnitine	[M+H]+	0.993098906976135	HMDB0002250		Lipids and lipid-like molecules	Fatty Acyls	Fatty acid esters	20053.2	16309.4	18752	2804.45	1906.52	1853.65	18371.5	2188.21	8.3957	0.000142923	0.446631
M166T203	166.09640	202.8555	nodiff	Leu-Ala-Lys	[M+2H]2+	0.790367353596806			Organic acids and derivatives	Carboxylic acids and derivatives	Amino acids, peptides, and analogues	3022.68	3075.18	3325.12	3034.02	2696.45	3011.4	3140.99	2913.96	1.07791	0.188636	0.0942769
M229T236	229.15350	236.3425	nodiff	Leu-Pro	[M+H]+	0.963244854265065			Organic acids and derivatives	Carboxylic acids and derivatives	Amino acids, peptides, and analogues	7861.15	8418.35	7945.42	12808.7	7079.17	6671.35	8074.98	8853.07	0.91211	0.715579	0.206856
M245T141	245.18521	140.7160	nodiff	Leucylleucine	[M+H]+	0.863310601768195	HMDB0028933	C11332	Organic acids and derivatives	Carboxylic acids and derivatives	Amino acids, peptides, and analogues	4798.6	5529.81	5066.61	1241.24	1617.71	1517.83	5131.67	1458.93	3.51743	0.000108894	0.200973
M547T438	547.24431	438.1225	nodiff	Lewis x trisaccharide	[M+NH4]+	0.969400727040459	HMDB0006568		Lipids and lipid-like molecules	Fatty Acyls	Fatty acyl glycosides	859.404	550.176	611.913	1784.3	1114.68	988.81	673.831	1295.93	0.51996	0.0782214	0.11642
M561T416	561.08929	416.2760	nodiff	Lithospermic acid	[M+Na]+	0.794735870332721		C08745				1317.73	3661.49	3776.73	5997.13	4042.6	5411.34	2918.65	5150.35	0.566689	0.0869142	0.217302
M522T39	522.35125	38.5910	nodiff	Lpc 18:1	[M+H]+	0.963031319065088			Lipids and lipid-like molecules	Glycerophospholipids	Glycerophosphocholines	30243.4	45470.8	31894.5	22147.7	20677.3	16724.3	35869.6	19849.8	1.80705	0.034578	0.307904
M218T419	218.14879	419.0590	nodiff	Lys-Ala	[M+H]+	0.996023698547699			Organic acids and derivatives	Carboxylic acids and derivatives	Amino acids, peptides, and analogues	3988.8	6190.51	4169.9	1687.13	2165.28	761.483	4783.07	1537.96	3.11	0.0165217	0.175537
M261T420	261.15332	419.8390	nodiff	Lys-Asn	[M+H]+	0.901846704887668			Organic acids and derivatives	Carboxylic acids and derivatives	Amino acids, peptides, and analogues	7510.14	5881.35	3481.14	2864.84	10432.6	1699.81	5624.21	4999.09	1.12505	0.843949	0.0668406
M262T444	262.13917	443.5240	nodiff	Lys-Asp	[M+H]+	0.835550120479105			Organic acids and derivatives	Carboxylic acids and derivatives	Amino acids, peptides, and analogues	5560.46	6067.11	3888.86	4071.48	1139.06	1699.55	5172.14	2303.36	2.24547	0.0616278	0.148869
M275T432	275.16995	431.7550	nodiff	Lys-Gln	[M+H]+	0.784617385300547			Organic acids and derivatives	Carboxylic acids and derivatives	Amino acids, peptides, and analogues	5516.85	9626.89	8642.06	5990.54	2400.66	2111.15	7928.6	3500.78	2.26481	0.0654807	0.169963
M260T516	260.19585	515.5935	nodiff	Lys-Leu	(M+H)+	0.6581						40524.7	71526.1	96059.3	84938.3	16005.5	17460.4	69370	39468.1	1.75762	0.343314	0.380531
M244T423	244.16439	422.9665	nodiff	Lys-Pro	(M+H)+	0.842						9608.33	4328.18	2880.34	8177.17	5786.13	5657.12	5605.62	6540.14	0.857109	0.693184	0.190481
M465T159	465.34172	159.0360	nodiff	Lyso-sphingomyelin	[M+H]+	0.998665160761034			Lipids and lipid-like molecules	Sphingolipids	Phosphosphingolipids	10210.5	7733.78	8073.18	1459.72	605.217	1056.13	8672.5	1040.36	8.33609	0.000719357	0.306333
M110T185	110.03382	184.9400	nodiff	M-guaiacol	[M+H-CH3]+	0.718905744396656	HMDB0135619		Benzenoids	Phenols	Methoxyphenols	3642.26	3038.28	3299.39	160.198	119.669	91.1371	3326.65	123.668	26.8998	5.36515e-05	0.202296
M248T367	248.11158	366.8590	nodiff	Malonyl-l-carnitine	[M+H]+	0.987779978315086	HMDB0062592		Lipids and lipid-like molecules	Fatty Acyls	Fatty acid esters	10894.3	11582.4	12012.3	2311.28	2306.65	2161.2	11496.3	2259.71	5.08752	9.61247e-06	0.329401
M527T421	527.15436	420.9480	nodiff	Maltotriose	[M+Na]+	0.999624184458123	HMDB0001262	C01835	Organic oxygen compounds	Organooxygen compounds	Carbohydrates and carbohydrate conjugates	3171.58	2849.51	2001.14	13295.2	6778.66	5358.47	2674.08	8477.44	0.315435	0.078418	0.322946
M522T423_2	522.19968	422.8005	nodiff	Melezitose	[M+NH4]+	0.881674556092484	HMDB0011730	C08243	Organic oxygen compounds	Organooxygen compounds	Carbohydrates and carbohydrate conjugates	3960.61	3585.41	3184.96	6825.73	2429.46	1993.6	3577	3749.59	0.953969	0.917197	0.137568
M352T28	352.04058	27.5830	nodiff	Meloxicam	[M+H]+	0.8054872053346	HMDB0014952	C08169				313.536	850.865	263.404	38.7647	97.2144	56.8651	475.935	64.2814	7.40393	0.0947235	0.0651903
M174T350	174.14798	349.9220	nodiff	Meperidine	[M+H-C3H6O2]+	0.952867330994819	HMDB0014597	C07128	Organoheterocyclic compounds	Piperidines	Phenylpiperidines	5114.19	4869.49	5346.17	1456.36	1227.28	1272.65	5109.95	1318.76	3.8748	1.63326e-05	0.20668
M419T355	419.22249	355.1230	nodiff	Met-Ile-Arg	[M+H]+	0.707169412608662			Organic acids and derivatives	Carboxylic acids and derivatives	Amino acids, peptides, and analogues	386.909	217.589	207.264	951.973	436.786	679.866	270.587	689.542	0.392416	0.0586829	0.0894823
M441T260	441.08445	259.5355	nodiff	Metamifop	[M+H]+	0.97520853858055			Organic oxygen compounds	Organooxygen compounds	Ethers	3426.26	3511.6	2465.1	1584.26	1216.78	1895.64	3134.32	1565.56	2.00204	0.0156523	0.0993714
M314T156	314.17287	156.0740	nodiff	Methanone, 1-naphthalenyl(1-propyl-1h-indol-3-yl)-	[M+H]+	0.797734227499097			Organoheterocyclic compounds	Indoles and derivatives	Naphthoylindoles	2733.83	3541.06	5491.61	4403.05	10240.1	3698.85	3922.16	6114.01	0.641504	0.381082	0.193933
M166T334	166.05202	334.2875	nodiff	Methionine sulfoxide	[M+H]+	0.971786476316038		C02989	Organic acids and derivatives	Carboxylic acids and derivatives	Amino acids, peptides, and analogues	41369	30077.7	27700.8	26641.3	15483.5	12629.1	33049.2	18251.3	1.81078	0.0693544	0.347307
M368T218	368.14994	218.3895	nodiff	Methyl 2-(4a,6,10a-trihydroxy-1-methyl-5,10-dioxo-3,4-dihydro-1h-benzo[g]isochromen-3-yl)acetate	[M+NH4]+	0.743178371793652			Organoheterocyclic compounds	Naphthopyrans	Naphthopyranones	1628.03	1918.56	2369.9	639.07	850.693	1366.25	1972.16	952.005	2.07159	0.0287989	0.0791624
M599T348	599.23206	347.8320	nodiff	Methyl 5,6-diacetyloxy-10-hydroxy-2,4b,7,7,10a,12a-hexamethyl-12-methylidene-1,4,8-trioxo-4a,5,6,6a,9,10,10b,11-octahydronaphtho[1,2-h]isochromene-2-carboxylate	[M+Na]+	0.948901302850887			Lipids and lipid-like molecules	Steroids and steroid derivatives	Oxosteroids	4537.77	7021.43	5912.13	7041.77	22424.8	22225.3	5823.78	17230.6	0.33799	0.0909137	0.465954
M74T224	74.07083	224.3795	nodiff	Methylguanidine	[M+H]+	0.925972835994365	HMDB0001522	C02294	Organic nitrogen compounds	Organonitrogen compounds	Guanidines	7370.67	8054.94	9600.69	1053.51	1009.81	945.367	8342.1	1002.9	8.318	0.000372802	0.297199
M196T48	196.09587	48.1510	nodiff	Methyltyrosinate	[M+H]+	0.807963305488637	HMDB0029217	C03404	Organic acids and derivatives	Carboxylic acids and derivatives	Amino acids, peptides, and analogues	2844.28	4965.98	3443.08	2382.75	1969.02	2875.76	3751.11	2409.18	1.55701	0.1212	0.0757657
M337T94	337.27194	93.7245	nodiff	MG(18:2(9Z,12Z)/0:0/0:0)[rac]	(M+H-H2O)+	0.8185						8703.21	6597.16	10064.3	1648.38	1232.42	1885.45	8454.88	1588.75	5.32173	0.00259749	0.27824
M208T104	208.11723	104.0415	nodiff	Miglitol	[M+H]+	0.738434543885873	HMDB0014634	C07708				11933.7	1.3847e+06	9815.03	772.589	2411.01	5160.04	468817	2781.21	168.566	0.366382	2.09457
M212T237	212.07558	237.1655	nodiff	Milrinone	[M+H]+	0.982785504209157	HMDB0014380	C07224	Organoheterocyclic compounds	Pyridines and derivatives	Bipyridines and oligopyridines	11797.9	9484.79	10012.8	31406.5	19094.1	19489	10431.8	23329.9	0.447145	0.034654	0.515453
M408T131	408.32055	130.5580	nodiff	Miltefosine	[M+H]+	0.997307712402046			Organic nitrogen compounds	Organonitrogen compounds	Quaternary ammonium salts	55380.6	68445.3	42867.5	3730.31	6837.03	4239.27	55564.5	4935.54	11.258	0.00244471	0.783497
M339T48_1	339.28816	48.1375	nodiff	Monoelaidin	[M+H-H2O]+	0.932225422685134			Lipids and lipid-like molecules	Glycerolipids	Monoradylglycerols	33777.7	64726.8	40138.9	44114.3	48810.3	43959.4	46214.4	45628	1.01285	0.954074	0.462716
M762T355	762.26629	354.9230	nodiff	Montelukast acyl-.beta.-d-glucuronide	[M+H]+	0.77609973060055						10328.2	22239.6	19503.4	107.261	68.9604	102.339	17357.1	92.8532	186.93	0.00869388	0.460863
M435T223	435.17643	222.8515	nodiff	Mundulone	[M+H]+	0.816392402606755			Phenylpropanoids and polyketides	Isoflavonoids	Isoflavans	4054.66	4096.88	3972.3	3466.5	2789.66	3383.3	4041.28	3213.15	1.25773	0.0186178	0.044811
M252T239	252.10074	238.6945	nodiff	Muramate	[M+H]+	0.746493485017206			Organic oxygen compounds	Organooxygen compounds	Carbohydrates and carbohydrate conjugates	8431.74	6104.55	5035.94	36309.6	14091.8	11554.8	6524.07	20652.1	0.315904	0.149274	0.496107
M434T50	434.19369	49.9990	nodiff	Mycophenolate mofetil	[M+H]+	0.848879404736941	HMDB0014826	C07908	Organoheterocyclic compounds	Isocoumarans	Isobenzofuranones	1248.86	4348.85	5150.94	8448.33	5454.83	9807.91	3582.88	7903.69	0.453318	0.0692066	0.282891
M258T92	258.27806	92.1030	nodiff	Myristamine oxide	[M+H]+	0.879889907227083			Organic nitrogen compounds	Organonitrogen compounds	Aminoxides	20113.5	134917	25192.5	118735	139829	121068	60074.4	126544	0.474732	0.1555	1.19544
M244T36	244.22423	36.0160	nodiff	Myristoleic acid	(M+NH4)+	0.6307	HMDB0002000	C08322	Lipids and lipid-like molecules	Fatty Acyls	Fatty acids and conjugates	103279	91856.4	9631.92	5556.15	15416.4	20573.5	68255.8	13848.7	4.92869	0.14217	0.622798
M175T326	175.10692	326.2820	nodiff	N-.alpha.-acetyl-l-ornithine	[M+H]+	0.999048731200114	HMDB0003357	C00437	Organic acids and derivatives	Carboxylic acids and derivatives	Amino acids, peptides, and analogues	40237.4	35784.6	19894.4	22079.7	14895	6367.47	31972.2	14447.4	2.213	0.0841799	0.35297
M191T191	191.04719	190.6895	nodiff	N-(2-acetamido)iminodiacetic acid	[M+H]+	0.993836578605192			Organic acids and derivatives	Carboxylic acids and derivatives	Amino acids, peptides, and analogues	4218.41	4464.76	3724.37	7030.85	3865.98	3358.06	4135.85	4751.63	0.870406	0.626345	0.158575
M267T347	267.09779	346.5760	nodiff	N-(4-aminobenzoyl)-l-glutamic acid	[M+H]+	0.900123295185039			Organic acids and derivatives	Carboxylic acids and derivatives	Amino acids, peptides, and analogues	3548.29	4167.12	4270.57	2818.28	2773.96	3575.6	3995.33	3055.95	1.3074	0.0525201	0.0483021
M255T331	255.09655	330.6550	nodiff	N-(4-fluorobenzoyl)-5-amino-1h-indole	[M+H]+	0.928435871023089			Benzenoids	Benzene and substituted derivatives	Benzoic acids and derivatives	32964.8	20506.9	29859	54994	36573.2	29624	27776.9	40397.1	0.687597	0.209359	0.576984
M732T98	731.59926	98.0580	nodiff	N-(octadecanoyl)sphing-4-enine-1-phosphocholine	[M+H]+	0.918156021455702	HMDB0001348	C00550	Lipids and lipid-like molecules	Sphingolipids	Phosphosphingolipids	75181.7	134138	70462.3	182821	126913	131535	93260.7	147090	0.634039	0.119066	1.12815
M213T337	213.09728	337.2170	nodiff	N-(omega)-Hydroxyarginine	(M+Na)+	0.6326	HMDB0004224	C05933	Organic acids and derivatives	Carboxylic acids and derivatives	"Amino acids, peptides, and analogues"	2668.7	3253.92	2661.99	4960.34	2344.76	6694.15	2861.54	4666.42	0.613219	0.231111	0.177207
M276T221	276.09966	220.6300	nodiff	N-[1-(4-methoxy-6-oxopyran-2-yl)-2-methylbutyl]acetamide	[M+Na]+	0.960484643874765			Organoheterocyclic compounds	Pyrans	Pyranones and derivatives	1384.59	1707.03	293.872	48985	33684.6	12649.6	1128.5	31773.1	0.0355175	0.0438046	0.691978
M487T13	487.14995	13.1695	nodiff	N-[tris(hydroxymethyl)methyl]-3-aminopropanesulfonic acid	[2M+H]+	0.962365786878094			Organic acids and derivatives	Organic sulfonic acids and derivatives	Organosulfonic acids and derivatives	533.099	520.97	307.714	568.111	434.476	536.84	453.927	513.142	0.884603	0.517745	0.0516588
M204T105	204.08558	104.5665	nodiff	N-acetyl-d-galactosamine	[M+H-H2O]+	0.986594656018784	HMDB0000212	C01074	Organic oxygen compounds	Organooxygen compounds	Carbohydrates and carbohydrate conjugates	89985.9	132085	66154.3	151339	89271.8	87428	96075.2	109346	0.878633	0.665763	0.703184
M406T336	406.13026	335.5070	nodiff	N-acetyl-d-lactosamine	[M+Na]+	0.997177768182264	HMDB0006583	C00611	Lipids and lipid-like molecules	Fatty Acyls	Fatty acyl glycosides	11250	8009.37	8294.09	42023.8	25746	24526.7	9184.49	30765.5	0.298532	0.0197176	0.639456
M268T164	268.05144	164.4515	nodiff	N-Acetyl-L-tyrosine	(M-H+2Na)+	0.9324	HMDB0000866	C01657	Organic acids and derivatives	Carboxylic acids and derivatives	"Amino acids, peptides, and analogues"	44618.8	22777.7	37921.6	959.243	1433.14	735.675	35106	1042.69	33.6689	0.00621166	0.650388
M178T103	178.12160	102.9910	nodiff	N-acetylamphetamine	[M+H]+	0.981431357427324			Benzenoids	Benzene and substituted derivatives	Phenethylamines	2834.96	15092.8	2928.81	14724	19647.8	28511	6952.2	20960.9	0.331674	0.0708595	0.522769
M175T286	175.07055	285.9070	nodiff	N-acetylasparagine	[M+H]+	0.897023346082706	HMDB0006028		Organic acids and derivatives	Carboxylic acids and derivatives	Amino acids, peptides, and analogues	9380.43	10062.2	9139.44	875.112	763.933	851.083	9527.35	830.043	11.4781	6.25448e-06	0.33
M286T121	286.10263	120.9570	nodiff	N-acetylcytidine	[M+H]+	0.870693940025835						1839.7	2739.63	3789.9	3387.62	3398.64	3381.52	2789.74	3389.26	0.823112	0.347369	0.140924
M308T35_3	308.29377	34.7600	nodiff	N-acetyldihydrosphingosine	[M+H-2H2O]+	0.794679365767225			Lipids and lipid-like molecules	Sphingolipids	Ceramides	14532.9	61015.2	9067.49	16379.6	8199.48	11838.8	28205.2	12139.3	2.32347	0.389218	0.296822
M465T215	465.16661	214.8285	nodiff	N-acetylglucosamine	[2M+Na]+	0.99222376097013	HMDB0000215	C00140	Organic oxygen compounds	Organooxygen compounds	Carbohydrates and carbohydrate conjugates	2704.28	1493.84	4631.92	876.856	739.569	494.055	2943.35	703.494	4.1839	0.0717396	0.141432
M198T283	198.08600	282.7460	nodiff	N-acetylhistidine	[M+H]+	0.990033515554167	HMDB0014748	C02997	Organic acids and derivatives	Carboxylic acids and derivatives	Amino acids, peptides, and analogues	11801	13123.7	14701.4	3705.45	3131.12	2730.34	13208.7	3188.97	4.142	0.000346684	0.335118
M131T286	131.11699	285.7900	nodiff	N-acetylputrescine	[M+H]+	0.975528520325875	HMDB0002064	C02714	Organic acids and derivatives	Carboximidic acids and derivatives	Carboximidic acids	25570.3	13556.5	12887.2	22433.7	16768.2	13180.9	17338	17460.9	0.99296	0.981276	0.28118
M787T34_2	786.65590	33.6340	nodiff	N-Docosanoyl-4-sphingenyl-1-O-phosphorylcholine	M+	0.6902						13529.3	31845.2	9773.78	23538.8	3394.47	450084	18382.8	159006	0.115611	0.38946	1.22113
M648T133	647.50712	133.4545	nodiff	N-lauroyl-d-erythro-sphingosylphosphorylcholine	[M+H]+	0.998884490355359	HMDB0012096		Lipids and lipid-like molecules	Sphingolipids	Phosphosphingolipids	9335.58	19121.7	12931.9	8762.46	7365.28	6082.69	13796.4	7403.48	1.8635	0.0969767	0.188554
M651T598	650.63961	597.9410	nodiff	N-Lignoceroylsphingosine	(M+H)+	0.9868						1956	1041.31	1652.22	625.698	1692.77	2737.15	1549.84	1685.21	0.919675	0.848915	0.0740931
M108T633	108.07999	632.9950	nodiff	N-methylaniline	[M+H]+	0.927177774493869		C02299	Organic nitrogen compounds	Organonitrogen compounds	Amines	4823.2	3899.17	3561.23	4948.05	4094.55	2824.42	4094.53	3955.67	1.0351	0.857071	0.118058
M152T85	152.06989	84.8660	nodiff	N-methylanthranilate	[M+H]+	0.752421991512658	HMDB0032609	C03005	Benzenoids	Benzene and substituted derivatives	Benzoic acids and derivatives	17994.6	76098.8	31824.1	3642.13	2973.6	2258.76	41972.5	2958.16	14.1887	0.0900335	0.650272
M512T591	512.49986	590.9540	nodiff	N-myristoylsphinganine	[M+H]+	0.916942691686589	HMDB0011759		Lipids and lipid-like molecules	Sphingolipids	Ceramides	4244.83	4330.15	3851.08	4235.04	4253.12	4368.71	4142.02	4285.62	0.966492	0.402101	0.145067
M651T223	650.63967	223.0715	nodiff	N-nervonoyl-d-erythro-sphinganine	[M+H]+	0.822717338943117	HMDB0011769		Lipids and lipid-like molecules	Sphingolipids	Ceramides	20.055	60.5099	82.6681	46.5882	203.647	234.726	54.411	161.654	0.33659	0.153794	0.0449717
M474T115	474.35413	114.9620	nodiff	N-nervonoyltaurine	[M+H]+	0.807215760778628			Lipids and lipid-like molecules	Fatty Acyls	Fatty amides	7015.58	6191.45	3728.12	17322	6234.72	16333.6	5645.05	13296.8	0.424543	0.105948	0.360792
M270T64	270.31412	63.5690	nodiff	N-octadecylamine	[M+H]+	0.935195026157029	HMDB0029586		Organic nitrogen compounds	Organonitrogen compounds	Amines	1472.88	4964.78	251.188	3343.27	4028.43	4784.42	2229.62	4052.04	0.550246	0.283497	0.201485
M390T54	390.35571	53.9390	nodiff	N-octanoylsphingosine	[M+H-2H2O]+	0.868123445313153			Lipids and lipid-like molecules	Sphingolipids	Ceramides	12640.1	17858.6	12934.6	18904.7	19356.3	15746.3	14477.8	18002.5	0.804212	0.158812	0.355305
M730T126_1	729.58598	126.4300	nodiff	N-oleoyl-d-erythro-sphingosylphosphorylcholine	[M+H]+	0.998920513953964	HMDB0012101		Lipids and lipid-like molecules	Sphingolipids	Phosphosphingolipids	252403	492042	240311	204304	127231	165219	328252	165585	1.98238	0.127979	0.933724
M326T35	326.30377	34.9900	nodiff	N-oleoylethanolamine	[M+H]+	0.992079435311183	HMDB0002088	C20792	Organic nitrogen compounds	Organonitrogen compounds	Amines	125618	190991	110880	71437.8	48547.2	48587.3	142496	56190.8	2.53593	0.0285974	0.8551
M521T101	520.50480	100.5460	nodiff	N-Palmitoylsphingosine	(M+H-H2O)+	0.9414						952.817	1023.76	810.383	9106.75	23900.5	10542.1	928.986	14516.5	0.0639953	0.0448154	0.460414
M569T598	568.56217	597.7595	nodiff	N-stearoylsphinganine	[M+H]+	0.946701255346462	HMDB0011761		Lipids and lipid-like molecules	Sphingolipids	Ceramides	2431.16	3125.32	2847.1	3024.69	2887.34	2882.18	2801.19	2931.4	0.955582	0.563517	0.123393
M375T113	375.12790	113.4530	nodiff	N-succinyl-5-aminoimidazole-4-carboxamide ribose	[M+H]+	0.849879904584577			Nucleosides, nucleotides, and analogues	Imidazole ribonucleosides and ribonucleotides	1-ribosyl-imidazolecarboxamides	4088.4	5945.16	2870.96	2297.81	1033.89	1438.26	4301.51	1589.98	2.70538	0.0488108	0.146759
M816T271_1	815.71563	270.7515	nodiff	N-Tetracosanoyl-4-sphingenyl-1-O-phosphorylcholine	(M+H)+	0.9698						8461.73	9094.12	10139.3	480.118	677.1	1131.86	9231.71	763.027	12.0988	8.69327e-05	0.323506
M631T34_1	630.61384	34.2535	nodiff	N-tetracosenoyl-4-sphingenine	[M+H-H2O]+	0.723622458683416	HMDB0004953		Lipids and lipid-like molecules	Sphingolipids	Ceramides	71164	140707	71294.9	129462	159736	188936	94388.5	159378	0.59223	0.0872304	1.26029
M102T50	102.05421	49.8125	nodiff	N-tridecanoyl-l-homserine lactone	[M+H-C13H24O]+	0.779804372272525			Organic acids and derivatives	Carboxylic acids and derivatives	Amino acids, peptides, and analogues	8576.18	11764	4852.52	9740.77	5435.7	7410.59	8397.56	7529.02	1.11536	0.730748	0.0987466
M162T112	162.06538	112.0600	nodiff	N-tris(hydroxymethyl)methylglycine	[M+H-H2O]+	0.853432959427588			Organic acids and derivatives	Carboxylic acids and derivatives	Amino acids, peptides, and analogues	33037.6	30082.5	17198.4	8929.86	6029.57	8031.38	26772.8	7663.6	3.4935	0.0179914	0.430402
M238T94	238.15786	93.7885	nodiff	N,n-diethyl-3,4-dimethoxybenzamide	[M+H]+	0.980926302148674			Benzenoids	Benzene and substituted derivatives	Methoxybenzenes	864.73	547.721	1195.34	36401.8	26617.9	29126.9	869.263	30715.6	0.0283004	0.000530055	0.724805
M312T148	312.12858	148.1635	nodiff	N,n-dimethylguanosine	[M+H]+	0.990500421906821	HMDB0004824					7945.28	5137.43	6584.69	6303.93	3582.13	3677.51	6555.8	4521.19	1.45002	0.166646	0.13096
M407T414	407.16352	413.6060	nodiff	N,n'-diacetylchitobiose	[M+H-H2O]+	0.982655418850853	HMDB0003556	C01674	Organic oxygen compounds	Organooxygen compounds	Carbohydrates and carbohydrate conjugates	49635.2	51786.4	45515.3	1876.95	829.287	1151.47	48979	1285.9	38.0891	1.39088e-05	0.782637
M189T325	189.12281	324.8350	nodiff	N.epsilon.-acetyl-l-lysine	[M+H]+	0.933648839447443	HMDB0000206	C02727	Organic acids and derivatives	Carboxylic acids and derivatives	Amino acids, peptides, and analogues	3668.12	4491.4	4022.07	6918.98	4754.52	1927.41	4060.53	4533.64	0.895646	0.762872	0.130798
M174T277	174.12266	276.8120	nodiff	N.omega.-nitro-l-arginine	[M+H-O2N]+	0.948810572301747			Organic acids and derivatives	Carboxylic acids and derivatives	Amino acids, peptides, and analogues	5034.02	7606.31	8309.97	5889.28	5504.68	3532.3	6983.43	4975.42	1.40359	0.179188	0.025059
M188T216_2	188.17471	216.4380	nodiff	N1-Acetylspermidine	(M+H)+	0.9244						6665.32	11517.6	2974.03	13378.7	9403.1	7977.22	7052.3	10253	0.687828	0.33967	0.26609
M219T327	219.07220	327.1500	nodiff	N2-Acetyl-L-ornithine	(M-H+2Na)+	0.6785	HMDB0003357	C00437	Organic acids and derivatives	Carboxylic acids and derivatives	"Amino acids, peptides, and analogues"	1770.04	1794.45	1557.09	4761.35	4478.63	3152.71	1707.19	4130.9	0.413274	0.00844666	0.220861
M189T523_1	189.15871	523.4440	nodiff	N6,N6,N6-Trimethyl-L-lysine	[M+H]+	0.987508176871114	HMDB0001325	C03793	Organic acids and derivatives	Carboxylic acids and derivatives	Amino acids, peptides, and analogues	33260.4	88515.4	61533.2	22347.1	5213.72	36164.7	61103	21241.8	2.87654	0.094837	0.55808
M664T415	664.11386	415.0120	nodiff	NAD+	[M]+	0.935669132959697	HMDB0000902	C00003				663995	461681	382441	324119	236558	190936	502706	250538	2.00651	0.0526313	1.394
M581T368	581.17268	367.8995	nodiff	Narirutin	[M+H]+	0.700231727715091		C09793	Phenylpropanoids and polyketides	Flavonoids	Flavonoid glycosides	2272.33	572.179	747.541	344.882	444.192	398.655	1197.35	395.91	3.0243	0.212367	0.0797805
M467T496	467.24586	495.7760	nodiff	Nelfinavir	[M+H-C5H11NO]+	0.878129037418907	HMDB0014365	C07257	Organic acids and derivatives	Carboxylic acids and derivatives	Amino acids, peptides, and analogues	3056.02	3158.1	3037.49	698.099	1080.43	975.408	3083.87	917.977	3.35942	5.54872e-05	0.152327
M203T502	203.14922	502.0360	nodiff	Ng,ng-dimethyl-l-arginine	[M+H]+	0.88065509499459	HMDB0001539	C03626	Organic acids and derivatives	Carboxylic acids and derivatives	Amino acids, peptides, and analogues	48435.8	26047.8	44870.6	92504.1	67997.4	3725.16	39784.7	54742.2	0.726765	0.613748	0.557559
M123T57_2	123.05514	56.7320	nodiff	Niacinamide	[M+H]+	0.995643519170847	HMDB0001406	C00153	Organoheterocyclic compounds	Pyridines and derivatives	Pyridinecarboxylic acids and derivatives	3.70832e+06	2.74014e+06	1.39601e+06	3.64824e+06	2.0518e+06	3.03841e+06	2.61483e+06	2.91282e+06	0.897697	0.733457	3.59344
M327T440	326.98030	440.4780	nodiff	Niclosamide	[M+H]+	0.981297124587975	HMDB0015679		Benzenoids	Benzene and substituted derivatives	Anilides	357.091	5571.37	5984.17	443.555	291.127	5516.89	3970.88	2083.86	1.90554	0.491635	0.124004
M123T24	123.05437	23.8800	nodiff	Nicotinamide	(M+H)+	0.9982	HMDB0001406	C00153	Organoheterocyclic compounds	Pyridines and derivatives	Pyridinecarboxylic acids and derivatives	35734.4	104696	28027.7	76298.9	81852.7	107921	56152.7	88690.8	0.633129	0.282904	0.899472
M664T449	664.11368	449.2550	nodiff	Nicotinamide adenine dinucleotide (NAD)	(M+H)+	0.9873	HMDB0000902	C00003	Nucleosides, nucleotides, and analogues	(5'->5')-dinucleotides		20362.4	17174.9	12452.3	11712.3	10125.9	9217.37	16663.2	10351.9	1.60968	0.0589159	0.150578
M335T451_1	335.06296	450.6445	nodiff	Nicotinamide ribotide	[M+H]+	0.972740746113465	HMDB0000229	C00455	Nucleosides, nucleotides, and analogues	Pyridine nucleotides	Nicotinamide nucleotides	3204.55	3276.41	3497.7	2044.19	1867.78	2252.56	3326.22	2054.84	1.61872	0.000859561	0.0690174
M336T451	336.04611	451.4780	nodiff	Nicotinate d-ribonucleotide	[M+H]+	0.926249656802306	HMDB0001132	C01185	Nucleosides, nucleotides, and analogues	Pyridine nucleotides	Nicotinic acid nucleotides	3257.52	4502.37	5981.27	2004.28	2060.86	2102.11	4580.39	2055.75	2.22808	0.0327493	0.131397
M665T426	665.10072	425.9210	nodiff	Nicotinic acid adenine dinucleotide	[M+H]+	0.985652355215864	HMDB0001179	C00857	Nucleosides, nucleotides, and analogues	(5'->5')-dinucleotides		59990.5	58271.5	78484.6	19201.4	15355.2	17113.8	65582.2	17223.4	3.80773	0.00180985	0.717778
M419T418	419.18513	418.1700	nodiff	Nimodipine	[M+H]+	0.747131321675869	HMDB0014537	C07267	Organoheterocyclic compounds	Pyridines and derivatives	Hydropyridines	2095.25	1392.02	1007.5	462.631	358.636	413.35	1498.26	411.539	3.64062	0.0273462	0.103284
M125T4	125.07012	3.9160	nodiff	Nitrosobenzene	(M+NH4)+	0.6858						12565.7	37005.3	39298.4	46390.9	48779.2	46714.7	29623.1	47294.9	0.626349	0.108703	0.654818
M403T363	403.14840	363.4950	nodiff	Nobiletin	[M+H]+	0.914135726029559	HMDB0029540	C10112	Phenylpropanoids and polyketides	Flavonoids	O-methylated flavonoids	3123.79	2464.48	4587.55	5266.73	4720.74	4704.39	3391.94	4897.29	0.692616	0.0827843	0.195018
M272T105	272.10928	105.2070	nodiff	Normorphine	[M+H]+	0.993427672332126		C11785	Alkaloids and derivatives	Morphinans		59720.7	44967.2	42935.3	66541.9	42770.3	36684	49207.7	48665.4	1.01114	0.961406	0.465601
M152T450	152.05582	449.6540	nodiff	Norvaline, 5-phosphono-	[M+H-CH2O2]+	0.999877894134065		C13734	Organic acids and derivatives	Carboxylic acids and derivatives	Amino acids, peptides, and analogues	33432.9	33422.5	33828.4	13242.9	7148.42	11963.7	33561.3	10785	3.11185	0.000255498	0.490173
M426T28	426.06843	28.2400	nodiff	Ochratoxin a	[M+Na]+	0.926720547077755	HMDB0029399	C09955				30.9144	149.211	81.0997	146.859	147.202	138.892	87.075	144.318	0.603357	0.171312	0.0372763
M478T259	478.22267	259.0500	nodiff	Octanediamide, n1-hydroxy-n8-[4-[4-[(1-oxo-5-hexyn-1-yl)amino]benzoyl]phenyl]-	[M+H]+	0.799048179847209			Benzenoids	Benzene and substituted derivatives	Benzophenones	227.036	672.834	165.89	1862.31	1822.08	1722.54	355.253	1802.31	0.19711	0.000933747	0.165053
M288T156	288.21540	156.4500	nodiff	Octanoylcarnitine	[M+H]+	0.989183572861745	HMDB0000791		Lipids and lipid-like molecules	Fatty Acyls	Fatty acid esters	10793.6	10445.1	10687	4950.6	3394.43	3612.8	10641.9	3985.95	2.66986	0.000180121	0.260952
M391T28	391.33877	28.1750	nodiff	Octyl-3,5-di-tert-butyl-4-hydroxyhydrocinnamate	[M+H]+	0.96493965955456			Lipids and lipid-like molecules	Fatty Acyls	Fatty alcohol esters	20319.8	345.294	223516	10261.2	19490.3	928.696	81393.8	10226.7	7.95892	0.37588	0.633456
M282T35_2	282.27878	34.8930	nodiff	Oleamide	[M+H]+	0.96721870498709	HMDB0002117	C19670	Lipids and lipid-like molecules	Fatty Acyls	Fatty amides	1.84569e+06	4.22016e+06	2.45055e+06	1.77401e+06	616196	549027	2.8388e+06	979746	2.89749	0.0849118	3.72573
M427T296	427.12800	296.0460	nodiff	Oleoside 11-methyl ester	[M+Na]+	0.7279791283848			Lipids and lipid-like molecules	Prenol lipids	Terpene glycosides	145.896	187.971	118.967	1923.79	1090.93	804.479	150.944	1273.07	0.118568	0.0289268	0.137938
M1032T318	1032.36060	317.8110	nodiff	Oleoyl-coa	[M+H]+	0.710247932104236	HMDB0001322	C00510	Lipids and lipid-like molecules	Fatty Acyls	Fatty acyl thioesters	1901.53	4917.24	2327.14	15297.3	8476.23	11015.7	3048.64	11596.4	0.262895	0.0178184	0.393844
M798T51	797.52792	50.8050	nodiff	Oligomycin c	[M+Na]+	0.908086817609269		C11313				30348.8	31815.8	32564.4	12547.2	9368.92	9624.8	31576.3	10513.6	3.00337	6.38128e-05	0.472471
M290T376	290.13328	375.8745	nodiff	Ophthalmate	[M+H]+	0.978048016836583	HMDB0005765	C21016	Organic acids and derivatives	Carboxylic acids and derivatives	Amino acids, peptides, and analogues	4740.64	4371.68	4533.69	15654.8	8428.29	8190.96	4548.67	10758	0.422817	0.0644794	0.348896
M133T522	133.09641	521.7740	nodiff	Ornithine	[M+H]+	0.999825331883255	HMDB0000214	C00077	Organic acids and derivatives	Carboxylic acids and derivatives	Amino acids, peptides, and analogues	21577.5	64388.4	27265.3	18896.8	23282.4	32250	37743.8	24809.7	1.52133	0.407435	0.358797
M837T458	837.05110	458.4260	nodiff	P1,p4-diadenosine 5'-tetraphosphate	[M+H]+	0.974061237053007	HMDB0001211	C01260				4319.2	2864.4	2760.83	978.17	519.842	479.197	3314.81	659.07	5.02953	0.00732995	0.175627
M413T360	413.26339	359.7535	nodiff	Palmitoyl 3-carbacyclic phosphatidic acid	[M+Na]+	0.904428776325889			Lipids and lipid-like molecules	Fatty Acyls	Fatty acid esters	2524.38	2420.65	2094.17	6700.69	12868.2	14777.1	2346.4	11448.7	0.20495	0.020304	0.403991
M1006T322	1006.34643	322.4880	nodiff	Palmitoyl coa	[M+H]+	0.923980414942599	HMDB0001338	C00154	Lipids and lipid-like molecules	Fatty Acyls	Fatty acyl thioesters	1162.18	1827.32	3663.69	10235.1	6643.08	7407.58	2217.73	8095.26	0.273954	0.0113413	0.329604
M422T122	422.32345	121.6650	nodiff	Palmitoylcarnitine	[M+Na]+	0.790015579933357			Lipids and lipid-like molecules	Fatty Acyls	Fatty acid esters	80112	67629.8	60266	2840.14	2743.45	2115.81	69336	2566.47	27.0161	0.000324367	0.920076
M220T219_1	220.11786	218.6040	nodiff	Pantothenic acid	[M+H]+	0.970774312601477	HMDB0000210	C00864	Organic acids and derivatives	Carboxylic acids and derivatives	Amino acids, peptides, and analogues	3.60144e+06	2.89335e+06	2.99738e+06	3.40231e+06	2.70231e+06	2.58757e+06	3.16406e+06	2.89739e+06	1.09204	0.473039	3.11727
M195T216	195.06135	215.8340	nodiff	Pectin (Galacturonic acid)	[M+H]+	0.832050294337844	HMDB0002545/HMDB0003402	C08348	Organic oxygen compounds	Organooxygen compounds	Carbohydrates and carbohydrate conjugates	5534.6	4638.81	6013.45	10845.8	2437.58	12277.2	5395.62	8520.2	0.633273	0.369897	0.218649
M616T421	616.25868	420.6010	nodiff	Penitrem a	[M+H-H2O]+	0.898073937543459		C20070				1694.09	1873.37	1994.22	1983.82	1571.15	1300.56	1853.89	1618.51	1.14543	0.338944	0.0551499
M309T292	309.22593	291.6370	nodiff	Pentapropylene glycol	[M+H]+	0.868249651496352			Organic oxygen compounds	Organooxygen compounds	Alcohols and polyols	4363.25	4775.56	5151.49	3530.39	5380.94	2827.95	4763.43	3913.09	1.21731	0.344894	0.0545597
M625T467	625.15452	467.2450	nodiff	Peonidin-3,5-o-di-beta-glucoside	[M]+	0.888450392901898			Phenylpropanoids and polyketides	Flavonoids	Flavonoid glycosides	1074.46	778.653	1206.15	1122.44	1122.44	130.891	1019.75	791.921	1.28769	1	0.0328021
M462T124	462.36651	123.5140	nodiff	Perifosine	[M+H]+	0.905229886142018			Organic acids and derivatives	Organic phosphoric acids and derivatives	Phosphate esters	24726.7	38710.8	22106.3	7172.96	6329.3	5669.15	28514.6	6390.47	4.46205	0.0128736	0.489729
M369T521	369.24765	521.0760	nodiff	Perindopril	[M+H]+	0.943536604159347	HMDB0014928	C07706	Organic acids and derivatives	Carboxylic acids and derivatives	Amino acids, peptides, and analogues	84273.9	68565.9	72436	33545.3	24007.6	22853	75092	26802	2.80173	0.0011477	0.710753
M391T261	391.09937	261.1540	nodiff	Permethrin	[M+H]+	0.993508280098688	HMDB0015604	C14388	Lipids and lipid-like molecules	Fatty Acyls	Fatty acid esters	786.573	787.288	38.5062	37387.2	30919.7	18690.3	537.456	28999.1	0.0185335	0.00657735	0.6936
M295T222	295.12771	221.7000	nodiff	Phe-Glu	(M+H)+	0.8815						754.439	552.837	1476.64	4280.56	3903.6	2700.65	927.971	3628.27	0.255761	0.0081335	0.22247
M223T190	223.10673	189.9200	nodiff	Phe-gly	[M+H]+	0.84801551977062		C18481	Organic acids and derivatives	Carboxylic acids and derivatives	Amino acids, peptides, and analogues	3050.08	2282.83	2408.56	1557.97	1321.2	4146.8	2580.49	2341.99	1.10184	0.811367	0.0515469
M296T50	296.19897	50.1150	nodiff	Phe-Ile	(M+NH4)+	0.617						1421.19	896.151	883.641	24414.1	16908	16114.7	1066.99	19145.6	0.0557305	0.00241409	0.564272
M263T192	263.13929	191.8930	nodiff	Phe-pro	[M+H]+	0.811297735070439	HMDB0011177		Organic acids and derivatives	Carboxylic acids and derivatives	Amino acids, peptides, and analogues	3308.27	3271.61	2591.02	3233.16	2061.92	2144.07	3056.97	2479.72	1.23279	0.263148	0.0628834
M253T193	253.11716	192.7270	nodiff	Phe-ser	[M+H]+	0.823804079894114			Organic acids and derivatives	Carboxylic acids and derivatives	Amino acids, peptides, and analogues	306.57	1571.53	1438.68	2893.91	985.054	1027.26	1105.59	1635.41	0.676034	0.517025	0.0919795
M267T171	267.13240	170.8275	nodiff	Phe-thr	[M+H]+	0.871609404063325			Organic acids and derivatives	Carboxylic acids and derivatives	Amino acids, peptides, and analogues	1253.09	1147.59	1017.28	457.887	650.783	1290.18	1139.32	799.616	1.42484	0.262354	0.0281026
M181T588	181.07526	587.5690	nodiff	Phenazine	[M+H]+	0.838677719583053		C21476	Organoheterocyclic compounds	Diazanaphthalenes	Benzodiazines	9323.47	8770.62	10975.2	12731.4	11390.1	11208.9	9689.76	11776.8	0.822784	0.0632103	0.278434
M215T21	215.06932	21.1340	nodiff	Phenyl salicylate	[M+H]+	0.979090421389353	HMDB0032018	C14163				449.526	2313.34	519.592	2171.97	1915.17	1991.58	1094.15	2026.24	0.539991	0.204003	0.141765
M103T222	103.05334	222.1830	nodiff	Phenylacetaldehyde	[M+H-H2O]+	0.909123529114091	HMDB0006236	C00601	Benzenoids	Benzene and substituted derivatives	Phenylacetaldehydes	28981.1	25679.8	20721	89935.7	23575.9	41617.8	25127.3	51709.8	0.485929	0.253645	0.699941
M459T27	459.12384	26.8530	nodiff	Phlorizin	[M+Na]+	0.83308750965467	HMDB0036634	C01604	Phenylpropanoids and polyketides	Flavonoids	Flavonoid glycosides	131.713	281.983	134.975	1022.78	781.581	729.687	182.89	844.683	0.21652	0.00301725	0.110982
M212T426	212.04208	425.6975	nodiff	Phosphocreatine	[M+H]+	0.822881533504706	HMDB0001511	C02305	Organic acids and derivatives	Carboxylic acids and derivatives	Amino acids, peptides, and analogues	15668.9	30798	33769.2	8981.95	9460.42	7336.57	26745.4	8592.98	3.11247	0.0323445	0.405142
M106T57	106.02782	56.7890	nodiff	Picolinic acid	[M+H-H2O]+	0.705920280255073	HMDB0002243	C10164	Organoheterocyclic compounds	Pyridines and derivatives	Pyridinecarboxylic acids and derivatives	10570.8	742.857	3192.81	5018.97	5320.16	6854.84	4835.5	5731.33	0.843697	0.780659	0.151875
M390T261	390.10352	260.5090	nodiff	Picoxystrobin	[M+Na]+	0.745599580283524			Benzenoids	Benzene and substituted derivatives	Phenyl-beta-methoxyacrylates	312.511	177.457	46.5581	11521.4	9626.99	6036.56	178.842	9061.66	0.0197361	0.00527058	0.388711
M293T362	293.08359	362.3755	nodiff	Picrotin	[M+H-H2O]+	0.944907054485362		C09528				12846.6	10306.5	13192.1	2836.15	1511.82	788.988	12115	1712.32	7.07523	0.000671892	0.356025
M209T217	209.12788	217.3025	nodiff	Pilocarpine	[M+H]+	0.829819477971229	HMDB0015217	C07474				3420.13	2238.91	1112.22	1211.58	1326.79	1221.17	2257.08	1253.18	1.80108	0.206927	0.056778
M231T342	231.13194	341.8175	nodiff	Pindolol	[M+H-H2O]+	0.99793581456007	HMDB0015095	C07445	Organoheterocyclic compounds	Indoles and derivatives	Indoles	2362.89	2066.3	2725.73	2345.69	2788.33	2055.45	2384.97	2396.49	0.995194	0.969804	0.0897617
M413T150	413.10751	149.8420	nodiff	Populin	[M+Na]+	0.769135601330915	HMDB0031344	C10823	Organic oxygen compounds	Organooxygen compounds	Carbohydrates and carbohydrate conjugates	223.173	163.953	181.439	107.93	149.984	149.049	189.522	135.655	1.39709	0.0737898	0.00295895
M454T534	454.15867	533.6360	nodiff	Pranlukast	[M+H-N2]+	0.878574936517846			Organoheterocyclic compounds	Benzopyrans	1-benzopyrans	1637.68	1453.16	1452.27	2484.44	1767.04	1317.27	1514.37	1856.25	0.815823	0.378326	0.108675
M499T219	499.15468	218.6040	nodiff	Primeverin	[M+Na]+	0.725564691850941			Organic oxygen compounds	Organooxygen compounds	Carbohydrates and carbohydrate conjugates	3273.5	1892.69	2694.76	3460.9	2872.53	2048.86	2620.32	2794.1	0.937805	0.776676	0.117029
M231T333	231.06630	333.4615	nodiff	Pro-Ala	(M-H+2Na)+	0.978						6757.87	3996.67	7050.85	9295.25	11910.7	10501.9	5935.13	10569.3	0.561544	0.0197478	0.317007
M272T381	272.17065	380.7230	nodiff	Pro-Arg	(M+H)+	0.6094						6495.68	7748.02	6372.49	7500.31	6530.23	4768.82	6872.07	6266.45	1.09664	0.543095	0.122683
M230T343	230.11245	343.4590	nodiff	Pro-asn	[M+H]+	0.989090282827659			Organic acids and derivatives	Carboxylic acids and derivatives	Amino acids, peptides, and analogues	4001.25	5253.15	2480.43	3534.31	2000.9	2098.42	3911.61	2544.54	1.53726	0.220554	0.0437764
M231T408	231.09642	408.3905	nodiff	Pro-Asp	[M+H]+	0.999737857237929			Organic acids and derivatives	Carboxylic acids and derivatives	Amino acids, peptides, and analogues	57331.7	49147.9	58261.1	29571.3	9139.96	8699.62	54913.6	15803.6	3.47475	0.00635629	0.66086
M244T340_2	244.12761	339.9250	nodiff	Pro-gln	[M+H]+	0.925817972783768			Organic acids and derivatives	Carboxylic acids and derivatives	Amino acids, peptides, and analogues	3764.14	273796	1489.76	13715.8	10521.1	8075.68	93016.5	10770.9	8.63595	0.414424	0.852014
M245T396	245.11223	396.3290	nodiff	Pro-Glu	[M+H]+	0.999576941484523			Organic acids and derivatives	Carboxylic acids and derivatives	Amino acids, peptides, and analogues	59768.2	47625.6	39636.8	43406.5	26508.3	28206.5	49010.2	32707.1	1.49846	0.109419	0.298807
M173T307	173.07783	306.9535	nodiff	Pro-gly	[M+H]+	0.850280114374008			Organic acids and derivatives	Carboxylic acids and derivatives	Amino acids, peptides, and analogues	11731	13233.6	5728.02	18531.1	12039.6	20514.4	10230.9	17028.4	0.600815	0.11904	0.376953
M205T334	205.11734	333.6255	nodiff	Pro-His-Arg	[M+2H]2+	0.860454002369884			Organic acids and derivatives	Carboxylic acids and derivatives	Amino acids, peptides, and analogues	8198.53	4768.55	4325.83	1065.25	27390	28406.2	5764.31	18953.8	0.304123	0.218006	0.474925
M229T400_2	229.11709	400.4770	nodiff	Pro-hyp	[M+H]+	0.996413701084609	HMDB0006695		Organic acids and derivatives	Carboxylic acids and derivatives	Amino acids, peptides, and analogues	31342.2	30178.9	30843.1	24252.2	14216.4	10948.4	30788.1	16472.3	1.86908	0.0235033	0.327882
M229T337	229.15382	337.0750	nodiff	Pro-leu	[M+H]+	0.732805360993147			Organic acids and derivatives	Carboxylic acids and derivatives	Amino acids, peptides, and analogues	104954	103677	112039	31794.9	19453.1	17803.8	106890	23017.3	4.6439	8.15263e-05	0.990181
M403T407	403.18992	407.0500	nodiff	Pro-Met-Arg	[M+H]+	0.775268953872412			Organic acids and derivatives	Carboxylic acids and derivatives	Amino acids, peptides, and analogues	1707.89	2117.02	1550.18	1238.76	1701.75	713.267	1791.7	1217.93	1.4711	0.158779	0.0225248
M213T394	213.12208	394.1815	nodiff	Pro-pro	[M+H]+	0.996807427333247			Organic acids and derivatives	Carboxylic acids and derivatives	Amino acids, peptides, and analogues	28338.4	23967.6	26833.4	12804.5	9604.87	13822.8	26379.8	12077.4	2.18423	0.00137306	0.34217
M203T330	203.10261	329.5710	nodiff	Pro-ser	[M+H]+	0.99159683606223			Organic acids and derivatives	Carboxylic acids and derivatives	Amino acids, peptides, and analogues	4189.79	3557.86	2573.22	7276.76	5432.04	3536.48	3440.29	5415.1	0.635315	0.168897	0.213331
M217T336	217.12832	336.4340	nodiff	Pro-Thr	[M+H]+	0.97970156541703	HMDB0004620		Organic acids and derivatives	Carboxylic acids and derivatives	Amino acids, peptides, and analogues	13977.7	13190.3	13587.3	1207.54	62207	1200.74	13585.1	21538.4	0.630737	0.715658	0.317326
M302T53	302.30502	53.1045	nodiff	Pro-Trp	[M+H]+	0.99050064223802	HMDB0000269	C00836	Organic nitrogen compounds	Organonitrogen compounds	Amines	512394	718688	579943	734092	786681	769590	603675	763455	0.790715	0.063328	2.38873
M215T254	215.13749	253.6190	nodiff	Pro-val	[M+H]+	0.996409173114767			Organic acids and derivatives	Carboxylic acids and derivatives	Amino acids, peptides, and analogues	5189.49	4444.79	3289.06	12753	7120.5	10393.5	4307.78	10089	0.426978	0.0284853	0.338004
M1163T99	1162.65955	98.8125	nodiff	Progesterone 3-peg11-biotin	[M+Na]+	0.730676650535627			Lipids and lipid-like molecules	Steroids and steroid derivatives	Pregnane steroids	286.082	158.225	345.518	241.027	252.052	218.076	263.275	237.052	1.11062	0.664817	0.0189982
M284T317	284.13295	316.8450	nodiff	Promethazine	M+	0.6911	HMDB0015202	C07404	Organoheterocyclic compounds	Benzothiazines	Phenothiazines	777.952	708.851	371.067	9695.75	6583.04	5237.8	619.29	7172.2	0.0863459	0.00780964	0.33823
M503T553	503.31485	553.3640	nodiff	Propanoic acid, 2-[[4-[2-[[(cyclohexylamino)carbonyl](4-cyclohexylbutyl)amino]ethyl]phenyl]thio]-2-methyl-	[M+H]+	0.980641171718722		C15622	Organosulfur compounds	Thioethers	Aryl thioethers	5289.39	4309.65	4650.58	5443.32	2716.95	3316.34	4749.87	3825.54	1.24162	0.350673	0.101397
M444T262	444.13548	262.1680	nodiff	Propaquizafop	[M+H]+	0.812566117927705		C18886	Benzenoids	Benzene and substituted derivatives	2-phenoxypropionic acid esters	2267.22	1575.03	2382.53	1033.17	691.111	648.144	2074.93	790.807	2.62381	0.0101408	0.111832
M117T336	117.06490	336.0140	nodiff	Propylenethiourea	[M+H]+	0.740674767378925			Organoheterocyclic compounds	Azolidines	Imidazolidines	21683.2	26890.6	20939	28632.4	30544.4	28396.1	23170.9	29191	0.79377	0.0390772	0.463946
M745T343	745.41624	343.1840	nodiff	Prosapogenin a	[M+Na]+	0.92248361647889			Lipids and lipid-like molecules	Steroids and steroid derivatives	Steroidal glycosides	15021.3	5210.56	4353.37	278.418	391.709	318.14	8195.07	329.422	24.8771	0.0830852	0.291523
M513T27	513.27120	26.9120	nodiff	Proscillaridin a	[M+H-H2O]+	0.987568573386787		C12816	Lipids and lipid-like molecules	Steroids and steroid derivatives	Steroid lactones	2233.41	5102.46	1365.29	5805.9	7358.34	4679.74	2900.39	5947.99	0.487625	0.0902247	0.249857
M257T308_2	257.13460	307.5940	nodiff	Pterostilbene	[M+H]+	0.99985693255509	HMDB0130987	C10287	Phenylpropanoids and polyketides	Stilbenes		774.866	854.148	2263.51	13051.8	4047.02	2393.49	1297.51	6497.43	0.199696	0.195227	0.283112
M233T373	233.07596	372.7055	nodiff	Pyroglu-Cys	[M+H]+	0.713291078169628			Organic acids and derivatives	Carboxylic acids and derivatives	Amino acids, peptides, and analogues	2529.33	2633.98	2108.61	2577.44	2268.51	2314.59	2423.97	2386.85	1.01555	0.852449	0.101476
M277T168	277.11747	168.3195	nodiff	Pyroglu-phe	[M+H]+	0.723809789669493			Organic acids and derivatives	Carboxylic acids and derivatives	Amino acids, peptides, and analogues	1486.07	1386.55	1688.2	1798.08	1218.62	601.932	1520.27	1206.21	1.26037	0.428184	0.0475085
M405T418	405.19587	417.9295	nodiff	Pyroglu-phe-lys	[M+H]+	0.735828932450347			Organic acids and derivatives	Carboxylic acids and derivatives	Amino acids, peptides, and analogues	10855.9	9777.04	7310.37	3628.47	1952.72	2456.94	9314.42	2679.38	3.47634	0.00463433	0.266388
M359T420	359.20154	419.6675	nodiff	Pyroglu-thr-lys	[M+H]+	0.94835724719701			Organic acids and derivatives	Carboxylic acids and derivatives	Amino acids, peptides, and analogues	5355.6	4893.72	3351.35	4801.28	1126.16	1609.51	4533.56	2512.32	1.80453	0.195653	0.126119
M72T433	72.08044	432.5915	nodiff	Pyrrolidine	[M+H]+	0.771066976615676	HMDB0031641		Organoheterocyclic compounds	Pyrrolidines		27617.5	25046.7	28960.8	85546.9	70872.9	68374.5	27208.3	74931.4	0.36311	0.00095625	0.980479
M126T340	126.05410	339.5950	nodiff	Quinone	(M+NH4)+	0.7295	HMDB0003364	C00472/C15602	Organic oxygen compounds	Organooxygen compounds	Carbonyl compounds	2361.41	3174.89	2584.05	2460.23	1763.1	2180.23	2706.78	2134.52	1.2681	0.144504	0.0317697
M522T354	522.20190	354.3230	nodiff	Raffinose	(M+NH4)+	0.9744	HMDB0003213	C00492	Organic oxygen compounds	Organooxygen compounds	Carbohydrates and carbohydrate conjugates	12171.8	9532.71	14949.4	250.382	248.948	251.778	12218	250.37	48.7997	0.00156672	0.386003
M474T421	474.18406	420.6090	nodiff	Raloxifene	[M+H]+	0.972967356383652	HMDB0014624	C07228	Organic oxygen compounds	Organooxygen compounds	Carbonyl compounds	1440.43	1455.81	1065.58	3320.15	3139.32	2839.78	1320.61	3099.75	0.426037	0.00071675	0.193371
M401T378	401.21152	378.1115	nodiff	Reserpic acid	[M+H]+	0.947347628331361						44446.1	41166.8	39736.1	21613.7	15834.1	16047.9	41783	17831.9	2.34317	0.000522166	0.479558
M427T53	427.10567	53.4780	nodiff	Resveratrol 3-o-d-glucuronide	[M+Na]+	0.999201706202374	HMDB0041782		Phenylpropanoids and polyketides	Stilbenes	Stilbene glycosides	49.8969	27647.2	40.7471	75619.1	30.2783	75619.1	9245.94	50422.8	0.183368	1	0.703196
M390T220	390.16106	220.4390	nodiff	Retrorsine n-oxide	[M+Na]+	0.996796412304887		C10333				2984.1	2377.35	2511.29	2077.58	1952.31	1480.81	2624.25	1836.9	1.42863	0.0382286	0.0454543
M239T431	239.03103	431.4630	nodiff	Rhein	[M+H-CH2O2]+	0.726736682385797	HMDB0032876	C10401	Benzenoids	Anthracenes	Anthracenecarboxylic acids and derivatives	1263.53	1051.94	1074.91	2092.11	1144.67	1350.56	1130.13	1529.12	0.739074	0.248169	0.106852
M377T168	377.14358	168.2975	nodiff	Riboflavin	[M+H]+	0.992596850445064	HMDB0000244	C00255	Organoheterocyclic compounds	Pteridines and derivatives	Alloxazines and isoalloxazines	4220.27	7219.24	8674.88	5948.35	3813.11	3563.46	6704.8	4441.64	1.50953	0.209304	0.04807
M383T37	383.08053	36.7420	nodiff	Rosmarinic acid	[M+Na]+	0.991512501547728	HMDB0124941	C01850	Phenylpropanoids and polyketides	Cinnamic acids and derivatives	Hydroxycinnamic acids and derivatives	503.362	655.125	417.418	1809.36	2899.28	743.656	525.302	1817.43	0.289035	0.108012	0.137629
M446T329	446.13256	328.9370	nodiff	Rosuvastatin	[M+H-2H2O]+	0.838382819095082	HMDB0015230		Organoheterocyclic compounds	Diazines	Pyrimidines and pyrimidine derivatives	22343.1	28141.2	22479.4	47535.2	23915.9	23794	24321.2	31748.4	0.766062	0.412185	0.446688
M517T263	517.17044	263.2575	nodiff	Rottlerin	[M+H]+	0.990631436384773		C10721	Phenylpropanoids and polyketides	Diarylheptanoids	Linear diarylheptanoids	999.147	1041.19	801.45	35995.9	12581	39057.3	947.261	29211.4	0.0324278	0.0277876	0.65689
M192T208	192.10085	207.5420	nodiff	Rotundine	[M+H-C10H12O2]+	0.977118337757258		C02890				16603.8	15065.9	14673	6766.21	7194	6802.77	15447.6	6920.99	2.23199	0.00014695	0.273651
M385T355	385.12597	354.7200	nodiff	S-adenosyl-l-homocysteine	[M+H]+	0.99202342734253	HMDB0000939	C00021	Nucleosides, nucleotides, and analogues	5'-deoxyribonucleosides	5'-deoxy-5'-thionucleosides	19516.3	14427	14601.1	13207.4	8207.87	14187.4	16181.5	11867.6	1.3635	0.158506	0.0848718
M399T520	399.14269	520.1590	nodiff	S-Adenosylmethionine	[M+H]+	0.993359658189741	HMDB0001185	C00019	Nucleosides, nucleotides, and analogues	5'-deoxyribonucleosides	5'-deoxy-5'-thionucleosides	960437	623306	581122	399787	362304	530587	721621	430893	1.67471	0.0896866	0.918612
M136T188	136.02301	188.4730	nodiff	S-methyl-l-cysteine	[M+H]+	0.960368509697771	HMDB0002108	C22040	Organic acids and derivatives	Carboxylic acids and derivatives	Amino acids, peptides, and analogues	14940.2	13814	12221.6	15923.3	13447.7	11792.3	13658.6	13721.1	0.995445	0.967372	0.248385
M928T147	927.53064	146.7780	nodiff	Saikosaponin c	[M+H]+	0.868229742231673			Lipids and lipid-like molecules	Prenol lipids	Terpene glycosides	25948	21808.7	22434.9	14361.9	12904	16683.6	23397.2	14649.8	1.5971	0.00668437	0.159132
M619T31_1	619.28634	31.0360	nodiff	Salannin	[M+Na]+	0.965512678777415		C08780	Lipids and lipid-like molecules	Prenol lipids	Triterpenoids	1575.72	3305.17	1826.89	5480.53	8088.6	6131.76	2235.93	6566.96	0.340481	0.0104017	0.292805
M425T213	425.09023	213.0980	nodiff	Samidin	[M+K]+	0.977952522497465		C09310	Phenylpropanoids and polyketides	Coumarins and derivatives	Pyranocoumarins	1097.72	766.558	843.715	999.617	472.944	274.949	902.665	582.503	1.54963	0.250202	0.0563815
M332T222	332.11244	222.1235	nodiff	Sanguinarine	[M]+	0.712672419203847	HMDB0029367	C06162	Alkaloids and derivatives	Benzophenanthridine alkaloids	Quaternary benzophenanthridine alkaloids	1397.92	2498.51	2676.03	2211.36	2293.38	2076.81	2190.82	2193.85	0.998621	0.994392	0.0921708
M386T220	386.12207	220.1665	nodiff	Sarafloxacin	[M+H]+	0.848980725451338	HMDB0039526		Organoheterocyclic compounds	Quinolines and derivatives	Phenylquinolines	13783.1	11892.5	15577.2	16996.5	12961.9	10696.8	13751	13551.7	1.0147	0.929883	0.225527
M90T237	90.05433	236.5355	nodiff	Sarcosine	(M+H)+	0.9994	HMDB0000271	C00213	Organic acids and derivatives	Carboxylic acids and derivatives	"Amino acids, peptides, and analogues"	3629.15	3786.85	2801.94	7890.12	5495.62	4378.92	3405.98	5921.55	0.575184	0.0802863	0.237136
M587T410_1	587.11514	410.0500	nodiff	Schaftoside	[M+Na]+	0.867374460497749		C10181	Phenylpropanoids and polyketides	Flavonoids	Flavonoid glycosides	8617.61	5366.72	4789.41	9801.73	5405.53	5722.32	6257.91	6976.53	0.896995	0.717522	0.201983
M433T409	433.19940	409.2070	nodiff	Schisandrol a	[M+H]+	0.743737953009039		C17064	Phenylpropanoids and polyketides	Tannins	Hydrolyzable tannins	4271.04	3834.66	3775.24	4754.16	2753.35	2758.82	3960.31	3422.11	1.15727	0.47545	0.097994
M471T361	471.17134	361.0410	nodiff	Schizandrin	[M+K]+	0.747964534384499		C17064	Phenylpropanoids and polyketides	Tannins	Hydrolyzable tannins	3003.27	1844.74	2556.01	1108.32	1321.47	1094.31	2468.01	1174.7	2.10097	0.0200136	0.0954255
M256T180_2	256.09217	180.1150	nodiff	Securinine	[M+K]+	0.782890982615186		C10614				1722.51	1636.26	1146.55	1660.03	959.693	1671.51	1501.77	1430.41	1.04989	0.821287	0.0571675
M221T402	221.07667	401.6400	nodiff	Ser-Asp	[M+H]+	0.998253171965923			Organic acids and derivatives	Carboxylic acids and derivatives	Amino acids, peptides, and analogues	4112.09	2263.21	2356.73	1521.26	3128.9	3592.61	2910.67	2747.59	1.05936	0.860297	0.0697183
M235T414	235.08976	414.4060	nodiff	Ser-Glu	[M+H]+	0.82268312491088			Organic acids and derivatives	Carboxylic acids and derivatives	Amino acids, peptides, and analogues	4990.16	5131.63	4645	15024.7	16064.7	11924.7	4922.26	14338	0.343301	0.00167252	0.429936
M365T375	365.18018	374.7645	nodiff	Ser-Met-Lys	[M+H]+	0.816457362463281			Organic acids and derivatives	Carboxylic acids and derivatives	Amino acids, peptides, and analogues	1392.77	1186.51	1507.97	1378.09	1325.98	1093.67	1362.42	1265.91	1.07623	0.494091	0.0591886
M475T440	475.20840	440.1080	nodiff	Sildenafil	[M+H]+	0.747479695754754	HMDB0005039	C07259	Benzenoids	Benzene and substituted derivatives	Benzenesulfonamides	1652.56	1638.6	1905.18	1028.18	1270.69	1237.12	1732.12	1178.66	1.46956	0.0086086	0.029528
M408T175	408.14430	175.2100	nodiff	Sitagliptin	[M+H]+	0.70370782408015	HMDB0015390		Organic acids and derivatives	Carboxylic acids and derivatives	Amino acids, peptides, and analogues	3629.91	1037.05	3534.33	1240.98	1257.32	1229.33	2733.76	1242.54	2.20014	0.153796	0.101782
M214T324	214.11026	323.6590	nodiff	sn-Glycerol 1-phosphate	(M+CH3CN+H)+	0.6751		C00623				2506.64	2017.83	1583.96	1765.31	1604.84	1813.81	2036.14	1727.99	1.17833	0.323489	0.0464685
M919T103	918.50828	103.4020	nodiff	Solasodine base + 2h, 1o, o-hex-hex-hex	[M+H]+	0.823575315212991			Lipids and lipid-like molecules	Steroids and steroid derivatives	Steroidal glycosides	2671.01	1811.33	2547.83	2021.68	1902.07	1696.08	2343.39	1873.27	1.25096	0.174081	0.0446038
M402T104	402.35434	104.1870	nodiff	Sorbitane monopalmitate - polysorbate 40 in-source fragment	[M+H]+	0.981694247639656	HMDB0029887		Lipids and lipid-like molecules	Fatty Acyls	Fatty acid esters	999.417	2041.19	2227.6	7278.48	14628.7	3340.95	1756.07	8416.04	0.208658	0.116099	0.304761
M733T32	732.60663	32.4930	nodiff	Sphingomyelin (d18:1/18:0)	[M+H]+	0.859308230807626	HMDB0001348	C00550	Lipids and lipid-like molecules	Sphingolipids	Phosphosphingolipids	11274.9	9475.94	10339.2	26956.5	1.21678e+06	1.63559e+06	10363.3	959776	0.0107977	0.120107	3.8941
M144T325	144.10096	325.1080	nodiff	Stachydrine	[M+H]+	0.940394875066926	HMDB0004827	C10172	Organic acids and derivatives	Carboxylic acids and derivatives	Amino acids, peptides, and analogues	92779.4	83132.2	67880.2	28389.6	20747.3	19417	81263.9	22851.3	3.5562	0.0016748	0.800015
M450T117	450.35415	117.4390	nodiff	Stearoylcarnitine	(M+Na)+	0.9367	HMDB0000848		Lipids and lipid-like molecules	Fatty Acyls	Fatty acid esters	49079.7	38800	40349	5065.92	1938.44	4226.97	42742.9	3743.78	11.417	0.000305258	0.697813
M868T466	868.13338	466.0190	nodiff	Succinyl coenzyme a	[M+H]+	0.884337378323939	HMDB0001022	C00091				3181.19	5390.69	3588.58	960.244	175.222	139.151	4053.48	424.872	9.54048	0.00764061	0.205976
M277T368	277.04726	367.9130	nodiff	Sulfabenzamide	[M+H]+	0.916767592533955			Benzenoids	Benzene and substituted derivatives	Benzenesulfonamides	16509.1	18826.3	18934.9	17415.3	8107.51	10108.6	18090.1	11877.1	1.5231	0.101888	0.151401
M256T216	255.97942	215.8140	nodiff	Sulfathiazole	[M+H]+	0.773548134752673	HMDB0015619	C11169	Benzenoids	Benzene and substituted derivatives	Benzenesulfonamides	1538.56	1981.24	2584.61	3400.91	3034.01	3135.35	2034.8	3190.09	0.637851	0.023072	0.168592
M429T168	429.10188	168.4240	nodiff	Swertisin	[M+H-H2O]+	0.798342214070495		C17835	Phenylpropanoids and polyketides	Flavonoids	Flavonoid glycosides	1194.82	1071.6	1197.24	991.019	1156.86	1178.4	1154.55	1108.76	1.0413	0.560833	0.0600118
M151T203	151.08502	202.6440	nodiff	Synephrine	[M+H-NH3]+	0.825433874370286	HMDB0004826	C04548	Benzenoids	Phenols	1-hydroxy-2-unsubstituted benzenoids	6673.89	4987.55	5835.09	5935.02	5584.05	4536.16	5832.18	5351.74	1.08977	0.49653	0.123605
M517T94	517.32622	93.8460	nodiff	Taurodeoxycholic acid	(M+NH4)+	0.9841	HMDB0000896	C05463	Lipids and lipid-like molecules	Steroids and steroid derivatives	"Bile acids, alcohols and derivatives"	3428.98	6669.95	6094.12	3901.47	3194.44	2051.34	5397.68	3049.09	1.77026	0.107213	0.0947865
M472T114	472.33953	114.1065	nodiff	Terfenadine	[M+H]+	0.970595477953417	HMDB0014486	C07463	Benzenoids	Benzene and substituted derivatives	Diphenylmethanes	2831.28	3224.56	1929.02	18259	6962.68	16807.2	2661.62	14009.6	0.189985	0.0335473	0.430639
M445T582	445.15942	582.1860	nodiff	Tetracycline	[M+H]+	0.843997219678402	HMDB0014897	C06570				1355.85	1605.61	1598.35	1704.02	1858.41	1722.09	1519.94	1761.51	0.862861	0.0646003	0.105315
M214T69	214.25185	69.3445	nodiff	Tetradecylamine	[M+H]+	0.703308950141076			Organic nitrogen compounds	Organonitrogen compounds	Amines	1774.09	3200.02	4511.53	1135.16	1951.33	1856.87	3161.88	1647.79	1.91886	0.142698	0.0914335
M144T104	144.06442	104.4525	nodiff	Tetrahydroalstonine	[M+H-C11H15NO3]+	0.804423201865011		C11682				4336.7	6291.19	4226.01	8673.43	4998.32	4316.95	4951.3	5996.24	0.825735	0.527028	0.178242
M446T342	446.17131	341.8460	nodiff	Tetrahydrofolate	[M+H]+	0.85122993281297	HMDB0001846	C00101	Organic acids and derivatives	Carboxylic acids and derivatives	Amino acids, peptides, and analogues	9867.64	21225.3	20461.8	664.812	526.628	729.685	17184.9	640.375	26.8357	0.0107133	0.445277
M623T203	623.31143	203.0575	nodiff	Tetrandrine	[M+H]+	0.976263627469167		C09654				9965.1	6974.22	8585.1	481.515	504.997	344.24	8508.14	443.584	19.1805	0.000739014	0.318543
M899T611	898.77182	611.0750	nodiff	TG 18:1-17:1-18:1-d5	[M+Na]+	0.719711918433301						3558.89	3493.35	3560.55	3703.78	3700.25	4542.12	3537.6	3982.05	0.888386	0.18877	0.146558
M925T44	924.79386	44.3030	nodiff	TG 18:1-19:2-18:1-d5	[M+Na]+	0.7801669318762			Lipids and lipid-like molecules	Glycerolipids	Triradylcglycerols	3860.48	2118.43	3160.18	13999	55071.7	32870.2	3046.36	33980.3	0.0896508	0.0598103	0.707192
M163T188	163.04928	188.2450	nodiff	Theobromine	[M+H-H2O]+	0.788136055705205	HMDB0002825	C07480	Organoheterocyclic compounds	Imidazopyrimidines	Purines and purine derivatives	21332.7	19285.5	17558.2	17656.6	15958.1	12501.7	19392.1	15372.1	1.26151	0.0977867	0.122512
M265T311	265.11105	311.4960	nodiff	Thiamine	[M]+	0.989110343705966	HMDB0000235	C00378	Organoheterocyclic compounds	Diazines	Pyrimidines and pyrimidine derivatives	891860	1.01679e+06	687399	779761	574073	560669	865350	638167	1.35599	0.129714	0.326221
M345T485	345.07768	485.3655	nodiff	Thiamine monophosphate	[M+H]+	0.98254578458906	HMDB0002666	C01081	Organoheterocyclic compounds	Diazines	Pyrimidines and pyrimidine derivatives	15309.4	14943.3	13255.1	6043.4	6945.54	7609.73	14502.6	6866.22	2.11217	0.000605859	0.246931
M425T499	425.04039	498.7750	nodiff	Thiamine pyrophosphate	[M+H]+	0.976171574607398	HMDB0062636		Organoheterocyclic compounds	Diazines	Pyrimidines and pyrimidine derivatives	19251.2	12962.9	25818.7	17667.9	12642.4	7468.74	19344.3	12593	1.53611	0.227266	0.186807
M134T188	134.02624	188.0205	nodiff	Thiazolidine-4-carboxylic acid	[M+H]+	0.927927656891479		C07732	Organic acids and derivatives	Carboxylic acids and derivatives	Amino acids, peptides, and analogues	17738.4	12499.2	9373.62	5796.09	1483.96	2629.03	13203.7	3303.03	3.99746	0.0230208	0.328708
M781T39_1	780.55020	38.7120	nodiff	Thioetheramide-PC	(M-H+2Na)+	0.9602						566160	607748	777971	818130	535864	581423	650626	645139	1.00851	0.962221	1.47119
M405T371	405.20681	371.2070	nodiff	Thr-Glu-Arg	[M+H]+	0.971029927380006			Organic acids and derivatives	Carboxylic acids and derivatives	Amino acids, peptides, and analogues	35343.3	31367.3	37637.6	17816.8	13067.4	14466	34782.7	15116.7	2.30094	0.00104594	0.422369
M349T59	349.22613	59.3570	nodiff	Thr-Thr-Lys	[M+H]+	0.713657273069766			Organic acids and derivatives	Carboxylic acids and derivatives	Amino acids, peptides, and analogues	634.264	641.065	52.3837	10073.1	8436.48	9225.01	442.571	9244.86	0.0478721	6.67708e-05	0.395949
M345T392	345.04377	391.5480	nodiff	Thymidine 5'-monophosphate	[M+Na]+	0.753287967528795	HMDB0001227	C00364	Nucleosides, nucleotides, and analogues	Pyrimidine nucleotides	Pyrimidine deoxyribonucleotides	1264.51	1600.47	1523.03	1126.77	720.668	619.919	1462.67	822.453	1.77843	0.0259094	0.0590521
M418T399	418.22692	399.1320	nodiff	Thymopoietin ii (32-34)	[M+H]+	0.901984559890364			Organic acids and derivatives	Carboxylic acids and derivatives	Amino acids, peptides, and analogues	836.222	1774.45	957.175	1787.15	1120.82	1488.03	1189.28	1465.34	0.811611	0.476818	0.0913414
M385T259_2	385.14979	258.7480	nodiff	Thyrotropin-releasing hormone	[M+Na]+	0.852584888525943	HMDB0060080	C03958	Organic acids and derivatives	Carboxylic acids and derivatives	Amino acids, peptides, and analogues	447.564	459.493	132.689	51394.9	47927.9	28367	346.582	42563.3	0.00814275	0.004158	0.845265
M300T60_2	300.28836	59.7220	nodiff	trans-Vaccenic acid	(M+NH4)+	0.8912	HMDB0003231	C08367	Lipids and lipid-like molecules	Fatty Acyls	Fatty acids and conjugates	12487.8	21388.4	10709.9	17665.6	13882.6	11445.6	14862	14331.2	1.03704	0.89474	0.193199
M329T285	329.02955	285.2670	nodiff	Tri(3-chloropropyl) phosphate	[M+H+2i]+	0.83322607864145			Organic acids and derivatives	Organic phosphoric acids and derivatives	Phosphate esters	16407.4	9135.52	11733.7	5126.83	4975.05	5190.02	12425.5	5097.3	2.43767	0.0262224	0.249722
M314T264	314.05570	263.7290	nodiff	Triazophos	[M+H]+	0.890510213378326		C18657	Organoheterocyclic compounds	Azoles	Triazoles	5883.74	5175	6591.94	70253.7	61941.1	41003	5883.56	57732.6	0.101911	0.00399946	0.953466
M150T120	150.11148	119.7375	nodiff	Triethanolamine	[M+H]+	0.944334094752373	HMDB0032538	C06771	Organic nitrogen compounds	Organonitrogen compounds	Amines	7104.8	10092.8	5409.64	2037.97	4448.85	3807.39	7535.76	3431.4	2.19612	0.0568178	0.180152
M183T48	183.07715	48.4920	nodiff	Triethyl phosphate	[M+H]+	0.997697941577276			Organic acids and derivatives	Organic phosphoric acids and derivatives	Phosphate esters	9565.88	20477.3	12846.8	26812.9	18626.5	28259.7	14296.7	24566.4	0.581961	0.0803319	0.474894
M468T142	468.36478	142.3495	nodiff	Trihydroxycholestanoic acid	[M+NH4]+	0.871585647022959	HMDB0000601	C04722	Lipids and lipid-like molecules	Steroids and steroid derivatives	Bile acids, alcohols and derivatives	2217.11	1505.6	1448.79	725.012	625.289	574.976	1723.83	641.759	2.68611	0.01255	0.101551
M60T229	60.08045	228.5305	nodiff	Trimethylamine	[M+H]+	0.95506516533973	HMDB0000906	C00565	Organic nitrogen compounds	Organonitrogen compounds	Amines	67790.4	67469.3	53634.7	27058.9	22703	18959.9	62964.8	22907.3	2.74868	0.00155044	0.635645
M76T297	76.07527	297.1180	nodiff	Trimethylamine n-oxide	[M+H]+	0.998351736156565	HMDB0000925	C01104	Organic nitrogen compounds	Organonitrogen compounds	Aminoxides	8247.92	7775.62	8057.69	5739.82	4454.47	3755.47	8027.08	4649.92	1.72628	0.00481511	0.148628
M457T348	457.15826	347.7690	nodiff	Trioxsalen	[2M+H]+	0.987856284951705	HMDB0015575	C09314	Phenylpropanoids and polyketides	Coumarins and derivatives	Furanocoumarins	5053.94	6973.03	6329.14	9563.69	16135.5	13011.7	6118.7	12903.6	0.474185	0.0266104	0.37868
M405T451	405.16366	451.4485	nodiff	Trp-Arg	(M-H+2Na)+	0.6095						2214.19	2744.49	1324.59	1318.46	798.524	1354.42	2094.42	1157.14	1.81	0.106512	0.0578996
M476T375	476.24150	374.7940	nodiff	Trp-Asp-Arg	[M+H]+	0.816013781076176			Organic acids and derivatives	Carboxylic acids and derivatives	Amino acids, peptides, and analogues	1075.12	1270.94	1402.14	1364.92	1198.82	1310.38	1249.4	1291.37	0.967494	0.714467	0.0763715
M334T403	334.13521	402.6360	nodiff	Trp-Glu	[M+H]+	0.868029850745053			Organic acids and derivatives	Carboxylic acids and derivatives	Amino acids, peptides, and analogues	6544.43	6884.13	7237.57	8620.41	8617.1	6965.06	6888.71	8067.53	0.853882	0.114778	0.22308
M492T450	492.23721	449.7900	nodiff	Trp-Met-Arg	[M+H]+	0.830420803339022			Organic acids and derivatives	Carboxylic acids and derivatives	Amino acids, peptides, and analogues	629.439	791.06	1324.26	1823.36	1573.48	1479.09	914.92	1625.31	0.562921	0.0384111	0.124669
M391T364	391.15605	363.6620	nodiff	Trp-Trp	[M+H]+	0.793084117117828			Organic acids and derivatives	Carboxylic acids and derivatives	Amino acids, peptides, and analogues	9620.44	7833.65	6722.87	861.945	761.238	679.284	8058.99	767.489	10.5005	0.00099471	0.298996
M376T34_1	376.25756	34.3450	nodiff	Tuberostemonine	[M+H]+	0.988241530165219			Alkaloids and derivatives	Stemona alkaloids	Stemoamide-type alkaloids	270871	489274	297082	521895	459626	938080	352409	639867	0.550754	0.156857	2.36829
M917T154	916.54910	154.1040	nodiff	Tylosin	[M+H]+	0.832722417496685	HMDB0034108	C01457	Organic oxygen compounds	Organooxygen compounds	Carbohydrates and carbohydrate conjugates	20478.8	17109.6	19688.8	5275.25	2771.72	4237.69	19092.4	4094.89	4.66249	0.000276539	0.418153
M543T130	543.18123	129.9590	nodiff	Tyr-Ala	(2M+K)+	0.7283						7980.33	8038.49	6735.27	646.112	646.112	646.112	7584.7	646.112	11.739	1	0.294208
M452T410	452.04156	410.4655	nodiff	Tyr-Arg	(M-2H+3K)+	0.6577						10165.3	5736.82	6962.47	7504.57	6287.58	5684.25	7621.54	6492.13	1.17397	0.472271	0.127756
M345T348	345.07420	348.2500	nodiff	Tyr-Pro	(M-2H+3Na)+	0.7166						14625.7	11841.8	12753.6	3982.49	961.858	2460.07	13073.7	2468.14	5.29699	0.000894993	0.355749
M425T412	425.19905	412.2900	nodiff	Tyr-pro-phe(amide)	[M+H]+	0.86945800326153			Organic acids and derivatives	Carboxylic acids and derivatives	Amino acids, peptides, and analogues	2823.31	1340.71	2314.44	1299.14	2899.75	2694.01	2159.49	2297.63	0.939874	0.845533	0.0826354
M283T192	283.11497	191.6230	nodiff	Tyr-Thr	[M+H]+	0.971511741960244			Organic acids and derivatives	Carboxylic acids and derivatives	Amino acids, peptides, and analogues	4958.34	3276.02	5125.96	1196.91	1102.01	920.317	4453.44	1073.08	4.15016	0.00477401	0.192309
M182T281	182.08025	281.2850	nodiff	Tyrosine	[M+H]+	0.820360318438885	HMDB0000158	C00082	Organic acids and derivatives	Carboxylic acids and derivatives	Amino acids, peptides, and analogues	8212.3	6626.32	6862.81	8873.26	5423.86	5799.23	7233.81	6698.78	1.07987	0.67855	0.156315
M796T122	795.63061	121.6190	nodiff	Ubiquinone 9	[M+H]+	0.86822097686234	HMDB0006707	C01967	Lipids and lipid-like molecules	Prenol lipids	Quinone and hydroquinone lipids	4832.94	1739.49	4783.49	7126.01	4247.49	2888.39	3785.31	4753.96	0.796243	0.580894	0.181505
M584T427	584.08529	427.4445	nodiff	UDP-D-Galactose	(M+NH4)+	0.9574	HMDB0000302/HMDB0062573	C00052	Nucleosides, nucleotides, and analogues	Pyrimidine nucleotides	Pyrimidine nucleotide sugars	49245.5	25857.9	18834.9	71412.7	42029.4	41930	31312.8	51790.7	0.604602	0.202398	0.692744
M422T413	422.03334	413.1090	nodiff	Uridine 5'-diphosphate (UDP)	(M+NH4)+	0.9994	HMDB0000295	C00015	Nucleosides, nucleotides, and analogues	Pyrimidine nucleotides	Pyrimidine ribonucleotides	57666	52411.2	50458.3	5960.16	5153.44	4422.57	53511.8	5178.72	10.333	2.52912e-05	0.776244
M589T428	589.04032	427.5350	nodiff	Uridine 5'-diphosphogalactose	[M+Na]+	0.995408602156849	HMDB0015279	C00052	Nucleosides, nucleotides, and analogues	Pyrimidine nucleotides	Pyrimidine nucleotide sugars	14472.9	6851.01	5658.79	21925.7	15449.2	15371.1	8994.24	17582	0.51156	0.0708496	0.431668
M625T468	625.00226	467.8555	nodiff	Uridine 5'-diphosphoglucuronic acid	[M-H+2Na]+	0.731547484023092	HMDB0000935		Nucleosides, nucleotides, and analogues	Pyrimidine nucleotides	Pyrimidine nucleotide sugars	2639.27	1347.14	1501.47	1726.13	1726.13	1726.13	1829.3	1726.13	1.05977	1	0.0662871
M485T488	484.97285	488.3360	nodiff	Uridine 5'-triphosphate (UTP)	(M+H)+	0.9819	HMDB0000285	C00075	Nucleosides, nucleotides, and analogues	Pyrimidine nucleotides	Pyrimidine ribonucleotides	42382	27011.1	21524.9	45362.8	29574.5	27260.6	30306	34066	0.889627	0.679183	0.440959
M189T248	189.12326	247.7810	nodiff	Val-Ala	(M+H)+	0.7915						2161	1575.76	1613.3	1412.84	1075.05	1093.26	1783.35	1193.72	1.49395	0.0542734	0.0528823
M274T328	274.18611	327.6290	nodiff	Val-Arg	(M+H)+	0.7219						11365	8339.42	9364.07	3494.87	2091.02	1759.67	9689.5	2448.52	3.95729	0.00220041	0.28852
M233T370	233.11308	369.9120	nodiff	Val-Asp	[M+H]+	0.77427185501952			Organic acids and derivatives	Carboxylic acids and derivatives	Amino acids, peptides, and analogues	2392.6	2526.31	1774.75	2032.94	1089.22	1367.51	2231.22	1496.56	1.4909	0.113189	0.0460645
M188T316	188.10165	316.2785	nodiff	Val-Glu-Lys	[M+2H]2+	0.805691333957478			Organic acids and derivatives	Carboxylic acids and derivatives	Amino acids, peptides, and analogues	249.06	185.32	414.553	3917.99	2068.9	2771.21	282.978	2919.37	0.0969312	0.0083195	0.214002
M231T154	231.16901	154.2620	nodiff	Val-Ile	[M+H]+	0.798621183930868			Organic acids and derivatives	Carboxylic acids and derivatives	Amino acids, peptides, and analogues	13307.8	8015.62	9204.97	2843.14	1946.48	1893.87	10176.1	2227.83	4.56773	0.00822422	0.300807
M249T161	249.12901	160.9470	nodiff	Val-met	[M+H]+	0.953631499231851			Organic acids and derivatives	Carboxylic acids and derivatives	Amino acids, peptides, and analogues	1827.43	3006.26	2467.44	2103.1	2782.55	2278.31	2433.71	2387.99	1.01915	0.913851	0.10443
M215T289	215.13790	288.7540	nodiff	Val-Pro	[M+H]+	0.770368311179189			Organic acids and derivatives	Carboxylic acids and derivatives	Amino acids, peptides, and analogues	29916.8	18623	46412.7	27856.5	25579.6	10679.4	31650.8	21371.8	1.48096	0.349104	0.184106
M172T284	172.10700	284.3580	nodiff	Val-Pro-Lys	[M+2H]2+	0.746417215575773			Organic acids and derivatives	Carboxylic acids and derivatives	Amino acids, peptides, and analogues	8520.27	6640.31	6057.45	1910.65	2098.08	1783.45	7072.68	1930.73	3.66322	0.00235415	0.234967
M188T185	188.12693	184.6735	nodiff	Val-Thr-Arg	[M+2H]2+	0.852906512857144			Organic acids and derivatives	Carboxylic acids and derivatives	Amino acids, peptides, and analogues	5950.78	6321.77	5449.26	3467.96	2208.83	2007.84	5907.27	2561.54	2.30614	0.00304831	0.176199
M217T172	217.15408	172.1860	nodiff	Val-Val	[M+H]+	0.990054379971349			Organic acids and derivatives	Carboxylic acids and derivatives	Amino acids, peptides, and analogues	5372.23	3207.41	2927.48	1461.21	730.976	610.851	3835.71	934.346	4.10523	0.0237645	0.179271
M336T348	336.15064	347.8915	nodiff	Validamycin a	[M+H-C6H10O5]+	0.863876724252211		C12112	Organic oxygen compounds	Organooxygen compounds	Carbohydrates and carbohydrate conjugates	6237.12	5763.89	7820.81	1208.83	1355.48	1232.07	6607.27	1265.46	5.22124	0.00102002	0.246084
M389T334	389.15056	333.7510	nodiff	Verbenalin	[M+H]+	0.99333968951753		C09802	Lipids and lipid-like molecules	Prenol lipids	Terpene glycosides	648.531	1843.78	1478.51	20294.7	10984.9	6601.24	1323.61	12626.9	0.104824	0.0493608	0.428274
M542T378	542.29016	378.0600	nodiff	Vinblastine	[M+H-C13H19O5N]+	0.961215517462555		C07201				2680.64	916.791	510.868	436.728	251.223	399.743	1369.43	362.565	3.77707	0.206437	0.0922682
M361T605	360.98359	604.6750	nodiff	Vulpinic acid	M-H	0.850716667967284			Organoheterocyclic compounds	Dihydrofurans	Furanones	29390.5	13267.9	24428.1	28028.7	34571.8	15104.2	22362.2	25901.6	0.863351	0.659333	0.321287
M309T53	309.12098	53.1150	nodiff	Warfarin	[M+H]+	0.876154170150129	HMDB0001935	C01541	Phenylpropanoids and polyketides	Coumarins and derivatives	Hydroxycoumarins	360.516	470.985	284.096	26347.1	17244.4	17372.3	371.865	20321.2	0.0182994	0.00270058	0.588689
M301T111	301.13901	110.9590	nodiff	Zearalenone	[M+H-H2O]+	0.815710698666167		C09981	Phenylpropanoids and polyketides	Macrolides and analogues	Zearalenones	25793.3	19620.3	24751.6	16929.5	18626.5	18614.8	23388.4	18056.9	1.29526	0.0552352	0.0542932
M119T35	119.08477	34.9890	nodiff	Zerumbone	[M+H-C6H12O]+	0.909242576562062		C20262	Lipids and lipid-like molecules	Prenol lipids	Sesquiterpenoids	153472	199758	93054.1	160119	207900	367220	148762	245080	0.606993	0.239811	1.41642
M761T78_1	760.58368	78.3780	diff									8.58336e+07	8.10548e+07	7.4802e+07	5.05395e+07	4.72761e+07	4.52186e+07	8.05634e+07	4.76781e+07	1.68974	0.000755061	13.8217
M369T52_2	369.06486	51.5400	nodiff									508.117	1247	442.816	911.362	3356.13	1046.52	732.643	1771.34	0.41361	0.281049	0.129224
M761T61	760.58360	60.5180	diff									3.61808e+07	4.15059e+07	3.15458e+07	2.35996e+07	2.05941e+07	2.05072e+07	3.64108e+07	2.1567e+07	1.68827	0.00825598	9.09217
M104T228_2	104.10675	228.4325	diff									1.19687e+07	9.70505e+06	1.18901e+07	4.93559e+06	3.84664e+06	3.08766e+06	1.1188e+07	3.95663e+06	2.82765	0.00138871	8.63661
M759T78	758.56712	78.2615	diff									2.08645e+07	2.01257e+07	1.85508e+07	8.34576e+06	7.80737e+06	7.36533e+06	1.9847e+07	7.83949e+06	2.53167	8.38791e-05	10.8813
M279T35_2	279.22989	35.2820	nodiff									12578.7	51714.3	9738.61	15872.3	5329.28	3773.66	24677.2	8325.09	2.9642	0.309666	0.298153
M733T39	732.55088	39.1845	diff									4.23782e+06	3.67914e+06	3.55946e+06	6.22923e+06	7.60935e+06	7.85874e+06	3.82547e+06	7.23244e+06	0.528933	0.00341096	8.67897
M761T128	760.58077	128.4820	nodiff									1.77001e+06	1.6055e+06	1.66163e+06	101414	1.4081e+06	1.49929e+06	1.67905e+06	1.00293e+06	1.67413	0.210746	1.92246
M787T60	786.59818	59.6035	diff									1.24531e+07	1.48857e+07	1.17526e+07	9.13651e+06	7.73202e+06	8.81927e+06	1.30305e+07	8.5626e+06	1.52179	0.0126968	3.66695
M783T39	782.56626	38.8920	diff									3.67759e+06	4.56345e+06	4.29953e+06	2.25673e+06	1.65782e+06	1.57376e+06	4.18019e+06	1.82944e+06	2.28496	0.00228082	4.58103
M269T303	268.99902	303.1190	nodiff									3.78881e+06	6.56312e+06	5.97684e+06	5.01915e+06	4.87007e+06	3.4258e+06	5.44292e+06	4.43834e+06	1.22634	0.365582	1.97024
M261T32	261.14813	32.4900	diff									1.31772e+06	2.22313e+06	1.39177e+06	477426	326692	233360	1.64421e+06	345826	4.75443	0.0122064	3.76391
M663T32_2	663.45099	32.2480	diff									895165	1.09341e+06	592543	2.0531e+06	2.05321e+06	2.54932e+06	860372	2.21855e+06	0.387809	0.00351799	5.22882
M783T73	782.56636	73.1185	diff									7.80885e+06	8.05835e+06	7.93136e+06	4.44567e+06	3.16372e+06	3.04708e+06	7.93285e+06	3.55216e+06	2.23325	0.000644026	6.34865
M1195T32_2	1194.81442	31.8100	diff									614819	904912	1.02029e+06	1.52793e+06	1.9783e+06	1.62338e+06	846675	1.70987e+06	0.495169	0.0091124	4.32511
M167T32_2	167.03360	32.4860	diff									1.06991e+06	1.76072e+06	1.08668e+06	405445	258297	225572	1.30577e+06	296438	4.40487	0.0125402	3.29619
M809T71_1	808.58160	70.6160	nodiff									5.14505e+06	6.06938e+06	5.43828e+06	5.34353e+06	4.16302e+06	3.55023e+06	5.55091e+06	4.35226e+06	1.27541	0.113203	1.50565
M905T145	904.58819	144.7050	diff									2.97545e+06	2.3199e+06	2.35668e+06	1.01018e+06	639067	640117	2.55068e+06	763120	3.34243	0.00190299	4.44124
M315T271	315.01683	270.9315	diff									388.81	1594.5	698.548	5.92881e+06	4.68917e+06	4.14646e+06	893.951	4.92148e+06	0.000181643	0.000735037	9.26791
M809T39_1	808.58119	39.0635	nodiff									2.10416e+06	2.321e+06	2.68481e+06	2.4074e+06	1.74824e+06	1.70625e+06	2.36999e+06	1.95396e+06	1.21291	0.215855	1.40869
M704T40	703.57042	40.2035	diff									734678	767074	814060	4.24653e+06	4.07493e+06	3.99437e+06	771937	4.10528e+06	0.188035	1.7785e-06	7.8968
M704T146	703.57180	146.0810	diff									494186	634326	535796	3.76041e+06	1.95002e+06	2.39956e+06	554769	2.70333e+06	0.205217	0.0170117	6.19351
M187T303	186.99503	303.1585	nodiff									2.68723e+06	4.26043e+06	3.92269e+06	3.25051e+06	3.24539e+06	2.41514e+06	3.62345e+06	2.97034e+06	1.21987	0.302946	1.78811
M316T53	316.32050	52.7705	diff									521999	644620	549631	851882	840048	715415	572083	802449	0.712922	0.0158688	2.58018
M790T41	789.61542	40.5330	diff									3.68083e+06	4.05451e+06	3.64663e+06	2.03683e+06	1.6611e+06	1.70441e+06	3.79399e+06	1.80078e+06	2.10686	0.000350377	4.17611
M235T270	234.91715	269.9825	diff									3.5103e+06	3.14716e+06	3.01872e+06	819313	505570	541965	3.22539e+06	622283	5.18317	0.000125603	5.56713
M280T357	280.09168	356.8235	diff									2.988e+06	3.98604e+06	3.88258e+06	466793	299061	282467	3.61887e+06	349440	10.3562	0.000531519	6.333
M531T33_1	531.27078	32.5855	nodiff									93228.6	94548.3	76131.2	96643.9	139222	173272	87969.4	136379	0.645034	0.102521	1.07112
M432T35_1	432.23601	35.4940	nodiff									421649	637057	273887	493634	685122	1.37288e+06	444197	850545	0.522251	0.229786	2.77256
M759T61	758.56593	60.6965	diff									3.99685e+06	4.90002e+06	3.54779e+06	1.59397e+06	1.49395e+06	1.45668e+06	4.14822e+06	1.51487e+06	2.73834	0.00274951	5.12719
M537T355	537.19228	355.1570	diff									2.13999e+06	2.66721e+06	2.65931e+06	23885.2	9961.95	8927.86	2.48884e+06	14258.3	174.553	0.000143587	5.63435
M330T53	330.33635	52.5305	diff									447253	588431	500140	680622	736702	619036	511941	678786	0.754201	0.0353522	2.29567
M539T34_1	538.51663	34.2535	diff									319622	521819	387458	1.41857e+06	956694	1.29189e+06	409633	1.22239e+06	0.335109	0.00563007	3.95575
M784T39	783.56892	39.1070	diff									1.63788e+06	1.84306e+06	1.94159e+06	1.03633e+06	779035	746221	1.80751e+06	853862	2.11686	0.00174015	2.81555
M316T48	316.28303	47.5380	nodiff									10842.5	13303.4	11416.1	22427.6	752507	4316.8	11854	259750	0.0456362	0.371362	1.59247
M706T125	705.58437	125.1360	diff									1.60753e+06	2.70238e+06	1.33745e+06	3.94537e+06	4.31635e+06	4.30068e+06	1.88245e+06	4.18747e+06	0.449545	0.00606866	7.05263
M807T39_1	806.56558	38.6065	diff									600878	611334	685946	1.49788e+06	1.20827e+06	1.29285e+06	632719	1.333e+06	0.474658	0.00147462	3.88766
M470T35_1	470.19961	34.8485	nodiff									21293.6	609414	218661	206455	539530	216351	283123	320779	0.882611	0.862886	1.55005
M104T263	104.10634	263.3490	nodiff									262593	1.28421e+06	1.67631e+06	18750.1	163165	141983	1.07437e+06	107966	9.95104	0.084743	3.11175
M280T35_2	280.26242	35.4150	nodiff									538284	1.30708e+06	493446	463609	108432	98512.7	779602	223518	3.48787	0.127708	2.01693
M759T127	758.56479	126.8360	nodiff									55787.1	120278	55908.5	34176.8	23595.1	25351.4	77324.5	27707.8	2.79072	0.0844252	0.636694
M676T34_2	675.67325	33.7215	nodiff									347228	147329	76566.3	821085	140049	724436	190374	561857	0.33883	0.178062	2.37487
M333T270	332.89322	269.9825	diff									2.2201e+06	1.91057e+06	1.86126e+06	351407	216455	220312	1.99731e+06	262725	7.60229	0.000136426	4.61621
M137T270_2	136.94003	270.0075	diff									2.98113e+06	2.69765e+06	2.74854e+06	1.0349e+06	775252	776510	2.8091e+06	862221	3.25799	9.23648e-05	4.6191
M322T473	322.07607	472.7845	diff									1.52433e+06	1.27067e+06	939008	26600.2	24082.8	41527.2	1.24467e+06	30736.8	40.4945	0.00201435	3.88853
M413T33	413.26380	33.0340	nodiff									718436	458143	1.35375e+06	160931	102493	102029	843443	121818	6.92383	0.0537759	2.65986
M680T32_3	680.47761	32.4400	diff									308432	473657	321941	800827	810837	997354	368010	869673	0.423159	0.00378013	3.22751
M671T32_1	670.54407	32.4950	nodiff									18211.3	22136.3	22665.4	42521	20116.5	16215.7	21004.3	26284.4	0.799117	0.559957	0.383002
M670T32_2	670.46417	32.4400	nodiff									131227	173362	139013	146648	165718	466426	147867	259597	0.569603	0.344669	1.37765
M460T35	460.26687	35.4785	nodiff									576945	444753	421790	482890	654493	1.1051e+06	481163	747494	0.643701	0.237145	2.31143
M129T304_2	128.95301	303.7165	nodiff									3.68772e+06	4.05133e+06	4.11686e+06	3.9275e+06	4.07723e+06	3.54089e+06	3.95197e+06	3.84854e+06	1.02688	0.645387	3.90542
M515T355	515.20995	354.9105	diff									1.30526e+06	1.53412e+06	1.40129e+06	1593.92	909.331	840.436	1.41355e+06	1114.56	1268.26	2.87954e-05	4.2748
M757T79	756.55027	78.8685	diff									3.36083e+06	3.0345e+06	2.64215e+06	705669	549250	543921	3.01249e+06	599613	5.02406	0.00035527	5.32016
M228T34	228.19496	34.3070	nodiff									648370	620913	288194	647377	170780	398466	519159	405541	1.28016	0.561829	0.866709
M192T271_1	191.98155	271.3475	diff									2.28431e+06	1.71736e+06	1.41039e+06	204394	129406	136528	1.80402e+06	156776	11.507	0.00304788	4.47514
M258T374	258.10970	374.4840	diff									2.07859e+06	2.46039e+06	2.22972e+06	24368	16885.5	24972.7	2.25623e+06	22075.4	102.206	3.60202e-05	5.36702
M747T40	746.59354	40.2600	nodiff									1.93417e+06	1.60889e+06	1.96094e+06	2.07844e+06	1.66571e+06	1.7071e+06	1.83467e+06	1.81708e+06	1.00968	0.924045	2.73963
M704T91	703.56868	90.5890	nodiff									463414	878566	466576	5.02358e+06	801706	1.59064e+06	602852	2.47197e+06	0.243875	0.224833	5.31505
M242T219	242.09958	218.6495	nodiff									1.36526e+06	965353	1.09959e+06	1.20216e+06	785302	653090	1.1434e+06	880185	1.29905	0.264363	1.60621
M220T236	220.11755	235.9735	diff									521341	491091	375013	1.15478e+06	801656	688658	462481	881699	0.524534	0.0465817	3.02267
M105T303	104.99169	303.4770	nodiff									1.56217e+06	2.23437e+06	2.10318e+06	1.81095e+06	1.90629e+06	1.42225e+06	1.96657e+06	1.71316e+06	1.14792	0.37397	1.81189
M288T50_2	288.25162	49.7390	nodiff									5211.72	5239.14	4353.86	5285.75	6112.56	7123.13	4934.91	6173.81	0.799329	0.110217	0.203189
M810T43	809.65006	42.7100	nodiff									791160	815690	5499.6	8497.32	1999.97	440774	537450	150424	3.5729	0.270734	1.36598
M244T34	244.18986	33.7630	nodiff									476388	351290	156500	345048	90833.1	215641	328059	217174	1.51058	0.402475	0.82276
M767T51	766.55467	51.2195	nodiff									210492	321187	153240	407649	378576	303253	228307	363159	0.628668	0.0817124	1.80696
M745T40	744.58144	39.7075	diff									1.55374e+06	1.6135e+06	1.69664e+06	1.29394e+06	699482	759554	1.6213e+06	917659	1.76677	0.0220093	2.11999
M515T303	515.00607	303.0970	nodiff									406804	986180	848059	629275	622208	352606	747014	534696	1.39708	0.341857	0.642608
M733T61	732.54943	60.9370	diff									1.98784e+06	2.17034e+06	1.70367e+06	2.86417e+06	2.90266e+06	2.77134e+06	1.95395e+06	2.84606e+06	0.686545	0.00321563	4.9793
M433T303	433.00283	303.0970	nodiff									582214	1.18412e+06	1.05242e+06	826181	810465	500393	939584	712346	1.319	0.342618	0.626845
M367T471	367.13584	471.0260	diff									549268	405765	357108	3.77679e+06	2.04076e+06	2.10587e+06	437380	2.64114e+06	0.165603	0.0181612	6.25325
M226T34_1	226.17906	33.7620	nodiff									428871	348721	152491	344599	85515.8	242180	310028	224098	1.38345	0.483617	0.671317
M177T271	176.87476	270.6725	diff									2.55964e+06	2.61224e+06	2.47018e+06	1.08114e+06	947720	1.0475e+06	2.54735e+06	1.02545e+06	2.48412	1.22422e-05	3.85322
M429T33	429.36989	33.0800	nodiff									282559	651918	290104	101258	77288.8	76447.3	408194	84998	4.80239	0.0572304	1.8061
M698T32_2	698.49476	32.4565	nodiff									99401.6	127092	118894	96313.4	130733	340278	115129	189108	0.6088	0.389269	1.1532
M316T38	316.31975	37.5930	nodiff									298226	118118	217598	204153	237362	198826	211314	213447	0.990007	0.970089	0.80724
M242T268	242.07852	268.3700	diff									764034	709792	756826	159849	149088	138277	743551	149071	4.98788	5.1373e-06	2.64423
M104T222	104.07005	222.3660	nodiff									8740.04	200295	1640.03	9767.54	14003.9	2265.5	70225	8678.97	8.0914	0.398362	0.733138
M604T50_1	603.53120	50.1560	nodiff									136366	360920	120744	172507	236546	172449	206010	193834	1.06282	0.887054	0.919792
M702T129_1	701.55408	128.6160	nodiff									664552	1.29151e+06	702699	911706	542907	567530	886252	674048	1.31482	0.418071	0.280631
M783T97	782.56342	97.4390	diff									1.64394e+06	2.63483e+06	2.1194e+06	1.30094e+06	1.0361e+06	974594	2.13272e+06	1.10388e+06	1.93203	0.0274276	2.61641
M591T269	591.04803	269.3480	diff									7912.76	7596.83	5705.03	942100	917973	755267	7071.54	871780	0.00811161	0.000123391	3.89839
M288T38	288.28818	38.1320	nodiff									286981	196082	264230	2454.68	270734	260145	249098	177778	1.40117	0.4809	0.658163
M839T34_1	838.55452	34.0170	diff									83096.6	147727	77697.7	390752	445544	324993	102840	387096	0.265672	0.00237336	2.32352
M705T95	704.57142	94.7650	diff									190971	472977	62464.3	2.29881e+06	1.61276e+06	1.52073e+06	242138	1.81077e+06	0.133721	0.00459405	5.29954
M794T355	794.29413	354.8150	diff									755320	888988	864634	246.391	70.419	90.6042	836314	135.805	6158.2	3.44728e-05	3.28647
M322T427	322.07030	427.1995	nodiff									1.05856e+06	1.21058e+06	1.14881e+06	1.11718e+06	669283	693534	1.13932e+06	826667	1.37821	0.108795	0.835253
M750T38	749.52782	37.6480	diff									117247	171980	168666	524219	551358	534641	152631	536739	0.284367	3.8397e-05	2.73752
M833T39	832.57955	38.5885	diff									345017	330630	394146	659473	533704	555023	356598	582733	0.611939	0.0064466	2.35325
M293T303	292.95918	303.2475	nodiff									828089	1.28007e+06	1.19849e+06	1.00027e+06	1.02003e+06	732067	1.10222e+06	917456	1.20138	0.33122	1.034
M436T32	436.33969	32.4960	diff									447294	448882	639798	189787	178759	158680	511991	175742	2.91331	0.00647567	1.76726
M765T36_1	764.54080	36.0555	diff									137672	113888	148204	240834	249063	230220	133255	240039	0.555138	0.000753828	1.56457
M485T34_1	485.28691	34.0100	diff									199649	301691	163824	406511	352325	318057	221721	358964	0.61767	0.0478344	1.83293
M450T35	450.23091	34.9470	nodiff									10680	253133	104816	85904.5	208105	110205	122876	134738	0.911963	0.889086	1.02952
M725T73	724.52403	73.3610	diff									997701	1.51037e+06	1.05245e+06	3.27367e+06	3.00467e+06	1.77447e+06	1.18684e+06	2.68427e+06	0.442146	0.0376375	5.39002
M773T72	772.61065	71.6200	diff									2.03856e+06	2.59593e+06	3.06802e+06	731662	582907	644061	2.5675e+06	652877	3.9326	0.00311714	4.51113
M793T38	792.57490	37.5710	nodiff									405019	738444	504497	838537	687781	215906	549320	580741	0.945895	0.889337	1.15854
M749T72	748.52406	72.3400	diff									243024	286517	255428	2.19794e+06	2.3242e+06	2.2154e+06	261656	2.24584e+06	0.116507	1.15206e-06	6.01912
M812T121	811.66524	121.4560	nodiff									309129	539321	290263	742355	548355	540247	379571	610319	0.621923	0.090301	2.34143
M358T52	358.36623	52.0355	diff									119817	153019	141240	236314	257811	223808	138025	239311	0.576761	0.00188224	1.55448
M791T41	790.61690	40.5410	diff									947618	1.04459e+06	953958	459338	453981	431674	982055	448331	2.19047	7.99655e-05	2.19037
M814T89	813.67686	89.3600	diff									36039.9	68481.8	34750.4	360455	411418	419972	46424	397281	0.116854	8.41798e-05	2.53222
M473T35_1	473.14079	34.7600	nodiff									7459.85	222378	84143.7	70201.4	184379	66342.4	104660	106974	0.978372	0.976507	0.858379
M548T33_1	548.29693	32.5855	nodiff									28046.5	36234.3	32454.5	40835.7	57296.8	72228.5	32245.1	56787	0.567825	0.0588409	0.741735
M719T79	718.56858	79.3250	diff									899312	741844	858396	1.69518e+06	1.29465e+06	1.27838e+06	833184	1.42273e+06	0.585621	0.0150066	3.74835
M408T33_1	408.30757	33.0340	diff									493660	206935	333149	81342.4	29840.5	62004.5	344581	57729.1	5.96893	0.0272247	1.82016
M318T55	318.29890	55.1260	nodiff									240253	336765	235877	394368	332520	309100	270965	345329	0.784658	0.148397	1.58003
M781T74_1	780.55013	73.9840	nodiff									1.42882e+06	1.45869e+06	1.41359e+06	1.3589e+06	994391	861754	1.4337e+06	1.07168e+06	1.3378	0.072283	1.0135
M735T128	734.55995	128.4925	nodiff									113966	146834	83881.4	443996	364723	2.09149e+06	114894	966737	0.118847	0.204908	3.26779
M707T124	706.58999	123.9050	nodiff									485367	821531	414834	1.79207e+06	1.0931e+06	1.03975e+06	573910	1.3083e+06	0.438667	0.0546101	3.79388
M685T32_1	684.55232	32.4725	diff									110555	134142	110229	428065	232660	241400	118309	300708	0.393433	0.046853	1.87283
M198T362	198.08419	361.6870	diff									1.23812e+06	982361	919442	36178.5	30250.4	25861.4	1.04664e+06	30763.4	34.0222	0.000479143	3.5929
M751T72	750.53908	72.2750	diff									1.13959e+06	1.45782e+06	1.23092e+06	3.12685e+06	2.98237e+06	1.80689e+06	1.27611e+06	2.6387e+06	0.483612	0.0335529	5.23939
M795T51	794.58436	50.7310	nodiff									236496	317252	176267	286638	190978	412212	243339	296609	0.820401	0.521828	1.19234
M815T72	814.62670	72.1790	nodiff									1.95435e+06	1.39025e+06	1.71157e+06	1.48695e+06	1.40406e+06	1.63054e+06	1.68539e+06	1.50718e+06	1.11824	0.369178	1.69023
M815T40	814.62569	40.1015	nodiff									798571	848782	825329	858459	930188	746614	824228	845087	0.975317	0.725404	1.95779
M227T303	226.98763	303.2475	nodiff									899039	1.19151e+06	1.16562e+06	1.04398e+06	1.02949e+06	817222	1.08539e+06	963564	1.12643	0.363039	1.45234
M773T77	772.58244	77.2100	nodiff									633834	1.21242e+06	941540	1.11135e+06	1.01216e+06	891238	929265	1.00491e+06	0.92472	0.69405	2.25894
M767T69	766.56850	68.7460	nodiff									642417	1.10636e+06	1.10262e+06	1.38024e+06	646121	652612	950468	892991	1.06436	0.85167	1.27217
M676T131	675.53968	130.9430	nodiff									501369	923485	519126	800339	574692	517870	647993	630967	1.02698	0.921648	1.30553
M705T84	704.51905	83.8295	diff									417098	464698	321515	1.13549e+06	1.17402e+06	1.06337e+06	401104	1.12429e+06	0.356761	0.000168809	3.82248
M706T34_1	706.26726	34.0100	nodiff									5824.56	211029	63813	56986	200513	64574.4	93555.5	107358	0.871438	0.866183	0.917425
M256T35	256.26247	34.8930	diff									152150	371716	303440	108378	83119.7	79078.5	275769	90192.1	3.05757	0.0472321	1.2993
M148T332	148.04271	332.3580	nodiff									761153	651967	598568	694486	432495	406772	670563	511251	1.31161	0.199016	1.06006
M279T268	279.10936	268.3590	diff									11417.2	11555.7	12410.6	928566	716493	637877	11794.5	760979	0.0154991	0.00099135	3.62103
M247T489	247.09345	488.8215	nodiff									1.21745e+06	1.1284e+06	886227	681435	780621	637474	1.07736e+06	699843	1.53943	0.0247326	0.858939
M388T271	387.93403	270.6725	diff									765404	580601	438730	43608.9	18460.3	22449.6	594912	28172.9	21.1164	0.003949	2.63789
M457T303_1	456.96401	303.1190	nodiff									452224	775629	727155	563061	593128	416860	651669	524350	1.24281	0.328383	0.730924
M421T34_2	421.31435	34.3450	nodiff									150139	202301	101309	218204	186890	391836	151250	265643	0.569372	0.178013	1.47625
M421T34_1	421.26959	33.6340	nodiff									2819.05	6095.72	2357.85	171792	4492.74	298035	3757.54	158107	0.0237659	0.143644	1.342
M653T32_2	653.43734	32.4565	nodiff									48682.9	54605.4	44141.6	40007.6	55801.1	137216	49143.3	77674.9	0.63268	0.399264	0.725625
M814T145	813.68083	145.2530	diff									148504	146772	108721	1.28482e+06	1.39674e+06	1.43393e+06	134666	1.37183e+06	0.0981649	1.20203e-05	4.73398
M748T76	747.60045	76.4290	nodiff									1.57328e+06	1.05664e+06	1.55524e+06	3.3289e+06	979262	905711	1.39505e+06	1.73796e+06	0.802697	0.695065	3.4766
M721T34_2	720.64308	33.7165	nodiff									8997.14	5841.23	4034.79	14694.3	2255.1	1893.72	6291.05	6281.05	1.00159	0.998314	0.21879
M834T69_1	833.58357	68.9295	diff									451808	591104	448663	1.02703e+06	805878	747901	497192	860268	0.57795	0.0201678	2.91895
M748T41	747.60149	41.0325	nodiff									643787	747661	870920	938587	627697	736612	754123	767632	0.982401	0.910023	1.69971
M751T39	750.53736	39.4680	diff									499508	443043	687722	892392	930007	814216	543425	878872	0.618321	0.0146311	2.8248
M239T295	239.10513	295.3860	diff									6067.33	7564.74	8264.41	1.12599e+06	846035	602829	7298.83	858285	0.00850397	0.00489605	3.81273
M473T35_2	473.26125	35.4940	nodiff									325842	33565.5	237202	35857.6	47019.3	86311	198870	56396	3.52631	0.180226	1.0901
M521T32	521.45296	32.4930	nodiff									13020.4	14198	9894.24	11744.5	6598.34	8503.97	12370.9	8948.93	1.38239	0.15839	0.0738402
M396T34_4	396.38088	33.6530	nodiff									69290.8	346254	225935	1736.54	1362.47	2014.46	213827	1704.49	125.449	0.0572486	1.56552
M373T36	373.29339	35.6660	nodiff									9937.34	149339	9532.89	13582.2	13302.6	10110.1	56269.6	12331.6	4.56303	0.398653	0.61083
M743T39_1	742.56782	39.1820	diff									405922	560170	645072	145918	110320	72992.9	537055	109744	4.89372	0.00427	2.16632
M799T32	798.58439	32.4930	nodiff									256975	236145	354266	213631	147057	146716	282462	169135	1.67004	0.0566055	0.693318
M597T303_2	597.00772	303.0815	nodiff									172325	445547	373717	261271	281328	150096	330530	230898	1.43149	0.336928	0.522064
M243T495_1	242.64214	495.0145	diff									727697	710309	667377	273943	195300	199326	701794	222856	3.14909	0.00010543	2.28179
M721T84	720.55127	83.7835	diff									526485	453350	343818	1.00381e+06	793186	685856	441218	827616	0.533119	0.0228145	2.94249
M686T34_2	686.29749	34.3030	nodiff									4838.63	165100	55191.3	49514.2	145401	63093.6	75043.2	86002.9	0.872567	0.854384	0.838135
M228T35_2	228.23046	34.9720	nodiff									12191.5	23006.3	13446.1	5229.35	5875.89	376638	16214.6	129248	0.125454	0.412681	1.10082
M725T40	724.52262	39.8410	diff									473453	435776	520776	879388	788533	944593	476668	870838	0.547367	0.00156622	2.9771
M635T32_1	634.53705	32.4830	diff									389135	429666	422283	97101.9	56081.1	55246	413695	69476.3	5.95447	5.02382e-05	2.03325
M353T101	353.06943	101.2070	nodiff									760.85	397.831	2522.74	3082.29	3452.4	470.2	1227.14	2334.97	0.52555	0.388125	0.118494
M621T303_1	620.96909	303.0970	nodiff									224863	493392	431422	312153	341583	189925	383225	281220	1.36272	0.336683	0.495342
M375T303	374.96127	303.1585	nodiff									473573	736924	711465	575581	594004	443349	640654	537645	1.19159	0.345263	0.853687
M634T37	634.44746	36.7140	nodiff									22863.2	13745.1	280847	22317.9	16386.4	22930.9	105818	20545.1	5.15055	0.385351	0.662065
M262T467	262.05008	467.2670	nodiff									1.28901e+06	1.42968e+06	2.81687e+06	4.6149e+06	4.20071e+06	1.9509e+06	1.84519e+06	3.58884e+06	0.514146	0.143673	5.57871
M659T32	658.53671	32.4725	nodiff									143735	159980	165832	355910	193004	200454	156515	249789	0.62659	0.156291	1.45954
M749T40	748.52364	39.5105	diff									117104	70262.2	145918	673602	706548	678638	111095	686263	0.161884	1.89237e-05	3.25573
M627T270	626.82168	269.9825	diff									460883	417104	374542	35439.4	19616.3	19850	417510	24968.6	16.7214	0.000103415	2.22858
M709T32_1	708.50871	32.4400	diff									125599	163327	134224	294078	321688	383016	141050	332927	0.423665	0.00258698	1.99326
M316T36	316.28286	36.0395	nodiff									4341.19	21472.7	264982	12897.5	12777.6	6610.65	96931.9	10761.9	9.00695	0.363953	0.700639
M772T33	771.64045	33.4955	nodiff									77277.7	70815.5	19307	79786.8	10654.5	32784.1	55800.1	41075.1	1.35849	0.61974	0.370302
M529T270	528.84565	269.9825	diff									550716	488290	452675	65300.2	30870.2	33452.1	497227	43207.5	11.5079	0.000121968	2.38615
M731T81_1	730.53531	80.8470	diff									816336	815979	670493	1.06289e+06	988221	973073	767603	1.00806e+06	0.761463	0.0126538	2.78585
M251T255	251.03572	254.7600	diff									552853	496119	528940	135678	86040.3	83284.6	525971	101668	5.17343	5.69181e-05	2.24831
M217T36	217.10606	35.5420	nodiff									34042	160803	59795.7	140695	151113	116231	84880.1	136013	0.624059	0.27068	1.10362
M247T462	247.09298	461.7175	nodiff									1.31385e+06	760113	481674	150203	312657	166886	851879	209915	4.05821	0.0620886	2.36746
M793T76	792.54857	76.4510	diff									201187	91484.8	154055	826847	1.00085e+06	948306	148909	925334	0.160925	0.000213002	3.76914
M805T36	804.54637	36.0550	nodiff									223165	98719.8	348290	66805.9	96952.8	76935	223392	80231.2	2.78435	0.11986	0.977914
M743T73	742.56911	73.1925	diff									921602	1.11322e+06	1.1383e+06	334577	218179	201921	1.05771e+06	251559	4.20461	0.000550299	3.01556
M537T34_1	536.50020	34.0170	nodiff									125076	228690	180662	149419	61437.7	73416.8	178143	94757.9	1.87998	0.109741	0.599096
M518T34	518.49006	33.7705	nodiff									125380	229737	182428	146032	70357.8	76904.3	179182	97764.8	1.83278	0.103086	0.57865
M210T153	210.13271	152.8960	nodiff									29692.2	1.75563e+06	19028.3	10328.8	8932.92	12016.6	601449	10426.1	57.6868	0.363666	2.34939
M814T73	813.61525	72.5440	diff									1.19279e+06	1.13083e+06	1.11154e+06	837907	799877	647846	1.14505e+06	761876	1.50294	0.00369851	1.04125
M786T124	785.64876	123.5600	nodiff									142083	252103	158817	387516	247670	216804	184334	283997	0.649073	0.187088	1.50134
M372T51	372.29146	51.2280	nodiff									92830.6	270065	64268.1	8363.43	10649.9	10595	142388	9869.43	14.4271	0.108625	1.16382
M793T78	792.62133	78.2400	diff									26212.8	26740.4	24599.4	156174	252708	285725	25850.9	231536	0.11165	0.00612344	1.90821
M769T43	768.55052	42.7970	diff									125021	157912	194147	553224	374918	670978	159027	533040	0.298339	0.0133315	2.58389
M541T34	540.52959	33.7720	nodiff									206434	267048	178678	291797	240985	271709	217387	268164	0.810649	0.165621	1.35774
M846T35_3	846.43797	35.0690	nodiff									19551.5	34639.6	10952.3	20734.2	40257	211454	21714.5	90815	0.239107	0.320435	0.953306
M761T222	760.58071	222.1830	nodiff									1.86118e+06	48425.1	44760.4	20188.4	14788.7	14396.3	651457	16457.8	39.5834	0.353043	2.50439
M368T34_2	368.34849	33.7220	nodiff									67796.2	279116	126896	48357.6	19594.1	28392.9	157936	32114.9	4.91785	0.118686	1.08597
M226T356	226.08285	355.5230	diff									317302	452735	428769	14965.1	12612.5	14380.3	399602	13986	28.5716	0.0007626	2.20305
M446T33_2	446.39572	33.1070	diff									96803	207910	127628	10554.5	7364.24	5330.73	144114	7749.83	18.5958	0.0146911	1.27842
M690T130	689.55509	129.5205	nodiff									233304	441549	243243	438203	272708	273048	306032	327986	0.933063	0.814013	1.09887
M502T34_1	502.31274	33.7705	diff									101483	145624	100219	199856	193903	152906	115775	182222	0.635355	0.0340114	1.28931
M132T348	132.07535	348.1465	diff									1.49775e+06	1.34674e+06	1.4492e+06	73375.4	60554.3	61821.9	1.43123e+06	65250.5	21.9344	6.82833e-06	4.17088
M814T40	813.61403	39.6335	nodiff									547716	535251	536110	377858	347530	343121	539692	356170	1.51527	9.43897e-05	0.77438
M246T223_2	246.16824	223.1820	diff									533258	381526	357937	28270.6	18091.1	22711.4	424241	23024.4	18.4257	0.00187883	2.2351
M703T303_1	702.97145	303.0815	nodiff									144855	356822	308292	221612	233110	122946	269990	192556	1.40214	0.348785	0.414351
M767T78	766.53407	78.2400	diff									574057	331529	472625	899351	945114	849119	459404	897861	0.511665	0.00439333	3.0881
M707T62	706.53318	61.6430	diff									334159	297711	199205	1.06086e+06	999854	867866	277025	976193	0.283781	0.000557599	3.67923
M290T271	289.95804	270.7350	diff									586170	477124	361882	43073.5	21199.5	21346	475059	28539.7	16.6456	0.00237397	2.34584
M620T34	619.60974	34.2535	nodiff									137554	122535	90032.4	74582.2	23321.4	49731.1	116707	49211.6	2.37154	0.0296447	0.75893
M511T423	511.09314	423.1190	diff									90951.6	200666	300520	12328.6	6804.97	7536.74	197379	8890.09	22.2021	0.0357594	1.42136
M317T267	317.04678	266.9990	nodiff									637.941	1059.01	13653.8	1482.15	1177.69	683512	5116.91	228724	0.0223716	0.381186	1.52103
M336T34_3	336.32411	34.3910	nodiff									240338	145713	76468.9	252041	73084.5	173507	154173	166211	0.927577	0.872301	0.874592
M281T35_1	281.13704	35.0280	nodiff									49381	72475.9	35047.8	57779	77974.7	157860	52301.6	97871.1	0.534392	0.232824	0.929499
M903T145	902.57210	144.9115	nodiff									422882	328693	325196	437607	256845	244876	358924	313109	1.14632	0.548925	1.02637
M352T34_2	352.31869	34.3895	nodiff									258433	155892	78871.5	144219	35781	70037.1	164399	83345.7	1.97249	0.255102	0.81614
M777T70	776.55512	70.0955	diff									200571	273509	223708	1.53562e+06	1.46626e+06	1.44364e+06	232596	1.48184e+06	0.156964	3.70032e-06	4.81064
M209T34_1	209.15257	33.7095	nodiff									140137	104395	49305.4	124742	28081.7	77633.4	97945.7	76819.1	1.27502	0.611729	0.470058
M361T33_1	361.22061	33.0520	nodiff									3589.74	5564	3998.77	5492.03	5268.87	2422.29	4384.17	4394.4	0.997673	0.993371	0.102194
M821T67	820.61485	67.2165	diff									218116	450884	306430	858300	702255	591690	325143	717415	0.453215	0.0188906	2.85146
M647T33_2	647.45442	33.0560	nodiff									88802.5	169422	142020	290903	300298	152745	133415	247982	0.538001	0.0977929	1.49305
M351T303	351.00002	303.2475	nodiff									249322	452302	416065	325569	334534	231865	372563	297323	1.25306	0.346604	0.526355
M679T303	679.00971	303.1190	nodiff									89888.9	267126	218153	149812	157879	73378.5	191723	127023	1.50935	0.336612	0.421959
M666T34_1	665.50750	33.6240	nodiff									11467.6	7723.58	20164.8	6672.45	72676.6	69946.8	13118.7	49765.3	0.263611	0.169168	0.792815
M796T68	795.60296	68.3390	nodiff									476351	842042	793933	964784	554005	520794	704109	679861	1.03567	0.901073	1.201
M647T34_1	646.60898	33.9080	nodiff									105233	183432	111849	112362	69614.3	86228.8	133504	89401.6	1.49331	0.189819	0.239423
M564T34_1	563.54422	33.7690	nodiff									51778.7	216454	139680	19035.2	11128.1	9529.37	135971	13230.9	10.2767	0.0616469	1.15679
M720T86	719.53897	86.2395	diff									197709	118452	105275	642532	851071	937329	140479	810311	0.173364	0.00190234	3.48636
M881T149	880.58716	149.1045	diff									191972	147703	137242	440216	450500	420550	158973	437088	0.363708	0.000125041	2.36737
M210T158	210.07856	158.4040	nodiff									8060.97	875140	6041.13	12099.4	8517.28	8769.12	296414	9795.27	30.2609	0.377996	1.6285
M822T34	821.52783	34.3590	diff									33479.2	104343	31828.8	180682	184827	147486	56550.4	170998	0.330707	0.0127217	1.4989
M797T69	796.61173	69.0700	nodiff									638790	1.09214e+06	947289	1.17415e+06	625026	693715	892740	830966	1.07434	0.791348	1.21071
M704T56	703.57047	56.1820	diff									184218	308732	162439	1.99868e+06	1.5853e+06	1.74123e+06	218463	1.77507e+06	0.123073	0.00026929	5.32086
M257T220	257.05577	220.0300	diff									580.21	2796.67	2893.38	298799	229091	168820	2090.09	232237	0.00899981	0.00359495	1.98816
M257T223_2	257.09823	223.1150	nodiff									2835.13	2761.08	1806.15	290295	1448.59	177510	2467.45	156418	0.0157748	0.140949	1.44241
M536T32_1	536.16181	31.8135	diff									92269.2	120804	45380.3	210484	195197	174791	86151.1	193491	0.445247	0.0115292	1.50076
M374T53	374.36100	52.8820	nodiff									70370.5	99627.5	73913.2	114495	112689	84363.4	81303.7	103849	0.782901	0.168335	0.8522
M173T34	173.13144	33.7420	nodiff									139658	102511	49114.9	116679	28217.4	67083.9	97094.5	70660	1.37411	0.511035	0.477201
M604T149_1	603.53173	148.5375	diff									186656	166335	165106	383501	403271	392022	172699	392931	0.439515	1.67939e-05	2.15736
M186T414_2	186.07537	413.7060	diff									366510	375666	342969	26340.8	23366.8	23420	361715	24375.9	14.8391	4.2288e-06	2.06447
M370T34_1	370.29371	34.2330	nodiff									43262.3	127591	7129.08	7025.49	927.122	5929.95	59327.5	4627.52	12.8206	0.200634	0.683739
M64T55	63.99754	55.0720	nodiff									437.088	186.667	285.077	47247.2	87823.7	17595.1	302.944	50888.7	0.00595307	0.0678336	0.832196
M335T274	334.86286	274.1070	nodiff									37783.1	817.015	1581.41	1660.83	1214.03	987.298	13393.8	1287.39	10.4039	0.377143	0.345365
M429T32	429.23738	32.4935	diff									171768	80786.1	258657	24541.1	8644.1	16995.8	170404	16727	10.1874	0.0407084	1.28434
M626T145	625.51650	144.8085	nodiff									252408	231774	223676	311962	187896	167456	235953	222438	1.06076	0.783306	0.89228
M335T273	334.91859	272.9730	nodiff									4751.7	149418	56243.7	2537.51	4602.88	6863.04	70137.6	4667.81	15.0258	0.197052	0.833813
M816T40	815.62955	40.3220	nodiff									399444	418239	412158	460047	412959	383264	409947	418757	0.978963	0.721524	1.42029
M766T36	765.54394	36.2870	diff									53395.8	61602.2	49093.9	130205	132243	135712	54697.3	132720	0.412126	4.09647e-05	1.27722
M788T125	787.66213	124.8350	diff									75232.3	133772	76696.3	463280	277443	537125	95233.7	425949	0.22358	0.0142183	2.38982
M258T415	257.93240	415.0120	nodiff									244490	192936	261874	264870	295797	280993	233100	280553	0.830858	0.103075	1.30576
M263T312	263.14500	312.1600	diff									413920	401008	416988	4056.75	2560.1	2452.66	410639	3023.17	135.831	1.27567e-07	2.296
M809T93	808.57816	93.0895	nodiff									574094	560837	614900	412236	436909	359835	583277	402993	1.44736	0.00297254	0.413645
M718T127	717.58503	127.4465	diff									103209	176051	94533.6	519939	277908	285361	124598	361069	0.34508	0.0473509	2.08797
M772T72	771.60325	72.3100	diff									801203	993135	1.0955e+06	637929	310026	345630	963279	431195	2.23398	0.0169493	2.04234
M274T39	274.27270	39.1255	diff									42924.2	122749	60293.6	142746	171592	189413	75322.1	167917	0.448567	0.029055	1.41863
M436T126	436.35214	126.1280	diff									300577	484677	265363	38466.1	39257.1	37200.6	350206	38307.9	9.14186	0.0101332	1.91261
M777T96	776.57653	96.4090	diff									549561	729617	416039	357976	205911	196751	565072	253546	2.22868	0.0410656	1.49576
M839T40	838.62473	39.7760	nodiff									332899	347007	413428	265573	223258	191045	364445	226625	1.60814	0.0138113	0.713609
M785T303_1	784.97409	303.0970	nodiff									88649.7	246907	210909	141022	150818	75179.3	182155	122340	1.48893	0.325833	0.404103
M235T233	235.16428	232.6505	diff									275943	206373	184613	31619	18356.2	15580	222310	21851.7	10.1736	0.00201031	1.56779
M230T101	230.24669	101.0480	nodiff									139331	254205	310253	321783	322805	317111	234596	320566	0.731818	0.162839	1.54542
M431T33	431.38130	33.1260	nodiff									179237	171569	122101	116044	37370.2	80062.1	157636	77825.5	2.0255	0.0509754	0.739748
M795T78	794.56436	77.8000	diff									209741	118968	140804	532721	658881	589400	156504	593667	0.263623	0.000661458	2.87599
M628T51	627.53095	50.6680	nodiff									68552.7	202251	70018.7	108748	83222.6	92173.2	113607	94714.7	1.19947	0.69586	0.447801
M258T340	258.10959	339.7995	diff									317382	268728	301971	27384.9	13748.9	16389.7	296027	19174.5	15.4386	5.00563e-05	1.87146
M797T40_1	796.61037	39.6140	nodiff									220697	347282	468183	479643	353199	318128	345387	383657	0.900251	0.681616	1.23946
M693T84	692.55333	83.9150	diff									325923	371948	231365	786660	687764	662042	309745	712155	0.434941	0.00200975	2.91601
M841T34_1	840.56788	34.3450	diff									65942.3	118835	50380.4	175562	161113	125151	78385.7	153942	0.50919	0.0417677	1.27272
M770T41	769.55280	41.2655	nodiff									209115	54760.8	258870	219401	244007	257202	174249	240203	0.725422	0.350388	1.19187
M757T61	756.54824	60.6895	diff									405465	282874	363880	114803	110945	100334	350739	108694	3.22684	0.00261583	1.5914
M838T39	837.61350	39.2395	nodiff									269767	285001	311027	370488	277578	293241	288598	313769	0.91978	0.464272	1.28581
M649T33_1	648.55552	32.5850	nodiff									25947.2	25973	36613.2	16473.4	8642.61	308575	29511.1	111230	0.265316	0.454497	0.93612
M122T309	122.07050	309.4075	nodiff									778727	353258	389617	398268	287302	289238	507201	324936	1.56092	0.2658	1.13068
M800T123	799.66382	123.0215	diff									36085.1	111889	42282	327949	279881	266320	63418.8	291383	0.217648	0.00174751	2.07113
M296T356	296.06460	356.1230	diff									517474	509753	536166	78819.1	41138.4	39953.4	521131	53303.7	9.77665	6.26231e-06	2.41448
M726T126	725.55182	126.1310	nodiff									460107	241285	378704	624213	405945	423045	360032	484401	0.743252	0.259812	1.93465
M245T296	245.10590	296.3645	diff									326139	195835	149093	80501.1	45209.2	51739.9	223689	59150.1	3.78172	0.0382878	1.29409
M138T413_2	138.05447	413.2870	diff									278586	274117	254738	19625.3	17715.6	15509.1	269147	17616.7	15.278	4.50527e-06	1.78356
M752T72	751.54231	71.8135	diff									592821	682731	635005	1.40102e+06	1.32956e+06	805824	636852	1.1788e+06	0.540254	0.0458751	3.36919
M745T34	744.64112	33.7675	nodiff									2047.82	2100.59	1545.2	2639.04	901.168	1260.16	1897.87	1600.12	1.18608	0.622182	0.0653524
M551T51	551.49967	50.8885	nodiff									51788.9	99161.1	30857.6	22652.4	21190.1	23716.6	60602.6	22519.7	2.69109	0.132715	0.528976
M86T222	86.09628	222.3055	diff									514401	437043	388990	325587	158368	138636	446811	207530	2.15299	0.0264043	1.47791
M344T473	344.05710	472.7660	diff									263143	212508	166077	2670.17	3582.03	8288.4	213910	4846.87	44.1335	0.00173911	1.61638
M610T32_2	610.18005	31.8125	diff									55574.6	108936	44744.4	191066	176368	161806	69751.8	176413	0.395389	0.00778105	1.47983
M413T36	413.30105	35.6660	nodiff									98571	10132.6	128903	17425.7	5664.97	9040.67	79202.2	10710.4	7.39487	0.128265	0.83616
M176T364	176.10231	363.9385	diff									776149	510807	716930	7447.73	18228	8158.51	667962	11278.1	59.2266	0.00122862	2.88524
M244T340_1	244.07440	339.9550	diff									288820	222484	197332	98732.8	86212.3	83869.2	236212	89604.8	2.63615	0.00609772	1.18176
M682T271_1	681.86299	270.5615	diff									345605	263298	201997	8276.36	3391.54	4063.44	270300	5243.78	51.5468	0.00312068	1.81658
M814T42	813.67717	41.6540	diff									29705.8	30454.2	20228.6	276699	357367	351629	26796.2	328565	0.0815552	0.000324122	2.32708
M645T303_1	644.93016	303.1190	nodiff									201543	359574	346304	267203	280623	183796	302474	243874	1.24029	0.376684	0.459377
M933T145	932.61726	145.0115	nodiff									204100	168205	170048	201150	169816	165776	180784	178914	1.01046	0.91343	0.87985
M640T33_1	639.57091	33.0745	nodiff									195019	197915	192623	205057	138674	139790	195185	161173	1.21103	0.196959	0.528756
M767T61	766.53561	61.4910	nodiff									106755	273597	106190	235045	237288	213588	162181	228640	0.709328	0.302611	1.35743
M221T231	221.18494	230.8490	diff									345081	284104	296340	14600.1	5084.61	3070.29	308508	7585	40.6735	9.21156e-05	1.96707
M108T255	108.01060	254.7600	diff									381010	337401	350723	151205	118314	115135	356378	128218	2.77947	0.000191103	1.53958
M761T303_3	761.01301	303.0970	nodiff									46786.1	161033	131357	87120.8	90196.1	40867.3	113059	72728.1	1.55454	0.345682	0.352087
M281T356	281.09426	356.1440	diff									272625	352614	328720	44174.1	28581.2	28709.5	317986	33821.6	9.40187	0.000304071	1.86848
M935T32	934.63615	32.2480	diff									42018.7	58433.7	54825.2	97835.9	135832	149668	51759.2	127779	0.405069	0.00951316	1.24512
M578T151	577.51569	150.8345	diff									45361.5	29817	26522.2	280984	366792	317814	33900.2	321864	0.105325	0.000351659	2.27658
M304T473	304.06506	472.7560	diff									249328	206122	170597	12217	4487.8	9823.72	208682	8842.83	23.599	0.000946418	1.58414
M722T34	721.63897	33.7660	nodiff									7500.85	92552.9	3227.76	8111.45	17592.2	4909.43	34427.2	10204.4	3.37377	0.45539	0.458692
M722T35_1	721.55292	34.6795	nodiff									268978	194723	124730	157574	235040	91954	196144	161523	1.21434	0.586972	0.259631
M102T373	102.05468	373.4050	diff									457405	335194	332236	249750	173057	176191	374945	199666	1.87786	0.0221142	1.16534
M800T39	799.59912	39.3380	nodiff									57858.9	75340.5	110504	50009.3	48734.7	41695.6	81234.6	46813.2	1.73529	0.0933626	0.335149
M801T40	800.61083	39.8410	nodiff									257929	262862	260598	486224	348637	326876	260463	387246	0.672604	0.0639553	1.82265
M346T54	346.32995	53.8085	nodiff									80695.2	115439	82450.6	116624	102577	94151.6	92861.7	104451	0.889046	0.425121	0.783514
M211T34	211.16846	34.2740	nodiff									96493.1	100694	47625	94702.4	26114.1	67504.2	81604.1	62773.6	1.29998	0.512435	0.261701
M486T34	486.28983	33.7925	nodiff									66716.9	117152	58102.3	139877	113810	101185	80657.1	118290	0.681857	0.157227	0.98174
M501T255	501.06303	254.7600	diff									308208	244579	274967	56297.9	32927.5	30613	275918	39946.1	6.90725	0.000302446	1.69812
M342T35_3	342.30467	34.7600	nodiff									78938.1	150460	94739.2	32308.8	39906.7	27999.2	108046	33404.9	3.23443	0.0273416	0.866144
M510T34	510.48504	34.1250	nodiff									71816.8	137860	87366.9	97346.8	46255.6	49897.2	99014.6	64499.8	1.53511	0.252734	0.194046
M121T32	121.02767	32.4510	nodiff									56414.6	108197	74261.3	27793.8	17903.2	14993.8	79624.3	20230.3	3.9359	0.0192767	0.783422
M584T271_2	583.88695	270.6380	diff									343650	263395	195386	12009.9	4972.71	6457.04	267477	7813.21	34.234	0.00376056	1.79079
M269T175	269.08732	174.6925	diff									525676	182335	329383	2102.67	926.102	1140.89	345798	1389.89	248.796	0.0257473	2.05332
M743T34	742.63206	33.7760	nodiff									7995.22	14615.6	8812.69	38429	15049.2	39677.4	10474.5	31051.9	0.337323	0.0677484	0.580936
M773T88	772.61160	87.9500	nodiff									304656	727896	395410	233641	271541	299398	475987	268194	1.77479	0.18534	1.24834
M777T36_1	776.54741	35.6660	diff									121597	60552	94251.1	206936	264922	237307	92133.2	236388	0.389754	0.00405675	1.68539
M664T34_1	663.56879	33.7625	diff									113419	149631	191419	38786.1	15227.4	19725.6	151490	24579.7	6.16321	0.00583509	1.18894
M789T35	788.53848	35.0240	nodiff									9804.72	191247	10465.9	28593.3	24763	21914.2	70506	25090.2	2.8101	0.493939	0.606865
M268T148	268.10308	148.4470	diff									580292	306211	436597	5707.93	4712.56	4894.58	441033	5105.02	86.392	0.00530208	2.34224
M291T270	290.88249	270.0705	diff									435033	419876	409612	142033	120010	117962	421507	126668	3.32764	1.02087e-05	1.79975
M931T145	930.60197	144.5935	diff									120465	94094.6	90275.6	291431	222430	221869	101612	245244	0.414331	0.00452836	1.72504
M257T233	257.14589	232.6100	diff									228807	146454	160280	10487.2	3575.09	2755.5	178514	5605.92	31.8438	0.002498	1.47843
M609T32_1	608.52087	32.4860	diff									151872	173196	168666	41479.8	17417.2	23292.9	164578	27396.6	6.00724	0.000146464	1.2816
M251T304	250.94817	303.7065	nodiff									434218	500403	530913	481883	497168	424388	488511	467813	1.04425	0.597393	1.28629
M724T34_1	723.65650	33.7100	nodiff									74937.8	61530.5	19928.5	123065	14524.6	77318.6	52132.3	71635.9	0.727739	0.612481	0.637633
M86T235	86.09593	234.5530	nodiff									490947	434236	388132	405998	238583	210874	437772	285151	1.53523	0.0875952	0.960348
M633T32_1	632.52175	32.4725	nodiff									109421	135219	109564	66902.1	35792.3	36554.3	118068	46416.2	2.54368	0.00583493	0.820606
M335T34_2	335.25618	33.7425	nodiff									26303.7	163179	18027.5	6863.87	4767.72	3338.73	69170	4990.11	13.8614	0.244473	0.766747
M258T380_1	258.07256	380.1970	nodiff									1375.37	462883	1870.17	3599.13	2323.98	3797.98	155376	3240.37	47.9502	0.378444	1.19183
M563T35_2	563.49990	35.0265	nodiff									14496.6	35605.8	201150	40680.7	23692.7	17834.6	83750.8	27402.6	3.0563	0.396611	0.489557
M242T323	242.11439	323.1535	diff									256167	187335	214690	4650.8	641.154	1244.67	219397	2178.87	100.693	0.000411709	1.67148
M345T425	345.07027	424.5470	nodiff									239940	282775	220455	136348	116065	131737	247723	128050	1.93459	0.00350831	0.950831
M717T39	716.55371	39.3085	diff									148429	148607	205753	303079	265061	254278	167597	274139	0.611356	0.0115794	1.6017
M817T41	816.63686	40.6820	nodiff									208862	244831	229295	204593	199051	179343	227663	194329	1.17153	0.0614588	0.655753
M729T79	728.55313	79.4840	nodiff									345886	299066	331785	145160	190216	206759	325579	180712	1.80165	0.00327096	0.844899
M723T75	722.50708	74.6330	diff									198141	242667	201738	534632	442481	443593	214182	473568	0.452273	0.00153427	2.35476
M717T75	716.55391	75.4105	diff									360050	440457	395200	817907	624477	582719	398569	675034	0.590443	0.0220957	2.55956
M789T127	788.61233	126.8360	nodiff									238655	695993	268974	230574	182000	191617	401207	201397	1.99212	0.249393	1.09008
M99T243	98.97470	243.4420	nodiff									1.45902e+06	1.74045e+06	1.54182e+06	1.71839e+06	1.97415e+06	1.92391e+06	1.58043e+06	1.87215e+06	0.844179	0.0633476	3.52264
M338T480	337.89809	479.9320	nodiff									182526	146215	193788	155160	172909	181002	174176	169690	1.02644	0.796252	0.72291
M136T349_2	136.06140	349.2740	diff									288304	305599	246575	693575	838806	921365	280159	817915	0.342529	0.00144993	3.25918
M863T137	862.62003	136.6830	diff									3817.88	3630.79	3004.67	273367	330500	335678	3484.45	313181	0.011126	0.000100816	2.33649
M362T355	362.08209	355.0600	diff									216279	237560	266190	12890	9102.73	10074.6	240010	10689.1	22.4536	9.35189e-05	1.70056
M717T86	716.51866	85.5880	diff									311594	309274	226289	374815	455395	481909	282386	437373	0.64564	0.0221823	1.97131
M235T307	234.91716	306.9885	diff									487589	331499	361670	555532	580647	551184	393586	562455	0.699765	0.0256004	2.13149
M719T60	718.56832	60.1280	diff									333417	399278	314999	826764	647532	617149	349231	697149	0.500943	0.00773699	2.76618
M148T290_2	148.04241	290.1810	nodiff									425249	354703	320537	355703	207858	197878	366829	253813	1.44528	0.130884	0.845266
M621T34_1	620.59888	34.1250	nodiff									72621.7	90020	65789.2	68568.3	33160.2	52225	76143.6	51317.8	1.48377	0.118377	0.186643
M797T75	796.58040	75.0790	nodiff									186453	130032	138974	140530	266880	191305	151820	199572	0.760726	0.305464	1.09526
M855T151	854.57188	150.9785	diff									35060.4	45337.8	22953.4	233272	285354	280443	34450.5	266357	0.12934	0.000201139	2.05953
M665T34	664.58039	33.5720	diff									137020	144404	175735	51501.9	32227.3	30621.4	152386	38116.9	3.99788	0.0011081	1.12242
M313T34_2	313.32767	33.6240	nodiff									3890.15	6127.51	190633	2694.34	1595.46	2830.82	66883.5	2373.54	28.1788	0.356035	0.628858
M679T39	678.50163	38.7550	diff									47314.6	35372.4	33684.8	129854	143280	149994	38790.6	141043	0.275028	0.00015162	1.40036
M191T34	191.14214	33.7620	nodiff									100232	70934.8	41150.6	79481.7	18413.1	49773.8	70772.6	49222.8	1.4378	0.429284	0.406459
M626T255	626.07723	254.7600	diff									230448	186245	197103	34738.2	19331.1	18103.6	204599	24057.6	8.50451	0.000228825	1.49538
M205T259	205.06730	258.9835	nodiff									4358.64	2361.93	3095.75	20597.4	15178.3	8447.1	3272.11	14740.9	0.221975	0.0322971	0.448065
M373T270	372.82768	270.1780	diff									321724	321127	302862	89179.1	73042.7	68931.6	315238	77051.1	4.09128	1.08116e-05	1.65462
M565T34_1	564.53250	33.7635	nodiff									58473.5	145195	88974.6	67491.3	26365.7	30115.7	97547.6	41324.2	2.36054	0.120655	0.58333
M145T304_2	144.98396	303.6580	nodiff									274609	373343	368331	327839	326715	259674	338761	304743	1.11163	0.434765	0.850494
M868T33	867.51167	33.1260	diff									9627.94	13346.4	8923.15	148718	90429.5	65338.4	10632.5	101495	0.104759	0.0213276	1.24408
M290T59	290.26764	59.1355	nodiff									135571	219053	101516	143684	134167	146521	152047	141457	1.07486	0.778016	0.664996
M628T101	627.53067	101.4480	nodiff									20634.4	22220.4	17125.5	12453.2	8905.96	12241	19993.4	11200.1	1.78511	0.00970514	0.221584
M477T272	477.20160	272.2410	diff									301.216	302.409	218.114	244063	215896	163914	273.913	207957	0.00131716	0.000901258	1.89933
M130T261	130.04922	261.4880	nodiff									124252	125780	99859.3	289968	182240	159817	116631	210675	0.553605	0.0837148	1.43468
M755T79	754.53354	79.3790	nodiff									381988	378439	281814	339700	199316	241178	347414	260065	1.33587	0.174641	0.510044
M136T366	136.06159	366.1590	diff									554473	380371	392246	619309	727802	790401	442364	712504	0.620858	0.0228937	2.50784
M772T35	771.51142	35.2920	nodiff									17088.7	142153	8112.07	86460.1	98726.7	85296.1	55784.6	90161	0.618722	0.473347	0.88926
M402T52	402.39165	52.3045	nodiff									3636.41	47125	41535.5	59304.8	63188.9	48108	30765.6	56867.2	0.541008	0.143875	0.74488
M507T34_1	507.26786	33.7635	nodiff									131847	34963.2	102741	25244.6	30363.4	23338.4	89850.3	26315.5	3.41436	0.0918514	0.773072
M648T33_1	647.55294	33.0650	nodiff									29997.6	32516.4	21763	16116.8	8938.85	139519	28092.3	54858.1	0.51209	0.563064	0.56667
M523T34_1	522.51356	33.7625	diff									51544.2	74847.1	51623.6	127122	89637.1	121363	59338.3	112707	0.526481	0.018899	1.07599
M118T221	118.08527	220.8110	diff									184004	315054	220524	348354	402189	418364	239861	389636	0.615602	0.0279835	1.95204
M118T206	118.08557	205.6560	nodiff									540591	569011	603007	603395	710642	350477	570870	554838	1.02889	0.88946	1.10938
M840T70	839.63051	69.6065	diff									378666	526018	407689	278913	205315	228647	437457	237625	1.84096	0.0162017	1.13064
M723T39	722.50684	39.3730	diff									169150	85794.4	114732	278886	246254	263104	123226	262748	0.468987	0.0059746	1.71879
M641T33_1	640.58066	33.1195	nodiff									132526	122600	132351	118425	102934	97307.2	129159	106222	1.21594	0.0321666	0.400192
M306T411	306.12660	410.8200	nodiff									545.415	459583	528757	1682.8	2138.94	2306.58	329629	2042.77	161.363	0.119292	1.82273
M306T409	306.07458	409.1720	nodiff									389851	384977	400158	577241	594756	362425	391662	511474	0.765752	0.184604	1.82682
M701T81	700.52344	80.8055	diff									431151	605293	621096	194237	127830	120493	552513	147520	3.74534	0.00342137	2.07541
M498T35	498.23014	34.8330	nodiff									2896.89	49595.4	29480.6	25725.9	62795.5	20569.4	27324.3	36363.6	0.751418	0.658536	0.49709
M431T270_2	430.86857	270.0075	diff									247716	221298	204202	40182.1	20946.1	21741.9	224405	27623.4	8.12375	0.000154208	1.55841
M208T34	208.16852	33.9150	nodiff									85751.7	59216	37355	66248.7	14633.7	43127.7	60774.2	41336.7	1.47022	0.395893	0.380003
M691T81	690.53878	80.7695	diff									220540	228824	214718	479502	347164	335620	221361	387429	0.57136	0.0230889	1.96496
M512T34_2	512.49991	33.7095	nodiff									79429.8	134792	66711.6	89554.2	64472.3	76210.1	93644.4	76745.5	1.22019	0.487449	0.274064
M176T312	176.03962	311.5480	diff									160178	215340	207114	4389.67	2765.38	2891.67	194211	3348.91	57.9923	0.000374248	1.5587
M813T34_1	812.53761	34.3885	nodiff									17392	107647	26466.5	64391	74525	64878.6	50501.8	67931.5	0.743422	0.578733	0.725694
M132T234	132.10110	234.2600	nodiff									425573	377768	333662	345791	200419	186142	379001	244117	1.55254	0.0788603	0.902449
M843T303_3	843.01520	303.0970	nodiff									27027.7	107327	85480.1	49581.3	55956.9	22050.8	73278.1	42529.7	1.72299	0.304542	0.361219
M193T34	193.15749	34.3070	nodiff									81448.8	76640.6	45661.4	77587.6	21145.4	47350.7	67917	48694.6	1.39475	0.386413	0.319018
M719T34	718.53417	33.7220	nodiff									49629.5	112130	47137.6	9683.89	87872.5	111532	69632.3	69696.1	0.999084	0.99872	0.745988
M538T34_1	537.50336	33.7620	nodiff									52217.9	103463	72797.1	56987.4	24251.7	29854.3	76159.4	37031.1	2.05663	0.0953485	0.456722
M805T72_1	804.54834	71.7925	diff									295952	323964	323036	200395	156684	156076	314317	171052	1.83755	0.00116352	1.00977
M221T34	221.17465	33.7425	nodiff									132449	15703.6	49458	19520.6	5760.8	16647.2	65870.4	13976.2	4.71303	0.211645	0.740141
M867T303_4	866.97667	303.0970	nodiff									44882.7	136029	111005	71056.2	80996.8	39617.7	97305.6	63890.3	1.52301	0.326516	0.345761
M203T359	203.05157	359.1505	nodiff									113729	112241	108867	92144	75741.6	69779.8	111612	79221.8	1.40886	0.00906421	0.270138
M691T88	690.50262	88.3945	diff									43319.6	46405	29819.4	294304	382053	387372	39848	354576	0.112382	0.000504098	2.38637
M236T236	236.07376	236.2395	diff									12757	14487	10795.5	386302	309347	231611	12679.8	309087	0.0410236	0.00267643	2.27155
M285T312	285.12740	312.1555	diff									176648	172000	162808	5233.51	3691.81	2690.79	170485	3872.04	44.0299	2.26242e-06	1.46451
M778T78	777.60931	78.3380	nodiff									88661.5	126794	56391.7	66199.8	56276.8	277571	90615.6	133349	0.679536	0.599213	0.847876
M247T424	247.09295	424.4150	nodiff									393782	464488	286703	262456	104198	231945	381658	199533	1.91275	0.0619548	0.937079
M471T270_1	470.80327	270.0075	diff									249955	265069	244829	68375	47542.5	47772.7	253284	54563.4	4.64202	2.71511e-05	1.52617
M743T44	742.53399	43.7000	nodiff									151181	88379.4	62521.7	84127	131904	136743	100694	117591	0.856306	0.617116	0.707178
M530T34_2	530.34431	34.1250	diff									55492	77549	78368.8	137285	104929	94384.6	70470	112199	0.628078	0.0490047	1.00344
M787T124	786.65016	124.3505	nodiff									134325	50151	41590.6	161302	107474	116267	75355.5	128348	0.587121	0.193694	1.09409
M910T145	909.54240	144.7805	nodiff									127455	139402	119242	73635.5	55147.6	66122.1	128699	64968.4	1.98095	0.00130842	0.710864
M333T304	332.95093	303.6770	nodiff									282154	345684	349612	318986	318980	260198	325817	299388	1.08828	0.418894	0.921604
M560T34	560.49815	33.6850	nodiff									79789.3	32459.2	124465	52141	51700	65473.5	78904.5	56438.1	1.39807	0.451301	0.138341
M239T318	239.10496	318.4660	nodiff									10054.4	11283.1	12384.6	104030	498246	54178.4	11240.7	218818	0.0513701	0.213505	1.55928
M629T34_2	628.59843	33.7925	nodiff									64026	111577	71744.7	78693.2	48282	55704.2	82449.2	60893.1	1.354	0.281839	0.0712578
M684T32_2	684.19855	31.8130	diff									35732.2	66751.3	36233.3	123455	118852	93856.8	46238.9	112055	0.412646	0.00879027	1.16192
M250T34	250.17667	33.7720	nodiff									132776	21707.4	60313.4	19657	8482.78	20447.5	71599	16195.8	4.42085	0.166303	0.75407
M417T34_2	417.35333	34.3590	diff									77097.2	111621	99333.9	727.439	788.604	2448.56	96017.4	1321.54	72.656	0.000726133	1.09799
M809T303_1	808.93496	303.1190	nodiff									91700.5	200696	178053	129038	139924	76043.9	156817	115002	1.3636	0.339918	0.299742
M631T33_1	630.54984	33.0820	nodiff									34566.5	52837.8	44324.6	23292.8	164238	198100	43909.6	128544	0.341593	0.190701	1.25456
M298T69	298.09555	68.8535	nodiff									146582	420789	84224.6	129335	89438.4	135311	217198	118028	1.84022	0.395837	0.701579
M424T34_2	424.27967	33.7165	nodiff									103144	14823.5	35415.6	16459.2	4190.17	9429.03	51127.8	10026.1	5.09945	0.201444	0.67005
M519T34_3	519.49323	33.9150	nodiff									52732.6	110533	82924.6	61316.8	28470.7	32023.7	82063.4	40603.7	2.02108	0.102748	0.460488
M844T34_1	843.51066	33.7220	diff									24573.9	42108.3	19182.9	112169	92453.5	89773.1	28621.7	98131.9	0.291666	0.00215675	1.16126
M779T40_1	778.56576	40.2430	diff									116938	114722	113515	284413	271099	457940	115058	337818	0.340593	0.0208212	2.00656
M262T377	262.12779	377.4595	diff									150735	110859	88806.9	4251	2823.3	2421.36	116800	3165.22	36.9011	0.0033069	1.1878
M461T219_2	461.20713	218.5670	nodiff									157318	103957	125570	135676	81665.8	79707.6	128948	99016.6	1.30229	0.280533	0.564833
M331T35	331.28252	35.0360	nodiff									55763.6	61097.3	59757.5	95386.1	102817	77670	58872.8	91957.6	0.640217	0.0122845	0.907659
M136T411	136.06116	410.6000	nodiff									452074	428100	399503	432310	383960	428355	426559	414875	1.02816	0.618944	1.2734
M575T51	575.49909	50.9245	nodiff									20499.3	50372.2	19129.3	42264.1	36570	43392.1	30000.3	40742.1	0.736347	0.360434	0.552604
M792T41_2	791.62063	40.6805	nodiff									186677	227945	200061	100742	96028.4	92805.1	204895	96525.3	2.1227	0.000936447	0.971076
M837T34_1	836.53909	33.7630	nodiff									34222.6	81175.5	32638.8	50497.9	38639.8	33605.2	49345.6	40914.3	1.20607	0.640007	0.220675
M691T33_1	690.59653	33.0340	nodiff									114208	103269	108131	60961.6	39949.7	42355.4	108536	47755.5	2.27274	0.00116997	0.757217
M569T270_1	568.77959	269.9825	diff									215418	221741	204542	47471.7	31891	37129.5	213900	38830.7	5.50853	1.34845e-05	1.44706
M227T34_3	227.18300	33.7720	nodiff									68108.1	46080.2	24120.5	53638.7	14829.7	44432.1	46102.9	37633.5	1.22505	0.649556	0.282768
M246T512	246.18042	512.1160	diff									342301	365825	373558	77866.1	46636.7	45154.6	360561	56552.5	6.37569	2.82757e-05	1.91682
M553T355	553.16519	354.9230	diff									244059	235766	225972	1863.3	565.572	527.259	235266	985.378	238.757	1.50303e-06	1.74245
M317T304	316.91971	303.7120	nodiff									340020	369323	390736	367903	388154	329802	366693	361953	1.0131	0.843806	1.20487
M426T411	426.04549	410.6690	nodiff									169570	158839	163360	155104	109723	117758	163923	127528	1.28539	0.0639158	0.396185
M404T130	404.14008	129.7230	nodiff									172867	89062.9	104912	15479.1	37.9445	15479.1	122281	10332.1	11.8351	1	1.16047
M611T32_1	611.18082	31.8130	diff									30116.9	68700.6	28795.3	111739	110713	97108.1	42537.6	106520	0.399339	0.0100343	1.14896
M812T145	811.66379	145.4380	nodiff									71167.8	84093.8	27453	53424.6	39635.1	87371.7	60904.9	60143.8	1.01265	0.974347	0.370721
M720T33	719.62907	33.1250	nodiff									12680.1	10479.3	6598.23	5415.48	57082.6	2553.59	9919.2	21683.9	0.457446	0.544942	0.356853
M650T33_1	649.55796	33.0340	nodiff									19249.2	21127.2	72943.8	107960	7715.03	164801	37773.4	93491.8	0.404029	0.320499	0.790285
M765T69	764.55425	69.4175	nodiff									76510.2	201501	168568	352708	205239	173731	148860	243893	0.610349	0.227041	1.37175
M861T67	860.61067	67.2845	diff									95034	124050	96820.8	328427	239348	245911	105302	271228	0.388239	0.00532284	1.83192
M537T32_1	537.16215	31.8130	diff									27100	68402.7	25814.6	102953	93656.8	89685.2	40439.1	95431.6	0.42375	0.0193508	1.07014
M819T42	818.63664	41.9540	nodiff									134474	43746.9	113845	120031	77343.2	77746.3	97355.4	91706.7	1.0616	0.863821	0.640929
M397T35_1	397.19879	34.5680	nodiff									33362.3	45019.1	24319.8	42521.2	49523	84422.5	34233.7	58822.2	0.581987	0.160122	0.715695
M642T32_1	641.50950	32.4900	nodiff									107062	69509	122030	49674.4	25503	26346.8	99533.6	33841.4	2.94118	0.0199355	0.813507
M326T33_2	326.33943	33.0340	nodiff									715.144	2067.22	1071.33	9662.38	6293.34	266.391	1284.56	5407.37	0.237558	0.21194	0.234617
M173T36	173.07980	35.5265	nodiff									4532.68	6099.11	12268	5971.19	13112.7	7587.35	7633.28	8890.41	0.858597	0.714586	0.193544
M549T34_3	549.48430	34.4210	nodiff									76171.6	109771	65508.4	103154	83999.9	84167.7	83817	90440.6	0.926762	0.67714	0.676461
M741T40	740.51768	40.0040	diff									159370	126582	98530.7	227940	213615	213310	128161	218288	0.587119	0.00779682	1.46282
M202T219_2	202.10633	218.7210	nodiff									198602	155659	171314	191315	151178	142865	175192	161786	1.08286	0.53005	0.748319
M796T34_1	795.51154	34.3885	nodiff									19560.8	111537	11694.1	50156.7	50846.1	45461.3	47597.3	48821.4	0.974928	0.971404	0.482644
M390T32	390.06584	32.4930	nodiff									43044.3	56153.2	45914.6	16842.5	9115.74	10834.4	48370.7	12264.2	3.94405	0.00144298	0.634085
M625T413	625.11176	413.1100	diff									188801	177143	167403	21029.9	15329.6	14309	177783	16889.5	10.5262	1.60956e-05	1.41795
M831T37	830.56219	37.3680	nodiff									90625.4	143097	117847	44144.6	54159.5	35711.8	117190	44671.9	2.62334	0.0106995	0.826241
M922T34_3	922.36487	33.7220	nodiff									2491.51	68358.9	21715.1	15643.4	66140.3	19091.3	30855.2	33625	0.917626	0.918577	0.51066
M126T279	126.02095	279.4880	nodiff									163297	177139	137319	86416.6	85846.7	76980.5	159252	83081.3	1.91682	0.00321897	0.75005
M291T175	291.06901	174.8845	diff									390836	251392	280453	2729.75	486.377	1621.5	307560	1612.54	190.73	0.00196986	1.97401
M168T413_2	168.06487	413.2870	diff									141986	136839	136467	9344	7672.91	7037.92	138431	8018.28	17.2644	2.75206e-07	1.28665
M817T71	816.63880	71.4700	diff									674727	839449	746407	492290	439498	427852	753528	453213	1.66263	0.00435243	1.29
M198T34	198.18424	34.0290	nodiff									67401.2	59071.1	41814.8	63093.8	14001.8	35638.6	56095.7	37578.1	1.49278	0.313619	0.347307
M903T51	902.57067	51.1595	nodiff									48788.9	98393.6	55488.9	77279.1	51276.1	47172.4	67557.2	58575.9	1.15333	0.647097	0.247008
M175T34	175.14723	34.3070	nodiff									63688.4	85750.1	40237.8	74918.9	20764.2	43002.6	63225.4	46228.6	1.36767	0.453358	0.1904
M691T39	690.53939	39.3380	diff									71280.4	86445.5	81301.4	192227	165066	170329	79675.8	175874	0.453028	0.000520954	1.43522
M704T33_1	703.52300	32.7740	nodiff									22845.3	58609.8	31357.1	8917.37	8747.04	9675.96	37604	9113.46	4.12621	0.0575563	0.540271
M683T32_1	682.53474	32.4465	nodiff									25770.2	50598	47364.8	42962.7	24335.6	15827.3	41244.3	27708.5	1.48851	0.292558	0.114558
M340T269	340.05454	269.0645	diff									112002	107634	119397	9288.75	11461.5	8229.94	113011	9660.06	11.6988	8.40083e-06	1.13487
M366T34_2	366.37084	33.6340	nodiff									45201.3	35463.9	24963.2	67756.4	32543.8	64664.2	35209.5	54988.1	0.640311	0.193923	0.643193
M163T34	163.14763	34.0170	nodiff									66136.3	69805.4	31017.5	54441.6	16666.4	32259.6	55653.1	34455.9	1.6152	0.26879	0.273615
M118T262	118.08548	262.0730	nodiff									355951	324311	273411	950859	887798	352416	317891	730358	0.435254	0.0973872	2.68865
M376T255	376.04933	254.7600	diff									193150	169464	188029	46104.9	28052.9	25511.9	183548	33223.2	5.52468	0.000100567	1.34266
M481T299	480.84818	298.9260	nodiff									1288.59	1179.66	1092.89	2287.39	1309.58	1318.54	1187.04	1638.51	0.724468	0.242338	0.111645
M272T36	272.25678	35.5610	nodiff									36856.5	67290.5	32258.2	72779.5	41702.6	42615.8	45468.4	52366	0.86828	0.669554	0.476147
M338T2	338.34123	1.5240	nodiff									51106.2	191376	308145	751507	728666	149874	183542	543349	0.337798	0.162428	2.25669
M651T33_1	650.56629	33.1290	nodiff									17021.2	17328.2	28524.2	23018.5	13065.8	9740.16	20957.9	15274.8	1.37205	0.359727	0.148729
M242T236	242.09877	236.0155	nodiff									6163.93	97034.6	3210.45	214550	125222	99280.6	35469.7	146351	0.242361	0.0758366	1.35284
M614T33	613.55451	33.0800	nodiff									117202	116093	111199	129537	110314	100095	114831	113316	1.01338	0.871983	0.702635
M851T35	851.39264	35.0240	nodiff									29183.9	6940.34	14303.4	4939.86	11476.9	35216.7	16809.2	17211.2	0.976648	0.973302	0.155998
M473T407	473.11775	407.0300	nodiff									124770	88628.9	111007	73281.2	31605.5	30207.1	108135	45031.3	2.40134	0.0231534	0.804274
M209T34_2	209.17477	33.7680	nodiff									11629.7	9615.09	4819.17	4335.26	1540.34	7435.21	8687.97	4436.94	1.9581	0.182854	0.11248
M722T33	721.50202	32.6770	nodiff									120117	23107.1	99964.1	53025	64361.3	52200.8	81062.6	56529.1	1.434	0.456817	0.336934
M397T34_4	397.38417	33.6980	nodiff									23551.2	107628	57930.2	3617.15	1111.4	2266.75	63036.4	2331.76	27.0338	0.0677509	0.827197
M649T32	648.51491	32.4930	nodiff									11053.4	9855.53	13543.3	140255	6753.01	68298.3	11484.1	71768.6	0.160015	0.193304	0.930934
M792T74_1	791.62109	74.3260	diff									279571	515772	463001	168889	165153	162594	419448	165545	2.53373	0.0238832	1.5024
M929T144	928.58595	143.9635	diff									39010.7	29839.1	28897.8	191548	146998	145784	32582.6	161444	0.20182	0.00111501	1.55075
M370T36	370.32901	35.6660	nodiff									45202.3	31316.2	20212.8	37380.3	6556.51	8518.87	32243.8	17485.2	1.84406	0.296721	0.394687
M135T35	135.07944	34.9800	nodiff									24060	37445.4	13561.8	29789.6	34206.4	69787.9	25022.4	44594.6	0.561108	0.246345	0.615969
M660T192	659.83170	191.9210	diff									189.691	251.721	197.188	146538	152971	123723	212.867	141077	0.00150887	9.20277e-05	1.57201
M359T35_3	359.31340	34.6630	nodiff									54218.2	59811.7	64170.6	64820.6	67258.3	70251.8	59400.1	67443.6	0.880738	0.0703163	0.630347
M99T181	98.97465	181.2760	nodiff									463541	390402	866290	465316	1.83735e+06	1.75788e+06	573411	1.35351e+06	0.423646	0.171335	3.79991
M775T67	774.53999	67.2935	diff									21626.8	36125.2	32188.8	238728	301627	195711	29980.2	245355	0.122191	0.00227037	1.95234
M210T187	210.13243	186.9945	nodiff									5518.75	816879	13764.6	5978.76	5325.83	7318.71	278721	6207.77	44.8987	0.368475	1.59994
M321T34	321.31391	33.7620	nodiff									74037.1	44127.9	27973.2	103927	42323.3	106844	48712.7	84364.9	0.577405	0.226887	0.805724
M840T40	839.62827	39.8410	nodiff									161089	176483	186868	121317	86291	96076.4	174813	101228	1.72692	0.00459451	0.644268
M824T34_2	823.54113	34.3450	nodiff									67629.8	72130.9	80053	91531.9	70639.2	65430.6	73271.2	75867.2	0.965783	0.781792	0.586755
M690T32_2	689.58547	32.4860	nodiff									93407.2	89551.9	89798.3	100457	57057.1	59332.1	90919.1	72282	1.25784	0.258404	0.374799
M791T76_1	790.53529	75.9265	diff									78232	31241.2	60932.6	243425	253273	228721	56802	241807	0.234906	0.0002798	1.86633
M221T357	221.01765	357.1715	diff									122289	138130	110911	15180.2	9918.14	9964.57	123777	11687.6	10.5904	0.000156817	1.18049
M356T436	356.07461	436.3370	nodiff									147786	169725	179450	174242	148807	125763	165654	149604	1.10728	0.394617	0.60263
M615T32_2	615.49396	32.4920	nodiff									86954.5	67834.4	103413	30681.3	18422.9	15162.8	86067.2	21422.3	4.01764	0.00464053	0.842566
M798T40_1	797.61540	39.8820	nodiff									136683	192866	211580	219380	163584	147627	180376	176864	1.01986	0.916044	0.7251
M284T40	284.32766	39.9940	nodiff									1325.62	94171	571.069	7326.07	4524.32	5685.33	32022.6	5845.24	5.4784	0.447133	0.473477
M261T340	261.10089	339.8810	nodiff									154192	119934	106191	66204.6	45978	45339.1	126772	52507.3	2.41437	0.0093711	0.835957
M701T40_1	700.52304	40.2275	diff									166139	159750	166020	44067.8	49358.4	52105.6	163970	48510.6	3.38008	3.37069e-06	1.11695
M732T41	731.59719	41.0770	nodiff									31363.7	44650.4	58552.2	57757.4	40687.8	26816.9	44855.4	41754	1.07428	0.807294	0.259632
M942T34_2	942.33407	33.7220	nodiff									1147.55	62894.8	15984.3	11451.7	57522.9	16020.7	26675.6	28331.8	0.941542	0.947613	0.485849
M546T36_3	546.39612	35.6115	nodiff									54014.4	30443.7	35244	41747.2	31114.7	44989.8	39900.7	39283.9	1.0157	0.944486	0.3447
M497T303_2	496.95567	303.2475	nodiff									154621	216281	217000	183892	189106	147570	195967	173523	1.12935	0.410664	0.602295
M274T167	274.20009	167.0965	diff									206841	167917	197759	9617.22	6147.64	5693.19	190839	7152.68	26.6808	0.000100162	1.53031
M743T62	742.53423	62.2920	nodiff									126396	196309	25669	63643.9	149188	80207.9	116125	97679.8	1.18883	0.758507	0.509186
M888T40	887.55683	39.9060	nodiff									42306.1	10078.4	43555	90096.8	60842.6	45900.9	31979.8	65613.4	0.487398	0.118785	0.833859
M344T52_1	344.25985	51.5720	nodiff									29849.1	82012.1	23687.3	1613.2	629.179	923.052	45182.9	1055.14	42.8215	0.075582	0.691227
M629T50	628.53368	50.0010	nodiff									30106.1	89948.8	32414	47878.9	37891.4	39857.8	50823	41876	1.21365	0.674953	0.2989
M731T72	730.56800	71.7670	nodiff									129071	297224	179277	188613	150316	163420	201857	167450	1.20548	0.537546	0.559283
M778T39	777.56196	39.4415	diff									127685	155478	107012	245445	410923	399908	130058	352092	0.369388	0.015865	2.09956
M612T32_1	612.17863	31.8135	nodiff									23741.6	50941.4	24926.6	84499.2	81509.7	66517	33203.2	77508.6	0.428381	0.0133741	0.959362
M702T39_1	701.55406	39.1510	nodiff									106411	120503	145994	159139	113836	110499	124303	127825	0.972446	0.865447	0.712521
M387T34_1	387.32708	33.7705	nodiff									31891.8	19391.9	9300.06	24511.3	88809.5	12084.4	20194.6	41801.7	0.483104	0.430345	0.498288
M427T467	427.10330	467.1580	diff									55002.3	48593.9	37612.2	520228	356324	343868	47069.4	406807	0.115705	0.00323395	2.53843
M574T34_2	574.31546	33.7095	nodiff									21132.9	24296.8	16531.5	8537.7	22702.7	47513.5	20653.7	26251.3	0.786769	0.65494	0.393285
M585T33_1	584.52093	33.0340	nodiff									76394.9	93955	76060.7	99238.2	79304.7	72916.5	82136.8	83819.8	0.979922	0.873107	0.617776
M445T33_2	445.36432	33.1135	nodiff									45067.6	87006.4	53309.3	29755.1	19943.5	19290.1	61794.4	22996.2	2.68715	0.0430582	0.57692
M711T34_2	711.22244	33.7635	nodiff									2751.53	32274.3	42402.2	6232.31	20834.5	9432.57	25809.3	12166.5	2.12135	0.342947	0.31471
M400T35_3	400.32511	35.0240	nodiff									19527.7	80590.3	32728.8	27321.5	13821.1	22071.1	44282.3	21071.2	2.10155	0.288073	0.366541
M400T38	400.33967	38.3790	nodiff									22172.1	110719	31648.9	32919.9	8295.46	24303.3	54846.6	21839.5	2.51134	0.31833	0.437976
M657T32	656.52131	32.4725	nodiff									36433.4	44950.7	31370.6	67300.6	41380	35652	37584.9	48110.9	0.781214	0.373317	0.553028
M315T33	315.17251	33.1070	nodiff									45870.3	77896.4	20844.7	32662.6	14165.1	6111.69	48203.8	17646.5	2.73164	0.170026	0.420265
M691T34	691.25283	33.7640	nodiff									5010.69	43570.2	41171.1	6712.76	26917.4	9583.75	29917.3	14404.6	2.07693	0.329319	0.368339
M257T355	257.30999	355.1230	diff									165819	165395	164418	3989.1	2961.62	2536.53	165211	3162.42	52.2419	1.11547e-09	1.44507
M496T39	496.33683	39.1820	nodiff									65194.1	91624.2	50918.7	55677.4	60104.7	40811.3	69245.6	52197.8	1.3266	0.268408	0.161056
M525T33	524.53592	32.6770	nodiff									75348.9	99993	44608.3	57539	50805.3	47336.1	73316.7	51893.5	1.41283	0.258991	0.109873
M836T120	835.66145	120.3775	diff									65584.5	78180.6	59893.7	376512	405366	413970	67886.3	398616	0.170305	1.23218e-05	2.47932
M283T340	283.08261	340.3280	nodiff									153193	134453	121799	81301.9	69447.6	67025.7	136482	72591.7	1.88013	0.00323132	0.685782
M788T145	787.66321	145.2530	diff									30627.7	36056.3	25095.5	97514.9	110845	117134	30593.1	108498	0.28197	0.000293585	1.22887
M891T303_2	890.93794	303.0815	nodiff									42234.2	103285	90185	61889.7	71684.2	36289	78568.2	56621	1.38762	0.361993	0.250029
M360T423	360.05883	423.1190	nodiff									59116.8	82078.4	107802	9827.09	5086.03	5891.29	82999.1	6934.8	11.9685	0.00576787	0.9409
M180T425	180.08723	424.9785	nodiff									45112.2	49916.5	51642.6	13567.4	15988.5	16768.1	48890.4	15441.3	3.16621	0.00010496	0.593639
M389T33	389.30267	33.1135	nodiff									29305.4	67930.1	20095.1	33104.3	27424.6	25484.7	39110.2	28671.2	1.36409	0.520319	0.192654
M580T303_1	579.96565	303.0970	nodiff									41097.1	107309	89627.2	63338.5	62985.6	33802.4	79344.5	53375.5	1.48653	0.304773	0.247369
M772T354	772.31254	354.3845	diff									79700.4	97749.4	83669.8	374.47	371.404	335.854	87039.9	360.576	241.391	9.30853e-05	1.05766
M741T73	740.55261	73.2800	nodiff									140623	163837	181377	188541	216966	189508	161946	198338	0.816513	0.0727522	1.15053
M807T92	806.56424	91.8900	nodiff									188944	168368	188608	212348	173723	177373	181973	187814	0.9689	0.69927	0.950622
M269T294	269.03301	294.0590	nodiff									4754.61	4959.35	8617.42	6147.25	7504.03	8041.22	6110.46	7230.83	0.845056	0.461092	0.192118
M538T119	538.34657	118.9760	diff									8208.38	9662	4448.02	164070	179609	181358	7439.47	175012	0.0425083	8.02591e-06	1.72886
M302T39	302.30464	38.6515	nodiff									19138.2	35787.2	19010.1	50763.3	64171.8	57085	24645.2	57340	0.429807	0.00853101	0.83443
M802T73	801.61489	72.7415	nodiff									422005	320517	349396	428166	613399	376972	363973	472846	0.769748	0.234771	1.68679
M84T345	84.04425	345.3060	nodiff									422905	279399	300586	438982	275680	296739	334297	337134	0.991585	0.968744	1.2671
M761T145	760.58170	145.3455	nodiff									256409	216418	178840	158882	131197	136218	217222	142099	1.52866	0.0350062	0.484746
M225T35	225.14748	34.8330	nodiff									5292.17	6330.24	10633.9	80835.8	2078.22	56482	7418.78	46465.3	0.159663	0.169622	0.726626
M193T270	192.90583	270.3215	diff									225586	222350	213539	83504.9	66745.7	68487.4	220492	72912.7	3.02405	2.12619e-05	1.25678
M665T473	665.12092	472.7610	nodiff									103638	77198.9	49406.7	1009.01	3212.14	2230.97	76747.8	2150.71	35.6849	0.00890142	0.943506
M482T148	482.32233	147.8760	nodiff									91145.3	69871.9	30733.8	102708	29555.3	88572.1	63917	73611.7	0.8683	0.751231	0.539059
M841T70	840.63906	69.6020	nodiff									304722	352434	355528	192292	254910	170738	337561	205980	1.6388	0.0119914	0.700397
M148T409	148.05936	409.2960	nodiff									195920	115011	20822.9	23402.6	85810.3	17528.4	110585	42247.1	2.61757	0.282741	0.521059
M275T307	274.90940	306.9885	nodiff									258044	173978	190436	212293	229266	290819	207486	244126	0.849912	0.355234	1.11757
M258T219	258.07225	218.8435	nodiff									130131	89231.2	98470	87625.7	63476.2	53278.8	105944	68126.9	1.5551	0.0777821	0.499711
M772T80_2	771.56738	80.1850	diff									112966	54852.4	62593.8	155112	188348	183103	76804.1	175521	0.437578	0.00920537	1.40787
M210T184_2	210.10984	184.4370	nodiff									7619.19	517124	7186.53	5685.02	2728.62	4219.96	177310	4211.2	42.1044	0.365917	1.26808
M666T34_2	666.32776	34.1310	nodiff									2248.1	51663	16218.7	15242.8	46125	16269.3	23376.6	25879.1	0.903302	0.895322	0.4405
M367T34_2	367.33306	33.8130	nodiff									69479.5	110735	76001.9	35368.9	15556.6	37004.4	85405.3	29310	2.91387	0.0181836	0.716707
M772T51	771.51111	50.9720	nodiff									67614	39061.9	40887.6	38389.4	36353.3	34278.5	49187.8	36340.4	1.35353	0.239465	0.207262
M486T271	485.91017	270.6215	diff									156948	131302	94556.6	7815.83	3102.58	4301.02	127602	5073.14	25.1525	0.00251571	1.23141
M495T34_1	495.12408	34.3930	nodiff									4819.59	18682.2	36445.5	7285.02	14672.1	6661.01	19982.4	9539.37	2.09473	0.3337	0.214503
M802T40	801.61455	40.0990	nodiff									124144	147681	132228	251302	173795	167245	134685	197448	0.682129	0.087394	1.28115
M946T145	945.61291	145.4445	nodiff									26576	29620	19564.1	24460.4	16839.6	15966.8	25253.4	19088.9	1.32293	0.199723	0.0946736
M949T303_5	948.97897	303.0560	nodiff									20348.3	71518.9	57496.2	36906.2	40116.4	16869.1	49787.8	31297.2	1.5908	0.335631	0.250595
M506T34_2	506.48999	33.7705	nodiff									28161.7	57537.2	39328.7	40683.8	23347.6	26667.6	41675.9	30233	1.37849	0.319498	0.0611309
M156T427	156.07597	426.9490	nodiff									818355	199176	573278	425694	66584	92560.3	530270	194946	2.72008	0.192129	2.0872
M451T269	450.86631	269.1550	diff									1171.77	976.7	1038.61	175061	90253.9	100076	1062.36	121797	0.00872238	0.0107567	1.42918
M654T49	653.54601	49.4585	diff									22602.5	49305.5	19074.4	131073	229079	149223	30327.5	169792	0.178616	0.0115445	1.57985
M526T36	526.42765	35.5610	nodiff									7267.3	12075.9	10170.5	11818.6	9597.36	8247.55	9837.91	9887.83	0.994952	0.978526	0.190434
M510T303_1	509.94476	303.1190	nodiff									64339.6	129234	125150	95949.8	88910	57485.1	106241	80781.7	1.31516	0.350112	0.172316
M144T414	144.06470	413.8030	diff									111468	116044	115371	8987.53	8566.71	7122.25	114294	8225.5	13.8951	2.62349e-07	1.15611
M114T313	114.06519	312.7685	diff									185096	165284	180631	30429.2	24167.3	25819.4	177004	26805.3	6.60331	1.8192e-05	1.34891
M294T35	294.24163	35.3090	nodiff									22765.4	100179	24491.7	34444	6176	5445.62	49145.5	15355.2	3.20058	0.282727	0.43215
M156T379_1	156.07617	379.1225	diff									501064	366206	265018	99730.8	33274.7	94247.7	377429	75751.1	4.98249	0.0135567	1.80957
M281T31	281.05000	31.0800	nodiff									3117.3	7849.12	24773.6	16513.4	4301.05	5054.15	11913.3	8622.88	1.38159	0.690007	0.102971
M286T473	286.05494	472.7560	nodiff									111699	97228.1	79142.8	77549.5	1940.07	3086.67	96023.3	27525.4	3.48853	0.0624559	0.862593
M701T56	700.56627	55.5620	diff									22511.1	28914.6	18158.4	67861.2	70753.2	85178.9	23194.7	74597.8	0.31093	0.00115581	1.00048
M538T32_1	538.16020	31.8130	nodiff									18375.2	40591.3	19381	81019	70554.7	68845.8	26115.8	73473.2	0.355447	0.00442821	0.975531
M327T175	327.14001	174.9300	diff									208593	236490	141834	2855.33	9131.01	1802.75	195639	4596.36	42.5639	0.00246945	1.53958
M667T33	666.59733	33.0990	nodiff									78796.7	74786.3	80217	54644.3	38565.9	43306.1	77933.3	45505.4	1.71262	0.00300013	0.447158
M758T79_2	758.20154	78.5360	nodiff									372315	224779	341366	164105	153217	248862	312820	188728	1.65751	0.083682	0.5506
M630T413	630.06725	413.1240	diff									179988	180301	184756	47068	40915.3	39623.9	181682	42535.7	4.27128	9.32991e-07	1.26645
M359T33	359.25601	33.1135	nodiff									6051.71	19888.5	8766.15	7375.22	78290.5	70037.7	11568.8	51901.2	0.222901	0.15144	0.857405
M732T145	731.60098	145.4380	nodiff									60798.7	69946.6	55228.3	101087	55523.9	69597.8	61991.2	75403.1	0.822131	0.396472	0.671362
M108T257	108.04385	256.5765	diff									4351.85	8101.9	6246.11	164870	133217	126570	6233.29	141552	0.0440352	0.000337195	1.54956
M587T33_1	586.53434	33.1070	nodiff									60026.7	65805.4	81828.3	48171.1	83604	73152.6	69220.1	68309.2	1.01333	0.944834	0.502695
M547T34	546.52029	33.7705	nodiff									40014.2	58609.8	50210.2	33496.8	20652.6	19279.9	49611.4	24476.4	2.0269	0.0232513	0.4144
M474T32_1	474.31355	32.4910	nodiff									4070.55	5546.84	48689.8	5914.53	9021.24	4810.1	19435.7	6581.96	2.95288	0.430894	0.221477
M909T147	908.61074	146.5170	diff									76308.5	66128	60001.2	139775	170383	168586	67479.2	159581	0.422852	0.00111211	1.37868
M278T36	278.24651	35.5130	nodiff									34077.2	80852.9	32744.3	29452.3	12519.4	13275.3	49224.8	18415.7	2.67299	0.139793	0.449865
M841T40	840.63744	40.2275	nodiff									115920	131362	162597	117160	79300.4	79051.8	136626	91837.5	1.4877	0.0745049	0.292056
M345T272	344.99984	272.0385	diff									178693	137159	98452.6	4342.72	1610.13	2836.79	138102	2929.88	47.1356	0.00431013	1.29088
M247T315	247.05651	315.1840	nodiff									107088	107373	96357.7	38772.3	19770.5	19607.3	103606	26050	3.97721	0.00044955	0.942543
M590T36_2	590.42193	36.2870	nodiff									44126.2	18969	26735.8	44384.9	23795.9	41423.6	29943.7	36534.8	0.819593	0.539227	0.455012
M592T303_1	591.94850	303.0815	nodiff									41255.7	104059	93622.2	68363.9	65890.7	34774.6	79645.5	56343.1	1.41358	0.353754	0.189379
M637T33_3	637.48150	32.5850	nodiff									14307.5	7554.54	20320.5	9582.21	1221.46	9024.5	14060.9	6609.39	2.12741	0.178281	0.214484
M685T32_2	685.19923	31.8135	nodiff									31389.7	42287.7	22176.4	71463	79369.6	64787.4	31951.3	71873.3	0.44455	0.00512168	0.918576
M156T379_2	156.10041	379.1910	diff									389603	300965	227438	16304.4	13654.4	11846.6	306002	13935.1	21.959	0.00338585	1.89346
M201T219	201.05121	218.9520	diff									121563	103180	124690	26463.2	21124.3	21810	116478	23132.5	5.03525	0.000174403	1.04485
M818T36	817.57377	35.6480	nodiff									34063.1	94355.2	65204.6	72088.8	43484.3	47812.6	64541	54461.9	1.18507	0.633383	0.218697
M170T433_2	170.05709	432.9890	diff									19063.4	10665.6	34792.5	331280	191496	179367	21507.2	234048	0.0918922	0.0124934	1.9207
M191T32	191.07012	32.4240	nodiff									640.088	14717.7	1458.58	839.074	3271.62	11182.3	5605.46	5097.67	1.09961	0.931233	0.227683
M785T127	784.57972	127.4560	nodiff									71311.4	402278	75527.9	36616.4	22537.7	25332.7	183039	28162.2	6.49945	0.230889	1.17612
M448T33_2	448.38732	33.1135	nodiff									21869.5	59887.3	4019.01	14770.9	13417.1	9125.44	28592	12437.8	2.2988	0.384603	0.280536
M551T303_1	550.94667	303.0815	nodiff									49006.7	114774	110134	71904.4	80512.6	46869.8	91305.2	66428.9	1.37448	0.348964	0.261656
M103T319	103.03815	319.4850	diff									139022	149531	123307	14998.2	14223	13171.4	137287	14130.9	9.71538	8.65456e-05	1.23518
M652T49	651.53106	49.3210	diff									14576.8	34125.1	14057.3	206279	149839	140387	20919.8	165501	0.126402	0.0025933	1.61228
M1001T33	1000.78403	33.1230	nodiff									15178.8	12284.7	5927.64	53993.4	30075.9	64890.5	11130.4	49653.3	0.224162	0.0223362	0.803573
M703T40	702.54070	40.3220	nodiff									121908	181957	184101	185169	247953	240559	162655	224560	0.724326	0.0949662	1.34758
M806T71_1	805.62363	70.7820	nodiff									33826.5	54514.4	111191	41761.4	70762.7	59051.6	66510.7	57191.9	1.16294	0.724193	0.305926
M378T423	378.06903	423.1790	nodiff									55415.9	81117.5	102452	9694	8355.62	7174.58	79661.8	8408.06	9.47445	0.00637212	0.904909
M388T65	388.25183	65.2310	nodiff									6865.46	29969.4	7724.48	8977.26	40291	84709.2	14853.1	44659.2	0.332589	0.268861	0.732104
M769T35	769.49564	34.9800	nodiff									7403.58	50128.7	3886.06	19749.6	20029.6	12852.1	20472.8	17543.8	1.16695	0.855147	0.250037
M338T48_3	338.33972	48.0420	nodiff									156160	229067	141680	75656.8	277002	82096.5	175636	144919	1.21196	0.689158	0.599256
M817T50	816.57104	49.9900	nodiff									21053.4	27552.7	18991.1	63894.9	55413.3	52944.5	22532.4	57417.6	0.392431	0.00114898	0.847513
M118T181	118.08561	181.1700	nodiff									693507	106021	732533	108318	113827	110555	510687	110900	4.60493	0.119789	1.9541
M188T259	188.07295	259.4520	nodiff									9984.54	10237.9	12905.5	4301.92	3712.25	1403.63	11042.7	3139.26	3.5176	0.00355973	0.285692
M786T145	785.64810	145.4445	nodiff									24477.2	45770	20849	34928.8	41075.6	54097.3	30365.4	43367.2	0.700192	0.247493	0.599957
M463T33	463.37512	33.1315	nodiff									46121.1	76661.5	57700.1	83905.8	61653.7	57321.3	60160.9	67626.9	0.8896	0.571417	0.588472
M765T270_3	764.73225	269.9825	diff									105833	110524	101192	10734.9	7361.44	6863.82	105850	8320.06	12.7222	5.02924e-06	1.10807
M463T51	463.20539	50.8115	nodiff									721.636	23149.2	5411.25	7025.56	27140.1	7437.98	9760.7	13867.9	0.703835	0.688501	0.33927
M361T428	361.07703	427.6810	nodiff									149660	179504	186018	218104	160092	170660	171727	182952	0.938646	0.622261	0.941269
M711T32_2	710.56554	32.4565	nodiff									28350.3	33677.3	30088.7	52254.1	25439.6	26369.3	30705.5	34687.7	0.885198	0.678589	0.408987
M889T33_3	889.49406	33.0765	nodiff									2829.09	3962.76	2082.14	58802.5	40287.7	36314	2958	45134.7	0.0655371	0.00372596	0.860406
M307T175	307.04270	174.8435	diff									237477	124703	157578	1793.94	639.213	527.18	173253	986.776	175.574	0.00677171	1.47095
M818T41	817.64306	41.0325	nodiff									81940.3	86528.1	78696.9	76770.1	64698.8	66782	82388.4	69417	1.18686	0.041032	0.384329
M398T123	398.32389	122.9090	diff									185438	163641	177684	57094.9	25356.1	44020.1	175588	42157	4.16509	0.000284642	1.23732
M758T40_2	758.20004	39.8220	nodiff									116803	150217	136701	84532.7	107452	79084.3	134574	90356.5	1.48936	0.0274248	0.364507
M415T304	414.95307	303.6580	nodiff									139688	180927	183044	163808	165971	128216	167886	152665	1.0997	0.460919	0.612204
M498T303_1	497.96297	303.0970	nodiff									46728	108291	95599.1	72051.8	67606	42478.4	83539.5	60712.1	1.37599	0.336183	0.19688
M137T430	137.04516	430.1095	diff									209427	225178	159544	16572.7	9659.5	15423.2	198050	13885.1	14.2634	0.000757635	1.51119
M692T33_3	692.40985	32.7120	nodiff									9203.07	5325.31	6303.83	7422.89	8648.86	11180	6944.07	9083.9	0.764437	0.253563	0.232766
M757T126	756.54671	125.5380	nodiff									18724.2	21296.1	316653	7900.06	3533.05	5008.04	118891	5480.39	21.6939	0.315394	0.859113
M422T33	422.26398	33.0340	nodiff									9679.14	64981.8	10209.5	5215.7	7061.46	1608.54	28290.2	4628.57	6.11207	0.268208	0.45744
M250T105	250.12741	104.9885	nodiff									155272	178436	122833	192458	118700	112816	152180	141325	1.07681	0.738045	0.612709
M243T495_3	243.14355	495.0145	nodiff									154922	157079	141417	67089.5	52513	46608.7	151139	55403.7	2.72796	0.000254902	0.993735
M175T524	175.11815	523.6880	nodiff									143869	100303	289851	1.09366e+06	537785	423786	178008	685077	0.259836	0.0775304	2.96152
M247T317	247.13972	317.0800	nodiff									85595.2	1594.98	65868.1	27977.6	13332.6	11788	51019.4	17699.4	2.88255	0.267358	0.609081
M156T446_2	156.07599	446.0780	nodiff									256402	405557	194758	144017	45324.3	106920	285572	98753.7	2.89176	0.0534088	1.22371
M518T35_1	518.19839	34.6830	nodiff									2374.89	33634.4	20124.8	15171.7	38679.7	13109	18711.4	22320.2	0.838318	0.782351	0.377801
M579T303_2	578.95828	303.2475	nodiff									87327.2	142402	130785	107491	117031	81075.7	120172	101866	1.1797	0.409996	0.396586
M1071T32_3	1070.75234	32.4400	nodiff									32634.7	35016.6	24452.3	29565.1	21862.9	22354.1	30701.2	24594	1.24832	0.206398	0.141944
M605T425	605.08605	424.9785	nodiff									48666.8	77176.8	61077.8	9167.72	11438.8	10160.5	62307.1	10255.7	6.07539	0.00326926	0.783107
M517T281	517.16904	281.2180	nodiff									6276.84	6162.27	7886.59	13612.1	58582.3	26729.3	6775.23	32974.6	0.205468	0.121486	0.639878
M730T146	729.58584	146.0810	nodiff									17497.3	21719.9	19600.5	14161.8	5436.08	8990	19605.9	9529.31	2.05743	0.0230786	0.265615
M444T34_2	444.37963	33.7720	nodiff									70068.7	32849.9	50424.6	20443.2	13830.9	14816.3	51114.4	16363.4	3.12369	0.0336963	0.598961
M823T40	822.62921	40.2275	nodiff									93386.4	86979.2	114187	124308	133366	84564.6	98184	114079	0.860664	0.404964	0.757608
M502T35	502.36993	35.2360	nodiff									50658.7	27171.2	35400.3	52570.8	24949.8	39622.1	37743.4	39047.6	0.9666	0.907456	0.429536
M416T312	416.19520	312.1570	diff									90197.4	98511.4	86385.4	395.095	351.48	285.974	91698.1	344.183	266.422	1.40085e-05	1.08735
M311T33_2	311.25650	33.2505	nodiff									27239.1	76372.1	28851.8	85949	81250.7	72225.2	44154.3	79808.3	0.553255	0.0983784	0.897683
M311T34_2	311.31191	33.6330	nodiff									27617.6	79100.8	5866.96	15048.6	6471.36	14190.2	37528.5	11903.4	3.15275	0.306624	0.395609
M861T39	860.60982	38.8920	diff									37607.5	51281.8	46540.9	111493	90851	101658	45143.4	101334	0.445492	0.001442	1.09023
M322T221	322.05369	221.0080	diff									222953	149612	183861	1426.01	3161.97	1047.78	185475	1878.58	98.7316	0.00097759	1.53132
M724T38	723.51103	38.3790	diff									85633.1	76282.5	70267	140641	121486	122650	77394.2	128259	0.603423	0.0026486	1.1177
M276T473	276.07002	472.7410	nodiff									91859	75776.4	62763.5	1026.21	556.074	1994.44	76799.6	1192.24	64.4161	0.00085335	0.978772
M432T68	432.27704	68.0090	nodiff									7995.45	22858.9	5812.51	9898.34	33163.9	96082.3	12222.3	46381.5	0.263517	0.263711	0.727866
M633T303_1	632.94925	303.0815	nodiff									30779.9	88900.6	74611	54268.2	55479.3	22968.3	64763.9	44238.6	1.46397	0.372718	0.198041
M311T32	311.29256	32.4910	diff									11972.4	20650.7	10060.6	91649.6	84713.5	76202.1	14227.9	84188.4	0.169	0.000224655	1.13937
M902T34_2	902.39635	33.7415	nodiff									1122.21	37162	9162.18	8414.49	33167.1	10290.1	15815.5	17290.6	0.914688	0.918335	0.372894
M491T197	491.33023	196.5655	nodiff									60463.8	18340.9	11731	49.9367	22.7783	9.89021	30178.5	27.535	1096	0.119413	0.564166
M198T379	198.08417	378.5640	diff									348844	328340	306896	12318.5	13602.6	13841.4	328027	13254.2	24.7489	1.30567e-05	2.00378
M666T33	665.58529	33.0965	nodiff									68738.8	78560.7	72175	33876	19646.4	21262.4	73158.1	24928.3	2.93474	0.000832373	0.709384
M728T77	727.54110	77.1570	nodiff									210892	325976	228238	235956	379332	369076	255035	328121	0.777259	0.279258	1.58734
M80T57	80.04882	56.7445	nodiff									90023.2	62339.7	34928.4	82099.6	47644.8	67941.9	62430.4	65895.4	0.947417	0.862641	0.511057
M737T103	736.57545	102.9505	diff									106209	153770	120994	308219	287852	262401	126991	286157	0.44378	0.00118311	1.84262
M319T307	318.89884	307.0360	nodiff									184730	110821	131178	155491	161512	218834	142243	178612	0.796377	0.290538	0.999372
M662T303_1	661.96905	303.0560	nodiff									18115	64127.2	52962.4	34578.5	37428.9	14947.7	45068.2	28985	1.55488	0.359558	0.220444
M118T322	118.08533	322.3220	diff									162265	250399	185983	454121	992431	981436	199549	809329	0.246561	0.0273851	3.36319
M120T249_2	120.10130	249.0655	diff									112749	133801	216827	24872	20810.9	25771.9	154459	23818.2	6.4849	0.0147652	1.17547
M368T35	368.31535	34.7600	nodiff									58394.3	50285.5	31390.2	39127.8	16085.1	25902.7	46690	27038.5	1.7268	0.132362	0.325112
M604T303_1	603.92823	303.1190	nodiff									51070.7	103719	96251.8	73401.2	77899.4	48444.8	83680.5	66581.8	1.25681	0.41512	0.24769
M443T271	442.97598	271.3770	diff									143652	104367	71833.7	1905.41	1032.48	1245.08	106617	1394.32	76.4653	0.00714287	1.13254
M568T303_1	567.98710	303.0970	nodiff									16362.4	53423.2	42555	23767.7	27464.7	12146.1	37446.9	21126.2	1.77254	0.243054	0.275405
M793T34	793.49618	34.4040	nodiff									10561	51760.5	7263.11	22536.8	23216.8	19679.6	23194.9	21811.1	1.06344	0.927843	0.300001
M886T145_1	885.54406	145.2370	nodiff									106077	101256	92249.1	144984	102519	97238.9	99860.4	114914	0.868999	0.39046	0.834917
M234T488	234.08647	488.3835	nodiff									110729	100835	99879.6	38624.9	31777.9	38571.8	103815	36324.9	2.85795	8.34284e-05	0.83432
M655T33_1	654.56080	33.0340	nodiff									73502.2	87083.9	53043.4	34884.3	16501.2	12607.4	71209.8	21331	3.33833	0.0143613	0.704937
M398T34_2	398.33967	33.7665	nodiff									51198.8	76913.9	49623.6	15633.1	7982.87	6432.68	59245.4	10016.2	5.91494	0.00609497	0.749952
M810T122	809.64734	121.7465	nodiff									66901.1	118015	59269.1	144000	100617	86732.2	81395.1	110450	0.736942	0.31398	0.863917
M686T32_2	686.19747	31.8135	nodiff									21805.8	34990.8	18690.8	70313.4	65448.2	54678.1	25162.5	63479.9	0.396385	0.00489211	0.885119
M676T39	675.53875	39.2370	nodiff									81460	103323	79717.6	93777.7	76153.6	73427.5	88166.8	81119.6	1.08687	0.516575	0.504711
M543T34_2	543.33928	33.7650	nodiff									58419.1	8411.28	60758.5	9406.56	9668.58	6051.95	42529.6	8375.7	5.07774	0.116664	0.583794
M564T33_1	564.29070	33.0745	nodiff									6923.91	6174.06	2939.19	7047.06	11353.6	20809	5345.72	13069.9	0.40901	0.142892	0.364333
M339T427	339.09544	427.2565	nodiff									130028	147032	140931	136799	78191	82071.2	139331	99020.4	1.40709	0.108416	0.329727
M565T411	565.13464	411.4980	nodiff									149929	155341	150821	138951	63320	66178.9	152030	89483.2	1.69898	0.0652429	0.622977
M739T83	738.50283	82.9990	diff									102481	70685.3	84358	151154	131030	122127	85841.5	134770	0.636946	0.0177459	1.11292
M626T51	625.51510	50.5590	nodiff									19073.9	46205.5	24839.1	39607.7	33816	38415.7	30039.5	37279.8	0.805785	0.439302	0.501284
M725T270_2	724.79662	269.9825	diff									101989	90225.7	81852.6	7774.03	4089.07	5851.5	91355.9	5904.87	15.4713	0.000135385	1.03801
M737T271_3	736.90414	270.9315	diff									117918	84118.8	55441.3	1321.29	523.826	937.588	85826	927.567	92.5281	0.00929688	1.01288
M175T553	175.11830	552.9325	diff									32890	15493.8	30799.3	130478	142604	111406	26394.3	128163	0.205944	0.000659719	1.3717
M835T91	834.59390	90.8910	diff									68009.3	102091	28399.5	186401	152459	144031	66166.6	160964	0.411066	0.0190404	1.38538
M639T33_2	639.49385	33.0800	nodiff									52508	41221.6	65544.4	21385.3	7096.29	7351.64	53091.3	11944.4	4.44486	0.00827773	0.678387
M419T34_3	419.34972	34.4210	nodiff									48181.7	46209.5	58839.3	26250.5	15655.1	16056.7	51076.8	19320.8	2.64362	0.00372998	0.552848
M581T35_2	581.23547	35.2495	nodiff									3748.45	11959.2	11834.4	2750.61	6550.59	3075.3	9180.7	4125.5	2.22535	0.164635	0.196444
M727T34_4	727.23755	33.7690	nodiff									862.759	33010.2	9912.43	9370.38	31705.4	7204.73	14595.1	16093.5	0.906895	0.909402	0.333025
M522T303_1	521.92495	303.1585	nodiff									70693	122531	116248	94384.5	97949.9	67474.3	103157	86602.9	1.19115	0.431776	0.329725
M491T27	491.28978	26.9120	nodiff									20693.8	42830	8952.54	55136.3	56908.5	25698.8	24158.8	45914.5	0.526168	0.199752	0.623511
M438T142	438.29524	142.0140	nodiff									62864.1	59702.3	40536	95396.3	94788.2	73823.7	54367.5	88002.7	0.617793	0.0277525	0.90132
M674T303_1	673.95100	303.0970	nodiff									24588.4	72754.2	64527.8	43860.4	44720	20333.2	53956.8	36304.5	1.48623	0.354828	0.195586
M390T34	390.26587	33.7415	nodiff									11367	17329.3	1950.35	37912.1	33818	31798	10215.6	34509.4	0.296023	0.00730494	0.683616
M428T33_2	428.38597	33.0520	nodiff									43517.6	38967.1	19712.5	1771.84	2227.23	3752.67	34065.7	2583.92	13.1838	0.01264	0.597821
M469T303_1	468.94375	303.0970	nodiff									50659.9	92780.6	99773.5	73846.6	73707.1	46138.2	81071.3	64564	1.25567	0.408453	0.175978
M244T215	244.07808	215.0740	diff									165598	143170	244083	27168.2	15757.8	8469.17	184283	17131.7	10.7569	0.00577099	1.39687
M304T77	304.29826	77.1215	nodiff									29657.8	27378.3	55089.7	113880	64386.2	65429.8	37375.3	81231.9	0.460106	0.077693	0.926901
M622T34_1	621.59780	33.7720	nodiff									31079.1	41920.6	23082	29435.3	14423.8	21847.2	32027.2	21902.1	1.46229	0.219959	0.0806729
M480T51	480.23081	50.7755	nodiff									631.965	18567.6	5176.62	4946.05	22029.3	5588.92	8125.4	10854.7	0.748558	0.742827	0.295864
M237T243	237.07103	242.8195	diff									2371.27	2510.65	840.338	144394	120344	86825.1	1907.42	117188	0.0162766	0.00231079	1.41155
M630T34_2	629.60238	33.9080	nodiff									24657.9	50765	32168.7	28845.7	27180.6	21969.9	35863.9	25998.7	1.37945	0.286647	0.18616
M911T33_2	910.74416	33.0745	nodiff									12720.1	18761.3	13340.3	24482.8	9703.8	12421	14940.6	15535.9	0.961685	0.909724	0.223828
M811T54	810.67273	53.7960	nodiff									14974.7	18399.7	12874.2	27442.6	49100	55905.5	15416.2	44149.4	0.349183	0.0301899	0.744506
M619T34_3	619.46588	33.7630	nodiff									2313.56	84178.8	3378.27	38120.2	1831.33	18178.4	29956.9	19376.6	1.54603	0.734332	0.171409
M309T260	309.13672	259.6650	nodiff									7573.79	6588.56	8798.18	2239.41	1965.6	1533.55	7653.51	1912.85	4.0011	0.00102667	0.251596
M715T303_2	714.95196	303.0970	nodiff									16750.2	57880.1	46749.7	32514	34455.8	12664.6	40460	26544.8	1.52422	0.380139	0.188883
M314T34	314.27529	34.3910	nodiff									40434.2	82214	44695.2	93133.8	87192.8	75157.5	55781.1	85161.4	0.655005	0.108911	0.86761
M271T189	271.07371	189.2015	nodiff									101629	89394.5	71991	40226.3	16823.6	16793.9	87671.4	24614.6	3.56176	0.00558131	0.83415
M811T34_1	810.52384	34.3580	nodiff									6474.36	34176.8	6009.19	29201.4	32318.4	24686.5	15553.4	28735.4	0.541264	0.240534	0.531827
M814T60_2	813.67681	59.7410	nodiff									15154.3	44903.8	15569.4	238974	23964.7	338519	25209.2	200486	0.12574	0.133621	1.48139
M332T75	332.32954	74.8880	nodiff									31426	29837.5	56777	46362.6	13277.1	14657.4	39346.8	24765.7	1.58876	0.353062	0.310802
M561T33_2	561.44693	32.7120	nodiff									4075.45	2858.78	33523	2953.97	2010.42	14011.3	13485.8	6325.23	2.13206	0.541428	0.126064
M590T36_1	590.26644	35.5920	nodiff									775.753	25826.3	8298.64	6604.83	29269.4	7642.59	11633.6	14505.6	0.802004	0.797461	0.338113
M112T164	112.04975	163.8130	diff									11500.2	7256.72	7468.62	153934	101340	88381.8	8741.83	114552	0.0763132	0.00622621	1.36141
M317T270	316.91857	269.8380	diff									154105	50618.9	160884	16677.5	14908.5	15700.3	121869	15762.1	7.7318	0.040996	1.07979
M677T33_1	676.54626	33.0430	nodiff									47727.5	107611	44662.3	52965.4	55357.9	41484.9	66667	49936.1	1.33505	0.468925	0.30182
M1189T31	1188.74829	31.2090	nodiff									11330.6	14317.2	1377.86	25437.5	50954.1	67989.5	9008.55	48127	0.187183	0.039303	0.828105
M751T303_1	750.89358	303.1340	nodiff									78422.5	121535	116230	97913	103972	67616	105396	89833.7	1.17323	0.427173	0.335737
M810T355	810.26756	354.6400	nodiff									57699.6	63450.3	54823.2	114.205	148.486	129.835	58657.7	130.842	448.31	2.08915e-05	0.870388
M345T400	345.08232	400.3500	diff									297826	215303	242034	171084	45262.2	46446.4	251721	87597.5	2.87361	0.0273402	1.34626
M248T446	248.07718	445.9980	diff									89825	138562	92554.5	1488.6	12767.3	11896	106980	8717.28	12.2722	0.00374765	1.09873
M730T41_2	729.57383	40.5820	nodiff									105027	118501	118074	48677.7	50168.3	52814	113868	50553.3	2.25243	0.00015931	0.751215
M801T35	800.54393	35.0060	nodiff									18212.2	65954.9	12979.6	30713.1	29948.1	27296.8	32382.2	29319.3	1.10447	0.864884	0.318727
M845T145_1	844.60195	144.9770	diff									5341.82	8139.03	6924.99	83036	98676.7	124988	6801.95	102234	0.0665334	0.00147223	1.29568
M478T35_1	478.26235	34.8650	nodiff									1431.33	19139.8	7142.01	10233.8	17105.9	8817.32	9237.72	12052.3	0.766466	0.653523	0.299463
M610T35	610.23576	35.3995	nodiff									10646.9	26970.1	7526.21	5848.36	32508.3	7364.07	15047.7	15240.3	0.987368	0.986302	0.277917
M1193T32_2	1192.79372	31.8130	nodiff									20550.5	28979.8	25690.4	44248.8	61388.5	45807.2	25073.6	50481.5	0.496688	0.0132949	0.739932
M405T427	405.00727	427.3990	nodiff									71017.5	39595.3	27559.2	98395.9	60991.8	58259.7	46057.3	72549.1	0.634843	0.221603	0.801152
M669T303_1	668.89044	303.1585	nodiff									104455	144065	141581	122765	129416	97797.2	130034	116659	1.11465	0.450811	0.517058
M346T271	345.92407	271.3015	diff									149927	133168	98660.7	13812.8	8820.95	9208.82	127252	10614.2	11.9889	0.00154186	1.19486
M327T32	327.28696	32.4665	nodiff									2561.76	30347.9	3375.57	9756.13	7983.28	1968.27	12095.1	6569.23	1.84117	0.589307	0.168913
M803T74	802.62529	73.8020	nodiff									101716	133887	169260	160061	191130	175516	134954	175569	0.768669	0.131478	1.11462
M553T33_2	553.25195	32.6945	nodiff									16103.7	3389.28	12416.8	2992.23	3337.93	4822.7	10636.6	3717.62	2.86113	0.144197	0.234845
M206T468	206.05418	467.8980	diff									123500	127798	199015	442819	363965	328129	150104	378304	0.396782	0.00547219	2.14448
M615T33	614.56468	33.1070	nodiff									61937.5	68732.2	80250.6	50919.5	54808	45370.4	70306.8	50366	1.39592	0.029367	0.0968285
M756T303_2	755.95348	303.0815	nodiff									13777.4	48967	43320	25729.6	25365.6	10273.5	35354.8	20456.2	1.72832	0.28364	0.224401
M704T33_2	703.70182	33.1340	nodiff									11106.7	6883.98	2143.7	29508.6	8988.16	29101.1	6711.45	22532.6	0.297855	0.0945447	0.49885
M549T34_1	548.53508	33.9080	nodiff									18777.7	34215	22825.4	23248.2	18877.3	23093.2	25272.7	21739.6	1.16252	0.505688	0.220927
M681T34	680.58815	34.1525	nodiff									31977.2	31614.4	36161.8	6861.97	4103.99	2178.87	33251.1	4381.61	7.58879	0.000132306	0.593209
M728T123	727.56634	122.7980	nodiff									175983	145252	137121	197022	119170	121523	152785	145905	1.04716	0.819085	0.760873
M773T255	773.07213	254.7600	nodiff									98135.9	69390	87204.4	32597.1	22391.9	19880.6	84910.1	24956.5	3.40232	0.00290397	0.812669
M665T87	664.52276	86.8995	nodiff									63460.6	75721.8	52769	189234	111652	95072.6	63983.8	131986	0.484777	0.0843841	1.16894
M169T307	168.94531	307.0420	nodiff									187764	122967	136334	166002	233098	220567	149022	206556	0.72146	0.114003	1.21243
M557T34_2	557.28837	33.6720	nodiff									12201.4	16890.5	9344.96	19168.1	17256.6	34240.9	12812.3	23555.2	0.543925	0.137846	0.454281
M861T34_1	860.53930	33.6340	nodiff									17213.4	30903.4	21521	28673.9	17349.8	16563.2	23212.6	20862.3	1.11266	0.697519	0.169256
M125T467	124.99893	467.2580	nodiff									152624	119336	191444	215722	169618	321790	154468	235710	0.655331	0.177021	1.27066
M599T50	599.49994	50.4980	nodiff									11492.4	32365.4	17830.5	13591.2	9475.9	10454.8	20562.7	11174	1.84024	0.210513	0.219965
M673T32_1	672.51634	32.4930	nodiff									22418.7	19833.5	9832.12	23923.9	18304.9	31073.3	17361.4	24434.1	0.710542	0.255007	0.399496
M607T32_2	607.38728	32.4400	nodiff									14457.5	31925	15339.3	42557.6	44683.7	58435.2	20573.9	48558.8	0.423691	0.0207367	0.761043
M212T285	212.10342	284.8710	nodiff									45387.5	50454.1	49524.3	3366.88	2826.19	2809.22	48455.3	3000.76	16.1477	8.42773e-06	0.757815
M521T130	520.50493	129.8535	diff									2609.71	4094.19	2386.64	59852.5	79200.3	81206.3	3030.18	73419.7	0.041272	0.000499873	1.11687
M592T50	591.53093	50.1560	nodiff									12782.2	29682.1	19997.4	50834.6	47745.8	44987.3	20820.6	47855.9	0.435068	0.00642671	0.757011
M833T303_1	832.89620	303.1190	nodiff									59618	106669	97170.1	78805.1	84955.2	52367.8	87819.2	72042.7	1.21899	0.418307	0.269599
M434T34	434.31006	33.7720	nodiff									57384	6417.84	59876.1	7246.42	8326.29	10506.7	41226	8693.14	4.74236	0.135637	0.550508
M887T34	886.74304	33.6530	nodiff									14732	18303.2	16187.8	12554.8	9827.93	10044.3	16407.6	10809	1.51796	0.0145344	0.126092
M110T420	110.07053	420.3445	nodiff									54795.5	43402.2	31687.2	70702.4	38318.2	38905.5	43295	49308.7	0.878039	0.65826	0.529317
M458T35_2	458.34503	34.8330	nodiff									41614.9	23486.8	30634	38554	21443.3	38165.7	31911.9	32721	0.975273	0.92158	0.341587
M482T35_2	482.40212	35.0280	nodiff									8126.74	19471.4	5994.4	10851.4	8511.53	10355.6	11197.5	9906.17	1.13036	0.776022	0.153811
M787T35_1	786.52375	34.8330	nodiff									5027.88	46780.1	1832.92	21042	21127.6	21378.8	17880.3	21182.8	0.844095	0.83077	0.361372
M897T35	896.76145	34.8930	nodiff									7109.59	7815.05	9966.3	31894.4	26958.7	28492.2	8296.98	29115.1	0.284972	0.000251073	0.634692
M149T32_1	148.56466	32.4830	nodiff									20396.5	33889.5	26020.5	8862.92	6085.66	4439.6	26768.9	6462.73	4.14204	0.00788314	0.468329
M289T34_1	289.25063	33.5450	nodiff									6183.63	4313.93	4039.15	3675.47	42224.3	40789.5	4845.57	28896.4	0.167687	0.129718	0.635958
M341T307	340.88044	307.0130	nodiff									155889	91241.5	99578.6	126490	176046	177116	115570	159884	0.722834	0.167133	1.04516
M300T278	300.12033	277.6480	diff									8942.11	10411.5	11334	88260.7	65124.7	84708.6	10229.2	79364.7	0.128888	0.000667122	1.11491
M110T404	110.07063	404.1340	diff									473779	390083	310338	103607	116595	92071.9	391400	104091	3.76016	0.00383223	1.74781
M639T271_3	638.92846	271.2850	nodiff									101230	71794.5	46616.5	1044.47	1102.51	1131.29	73213.8	1092.76	66.9991	0.0102614	0.930307
M366T35	366.29977	35.4785	nodiff									29041	35226.5	20983.4	59757.7	845.526	31799.4	28417	30800.9	0.922603	0.898263	0.337592
M391T48	391.28228	47.7800	nodiff									95378.7	146077	127552	49812.7	44144.1	38479.5	123002	44145.5	2.7863	0.00652105	0.877523
M623T34_4	623.49982	34.1525	nodiff									19501.2	58558.3	23123.5	35056.6	21930.3	22271.7	33727.7	26419.6	1.27662	0.608966	0.152253
M145T266	145.04884	265.7950	nodiff									55130.8	52529	44496.4	25293.4	17225	19366.2	50718.7	20628.2	2.45871	0.00168493	0.5392
M570T36	570.45263	35.6930	nodiff									8396.14	16023.6	8635.96	5166.67	8769.18	11634.6	11018.6	8523.48	1.29273	0.469405	0.194452
M732T73	731.57214	73.3700	nodiff									63626.3	61480.7	92074.7	64068.3	52617.4	69834.6	72393.9	62173.4	1.16439	0.4086	0.236487
M148T158	148.04183	158.0015	nodiff									90741.7	29715	50711.9	23371.2	14509.5	15978.3	57056.2	17953	3.17809	0.0969628	0.630859
M307T312	307.10825	311.5660	nodiff									70703.5	76301.3	72673.8	3627.59	1522.99	1046.94	73226.2	2065.84	35.4462	2.56206e-06	0.955976
M434T127	434.33600	126.7840	nodiff									89596.8	124124	71294.6	51244	58430.9	45784.1	95005	51819.7	1.83338	0.0533471	0.494065
M184T355	184.07218	354.8150	diff									80548.4	86672.5	94620.8	4683.03	4189.25	2665.14	87280.6	3845.81	22.695	3.50588e-05	1.02791
M403T307	402.88055	307.0780	nodiff									81447.9	67804.9	114583	135026	148671	109559	87945.4	131085	0.670903	0.0747062	1.01643
M653T32_1	652.54625	32.4930	nodiff									59587.5	77571.2	47195.5	37422.2	29938.9	25585.8	61451.4	30982.3	1.98343	0.0323731	0.445866
M684T32_1	683.53785	32.4375	nodiff									25372.9	31384.8	19952.6	32921.9	15352	16562.3	25570.1	21612.1	1.18314	0.578673	0.184926
M118T354	118.08546	354.2405	nodiff									172091	164875	275612	246189	212385	213050	204193	223875	0.912083	0.62716	0.979465
M181T34	181.15764	33.8130	nodiff									38187.6	26664.6	14069.2	30577.5	3667.72	15449.9	26307.1	16565	1.58811	0.403899	0.290595
M741T63	740.51852	63.2485	diff									128117	117313	122610	258115	252733	310521	122680	273790	0.44808	0.00127252	1.77041
M863T39	862.62538	39.3315	diff									52102	54405.1	63786.3	124631	105367	108084	56764.5	112694	0.503705	0.0013306	1.11172
M219T270	218.94204	269.9265	nodiff									152387	45254.8	162425	22985.7	21545.8	25531.5	120022	23354.3	5.13919	0.0615315	0.990278
M447T305_1	446.84406	305.3735	nodiff									119145	107798	115141	125966	129898	132354	114028	129406	0.881162	0.0156195	0.867792
M642T33_1	641.58396	33.1260	nodiff									47357.6	53492.9	50408.1	44923.6	38022.5	42340.9	50419.5	41762.3	1.2073	0.0320133	0.252566
M118T580	118.08542	580.1470	nodiff									165365	154173	187074	508864	386386	157835	168871	351028	0.481074	0.152662	1.80433
M110T379	110.07049	378.8965	diff									294773	247758	195122	77837.7	37291.3	45783.8	245884	53637.6	4.58418	0.00357046	1.48107
M476T71	476.30346	70.6335	nodiff									4327.05	13582.5	2381.48	6393.77	28493.6	65299.3	6763.68	33395.6	0.202532	0.203213	0.65253
M289T254	288.98192	254.2300	nodiff									126873	139188	131357	72443.5	64831.8	67628.4	132472	68301.2	1.93953	0.000110046	0.711251
M739T34	738.67004	33.7690	nodiff									35040.6	32917.3	19182.6	14693.4	8345.38	13093.5	29046.8	12044.1	2.41171	0.033084	0.361827
M889T34	888.75818	33.7610	nodiff									21580.8	23857	20398.7	18294.9	12313.5	14594	21945.5	15067.5	1.45648	0.0270173	0.111674
M118T294	118.08557	294.1675	nodiff									241617	241434	236135	236900	253160	236400	239728	242153	0.989986	0.69694	1.04574
M624T33	623.54807	32.7120	nodiff									20774.9	18465.5	21294.4	11469.3	10404.4	8282.67	20178.3	10052.1	2.00736	0.00137292	0.282842
M607T139	607.05761	138.8935	nodiff									125142	201818	149656	184136	180232	164910	158872	176426	0.900505	0.494148	1.02003
M647T32	646.54358	32.4830	nodiff									51009.2	57515.7	58765.1	17532.5	11404.9	12451.2	55763.3	13796.2	4.04194	0.000163675	0.689289
M333T416_1	332.56084	415.5855	nodiff									130934	98081	66183.5	65781.7	49225.3	42028.8	98399.6	52345.3	1.87982	0.0823939	0.532092
M124T27	124.08621	26.9970	nodiff									83057	340963	89316.7	237481	255681	246241	171112	246467	0.694259	0.425951	1.43048
M803T41	802.62234	40.5355	diff									74734.7	89938.4	62833.3	125965	109155	109742	75835.5	114954	0.659701	0.015081	1.01853
M803T35_1	802.55571	35.0265	nodiff									39768	21989.2	40262.3	62185.6	47371.2	7499.28	34006.5	39018.7	0.871544	0.78762	0.420982
M95T271	94.92886	270.8735	nodiff									191661	190175	183058	117762	95935.9	103738	188298	105812	1.77955	0.000283031	0.753185
M256T377	256.09332	377.2095	diff									101829	136473	134661	5593.14	4556.15	4463.82	124321	4871.04	25.5224	0.00044757	1.22639
M414T254	413.99550	254.3425	nodiff									108940	131445	127377	67914.8	56450.1	55054.9	122587	59806.6	2.04972	0.00144719	0.714926
M674T34_2	673.65680	33.7635	nodiff									13922.7	22211.6	4195.64	28995	6253.04	35242.8	13443.3	23496.9	0.572131	0.381457	0.374251
M234T450	234.08634	449.8870	nodiff									60694.9	76369.8	54656.5	36221	36303.2	47420.9	63907.1	39981.7	1.59841	0.0327246	0.310005
M675T32_1	674.53151	32.4910	nodiff									29682.5	47748.8	27177.9	15940.5	20110.8	22064.3	34869.7	19371.8	1.80002	0.0825892	0.323511
M547T33	547.26603	33.0430	nodiff									6036.53	7317.15	3670.71	7700.95	10536.5	14949	5674.8	11062.2	0.512992	0.0848719	0.332892
M246T40	246.24094	39.8220	nodiff									3088.31	20091.1	3895.44	17536.3	23007.9	29836.3	9024.97	23460.2	0.384693	0.0933788	0.545445
M336T355	336.08554	355.0220	nodiff									67459.7	64517.6	84518.1	5162	3773.57	3169.93	72165.1	4035.16	17.8841	0.000405229	0.92016
M254T34	254.21027	33.7740	nodiff									29203.9	16254.7	8709.6	23731	3410.29	12278.3	18056.1	13139.9	1.37414	0.589414	0.261319
M280T340	280.09143	340.4400	nodiff									83758.8	76351.2	79090.4	14656.9	7642.69	10314.1	79733.5	10871.2	7.33436	2.06574e-05	0.919365
M253T215	253.12623	215.1330	nodiff									1567.98	718.586	851.515	62757.1	952.768	501.704	1046.03	21403.8	0.048871	0.380615	0.546159
M768T303_2	767.93311	303.0560	nodiff									21867.9	57430.8	48987.9	36443.4	35633.8	16998.8	42762.2	29692	1.44019	0.353614	0.146701
M454T114	454.38637	114.4305	diff									116662	76844.5	100996	4719.18	3391.92	4605.39	98167.7	4238.83	23.1592	0.00125973	1.08733
M156T510	156.07606	509.5440	nodiff									251940	231191	448292	100998	208860	89836.7	310475	133232	2.33034	0.087982	0.986874
M652T34_2	651.64163	34.3460	nodiff									23113.7	38564.8	15330.5	8877.58	12636.1	8037.28	25669.7	9850.34	2.60597	0.0858452	0.350771
M609T303_3	608.98838	303.0310	nodiff									7092.78	34012.2	25875.3	14185.9	14126.7	6277.8	22326.8	11530.1	1.93639	0.267688	0.235976
M685T32_3	685.43080	32.4935	nodiff									54608.4	17424	41510	22785	34711.5	31695.1	37847.5	29730.6	1.27302	0.517958	0.119082
M718T33	717.61701	33.0870	nodiff									19246.5	16830.6	15681.2	8127.21	7901.92	23784.1	17252.8	13271.1	1.30003	0.498895	0.0953456
M124T238	124.02360	238.2920	nodiff									100780	495972	403123	513898	513762	560491	333292	529384	0.629585	0.178474	2.20437
M226T34_2	226.21557	34.3580	nodiff									6756.7	13816.2	4310.91	10064.5	3740.44	7310.35	8294.62	7038.44	1.17847	0.729533	0.0589917
M923T35	922.77745	35.0360	nodiff									5314.43	4601.96	6948.23	31011.5	49113.6	41711.5	5621.54	40612.2	0.13842	0.00272787	0.793156
M616T303_1	615.90968	303.0970	nodiff									45362.3	81831.4	76854.5	62871.9	68085.7	41630	68016.1	57529.2	1.18229	0.495284	0.264567
M739T39_2	738.53365	38.7790	nodiff									42246.5	62984.1	56008.7	90873.5	89603.8	48206.5	53746.4	76228	0.705075	0.215233	0.720621
M329T312	329.09027	311.5660	nodiff									53785.6	53778.2	54972.4	816.671	561.625	821.95	54178.7	733.416	73.8718	1.99804e-08	0.83037
M428T271	427.86828	271.1845	diff									124367	107359	79342.6	6693.83	4848.31	8243.78	103689	6595.31	15.7217	0.00180041	1.09152
M268T188	268.10264	187.5835	nodiff									16807.9	11766.6	17389.4	1304.72	1143.63	1155.36	15321.3	1201.24	12.7546	0.00138481	0.416455
M633T34_1	632.62575	33.7620	nodiff									39587.4	66316.7	29912.2	29811.6	30615	39649.9	45272.1	33358.8	1.35713	0.35253	0.261634
M296T603	296.04450	603.3450	nodiff									858724	748336	752707	805478	790293	723147	786589	772973	1.01762	0.772779	1.77286
M585T270_2	584.81095	270.0075	nodiff									87413.7	85930.3	85304.9	19154.6	10663.6	11119.5	86216.3	13645.9	6.31811	1.36877e-05	0.939078
M61T55	61.01017	54.8950	nodiff									633.732	116.954	567.758	5823.81	13900	1826.9	439.481	7183.56	0.0611788	0.130648	0.289944
M825T72	824.61051	71.8160	nodiff									43355.2	51918.1	32347.7	148652	54034.9	48595	42540.3	83760.8	0.507879	0.279409	0.869209
M825T66	824.64292	66.3300	nodiff									99719.9	132493	140541	199957	160421	160692	124252	173690	0.715364	0.0525316	1.17755
M550T34_2	550.48698	33.7740	nodiff									30521.1	53119.5	28798.2	57957.9	33726.2	31581	37479.6	41088.3	0.912171	0.769919	0.394048
M679T125	678.55729	125.4890	nodiff									62695.3	114461	59040	32160.3	11536.9	10734.3	78731.9	18143.8	4.33933	0.0344373	0.771011
M821T34_1	820.51514	33.7720	nodiff									18115.2	43807.1	30690.7	24095.2	18651.7	14394.3	30871	19047.1	1.62077	0.210247	0.189353
M631T32	630.50644	32.4620	nodiff									23797.2	29283.1	26677.5	48192.3	23654.4	19445.1	26586	30430.6	0.873658	0.694468	0.379733
M645T34_1	644.59266	33.7635	nodiff									29289.5	40090.9	27269.6	28850.4	13422.5	14173.9	32216.6	18815.6	1.71223	0.104676	0.230558
M611T270_2	610.84681	270.0500	nodiff									71350	18119.6	65441.7	111988	61741.9	55009.7	51637.1	76246.5	0.677238	0.374354	0.806508
M633T35_1	632.56407	35.1160	nodiff									15867.3	15807.6	17872.2	4808.21	8422.42	28860.8	16515.7	14030.5	1.17713	0.757586	0.173385
M127T219	127.01450	218.8365	nodiff									54242.8	54046.4	63835.7	14668.9	13542.3	12704.2	57375	13638.5	4.20685	0.000183013	0.701563
M571T33_1	570.51024	33.4090	nodiff									21014.5	14985.1	9434.47	9448.88	9857.8	9337.35	15144.7	9548.01	1.58616	0.169869	0.106142
M164T254	163.96783	254.0950	nodiff									119642	136470	128858	93930.4	88007.7	90689.5	128323	90875.9	1.41207	0.00191114	0.222071
M765T62	764.51778	61.7880	nodiff									37687.4	77321.8	24836.1	80916.8	81772.4	126277	46615.1	96322.1	0.48395	0.0844674	1.00974
M118T419	118.08531	419.3300	nodiff									205758	181114	200082	203742	205022	211752	195652	206839	0.945913	0.22747	1.00232
M654T33	653.54710	33.1095	nodiff									44754.3	66165.3	39223.3	54952.8	34674.1	38448.2	50047.6	42691.7	1.1723	0.514912	0.208701
M690T40	689.55443	39.7720	nodiff									46054.6	59252.9	76379.7	66319.5	47713.9	48768	60562.4	54267.1	1.11601	0.586311	0.284646
M713T138_2	713.06360	138.4965	nodiff									116044	182097	133341	169876	163183	152042	143827	161701	0.889465	0.431411	0.989388
M817T34_2	817.49373	34.3320	nodiff									19372.7	32339.8	15541.9	21857.5	24699.1	22053.7	22418.1	22870.1	0.980238	0.934471	0.327895
M797T303_2	796.95507	303.0450	nodiff									9055.95	40375.2	30771.2	19479	19894.2	7018.75	26734.1	15464	1.7288	0.330407	0.206743
M283T60	283.17366	60.0275	nodiff									10058.3	27862.9	4872.17	6798.15	20797	33179.8	14264.4	20258.3	0.704129	0.592594	0.429636
M85T225	85.07544	225.0020	nodiff									29082.7	29378.7	26552.7	6738.77	6538.29	7239.34	28338	6838.8	4.14371	1.99333e-05	0.49565
M739T72	738.53745	72.2020	diff									99940.9	117783	114621	193125	244315	177136	110782	204859	0.540771	0.0109791	1.44236
M895T34	894.74815	34.3930	nodiff									3869.39	4115.75	7065.7	25513.2	33600	36594.3	5016.94	31902.5	0.157258	0.0014871	0.699172
M258T411	258.10884	411.3040	diff									148646	188155	174459	21792.8	3963.68	8193.22	170420	11316.6	15.0594	0.000238696	1.41173
M812T54	811.67127	53.5210	nodiff									19889	21159.7	18430.7	24066.2	47764.4	51825.8	19826.5	41218.8	0.481005	0.0696031	0.663024
M941T34	940.78876	34.2575	nodiff									11260.8	14668.2	15869.6	32012.3	22553.6	22020.4	13932.9	25528.7	0.545772	0.0302731	0.5067
M245T197	245.40681	196.9820	nodiff									96505.2	79874.1	74823.7	10323.8	7314.99	8683.87	83734.3	8774.2	9.54324	0.00034415	0.961689
M263T34	263.12612	33.7610	nodiff									3140.17	2690.51	699.772	3814.21	6498.44	7231.94	2176.82	5848.2	0.37222	0.0456679	0.263282
M268T197	268.15117	196.8360	nodiff									93428.5	77933.1	67743.8	9731.1	7069.09	8117.48	79701.8	8305.89	9.59582	0.000682339	0.935776
M356T36	356.34960	36.3160	nodiff									28226.5	11383.8	28042.6	46369.2	34694.6	33415.4	22550.9	38159.7	0.590962	0.0877343	0.601191
M1007T303_1	1007.02078	303.0310	nodiff									7431.06	38918.4	30016.7	18801.6	17342.6	5669.77	25455.4	13938	1.82633	0.324095	0.210601
M1139T32	1138.74770	31.8130	nodiff									8016.55	13003.6	10813.9	12577.2	19786.2	14743.2	10611.4	15702.2	0.675789	0.119471	0.366521
M202T236	202.10629	235.6940	nodiff									32653.6	28184.1	25226.2	61782.4	46743.3	37386.6	28688	48637.5	0.589833	0.0548721	0.682132
M400T52	400.37548	52.2310	nodiff									5071.97	18944.9	12059.1	18483.5	17706	4087.53	12025.3	13425.7	0.895693	0.831185	0.179614
M701T129_1	701.36950	128.6870	diff									17854.3	31325.9	17436.1	130194	110371	112457	22205.4	117674	0.188703	0.000251947	1.33558
M926T145	925.51287	144.7805	nodiff									71364.4	64710.4	68015.5	34929.4	27537.4	26833.6	68030.1	29766.8	2.28544	0.000288614	0.598996
M361T355_1	361.08577	354.6985	nodiff									55908.8	56417.1	74526.6	3912.79	2592.85	1960.92	62284.2	2822.19	22.0695	0.000640208	0.859153
M603T50_1	602.51952	50.1560	nodiff									14558.6	33655.7	19967.9	9989.66	8006.15	8516.31	22727.4	8837.37	2.57174	0.0719101	0.342326
M527T473	527.12234	472.7470	nodiff									62688.7	59474.7	64574.5	6297.86	8031.94	12402	62245.9	8910.58	6.98562	2.22578e-05	0.799886
M780T270_3	779.83873	270.4000	nodiff									80212.8	63677.6	49773.9	1621.69	1083.78	1700.49	64554.8	1468.65	43.9551	0.00200455	0.888128
M123T416	123.05453	415.5950	nodiff									132079	91626.3	67000.9	67437.6	53567.2	48993	96902.1	56665.9	1.71006	0.111478	0.451595
M651T32	650.52931	32.4940	nodiff									28959.3	52271.4	25161.7	32980.5	15223	15771.5	35464.1	21325	1.66303	0.241254	0.167144
M808T93	807.56452	92.6080	nodiff									86974.9	92462.9	104869	139972	101989	95047.7	94769	112336	0.843617	0.304626	0.828811
M487T270	486.83427	269.9825	nodiff									84411.6	79060	76798.4	19563.4	11082.2	14060.1	80090	14901.9	5.37448	4.14424e-05	0.882762
M230T234	230.06861	234.0355	nodiff									137783	139316	116318	145047	106622	84546.1	131139	112071	1.17014	0.376246	0.470757
M531T34_2	531.34802	33.7925	nodiff									24457.7	26407.1	26334.2	46120.7	42917.8	32294.1	25733	40444.2	0.636259	0.025346	0.601789
M905T41	904.58309	41.1640	nodiff									63823.7	40777.8	69674.9	33411.1	66616	58908.5	58092.1	52978.5	1.09652	0.721358	0.294563
M439T304	438.91352	303.7115	nodiff									102679	112866	115414	112788	120330	101110	110320	111409	0.99022	0.880659	0.698617
M835T34	834.52527	33.6720	nodiff									11303.6	34413.2	8947.91	8727.12	7183.58	6314.7	18221.5	7408.47	2.45956	0.255502	0.265434
M137T109	137.04509	108.8270	nodiff									70139	140535	72492.5	12309.7	8556.7	12404.9	94388.9	11090.4	8.51084	0.0226934	0.973907
M211T304	210.95569	304.1420	nodiff									120324	131940	137419	127329	137026	118936	129894	127764	1.01668	0.783778	0.717417
M256T34	256.22574	34.3580	nodiff									26964.4	25504.7	5875.7	34481.7	6612.25	17649.6	19448.3	19581.2	0.993212	0.990577	0.262143
M763T35	762.52304	35.3090	nodiff									9875.26	36778.3	10572.7	16386.4	14951.1	14163.9	19075.4	15167.1	1.25768	0.682504	0.209728
M161T273	160.90039	273.4470	nodiff									137252	105052	136251	51634.8	39597.9	72635.6	126185	54622.8	2.31011	0.0074955	0.734068
M652T34_1	651.53086	33.6290	nodiff									35419.7	64723.4	29832.9	57961.7	43574.4	56586.1	43325.3	52707.4	0.821997	0.469344	0.563332
M399T34_1	399.24239	33.7705	nodiff									41834.9	11559.3	31589.2	12161.2	8863.58	18978.8	28327.8	13334.5	2.1244	0.185052	0.303279
M833T91	832.57958	91.1475	nodiff									62772.5	62525.5	77045.1	82117	84892	56527.3	67447.7	74512.1	0.905191	0.527609	0.58584
M493T303_1	492.90491	303.1585	nodiff									66772.7	90811.3	89973.8	78811.9	88252.5	61779.5	82519.3	76281.3	1.08178	0.602476	0.441846
M766T41	765.60069	40.6790	nodiff									33126.3	11254.7	36296.3	26731.3	32016.7	14743.4	26892.4	24497.1	1.09778	0.81114	0.211108
M627T34_2	626.57793	33.7690	nodiff									24230.8	26909.8	10241.9	20835.7	19420.1	16982.8	20460.8	19079.5	1.0724	0.806852	0.194941
M286T222	286.08803	222.2420	nodiff									103397	77590.5	112545	44016.7	23334	21655.4	97844.3	29668.7	3.2979	0.00581053	0.856594
M855T66	854.56460	65.7285	nodiff									54471.7	71823.7	57649	85673.6	60152	53770.7	61314.8	66532.1	0.921582	0.663105	0.564209
M787T146_2	786.65143	145.9590	nodiff									110661	104412	92564.5	80904.6	59250.4	64356	102546	68170.3	1.50426	0.0150582	0.358704
M327T63	327.19959	62.7900	nodiff									4285.53	9894.75	3078.31	2951.26	14605.3	31954.2	5752.86	16503.6	0.348583	0.283407	0.431603
M963T270	962.67726	270.0280	nodiff									59899.4	61525.9	53445.2	5013.87	2898.01	2799.8	58290.2	3570.56	16.3252	2.88191e-05	0.832517
M140T241	140.00109	241.4760	diff									417723	245476	318496	477353	520506	575914	327232	524591	0.623784	0.0264657	2.13871
M621T33	620.52602	32.6945	nodiff									44493.2	51105.2	47328.1	17349.2	5071.89	6591.33	47642.1	9670.79	4.92639	0.000918074	0.664567
M826T35_1	826.33462	34.6630	nodiff									395.744	30740	6712.11	5465.25	29867.5	7580.39	12616	14304.4	0.881963	0.895753	0.348008
M699T81	698.50758	80.8090	nodiff									103904	91512.3	128103	19956.2	20641.6	21537.8	107840	20711.9	5.20667	0.00126173	0.992452
M739T303_1	738.91267	303.1190	nodiff									27968.3	61874.8	55027.7	38406.1	43580.5	22933.1	48290.3	34973.3	1.38078	0.331713	0.179049
M711T138_2	711.06617	138.1250	nodiff									92830.3	148157	113224	137895	141254	126191	118070	135113	0.873861	0.367399	0.921507
M867T34_1	866.58279	33.7415	nodiff									16318.9	28879.3	21189.5	43100.2	35327	29950	22129.2	36125.7	0.612561	0.0570989	0.57651
M490T34	490.45863	33.7675	nodiff									10865.1	33410.3	17823.3	8338.6	2732.98	2428.32	20699.6	4499.96	4.59994	0.0797814	0.386215
M412T33	412.28186	32.6770	nodiff									1578.87	12205.1	3555.35	4961.07	23874.1	10740.7	5779.78	13192	0.438129	0.316319	0.383331
M833T54	832.65631	54.4820	nodiff									47820.3	6101.6	10195.2	58848.6	7712.05	9476.86	21372.4	25345.8	0.84323	0.861612	0.54352
M614T35	614.47967	34.6955	nodiff									21606.6	19957.6	23265.9	13995	11396.9	10700.2	21610	12030.7	1.79624	0.00229031	0.251801
M623T33_1	622.53902	32.5865	nodiff									32742.4	42652.3	35026.2	20129.3	13081	14201.2	36807	15803.8	2.32899	0.00479567	0.433331
M973T303_2	972.93984	303.0980	nodiff									16697.8	49959.9	39772.4	27881.2	29230.5	12683.2	35476.7	23265	1.5249	0.336023	0.180081
M973T304_2	972.83804	303.6360	nodiff									1418	1874.2	1773.48	29321	1941.17	1383.41	1688.56	10881.9	0.155172	0.37524	0.369204
M589T33_3	589.47891	32.8730	nodiff									46414.8	44911.2	44140	23691.6	10526.1	11970.2	45155.3	15396	2.93293	0.00213573	0.561733
M860T67	859.59922	67.0370	nodiff									54284.4	76826.7	64714.2	74046.1	47955.9	40772.7	65275.1	54258.2	1.20304	0.41144	0.213815
M184T219	184.09584	218.6040	nodiff									75037.5	66892.4	68350.1	73587.8	59521	53084.3	70093.3	62064.4	1.12937	0.287682	0.419208
M184T224	184.07260	223.5160	nodiff									1355.66	1099.58	1063.41	62056.8	50624.4	45220.4	1172.88	52633.9	0.0222838	0.000488699	0.951763
M318T34	318.24124	34.3340	nodiff									18416.9	42583.4	21909.7	3065.98	13569.5	1569.12	27636.6	6068.22	4.55432	0.0628041	0.465681
M521T304	520.91617	303.7065	nodiff									91524.9	107657	115274	104980	113326	87551.7	104819	101952	1.02811	0.795123	0.594721
M738T83	737.57388	82.6620	diff									82356.9	94669.4	46040.8	159107	146898	118469	74355.7	141491	0.525514	0.0238356	1.2155
M313T50	313.27235	49.9810	nodiff									8153.36	13443.2	5909.83	15510	15700.8	14872.8	9168.8	15361.2	0.59688	0.0510773	0.387718
M800T145	799.66346	145.4445	nodiff									9115.38	10368.9	6942.35	59846	38254.9	37985.3	8808.87	45362.1	0.19419	0.00749263	0.81629
M283T296_1	283.06163	296.2770	nodiff									61804.7	34621.7	27302.3	17384.4	6027.25	7684.58	41242.9	10365.4	3.97889	0.0494408	0.573906
M672T32_1	671.55603	32.4950	nodiff									45183.7	47463.2	42715.6	43554	23535.8	21232.2	45120.8	29440.7	1.5326	0.0955975	0.275079
M853T150	852.55698	150.4220	nodiff									100277	32096.9	34936.8	102071	85892.9	84904	55770.2	90956.1	0.613155	0.200064	0.889953
M631T132	630.61291	132.2060	nodiff									7662.81	7562.33	10032.4	3590.01	10360.6	15527.3	8419.17	9825.98	0.856828	0.712077	0.227797
M789T145_1	788.60908	144.8010	nodiff									74440.2	66696.9	76356.6	40678.5	30790.3	31788.2	72497.9	34419	2.10633	0.000907955	0.571845
M865T40	864.64049	39.9220	nodiff									64384.6	70972.8	63645.8	100349	62378.6	59265	66334.4	73997.6	0.89644	0.598275	0.621617
M310T36	310.23546	35.6095	nodiff									2725.7	12863.8	1842.69	7686.03	12250.8	17751.3	5810.74	12562.7	0.462538	0.214359	0.381124
M575T303_1	574.90776	303.1340	nodiff									51222.1	83228.7	77825.2	67187	69879.4	45677	70758.6	60914.5	1.16161	0.475344	0.288785
M758T125	757.61624	124.8525	nodiff									44597.2	65230.3	40612	66709.5	32208.1	30803.1	50146.5	43240.2	1.15972	0.64771	0.23771
M132T379	132.07575	378.7835	nodiff									87722.4	90707.4	107378	108328	107561	70741.8	95269.2	95543.5	0.99713	0.985127	0.560443
M623T34_1	622.60792	33.7740	nodiff									19321.5	39476.9	10604.8	19294.3	17594.5	14924.9	23134.4	17271.3	1.33947	0.534798	0.140564
M650T303_1	649.98901	303.0615	nodiff									6772.25	32578.6	22430.5	14940.1	11638.9	5552.19	20593.8	10710.4	1.92278	0.283953	0.208967
M338T277	338.07477	276.8120	nodiff									7617.61	7161.19	7665.66	73966.1	46112.9	60817.7	7481.49	60298.9	0.124073	0.00278649	0.969435
M604T84	603.53025	84.4710	nodiff									75481.1	75174.6	91247.5	107946	122187	119340	80634.4	116491	0.692194	0.00640603	0.982968
M214T366	214.05779	365.5370	diff									177709	145077	131002	6394.26	7214.37	3883.59	151263	5830.74	25.9423	0.000467601	1.35622
M511T34_2	511.22576	34.4510	nodiff									3604.11	5815.06	29274.5	1974.11	6856.31	1861.22	12897.9	3563.88	3.61906	0.327586	0.216354
M248T358	248.06479	357.6125	nodiff									30979.6	51888.7	47963.4	6701.64	5377.87	5563.16	43610.6	5880.89	7.41564	0.00421152	0.665666
M426T38	426.35377	38.1485	nodiff									15478	21888.3	17600.5	39380.1	23237.1	7108.11	18322.2	23241.8	0.788332	0.632062	0.328929
M312T33_2	312.32409	33.3790	nodiff									24678.9	31438.8	22882.2	16673.3	16163.8	13742.4	26333.3	15526.5	1.69602	0.0172581	0.240671
M584T475	584.12909	475.2210	nodiff									54279.5	47931.3	56213.1	37909.8	15360.4	14537	52808	22602.4	2.33638	0.0199535	0.536331
M708T34_1	708.27219	33.7720	nodiff									871.092	23016.2	6822.21	7144.71	16567	6184.26	10236.5	9965.33	1.02721	0.972521	0.258059
M819T77	818.63877	77.0735	nodiff									50131.2	32422	99070.4	29576.4	43357.2	34419.5	60541.2	35784.3	1.69184	0.290361	0.209962
M849T65	848.64392	65.3400	diff									24645.6	17341.4	27146	144348	119628	109261	23044.3	124412	0.185225	0.000721792	1.37088
M415T31	415.17173	30.9130	nodiff									8672.99	12301.9	13104.2	1680.8	3007.82	1437.36	11359.7	2041.99	5.56305	0.00299907	0.325091
M258T481	258.10879	480.7845	nodiff									68714.5	122408	662147	2546.8	2190.1	7503.6	284423	4080.17	69.7087	0.213139	1.47274
M137T320	137.06967	320.1270	nodiff									33888.2	53225.6	54311.9	25197	23544.9	26758	47141.9	25166.6	1.87319	0.0304872	0.365341
M780T303_1	779.91472	303.1190	nodiff									21522.8	50795.3	47492.4	34580	35956.4	17311.9	39936.8	29282.8	1.36383	0.388787	0.124592
M698T303_1	697.91204	303.0970	nodiff									34664.7	69505.5	60266.7	50220.5	49302	26950.1	54812.3	42157.5	1.30018	0.382232	0.130662
M744T303_1	743.97146	303.0490	nodiff									11512.4	41728.4	34634.6	19814.4	22348.2	8311.05	29291.8	16824.6	1.74102	0.284348	0.223211
M269T33_1	269.22500	32.7120	nodiff									9805.25	25189.3	8557.37	5131.13	4361.41	2720.32	14517.3	4070.95	3.56607	0.124916	0.296494
M805T146	804.56995	145.9790	nodiff									132809	100402	90019.5	28642	25639.3	23856.9	107743	26046.1	4.13665	0.00323861	0.95135
M282T357	282.09556	356.6755	nodiff									54346.9	56583.1	53813.2	7749.15	5512.6	5186.08	54914.4	6149.28	8.93022	1.97992e-06	0.777754
M133T34	133.10030	33.7705	nodiff									17518.2	30707.5	19254.1	29395.1	22546.5	18530.7	22493.3	23490.8	0.957536	0.857579	0.299814
M331T271	330.81717	270.6425	nodiff									94663.8	102482	95690.6	39838.7	31145.4	39356.3	97612.1	36780.1	2.65394	8.34399e-05	0.780472
M774T125	773.64682	124.8535	nodiff									15759.9	25034.4	18751.4	10185	19830.4	25359	19848.6	18458.1	1.07533	0.802692	0.29821
M625T33_2	624.55261	33.0615	nodiff									40617	35443.1	39301.1	43977.4	22581.7	24150.4	38453.7	30236.5	1.27177	0.309044	0.275594
M242T35	242.21020	34.9720	nodiff									30618.3	21246.6	9911.59	23062.4	4647.14	10434.1	20592.2	12714.5	1.61958	0.385155	0.258546
M583T34_1	582.54170	34.3600	nodiff									8709.88	21537.7	9529.54	4447.07	8389.58	2345.65	13259	5060.77	2.61997	0.143155	0.252012
M706T78	705.55571	78.2460	nodiff									20219.5	34458.8	29601.6	68520.5	37475	38810.4	28093.3	48268.6	0.58202	0.1395	0.649919
M491T34_1	491.12906	34.3320	nodiff									2745.5	8561.4	22572.1	2631.58	6373.89	2487.85	11293	3831.1	2.94772	0.282913	0.198208
M675T32_2	675.41831	32.4565	nodiff									21339.6	5646.26	18590.9	7435.45	5007.06	8035.99	15192.3	6826.17	2.22559	0.164692	0.252167
M815T147	814.55345	146.6800	nodiff									84732.6	71830.4	57613.3	118818	69574.9	41262	71392.1	76551.6	0.932601	0.840129	0.601083
M136T489	136.06102	488.8200	nodiff									239154	633390	482670	163303	196381	317051	451738	225579	2.00257	0.142218	1.35541
M319T34_2	319.29810	34.3985	nodiff									33118.3	25836.7	11346	39259.9	16033.7	23532.2	23433.6	26275.3	0.891852	0.776786	0.356321
M343T35	343.33011	35.3360	nodiff									41514.6	38773.5	36340.8	19275.3	5509.72	2626.04	38876.3	9137.01	4.25481	0.00512749	0.58505
M438T269	438.03009	268.9280	nodiff									39229.1	37353.6	42261.4	688.85	2375.48	2530.69	39614.7	1865.01	21.241	1.67208e-05	0.690352
M526T271_2	525.84493	270.6425	nodiff									95971.1	87732.2	62459.2	6927.74	2320.45	5032.52	82054.2	4760.24	17.2374	0.0016083	0.977329
M299T340	299.05617	340.3240	nodiff									64785.1	46768.4	42160.7	19034.1	14859	15235.6	51238	16376.2	3.12881	0.00771343	0.597893
M527T303_1	526.98550	303.1190	nodiff									11354.6	37645.1	32005.4	21185.6	20840.5	10256.3	27001.7	17427.5	1.54938	0.335789	0.16368
M879T148_1	878.57009	148.4185	nodiff									84264.5	69539	64530.1	63103.2	48695.9	49079.3	72777.9	53626.1	1.35713	0.0650288	0.259775
M136T460	136.06099	459.5370	nodiff									153037	222679	219172	381620	273934	237024	198296	297526	0.666483	0.112493	1.55883
M99T415	98.98335	415.1050	nodiff									107886	93217.9	87318.9	29192.9	32752.1	33493.6	96140.8	31812.9	3.02207	0.000504711	0.811958
M531T33_2	531.43703	33.1030	nodiff									5562.18	9008.33	5824.04	1246.99	2633.53	21372.7	6798.19	8417.73	0.807604	0.817794	0.204615
M414T35	413.91724	35.0340	nodiff									8557.11	13082.2	6308.08	11326.7	14921.3	27192.8	9315.79	17813.6	0.522959	0.177537	0.408073
M673T192	672.82581	191.8145	nodiff									104.873	332.018	184.581	57031.1	58817.4	52223.3	207.157	56023.9	0.00369765	9.23644e-06	0.992202
M618T34	617.59713	33.7760	nodiff									17307.6	25350.1	14294.6	11608.8	7134.61	13538.3	18984.1	10760.6	1.76423	0.0968114	0.177146
M692T33_1	691.60110	33.0430	nodiff									42486.1	44055.6	52140.4	24661.8	15584	17440.9	46227.3	19228.9	2.40405	0.00269405	0.494539
M315T274	314.78593	273.7585	nodiff									64716.5	59100.1	46139.3	38298.2	23753.7	47084.9	56652	36378.9	1.55727	0.0813813	0.169143
M133T35	133.06408	35.0100	nodiff									3409.94	4055.51	1394.44	4119.49	3567.08	6957.57	2953.3	4881.38	0.605013	0.218212	0.194141
M380T411	380.12185	411.1850	nodiff									24112.6	30151.2	26725.9	66296.1	37809.5	61369.9	26996.6	55158.5	0.489436	0.0347739	0.750092
M245T424	245.06125	423.7690	nodiff									39948.9	51110	59401	11804.2	11872	6973.61	50153.3	10216.6	4.90901	0.0024297	0.666645
M850T303_2	849.93595	303.0970	nodiff									11268.2	39690.4	32260.3	20793.4	23849.6	8310.44	27739.7	17651.2	1.57155	0.359153	0.177309
M220T340	220.10475	340.1585	nodiff									66708.5	55254.9	52239.1	34983.2	30589	28993.4	58067.5	31521.9	1.84213	0.00505735	0.43064
M459T304	458.94224	303.6580	nodiff									68972.5	89735.2	97381.2	78345.5	84335.6	63732.6	85363	75471.2	1.13107	0.397983	0.378004
M449T34	449.34532	33.7630	nodiff									40948.2	10048.5	53474.6	12453.8	9362.34	15292.5	34823.7	12369.5	2.81528	0.159634	0.406185
M438T35_2	438.37614	35.0280	nodiff									3868.42	15769.8	4089.84	8363	7102.81	8657.06	7909.34	8040.96	0.983632	0.975076	0.189853
M399T551	399.14246	551.3410	nodiff									117372	93873	78133.6	62404.6	31276	85835.8	96459.6	59838.8	1.61199	0.133377	0.250638
M535T34_1	534.52099	33.7415	nodiff									17245.6	26698.9	15821.4	17741.6	10921.2	15155.9	19922	14606.2	1.36394	0.249598	0.0443072
M258T473	258.06001	472.7560	nodiff									55405.6	44676.3	38760.3	877.193	1163.73	2295.27	46280.7	1445.4	32.0194	0.000786139	0.751278
M358T38_2	358.36588	38.2820	nodiff									7362.62	9541.97	8252.03	19316.2	29289.2	25736.1	8385.54	24780.5	0.338392	0.00536191	0.568278
M888T123	887.55937	123.0370	nodiff									51889.4	70556	53807.2	29245.2	28257.6	24382.8	58750.8	27295.2	2.15242	0.0067581	0.517489
M760T32	760.21566	32.4310	nodiff									20252.4	27627.5	30650	48722.1	43311.2	25032.4	26176.6	39021.9	0.670819	0.17511	0.535457
M494T147	494.32102	146.5170	nodiff									83414.7	53411.2	52921.4	54128	36480.2	25885.9	63249.1	38831.3	1.62882	0.134002	0.431563
M126T142	126.02088	142.2180	nodiff									45935.5	53235.6	40309	8720.22	8204.13	7975.76	46493.4	8300.04	5.60159	0.000522682	0.671962
M207T228	207.20597	228.2500	nodiff									21904.5	14702	20665.2	4418.7	3918.7	5154.17	19090.6	4497.19	4.24501	0.00292301	0.400596
M799T92	798.55769	92.4080	nodiff									187517	249600	112517	125598	111840	82981.2	183212	106807	1.71536	0.139946	0.472779
M877T147	876.55492	146.5145	nodiff									74483	60932	65244.5	55341.8	33703.2	32981.2	66886.5	40675.4	1.6444	0.0349352	0.427569
M523T255	523.04342	254.7550	nodiff									81055.2	53740.5	79183.5	31565.3	24613.8	22027.6	71326.4	26068.9	2.73607	0.00811212	0.668663
M541T303	540.94455	303.2475	nodiff									58723.9	78535.9	82960.4	69153.8	72895.6	50748	73406.7	64265.8	1.14224	0.417393	0.315513
M842T70	841.64376	69.5090	nodiff									135670	190079	127986	161272	118095	94179.6	151245	124516	1.21467	0.389229	0.290988
M418T53	418.38545	53.2135	nodiff									11759.2	16233.4	12186.2	17196	17905	13068.9	13392.9	16056.6	0.834105	0.268565	0.317501
M625T33_1	624.50826	33.3670	nodiff									17442.7	46066.2	18411.3	22183.5	11453.3	12544.1	27306.7	15393.6	1.7739	0.298722	0.188942
M576T150	575.50022	150.4220	diff									20249.6	18108.5	18663.4	71987	76016.6	67282.8	19007.2	71762.1	0.264864	3.50465e-05	1.00717
M550T426	550.12417	426.4575	nodiff									98436.4	99313.3	105995	66174.1	26650.7	30108.4	101248	40977.7	2.47081	0.00940377	0.756907
M673T32_2	672.55818	32.4930	nodiff									36612.1	32595.9	34260.6	41519	18619	20423.9	34489.5	26854	1.28434	0.362922	0.274263
M657T303_1	656.91083	303.0970	nodiff									35891.7	66713.1	63642.8	49654.7	54819.7	30514	55415.9	44996.2	1.23157	0.443867	0.190487
M113T370	113.07016	369.7460	diff									131530	131455	41530.8	3403.24	2403.62	1850.6	101506	2552.48	39.7674	0.029949	1.04102
M851T65	850.66171	64.5870	diff									11515.5	14216.2	9178.75	183302	141703	147654	11636.8	157553	0.0738596	0.000366388	1.61582
M578T87	577.51467	86.9630	diff									42313.3	28323	32268.8	105438	133641	129226	34301.7	122768	0.279402	0.000801166	1.29837
M440T303_1	439.92280	303.2475	nodiff									51011.2	72981.9	74242.8	60725.2	63069	50576.7	66078.7	58123.7	1.13686	0.400344	0.34602
M1007T32	1006.65578	32.4240	nodiff									17296.2	23853.5	11763.2	31942.3	43666.3	41837.6	17637.6	39148.8	0.450529	0.0130312	0.676716
M603T304	602.91842	303.6395	nodiff									68296.3	92522.7	88347.3	81065.6	86324.6	63687.6	83055.5	77025.9	1.07828	0.583873	0.462811
M691T303_2	690.99034	303.0380	nodiff									5125	25972.4	20201	10824.8	9690.53	3613.2	17099.5	8042.85	2.12605	0.242256	0.218653
M148T255	148.00280	254.7550	nodiff									99882.6	61364.4	94059.4	43947.4	36656	33895.4	85102.1	38166.3	2.22977	0.0191294	0.631263
M586T32_1	586.35199	32.4930	nodiff									2679.93	5028.53	2347.28	5689.27	5540.86	9403.56	3351.91	6877.9	0.487345	0.0810788	0.265494
M622T33_1	621.54025	32.8730	nodiff									44167.1	41795.3	45424.5	33230.5	19538.2	23801.3	43795.6	25523.3	1.71591	0.0119838	0.336149
M569T34	568.56175	33.8130	nodiff									17905.5	29527.2	21763.4	18021.8	23654.5	26299	23065.4	22658.4	1.01796	0.927469	0.335336
M916T34	915.77701	33.7705	nodiff									11504.6	14673.8	10175.6	18942	9948.67	12410.5	12118	13767	0.880219	0.611411	0.259093
M569T33_2	569.32585	33.0340	nodiff									6552.85	5055.2	3854.93	8100.26	8321.21	16775.6	5154.33	11065.7	0.465794	0.116538	0.3193
M811T35	810.67459	34.8640	nodiff									4406.85	22944.1	4728.37	14197.7	10506.8	9761.69	10693.1	11488.7	0.930746	0.905264	0.207089
M355T398	355.09062	397.6180	nodiff									82865.8	105859	98433.7	114167	96267.1	97831.9	95719.4	102755	0.931526	0.471992	0.740282
M598T34_2	598.48906	33.5895	nodiff									17573.8	33474	7744.34	5527.92	3743.69	4108.4	19597.4	4460	4.39403	0.114268	0.356248
M282T311	282.00309	311.1165	nodiff									34033.3	44096.9	44080.5	1224.64	920.853	514.282	40736.9	886.591	45.9478	0.000288748	0.711592
M643T34_1	642.58492	33.7665	nodiff									12036	15060.1	24660.1	18927.4	13858.8	17970.5	17252.1	16918.9	1.01969	0.939299	0.19078
M716T32_1	716.39625	32.4930	nodiff									9707.02	11008.2	6074.85	9264.93	12057.4	35500	8930.01	18940.8	0.471471	0.301652	0.395192
M519T32_1	519.36442	32.4830	nodiff									6383.64	11620.5	6617.26	10004.6	10012.8	19906.3	8207.14	13307.9	0.616713	0.241702	0.327688
M876T255	876.10532	254.7750	nodiff									60139.9	53356.6	50768.4	7872.89	4441.99	3591.95	54755	5302.28	10.3267	8.86059e-05	0.78632
M683T33	682.59510	33.1230	nodiff									27189.7	36720.3	25797.1	5740.07	6538.11	4385.34	29902.4	5554.5	5.38344	0.00221903	0.532065
M466T138	466.32599	137.9030	nodiff									76202.7	77343.1	59883.2	80427.4	68073.2	60086.7	71143	69529.1	1.02321	0.853106	0.527641
M473T303_2	472.99395	303.1585	nodiff									33207.3	54189.5	50794.8	41017.6	41800.3	29850.2	46063.9	37556	1.22654	0.323479	0.192695
M404T355	404.12881	354.6985	nodiff									35365.4	42658.3	39529.8	3771.37	2619.53	2230.37	39184.5	2873.76	13.6353	7.37193e-05	0.675062
M405T468	405.00739	467.7705	nodiff									95733.1	83561.4	42034.6	52257.3	36984	55114.2	73776.4	48118.5	1.53322	0.210081	0.172981
M137T447	137.04497	446.8855	diff									92326.2	128282	94145.3	6752	4100.56	7717.77	104918	6190.11	16.9493	0.00109583	1.11075
M120T333	120.01065	332.6200	nodiff									75520.6	62282.2	58249.2	59641.6	39427.6	38168.4	65350.7	45745.9	1.42856	0.0872084	0.326942
M682T34	681.58869	33.7210	nodiff									23755	33036.2	24513.1	7531.7	4546.33	4984.12	27101.4	5687.38	4.76518	0.00235314	0.49464
M723T103	722.52785	103.2500	diff									32111.7	44637.1	23655.3	127543	76507.7	75264.9	33468	93105.2	0.359465	0.0309538	1.06712
M290T216	290.19498	215.6510	nodiff									56358.7	54512	39276.7	3144.02	1460.05	1249.95	50049.1	1951.34	25.6486	0.000907014	0.776872
M436T57	436.22399	57.3555	nodiff									780.896	1082.65	397.295	36339.4	22699.8	19239.7	753.613	26093	0.0288818	0.00833288	0.658547
M132T313_1	131.67100	312.7585	nodiff									72615.1	73528.6	75775.2	11234.9	8507.56	9472.08	73972.9	9738.18	7.59618	8.1131e-07	0.887089
M350T429	350.15386	429.0010	nodiff									40548.4	32459.5	34616.4	1718.97	935.393	1069.14	35874.7	1241.17	28.904	0.000140852	0.665236
M429T36	429.18819	35.6480	nodiff									911.809	659.573	14616.9	1405.05	1384.45	2272.53	5396.11	1687.34	3.19799	0.467123	0.117648
M418T34	418.35912	34.3930	nodiff									25903.6	33914.7	41910.9	3324.83	2109.79	2747.23	33909.7	2727.29	12.4335	0.00254115	0.610326
M321T33	321.20430	33.0820	nodiff									12287.6	16753.9	13182.5	3575.29	2758.22	2539.33	14074.7	2957.61	4.75879	0.0013627	0.358041
M650T34_1	649.51463	33.7885	nodiff									17075.1	33107.5	14206.4	52018.9	31721.3	32864.8	21463	38868.4	0.552197	0.119937	0.600715
M298T356	298.06395	356.4935	nodiff									41151.9	54295.5	41953.6	6877.39	3867.1	3813.99	45800.3	4852.83	9.43786	0.000724314	0.708811
M766T80_1	765.60024	79.5360	nodiff									97493.5	48865.3	70759.1	59095.6	24872.7	66067	72372.6	50011.7	1.44711	0.303764	0.305228
M475T28	475.29448	28.3570	nodiff									9296.84	14452.8	8293.87	23350.5	36494.6	38767	10681.2	32870.7	0.324945	0.0127261	0.659433
M732T303_2	731.99306	303.0815	nodiff									3955.48	20073.4	13921.6	8160.35	6698.92	2489.99	12650.2	5783.09	2.18744	0.24112	0.192699
M272T34	272.22133	33.7425	nodiff									20305.3	14309.2	7729.82	19054.9	3619.04	11704.1	14114.8	11459.4	1.23172	0.668198	0.195452
M820T271_3	819.77445	270.5915	nodiff									70546.9	61951	42550.6	2310.44	1932.97	2455.96	58349.5	2233.12	26.1291	0.00247548	0.831671
M1049T33	1048.76948	33.1030	nodiff									8949.05	14451.4	5120.2	27230.7	9780.14	20801.6	9506.89	19270.8	0.493332	0.165885	0.413987
M862T39	861.61302	38.8340	nodiff									19469.1	26569.9	26680.6	69969.5	54088.7	56427.1	24239.9	60161.8	0.402911	0.00282932	0.857511
M675T83	674.50750	83.1945	nodiff									55560.8	43318.1	47540.9	60574	125528	82860.3	48806.6	89654.2	0.544387	0.102896	0.901014
M532T34	532.46593	33.7210	nodiff									26832.8	11060.2	33317	4084.31	3257.44	2243.62	23736.7	3195.12	7.42904	0.0362861	0.472468
M520T28	520.35267	28.2530	nodiff									4803.65	17593.4	5159.47	23908.8	28192.5	32621.1	9185.52	28240.8	0.325257	0.0177079	0.61718
M787T33	786.66822	33.0970	nodiff									12438.8	6852.3	5394.91	4498.22	2666.66	2270.6	8228.67	3145.16	2.61629	0.0870987	0.215846
M348T35_2	348.28761	35.0070	nodiff									36354.4	25356.8	16914.4	20032.8	13945.1	8998.32	26208.6	14325.4	1.82952	0.140127	0.279546
M927T34_3	927.32037	33.6240	nodiff									957.11	16933.6	14682.1	2613.53	11941.4	4228.61	10857.6	6261.19	1.73411	0.469778	0.224441
M226T99	226.17898	98.9835	nodiff									62313.8	61906.3	21466.7	44241.3	24096.5	37673.1	48562.3	35337	1.37426	0.421748	0.098457
M401T304	400.90113	304.4055	nodiff									89524.5	86366.1	97338.6	93194.9	101409	91685.5	91076.4	95429.8	0.954381	0.382892	0.672618
M668T33_1	667.59930	33.1310	nodiff									41475.5	47723.3	37481.1	31753.9	21523.6	20202.4	42226.6	24493.3	1.72401	0.0197228	0.315483
M738T40	737.57321	39.6140	nodiff									57723	45067.4	25417.7	85903.3	63549.9	57723.9	42736	69059	0.618834	0.107527	0.7911
M174T185	174.03757	185.0970	nodiff									81632	75461.5	66780	1178.17	1023.8	985.533	74624.5	1062.5	70.2347	6.90001e-05	0.97255
M425T307	424.86208	306.9885	nodiff									84137.5	70614	53911.3	67497.5	100979	99375.4	69554.3	89283.9	0.779023	0.230854	0.761896
M962T34	962.30095	33.7095	nodiff									9735.16	15143.1	4209.16	3351.76	15693.9	4237.2	9695.81	7760.97	1.2493	0.722433	0.150634
M801T92	800.57519	91.8175	nodiff									71388.2	99871.6	71946.4	121217	103738	112615	81068.7	112523	0.720462	0.04207	0.960897
M94T256	94.06442	256.2340	diff									169861	178563	191363	1881.08	1896.29	2403.58	179929	2060.32	87.3307	9.05334e-06	1.51241
M476T223	476.19912	223.0560	nodiff									2699.42	4206.1	1710.11	966.258	33067.3	1082.56	2871.88	11705.4	0.245347	0.455665	0.31155
M239T58	239.14793	57.9600	nodiff									14181.4	27398.9	11652.5	12078.7	22176.5	22628.3	17744.2	18961.1	0.935822	0.848546	0.348705
M729T303	728.91110	303.2475	nodiff									52414.8	73834.1	80459.3	63599.5	66609.1	49908.3	68902.7	60039	1.14763	0.42127	0.308851
M411T32	411.17686	32.4890	nodiff									2573.94	2185.26	2969.75	3064.11	3161.58	3880.15	2576.32	3368.61	0.7648	0.0819052	0.150456
M256T83	256.29862	82.6620	nodiff									1680.66	22896.5	1436.38	37401.3	40283.5	51719.9	8671.18	43134.9	0.201025	0.0145213	0.802452
M955T413	955.14761	412.6525	nodiff									58525.1	54270.2	44637.9	6833.18	3864.61	4463.78	52477.7	5053.86	10.3837	0.000352745	0.766245
M455T164	455.18538	164.2045	nodiff									369.467	344.037	312.464	75921.9	37775	28338.7	341.989	47345.2	0.00722332	0.0319328	0.875141
M124T217	124.02358	217.0920	nodiff									104043	110682	94363.2	113326	98542.7	114201	103029	108690	0.947918	0.460861	0.739813
M136T47	136.06086	47.0745	nodiff									12786.6	97496.4	11701.3	122924	104670	112327	40661.4	113307	0.358861	0.0658454	1.18724
M325T33_2	325.27270	33.1340	nodiff									6368.5	30545.3	7565.89	23672.4	16976	20585.8	14826.6	20411.4	0.726387	0.528502	0.367237
M377T304	376.93958	303.6930	nodiff									75888.9	91108.8	99952.7	89217.8	89374.5	70747.2	88983.5	83113.2	1.07063	0.564582	0.480482
M597T33_4	597.48407	33.1110	nodiff									14960.9	31445.3	16071.8	14037.2	10837.4	6645.46	20826	10506.7	1.98217	0.146279	0.224946
M147T34_2	147.11616	34.0170	nodiff									26634.5	10401.7	11139.4	20376.1	6955.75	11257.3	16058.5	12863	1.24842	0.65395	0.268661
M1155T32_1	1154.74196	31.8125	nodiff									4742.37	14502.5	13367.6	13452.4	31023.6	20578.9	10870.8	21684.9	0.501307	0.143843	0.478786
M787T146_1	786.59561	145.8770	nodiff									90037.9	78660.9	65966.8	63942.2	54453.5	52949.2	78221.8	57115	1.36955	0.0529356	0.182186
M751T255	751.09081	254.7600	nodiff									48800.2	41564.6	41205.5	9025.38	5152.23	5152.3	43856.8	6443.3	6.80657	0.000178994	0.676026
M646T34_1	645.59503	34.0030	nodiff									7613.03	16873.2	8893.17	12210.2	4758.88	6620.83	11126.5	7863.32	1.41499	0.423166	0.0209122
M632T32_1	631.51164	32.4400	nodiff									26545.2	21676.9	25844.1	30233.4	13993.1	14183.1	24688.7	19469.9	1.26805	0.403543	0.248933
M653T49	652.53422	49.2540	diff									5891.58	16120.9	6580.71	110605	69643.8	66090.8	9531.07	82113.3	0.116072	0.00775429	1.13019
M284T220	284.09758	220.3310	diff									126126	81196.9	111965	1964.79	1222.73	832.48	106429	1340	79.4247	0.00137439	1.15702
M681T32_1	681.35873	32.2450	nodiff									1849.07	1006.71	1334.27	1805.74	2401.93	3950.27	1396.68	2719.31	0.513616	0.125488	0.154147
M963T33	962.77471	33.0965	nodiff									7973.67	9331.25	8282.54	23961.4	11365.3	11409.5	8529.15	15578.7	0.547487	0.169461	0.378542
M940T34	939.77727	33.7100	nodiff									9609.06	10925.9	10817.7	16083.5	14645.2	13576.6	10450.9	14768.4	0.707651	0.00679289	0.351643
M715T86	714.50351	85.8540	nodiff									93724.4	75820.1	56829.1	50597.9	48069.9	41453.3	75457.8	46707.1	1.61556	0.0591247	0.311555
M640T33_3	640.49709	33.0780	nodiff									28548.6	20982.5	33346.7	12329.2	5336.78	6179.68	27625.9	7948.56	3.47559	0.00956956	0.458705
M431T364_1	431.11686	363.6620	nodiff									41640.3	39742	32432.4	493.319	433.78	460.933	37938.2	462.677	81.9971	0.000181991	0.693029
M252T107	252.10799	106.6580	diff									98287.2	93076.6	72615.4	4894.7	2634.06	3212.03	87993.1	3580.26	24.5773	0.000426917	1.03235
M357T54	357.06249	54.2500	nodiff									577.498	2807.11	1538.94	8084.5	5522.06	3005.89	1641.18	5537.48	0.296377	0.0718103	0.255385
M86T323	86.05933	323.4885	diff									142058	104979	96207.1	16501.2	10160.5	9981.02	114415	12214.2	9.36732	0.00198253	1.1169
M135T34	135.11594	34.0170	nodiff									19609.9	22740.6	20813.1	22559.1	10013	14363.5	21054.5	15645.2	1.34575	0.226604	0.124503
M864T39	863.62911	39.3085	nodiff									27032.6	33725	28690.8	78825.2	65940	64797.4	29816.2	69854.2	0.426834	0.0012475	0.917067
M86T340	86.05967	339.8210	diff									121058	100670	94950.2	15797.9	14718.1	14787.6	105559	15101.2	6.99014	0.000337054	1.04484
M502T34_2	502.49494	34.1250	nodiff									8738.8	18366.4	10106.3	34281.4	25625	33822.9	12403.8	31243.1	0.397011	0.010217	0.61446
M292T36_2	292.22573	35.6885	nodiff									7040.08	22359.6	5503.82	10115.4	13312.9	18020.8	11634.5	13816.4	0.84208	0.728101	0.315098
M508T129	508.37213	128.6870	nodiff									36037.4	62778.1	43651.5	80172	55938	49373.3	47489	61827.8	0.768085	0.308066	0.635925
M501T35_1	501.28220	35.1630	nodiff									13163.8	23138.3	21174.5	17219.7	17731.9	17390.1	19158.9	17447.2	1.0981	0.605113	0.23774
M851T40	850.65980	40.0220	nodiff									17832.3	14500.2	8847.64	62198.5	45535.7	34399.7	13726.7	47378	0.289727	0.0166434	0.794563
M596T33_1	595.52510	33.0745	nodiff									35938.7	36595.4	35949.1	30734.9	24856.8	23836.3	36161.1	26476	1.36581	0.0109692	0.117971
M400T34_1	400.09099	34.2535	nodiff									4368.34	7535.49	7316.21	3001.5	1864.47	1444.97	6406.68	2103.65	3.04551	0.0185371	0.199124
M273T35_1	273.08937	34.9220	nodiff									6305.07	20118.9	5227.3	11976.2	5245.77	5828.52	10550.4	7683.48	1.37313	0.6144	0.0457591
M286T468	286.08552	467.5305	nodiff									83997.7	85945.3	121667	263025	209562	80276.3	97203.3	184288	0.527454	0.192426	1.24145
M891T34_2	890.77344	34.3070	nodiff									16264	18749.3	13140.9	27301	15812.1	18116.3	16051.4	20409.8	0.786455	0.322652	0.365515
M849T41	848.64890	40.7345	nodiff									7100.28	14291.6	18744.1	48697	40256.5	48180.6	13378.6	45711.4	0.292677	0.00175718	0.786829
M828T122	827.69334	121.5755	diff									1896.48	5197.25	2494.33	65422.7	111467	95153.6	3196.02	90681.2	0.0352446	0.00293624	1.23807
M917T34	916.78819	34.3600	nodiff									13882.6	16334.2	8909.05	17988.7	11539.5	11136.7	13042	13555	0.962153	0.877148	0.228709
M520T32_2	520.43009	31.8130	nodiff									4756.76	4271.12	2465.09	44926.1	43068.1	46520.4	3830.99	44838.2	0.0854404	4.62812e-06	0.860008
M399T576	399.14218	576.2190	nodiff									218647	263940	218602	183047	136218	164518	233730	161261	1.44938	0.0235128	0.282966
M866T34_1	865.57223	33.6240	nodiff									14899	20104.9	15388.7	22087.6	19089.8	17540.8	16797.5	19572.7	0.858212	0.262503	0.351742
M564T114	564.36227	114.4770	diff									6327.98	7870.93	3922.85	90017.7	69431.4	75667.7	6040.58	78372.2	0.0770756	0.000309009	1.1381
M363T425	363.07918	425.0415	nodiff									54625.4	66327.9	57888.8	43653.9	33726.9	38688.3	59614	38689.7	1.54082	0.00976111	0.259649
M350T35_3	350.30355	34.6750	nodiff									48364.5	34611	25009.3	30125.1	8007.69	15160.7	35995	17764.5	2.02623	0.124516	0.393236
M364T417	364.06324	416.5390	nodiff									58431.2	64378.3	45638.1	35904.8	32744.5	39505.5	56149.2	36051.6	1.55747	0.0265972	0.228717
M334T34_2	334.27673	33.6980	nodiff									59627.7	5136.22	3553.88	1785.34	15064	1790.74	22772.6	6213.37	3.6651	0.431687	0.33138
M717T33_1	716.61237	32.9280	nodiff									42189.2	38595.8	30258.3	21774.6	16644.4	17624	37014.4	18681	1.9814	0.00903707	0.371674
M756T78	756.19204	78.3775	nodiff									104606	81706.5	64480.7	50456	36766	37387.5	83597.8	41536.5	2.01264	0.027822	0.560106
M588T33_1	587.53795	33.0780	nodiff									19542.1	38840.2	36413.2	21199.9	31840.5	25181.1	31598.5	26073.8	1.21189	0.463124	0.285658
M194T268	193.99650	267.6300	nodiff									1522.68	2073.92	2135.61	4853.78	3036.92	3012.12	1910.74	3634.28	0.525754	0.0545262	0.191117
M784T123_1	783.63184	123.4965	nodiff									25005.3	37227.3	24331.4	36477	20396.5	20659.9	28854.6	25844.4	1.11647	0.679573	0.20025
M604T34	603.58517	33.7620	nodiff									6344.17	19312.1	6699.25	12132.5	9847.36	11913	10785.2	11297.6	0.954643	0.911426	0.223546
M977T32_2	976.64516	31.8115	nodiff									3517.27	4501.61	3859.9	17523.6	9191.26	7615.98	3959.6	11443.6	0.34601	0.0724398	0.368199
M526T32_1	525.53907	32.4940	nodiff									28897.9	30490.6	18370.1	23167	20471.9	17405.1	25919.5	20348	1.27381	0.25064	0.0837231
M338T583	338.34024	583.4290	nodiff									53241.7	53757.8	55552.8	55969.1	61242.2	56272.8	54184.1	57828	0.936987	0.11981	0.546212
M104T278	104.10642	278.3040	nodiff									118666	53313	121521	21096.1	13117.2	12740.7	97833.3	15651.3	6.2508	0.021541	0.965214
M110T509	110.07052	508.8940	nodiff									306528	137487	110061	133974	124702	281708	184692	180128	1.02534	0.957109	0.501328
M124T204	124.02360	203.6830	nodiff									88160	179183	182882	134105	108671	111853	150075	118210	1.26957	0.375608	0.298046
M951T32_1	950.62985	32.4565	nodiff									12865.4	18358.2	8457.21	21206.6	32234.5	38742.6	13227	30727.9	0.430454	0.040574	0.597823
M843T41	842.65434	40.8330	nodiff									56123.8	57638	52486.2	61203.3	52389.3	55005.6	55416	56199.4	0.986061	0.80861	0.516672
M635T34_2	634.64329	33.6850	nodiff									21631.1	28301.8	13606.2	29066.6	38349.2	41343.9	21179.7	36253.2	0.584216	0.0554051	0.595872
M124T181	124.02370	180.9280	nodiff									208950	169528	183230	187185	240116	142076	187236	189792	0.98653	0.937428	0.762156
M617T34_1	616.59714	33.7720	nodiff									5968.75	10256.5	8665.13	12182.1	11897.1	11780.8	8296.78	11953.3	0.694098	0.043729	0.320942
M309T178	309.03982	177.5090	diff									71785.7	83662.7	93550.8	265672	261291	332539	82999.7	286501	0.289702	0.00104318	1.96939
M879T303_2	878.95795	303.0285	nodiff									5516.19	28411.3	21349.2	12069.6	12866.3	3512.79	18425.6	9482.92	1.94303	0.293507	0.204915
M901T145_1	900.55445	145.2450	nodiff									29444.7	23204.5	24383.8	54326.2	32342.5	30182.2	25677.7	38950.3	0.659242	0.170218	0.577753
M95T34	95.08479	34.0170	nodiff									19665.2	12384.7	8004.67	12109.5	10712.1	9083.64	13351.5	10635.1	1.25542	0.482323	0.120221
M739T32	738.59781	32.4890	nodiff									14844.3	19958.5	10587.1	23661.6	15969.4	17589.1	15130	19073.3	0.793253	0.332574	0.350467
M674T33_2	673.56809	33.0430	nodiff									26535.4	20244.4	27815.5	23613.9	12766.5	14979.7	24865.1	17120	1.4524	0.12859	0.216804
M586T33	585.52282	33.0430	nodiff									38063.8	41694.7	35559.9	44026.9	31209.5	31270.9	38439.5	35502.4	1.08273	0.559457	0.333648
M756T41	755.56942	41.4120	nodiff									36301.9	46896.6	47264.8	38278.4	47611.2	37728.6	43487.7	41206.1	1.05537	0.660417	0.375352
M337T34_1	337.19874	34.3160	nodiff									13105.7	14950.3	10040.2	27231.6	23200.9	15211.8	12698.7	21881.4	0.580342	0.0736044	0.448741
M961T33	960.75781	33.0650	nodiff									5537.08	7781.65	8902.19	26874.2	9014.9	9083.5	7406.98	14990.9	0.4941	0.276478	0.366476
M603T138	603.06324	138.4965	nodiff									71601.9	116534	88306.4	108815	102762	93106.3	92147.5	101561	0.907313	0.535056	0.760145
M862T303_1	861.91864	303.0815	nodiff									13367.2	39102.2	32831.5	21997.1	24864.6	10673.7	28433.6	19178.4	1.48258	0.355979	0.160093
M262T60	262.23618	60.3325	nodiff									34472.1	62384.6	26068.7	53894.1	52443.9	51578	40975.1	52638.7	0.778423	0.348659	0.613553
M724T127	723.53712	127.3295	nodiff									70129.3	34530.8	61391.5	12865.1	7182.51	7521.15	55350.5	9189.59	6.02318	0.0131855	0.734572
M184T468_1	183.50524	467.5600	diff									45694.6	60157.5	84100.2	121798	113848	114005	63317.4	116550	0.543263	0.00982123	1.0904
M661T303_2	660.96005	303.0970	nodiff									35287	58658.8	56441.9	43255.8	47797.1	32352.2	50129.2	41135	1.21865	0.361871	0.219323
M660T138	660.06023	138.2735	nodiff									81210.2	95903.5	95733.7	120175	121495	98828.9	90949.1	113500	0.801316	0.0627165	0.886983
M602T148	601.51525	148.4185	nodiff									66151.8	61986.4	56266.6	49123.1	40653.3	39787.1	61468.3	43187.8	1.42328	0.0114813	0.208381
M370T410	370.05050	410.4210	nodiff									53479.6	45382.7	41436.9	36055.4	24550.1	30361.7	46766.4	30322.4	1.54231	0.0276506	0.259205
M204T296	204.12213	296.2770	nodiff									66553.3	68236.1	51138.7	13192.3	10467.8	9971.69	61976	11210.6	5.52834	0.000782903	0.772148
M538T27	538.35058	26.9800	nodiff									289.521	562.022	816.974	8780.37	13166.7	15037.4	556.172	12328.2	0.045114	0.00319315	0.453679
M888T33_2	887.74626	33.4770	nodiff									9931.54	12171.8	11978	8334.7	6567.42	6860.31	11360.4	7254.14	1.56606	0.0103765	0.117431
M382T69	382.43766	68.9340	nodiff									18345	16762.5	26317.7	807.328	906.94	727.472	20475.1	813.913	25.1563	0.00265738	0.488426
M829T69_1	828.54783	69.4825	nodiff									69821.6	72781.4	63692.8	61550.9	42460.7	53587.5	68765.3	52533	1.30899	0.057591	0.135701
M821T303_2	820.91597	303.0380	nodiff									16778.8	47572.1	39325.6	28986.4	30428.7	14285.4	34558.8	24566.8	1.40673	0.397208	0.152598
M84T261	84.04378	261.4910	nodiff									28135.3	30960.6	22843.4	73318.4	48152.4	41145.8	27313.1	54205.5	0.50388	0.055523	0.752022
M598T33	597.52905	33.0800	nodiff									17101	15598.5	17703.3	9145.94	9804.63	5281.5	16800.9	8077.35	2.08	0.00482712	0.253637
M104T228_1	103.78897	228.4385	nodiff									45086.8	46599.2	50332.6	8856.52	15012.1	7632.3	47339.5	10500.3	4.50839	0.000183417	0.644369
M696T32	695.55609	32.4950	nodiff									23228.4	16825.9	25096.3	16301.9	9453.66	10869.7	21716.9	12208.4	1.77884	0.0433845	0.257112
M518T146	518.31972	146.2465	nodiff									56151.7	41937.5	31826.6	8178.16	8386.82	7207.07	43305.3	7924.02	5.46507	0.00744702	0.627961
M119T132	119.03446	131.7120	diff									104907	84843.3	66347.4	324.508	35.5967	37.4826	85365.8	132.529	644.128	0.00156511	1.03843
M919T34_2	918.74501	34.0720	nodiff									10602.6	5257.76	7858.23	32592.7	19135.5	17304.4	7906.18	23010.9	0.343585	0.040556	0.539616
M915T303_1	914.89906	303.1190	nodiff									25200.9	51676.2	46123.7	35762.4	39218.5	18726.9	41000.2	31235.9	1.3126	0.394782	0.127861
M170T406	170.09128	406.3720	diff									225476	160442	92094.2	7352.95	19398.3	26702.7	159337	17818	8.94251	0.0220375	1.23072
M476T33_1	476.37128	33.2480	nodiff									7240.89	10455.4	7151.03	3080.21	2350.83	2603.09	8282.44	2678.04	3.09272	0.00718168	0.239179
M709T33_1	708.60724	33.1230	nodiff									14854	15331.6	11299.2	4344.86	3610.41	3039.19	13828.3	3664.82	3.77325	0.00156184	0.334488
M595T33_5	595.46679	33.4005	nodiff									34742.1	8238.89	5235.08	29402.9	1066.13	3388.22	16072	11285.8	1.4241	0.732448	0.391446
[truncated: 6,856 more rows]

## Sheet: Up-regulated in HL60R
ID	m/z	rt(s)	diff	Name	adduct	score	HMDB	KEGG	SuperClass	Class	SubClass	HL60/R-1	HL60/R-2	HL60/R-3	HL60-1	HL60-2	HL60-3	Average(HL60/R)	Average(HL60)	Fold change	p-value	VIP
M137T255	137.07062	255.2670	diff	Siduron	[M+H-C7H12]+	0.900624115351437		C18435	Benzenoids	Benzene and substituted derivatives	N-phenylureas	1.86143e+07	1.98909e+07	2.09221e+07	14781	17377.5	20827.9	1.98091e+07	17662.1	1121.56	7.70293e-06	15.9901
M268T131	268.10351	130.9625	diff	Adenosine	[M+H]+	0.999790158591805	HMDB0000050	C00212	Nucleosides, nucleotides, and analogues	Purine nucleosides		1.24039e+07	9.84728e+06	1.03227e+07	28935.3	14935.1	19867.7	1.0858e+07	21246	511.058	0.000159651	11.8285
M136T126	136.06094	126.3220	diff	Adenine	[M+H]+	0.997502754445646	HMDB0000034	C00147	Organoheterocyclic compounds	Imidazopyrimidines	Purines and purine derivatives	1.00773e+06	863633	860854	5099.19	4245.76	4369.8	910738	4571.58	199.217	4.8316e-05	3.42206
M137T279	137.07063	278.5380	diff	1-Methylnicotinamide	M+	0.8227	HMDB0000699	C02918	Organoheterocyclic compounds	Pyridines and derivatives	Pyridinecarboxylic acids and derivatives	317514	410129	435619	3145.68	545.894	4153.95	387754	2615.18	148.271	0.000427805	2.21299
M132T320	132.10038	320.1150	diff	L-Leucine	(M+H)+	0.8026	HMDB0000687	C00123	Organic acids and derivatives	Carboxylic acids and derivatives	"Amino acids, peptides, and analogues"	1.23456e+06	1.23105e+06	1.13249e+06	8957.35	8617.71	7741.54	1.19936e+06	8438.87	142.124	3.71681e-06	3.92524
M305T429	305.09701	429.0010	diff	N-Acetyl-Asp-Glu	[M+H]+	0.98475416556697	HMDB0001067	C12270	Organic acids and derivatives	Carboxylic acids and derivatives	Amino acids, peptides, and analogues	224054	179265	170164	4103.08	1781.35	2099.98	191161	2661.47	71.8254	0.000348694	1.55425
M258T355	258.11014	354.9945	diff	Glycerophosphocholine	[M+H]+	0.996426424829192	HMDB0000086	C00670	Lipids and lipid-like molecules	Glycerophospholipids	Glycerophosphocholines	4.32583e+07	4.91926e+07	4.66336e+07	993556	682469	667530	4.63615e+07	781185	59.3476	1.2101e-05	24.2189
M416T34_2	416.34948	34.4210	diff	Tomatidin	[M+H]+	0.960608413300483		C10826	Lipids and lipid-like molecules	Steroids and steroid derivatives	Steroidal alkaloids	175982	312406	255713	5037.19	3408.5	5089.16	248034	4511.62	54.9766	0.00353788	1.74622
M152T220	152.05596	220.0710	diff	Deoxyguanosine	[M+H-C5H8O3]+	0.99033840287691	HMDB0000085	C00330	Nucleosides, nucleotides, and analogues	Purine nucleosides	Purine 2'-deoxyribonucleosides	190683	122071	164289	2975.91	3210.34	3089.24	159014	3091.83	51.4304	0.00145514	1.40643
M137T133_2	137.04544	133.4060	diff	Hypoxanthine	[M+H]+	0.988767842882624	HMDB0000157	C00262	Organoheterocyclic compounds	Imidazopyrimidines	Purines and purine derivatives	3.24827e+06	2.61315e+06	2.00314e+06	81038.8	22838.3	51734.3	2.62152e+06	51870.5	50.5398	0.00203432	5.67366
M152T185_2	152.05610	185.0600	diff	Guanine	[M+H]+	0.991470807329759	HMDB0000132	C00242	Organoheterocyclic compounds	Imidazopyrimidines	Purines and purine derivatives	414957	298214	352332	13339.7	3713.91	8653.52	355168	8569.04	41.4478	0.0005125	2.10482
M170T84	170.08010	84.3890	diff	Pyridoxine	[M+H]+	0.996956340258693	HMDB0000239	C00314	Organoheterocyclic compounds	Pyridines and derivatives	Pyridoxines	59419.9	174910	94113.7	2960.35	3935.42	1540.31	109481	2812.03	38.9332	0.0356249	1.12081
M154T312	154.05787	311.8650	diff	4-nitroanisole	[M+H]+	0.829449438512395		C07555	Benzenoids	Benzene and substituted derivatives	Nitrobenzenes	462331	515613	460271	16250.4	13936.7	11127.2	479405	13771.4	34.8116	1.37849e-05	2.44359
M104T355	104.10630	355.0280	diff	Choline	[M]+	0.910759310188755	HMDB0000097	C00114	Organic nitrogen compounds	Organonitrogen compounds	Quaternary ammonium salts	1.1075e+06	1.2193e+06	1.20594e+06	46419.3	30458.6	30002.1	1.17758e+06	35626.7	33.0533	5.67023e-06	3.82364
M284T355	284.10522	354.8160	diff	Ile-Asn	(M+K)+	0.7064						94674.2	95438.3	81076.3	3154.69	3062.86	3386.58	90396.2	3201.38	28.2367	4.82831e-05	1.05473
M238T364	238.04403	363.7090	diff	Sn-glycerol-3-phosphoethanolamine	[M+Na]+	0.964920643127796		C01233	Lipids and lipid-like molecules	Glycerophospholipids	Glycerophosphoethanolamines	139168	148338	142005	5850.15	4744.23	4855.27	143170	5149.88	27.8007	9.20484e-07	1.32892
M132T328	132.06464	328.1050	diff	Hydroxyproline	[M+H]+	0.88153586747819	HMDB0000725	C01157	Organic acids and derivatives	Carboxylic acids and derivatives	Amino acids, peptides, and analogues	952029	832441	829748	37891.5	20456.9	36799	871406	31715.8	27.4755	3.26405e-05	3.27606
M150T204	150.07657	203.7090	diff	3-methyladenine	[M+H]+	0.957640339200104	HMDB0011600	C00913	Organoheterocyclic compounds	Imidazopyrimidines	Purines and purine derivatives	90465.4	99999	114919	5244.09	4692.69	4257.67	101795	4731.48	21.5143	0.000167824	1.10384
M424T120	424.33950	119.9595	diff	Linoleoylcarnitine	[M+H]+	0.966442079371975	HMDB0006469		Lipids and lipid-like molecules	Fatty Acyls	Fatty acid esters	194921	169858	153500	11532.2	4192.11	8664.27	172760	8129.54	21.2508	0.000176346	1.44535
M489T423_2	489.11339	423.1190	diff	Cytidine 5'-diphosphocholine	[M+H]+	0.995149764714057	HMDB0001413	C00307	Nucleosides, nucleotides, and analogues	Pyrimidine nucleotides	Pyrimidine ribonucleotides	1.44894e+06	2.44339e+06	3.5253e+06	188968	86372.2	96946	2.47254e+06	124095	19.9245	0.0173777	5.13729
M146T323_2	146.09226	323.2935	diff	G-guanidinobutyrate	[M+H]+	0.969650831468809	HMDB0003464	C01035	Organic acids and derivatives	Carboxylic acids and derivatives	Amino acids, peptides, and analogues	1.14284e+06	1.0172e+06	1.03976e+06	61697.6	52134.8	51910.1	1.0666e+06	55247.5	19.3058	1.28776e-05	3.58525
M248T285	248.14956	284.6650	diff	3-hydroxybutyrylcarnitine	[M+H]+	0.999761969258595	HMDB0062735		Lipids and lipid-like molecules	Fatty Acyls	Fatty acid esters	1.39459e+06	1.51288e+06	1.1464e+06	91582.3	67859.5	66527.7	1.35129e+06	75323.2	17.9399	0.000296903	4.0066
M158T224_2	158.11701	224.2360	diff	Arginine	[M+H-NH3]+	0.977766618743602	HMDB0000517	C00062	Organic acids and derivatives	Carboxylic acids and derivatives	Amino acids, peptides, and analogues	610778	560630	500760	39624	31099.1	28683.8	557389	33135.7	16.8214	8.09941e-05	2.57401
M243T54	243.08667	53.6980	diff	Lumichrome	[M+H]+	0.982069075618525		C01727	Organoheterocyclic compounds	Pteridines and derivatives	Alloxazines and isoalloxazines	127694	178852	79615.3	9708.63	8009.22	6599.22	128720	8105.69	15.8802	0.0136124	1.18371
M178T238	178.08523	237.6035	diff	D-glucosaminic acid	[M+H-H2O]+	0.975463788411178		C03752	Organic acids and derivatives	Carboxylic acids and derivatives	Amino acids, peptides, and analogues	141296	118498	110964	9071.8	8043.06	7617.74	123586	8244.2	14.9906	0.000225881	1.20342
M262T263	262.16338	262.9785	diff	(2r)-3-hydroxyisovaleroylcarnitine	[M+H]+	0.987842242509505			Lipids and lipid-like molecules	Fatty Acyls	Fatty acid esters	92909.4	93087.9	80493.5	6294.99	4580.05	7890.72	88830.3	6255.25	14.2009	4.24169e-05	1.01892
M204T414	204.08597	413.6760	diff	N-acetyl-d-glucosamine	[M+H-H2O]+	0.969633171575562	HMDB0000215	C00140	Organic oxygen compounds	Organooxygen compounds	Carbohydrates and carbohydrate conjugates	836571	850431	757241	67674.9	55784.9	54549.9	814748	59336.5	13.731	1.35002e-05	3.08519
M160T355	160.13259	355.3490	diff	5-aminovaleric acid betaine	[M+H]+	0.91638857958934			Lipids and lipid-like molecules	Fatty Acyls	Fatty acids and conjugates	1.97616e+06	1.85323e+06	1.82512e+06	179297	130370	128996	1.88484e+06	146221	12.8903	3.83923e-06	4.67968
M146T347_2	146.11725	347.1480	diff	Deoxycarnitine	[M+H]+	0.891869939923102	HMDB0006831		Lipids and lipid-like molecules	Fatty Acyls	Fatty acids and conjugates	4.67682e+06	4.41986e+06	3.34516e+06	432000	286384	265351	4.14728e+06	327912	12.6475	0.00074751	6.87404
M198T402	198.08380	402.1780	diff	Creatinol o-phosphate	[M+H]+	0.706317830830869			Organic acids and derivatives	Organic phosphoric acids and derivatives	Phosphate esters	140513	122360	136086	12560.8	8897.27	10938.2	132986	10798.8	12.315	2.5488e-05	1.23751
M348T449	348.06875	448.6635	diff	Adenosine monophosphate (AMP)	(M+H)+	1	HMDB0000045	C00020	Nucleosides, nucleotides, and analogues	Purine nucleotides	Purine ribonucleotides	1.09502e+06	1.00113e+06	1.00633e+06	98072.9	89286.9	75182.8	1.03416e+06	87514.2	11.817	7.01868e-06	3.44541
M162T349	162.11146	349.2385	diff	L-carnitine	[M+H]+	0.877120112093004	HMDB0062496	C00318	Organic nitrogen compounds	Organonitrogen compounds	Quaternary ammonium salts	649068	822123	575460	68010.9	61780.7	57096.2	682217	62295.9	10.9512	0.00106417	2.76117
M385T34	385.34419	33.7415	diff	4-cholestenone	[M+H]+	0.986524570873408	HMDB0000921	C00599	Lipids and lipid-like molecules	Steroids and steroid derivatives	Cholestane steroids	257423	483823	529616	55742.4	39244.2	25932.9	423621	40306.5	10.51	0.0105633	2.09712
M520T144	520.33591	144.4455	diff	Lpc 18:2	[M+H]+	0.960329712334915			Lipids and lipid-like molecules	Glycerophospholipids	Glycerophosphocholines	114458	152366	65767.4	12669.9	10534.9	9822.3	110864	11009.1	10.0702	0.0163768	1.05976
M187T197	187.09570	196.5655	diff	2-methylbutyryl-l-carnitine	[M+H-C3H9N]+	0.938878462458363			Lipids and lipid-like molecules	Fatty Acyls	Fatty acid esters	346752	278506	239745	37186.4	23006.5	25915	288334	28702.6	10.0456	0.0011926	1.78411
M129T326_2	129.06527	326.0315	diff	4-ketopimelic acid	[M+H-CH2O2]+	0.716145989787293			Organic acids and derivatives	Keto acids and derivatives	Medium-chain keto acids and derivatives	679789	555604	618710	77985.2	54721.7	51925.6	618034	61544.2	10.0421	0.000111351	2.63162
M246T197_1	246.17048	196.6065	diff	Isovaleryl-l-carnitine	[M+H]+	0.996636524514851			Lipids and lipid-like molecules	Fatty Acyls	Fatty acid esters	2.25025e+07	1.95796e+07	1.6771e+07	2.61008e+06	1.75238e+06	1.82008e+06	1.96177e+07	2.06085e+06	9.51924	0.000470893	14.7021
M400T122	400.34007	121.6090	diff	L-palmitoylcarnitine	[M+H]+	0.999224224076049	HMDB0000222	C02990	Lipids and lipid-like molecules	Fatty Acyls	Fatty acid esters	1.36938e+06	1.08173e+06	1.38337e+06	143551	115139	154282	1.27816e+06	137658	9.28508	0.000324042	3.73561
M114T132	114.06523	131.9725	diff	Creatinine	[M+H]+	0.99983009608745	HMDB0000562	C00791	Organic acids and derivatives	Carboxylic acids and derivatives	Amino acids, peptides, and analogues	806036	664089	723604	101111	70126.9	69375.4	731243	80204.6	9.11723	0.000105559	2.84051
M162T319_2	162.11235	319.3165	diff	Carnitine	[M+H]+	0.969700392653346	HMDB0000062	C00318	Organic nitrogen compounds	Organonitrogen compounds	Quaternary ammonium salts	1.57236e+07	1.55734e+07	1.46981e+07	1.78725e+06	1.80999e+06	1.59705e+06	1.53317e+07	1.73143e+06	8.85492	1.99263e-06	12.972
M426T118_2	426.35578	118.3220	diff	Oleoyl-l-carnitine	[M+H]+	0.993690785101925	HMDB0005065		Lipids and lipid-like molecules	Fatty Acyls	Fatty acid esters	1.06883e+06	876657	951811	147910	67430	125087	965767	113476	8.51078	0.00015051	3.24235
M232T217	232.15426	216.9285	diff	(r)-butyrylcarnitine	[M+H]+	0.999826168726057	HMDB0002013		Lipids and lipid-like molecules	Fatty Acyls	Fatty acid esters	3.13196e+06	3.0816e+06	2.96469e+06	447064	399035	373052	3.05942e+06	406384	7.5284	1.03306e-06	5.70427
M132T313_2	132.07687	312.7640	diff	Creatine	[M+H]+	0.991082622925428	HMDB0000064	C00300	Organic acids and derivatives	Carboxylic acids and derivatives	Amino acids, peptides, and analogues	1.81922e+07	1.7588e+07	1.81149e+07	2.93621e+06	2.11243e+06	2.25382e+06	1.7965e+07	2.43415e+06	7.3804	1.04333e-06	13.7951
M372T127_2	372.30879	126.7780	diff	Myristoyl-l-carnitine	[M+H]+	0.994908993068041	HMDB0005066		Lipids and lipid-like molecules	Fatty Acyls	Fatty acid esters	219184	212527	212169	35972.1	27282.3	29342.7	214627	30865.7	6.95356	7.65547e-07	1.49755
M83T326	83.06003	326.0315	diff	Glutaraldehyde	[M+H-H2O]+	0.997151225497949	HMDB0029599	C12518	Organic oxygen compounds	Organooxygen compounds	Carbonyl compounds	186796	165279	182004	29714.8	24063.6	24077.6	178026	25952	6.85982	2.35064e-05	1.35936
M110T444	110.07061	444.2480	diff	N-.alpha.-(tert-butoxycarbonyl)-l-histidine	[M+H-C6H10O4]+	0.791542446646804			Organic acids and derivatives	Carboxylic acids and derivatives	Amino acids, peptides, and analogues	505571	222456	347936	43014.8	55095.5	79722.8	358654	59277.7	6.0504	0.0222812	1.80962
M364T449	364.06355	448.6380	diff	Guanosine 5'-monophosphate	[M+H]+	0.986207098179991	HMDB0001397	C00144	Nucleosides, nucleotides, and analogues	Purine nucleotides	Purine ribonucleotides	123596	122906	126283	34481.7	17336.3	21001	124262	24273	5.11935	4.69658e-05	1.08965
M90T332	90.05462	331.6050	diff	beta-Alanine	(M+H)+	0.6037	HMDB0000056	C00099	Organic acids and derivatives	Carboxylic acids and derivatives	"Amino acids, peptides, and analogues"	254083	197621	205477	49662.1	40782.1	38844.4	219060	43096.2	5.08306	0.000609446	1.43725
M804T32	803.53957	32.4755	diff	(4r)-4-((5s,7r,9s,10s,13r,14s,17r)-7-hydroxy-10,13-dimethyl-3-oxohexadecahydro-1h-cyclopenta[a]phenanthren-17-yl)pentanoic acid	[2M+Na]+	0.9645578635331			Lipids and lipid-like molecules	Steroids and steroid derivatives	Bile acids, alcohols and derivatives	335258	201826	520553	91588.5	66464.5	62284.7	352546	73445.9	4.80008	0.0397294	1.65534
M229T263	229.15389	263.3690	diff	Dl-tmap	[M]+	0.780471691340248			Organic acids and derivatives	Carboxylic acids and derivatives	Amino acids, peptides, and analogues	194688	186487	183745	53223.7	32951.6	33461	188307	39878.8	4.72198	3.72458e-05	1.32299
M90T312	90.05464	312.4150	diff	L-Alanine	(M+H)+	0.9997	HMDB0000161	C00041	Organic acids and derivatives	Carboxylic acids and derivatives	"Amino acids, peptides, and analogues"	856518	788306	819767	209662	155464	159860	821530	174995	4.69458	1.61974e-05	2.75444
M279T32	279.15888	32.4565	diff	Dibutyl phthalate	[M+H]+	0.999722686565474	HMDB0033244	C14214	Benzenoids	Benzene and substituted derivatives	Benzoic acids and derivatives	2.46426e+06	4.57039e+06	2.84531e+06	1.11576e+06	667899	529926	3.29332e+06	771196	4.27041	0.0198574	5.13168
M785T39	784.58182	39.1715	diff	Arachidonoylthiophosphorylcholine	[M+H]+	0.989421659694559			Organic nitrogen compounds	Organonitrogen compounds	Quaternary ammonium salts	7.36817e+06	7.37151e+06	7.68702e+06	2.0709e+06	1.57562e+06	1.67468e+06	7.47557e+06	1.77373e+06	4.2146	6.54503e-06	8.09839
M113T32_2	113.13202	32.4900	diff	3-octanol	[M+H-H2O]+	0.953467302108758	HMDB0030070	C17144	Lipids and lipid-like molecules	Fatty Acyls	Fatty alcohols	764995	1.00101e+06	802352	281203	181881	157604	856117	206896	4.13791	0.00140455	2.70309
M401T34_3	401.33989	34.3450	diff	7.alpha.,27-dihydroxycholesterol	[M+H-H2O]+	0.966275208704303		C06341	Lipids and lipid-like molecules	Steroids and steroid derivatives	Bile acids, alcohols and derivatives	900082	1.40991e+06	1.56702e+06	394274	339425	265682	1.29234e+06	333127	3.87942	0.00940964	3.13858
M140T233	140.06729	232.6295	diff	Ronidazole	[M+H-CH3O2N]+	0.754687717440957			Organoheterocyclic compounds	Azoles	Imidazoles	217364	149827	176708	63904.1	38840.2	37743.6	181300	46829.3	3.8715	0.0032811	1.23684
M391T32_2	391.28362	32.4900	diff	Dioctyl phthalate	[M+H]+	0.977766719699614		C14227	Benzenoids	Benzene and substituted derivatives	Benzoic acids and derivatives	6.87723e+06	1.70683e+07	1.2835e+07	4.46402e+06	2.92546e+06	2.2307e+06	1.22602e+07	3.20672e+06	3.82327	0.0403682	9.38079
M218T240_1	218.13863	240.2345	diff	L-propionylcarnitine	[M+H]+	0.999866749985694	HMDB0062514		Lipids and lipid-like molecules	Fatty Acyls	Fatty acid esters	2.75557e+06	3.21717e+06	2.80564e+06	1.012e+06	905769	895134	2.92613e+06	937635	3.12075	0.000191686	4.62009
M628T145	627.53294	144.5935	diff	2-epahpa [dmed-fahfa]	[M+H]+	0.701347399189353						1.76334e+06	1.82817e+06	1.67591e+06	798135	499470	445544	1.75581e+06	581050	3.02178	0.000575428	3.54449
M156T406	156.07618	405.5900	diff	Histidine	[M+H]+	0.998037594821592	HMDB0000177	C00135	Organic acids and derivatives	Carboxylic acids and derivatives	Amino acids, peptides, and analogues	523240	458158	378663	217958	76741.9	168367	453354	154356	2.93707	0.00706009	1.7304
M831T68_1	830.56406	68.4680	diff	1,2-diarachidonoyl-sn-glycero-3-phosphocholine	[M+H]+	0.976961086781335	HMDB0008443		Lipids and lipid-like molecules	Glycerophospholipids	Glycerophosphocholines	275848	331823	307034	137116	86502.8	87842.1	304902	103820	2.93682	0.00097958	1.44325
M116T524	116.06988	524.1340	diff	D-ornithine	[M+H-NH3]+	0.994770947373161	HMDB0003374	C00515	Organic acids and derivatives	Carboxylic acids and derivatives	Amino acids, peptides, and analogues	423626	470014	416777	131073	139958	176419	436806	149150	2.92863	0.000188085	1.72111
M126T255_2	126.02195	254.7600	diff	Taurine	[M+H]+	0.996814324758317	HMDB0000251	C00245	Organic acids and derivatives	Organic sulfonic acids and derivatives	Organosulfonic acids and derivatives	5.6612e+06	5.05193e+06	5.24151e+06	2.34143e+06	1.6618e+06	1.76135e+06	5.31821e+06	1.92153e+06	2.7677	0.000257775	5.94344
M204T266	204.12334	265.9935	diff	Acetylcarnitine	[M+H]+	0.999755697558137		C02571	Lipids and lipid-like molecules	Fatty Acyls	Fatty acid esters	3.46649e+06	3.5089e+06	2.68093e+06	1.36164e+06	990416	1.19215e+06	3.21877e+06	1.1814e+06	2.72454	0.00215682	4.49098
M348T411	348.07020	411.0660	diff	Adenosine 5'-monophosphate	[M+H]+	0.999963760846798	HMDB0000045	C00020	Nucleosides, nucleotides, and analogues	Purine nucleotides	Purine ribonucleotides	5.11692e+06	4.86565e+06	4.29146e+06	2.39974e+06	1.40175e+06	1.67482e+06	4.75801e+06	1.82544e+06	2.6065	0.00159721	5.42935
M888T145	887.56171	144.9115	diff	1-stearoyl-2-arachidonoyl-sn-glycero-3-phospho-(1'-myo-inositol)	[M+H]+	0.967223335255185	HMDB0009815		Lipids and lipid-like molecules	Glycerophospholipids	Glycerophosphoinositols	588459	541264	502330	275234	201209	199927	544018	225457	2.41296	0.000826849	1.7616
M759T39	758.56687	39.1845	diff	1-hexadecanoyl-2-octadecadienoyl-sn-glycero-3-phosphocholine	[M+H]+	0.998869649667736			Lipids and lipid-like molecules	Glycerophospholipids	Glycerophosphocholines	1.07127e+07	9.7205e+06	9.8629e+06	4.13786e+06	4.19796e+06	4.22481e+06	1.00987e+07	4.18688e+06	2.41199	4.50107e-05	7.44418
M524T142_2	524.36898	142.0140	diff	1-Stearoyl-sn-glycerol 3-phosphocholine(LPC(18:0))	[M+H]+	0.986384395910326	HMDB0010384	C04230	Lipids and lipid-like molecules	Glycerophospholipids	Glycerophosphocholines	1.05254e+06	1.11842e+06	816406	619105	387284	289348	995788	431912	2.30553	0.0136201	2.21165
M132T222	132.10130	222.2230	diff	Leucine	[M+H]+	0.973438985657005	HMDB0000687	C00123	Organic acids and derivatives	Carboxylic acids and derivatives	Amino acids, peptides, and analogues	684551	572639	492130	398212	200272	171438	583106	256640	2.27208	0.0226207	1.74962
M116T279_2	116.07068	278.7885	diff	DL-proline	[M+H]+	0.999731656162647	HMDB0000162	C00148	Organic acids and derivatives	Carboxylic acids and derivatives	Amino acids, peptides, and analogues	3.42109e+06	3.38415e+06	3.25518e+06	1.51314e+06	1.56625e+06	1.41998e+06	3.35347e+06	1.49979e+06	2.23596	9.56383e-06	4.08948
M70T279	70.06511	278.6360	diff	Diethanolamine	(M+H-2H2O)+	0.6421	HMDB0004437	C06772	Organic nitrogen compounds	Organonitrogen compounds	Amines	1.7629e+06	1.91054e+06	1.81422e+06	844295	848562	777889	1.82922e+06	823582	2.22105	3.31648e-05	3.01611
M428T452	428.03556	452.3030	diff	Adenosine 5'-phosphosulfate (aps)	[M+H]+	0.999527505774036	HMDB0001003	C00224	Nucleosides, nucleotides, and analogues	Purine nucleotides	Purine ribonucleotides	853841	748949	633695	459060	230171	320350	745495	336527	2.21526	0.0113081	1.89783
M743T83_1	742.53434	83.1290	diff	1,2-dipalmitoyl-sn-glycero-3-phosphoethanolamine-n,n-dimethyl	[M+Na]+	0.983679530044252	HMDB0010566		Lipids and lipid-like molecules	Glycerophospholipids	Glycerophosphoethanolamines	952448	717678	732298	398527	395901	368811	800808	387747	2.06529	0.00570193	1.78667
M148T373_2	148.06032	373.3975	diff	DL-Glutamic acid	[M+H]+	0.999523573425391	HMDB0060475	C00025	Organic acids and derivatives	Carboxylic acids and derivatives	Amino acids, peptides, and analogues	3.02297e+06	2.35106e+06	2.18018e+06	1.5553e+06	1.10661e+06	1.07847e+06	2.51807e+06	1.24679e+06	2.01964	0.0132952	3.2467
M496T146_2	496.33840	145.8665	diff	1-palmitoyl-sn-glycero-3-phosphocholine	[M+H]+	0.997630993624659	HMDB0010382		Lipids and lipid-like molecules	Glycerophospholipids	Glycerophosphocholines	2.56154e+06	1.94523e+06	1.71396e+06	1.34601e+06	1.13775e+06	742325	2.07358e+06	1.07536e+06	1.92826	0.0318823	2.686
M84T373	84.04449	373.3910	diff	1-Aminocyclopropanecarboxylic acid	(M+H-H2O)+	0.9587	HMDB0036458	C01234	Organic acids and derivatives	Carboxylic acids and derivatives	"Amino acids, peptides, and analogues"	1.19256e+06	916575	898039	678484	479277	451513	1.00239e+06	536425	1.86865	0.0173469	1.90753
M118T233_2	118.08598	232.6570	diff	Betaine	[M+H]+	0.9995937446595	HMDB0000043	C00719	Organic acids and derivatives	Carboxylic acids and derivatives	Amino acids, peptides, and analogues	6.79076e+06	6.92267e+06	6.20163e+06	3.80997e+06	3.40611e+06	3.58867e+06	6.63835e+06	3.60158e+06	1.84318	0.000265765	4.69643
M811T94	810.59464	93.8000	diff	1-octadecanoyl-2-octadecenoyl-sn-glycero-3-phosphocholine	[M+Na]+	0.986035234462233			Lipids and lipid-like molecules	Glycerophospholipids	Glycerophosphocholines	768234	934080	882712	570167	418260	421638	861676	470021	1.83327	0.00502838	1.6186
M761T40	760.58300	39.6335	diff	2-oleoyl-1-palmitoyl-sn-glycero-3-phosphocholine	[M+H]+	0.99922407675005	HMDB0007972		Lipids and lipid-like molecules	Glycerophospholipids	Glycerophosphocholines	4.68154e+07	5.12223e+07	4.03592e+07	2.54641e+07	2.81145e+07	2.80213e+07	4.61323e+07	2.72e+07	1.69604	0.00443193	10.1034

## Sheet: Down-regulated in HL60R
ID	m/z	rt(s)	diff	Name	adduct	score	HMDB	KEGG	SuperClass	Class	SubClass	HL60/R-1	HL60/R-2	HL60/R-3	HL60-1	HL60-2	HL60-3	Average(HL60/R)	Average(HL60)	Fold change	p-value	VIP
M731T39_1	730.53549	38.6040	diff	1,2-dipalmitoleoyl-sn-glycero-3-phosphocholine	[M+H]+	0.960499322245618	HMDB0008002		Lipids and lipid-like molecules	Glycerophospholipids	Glycerophosphocholines	256133	264230	268088	385793	410065	387759	262817	394539	0.666137	0.00010328	1.87251
M843T69	842.65636	68.8270	diff	1,2-dieicosenoyl-sn-glycero-3-phosphocholine	[M+H]+	0.975808375939323	HMDB0008308		Lipids and lipid-like molecules	Glycerophospholipids	Glycerophosphocholines	195415	150692	199921	293671	275456	265090	182009	278072	0.65454	0.00569877	1.57095
M313T34_1	313.27229	33.7705	diff	1-palmitoylglycerol	[M+H-H2O]+	0.955728276370587			Lipids and lipid-like molecules	Glycerolipids	Monoradylglycerols	162125	285452	174662	342929	357963	295465	207413	332119	0.624514	0.0455481	1.76902
M747T81	746.57096	81.1590	diff	1-Stearoyl-2-oleoyl-sn-glycero-3-phosphoethanolamine	(M+H)+	0.7547						3.47762e+06	4.02376e+06	3.38758e+06	6.12291e+06	5.29042e+06	6.35128e+06	3.62965e+06	5.92154e+06	0.612958	0.00376237	7.48909
M753T71	752.55474	70.9945	diff	1-(1z-octadecenyl)-2-(5z,8z,11z,14z-eicosatetraenoyl)-sn-glycero-3-phosphoethanolamine	[M+H]+	0.973660232535629	HMDB0005779		Lipids and lipid-like molecules	Glycerophospholipids	Glycerophosphoethanolamines	1.47108e+06	2.17328e+06	1.88202e+06	2.90962e+06	3.28759e+06	2.86195e+06	1.84213e+06	3.01972e+06	0.610032	0.00850441	5.41412
M218T60	218.21023	60.1900	diff	Cyclohexanamine, 1-phenyl-n-propyl-	[M+H]+	0.735855962315741			Organic nitrogen compounds	Organonitrogen compounds	Amines	62837.5	113142	57016.4	143252	132706	130624	77665.3	135528	0.573059	0.0337923	1.17152
M745T84_1	744.55215	83.5830	diff	1-stearoyl-2-linoleoyl-sn-glycero-3-phosphoethanolamine	[M+H]+	0.993988465674499	HMDB0008994		Lipids and lipid-like molecules	Glycerophospholipids	Glycerophosphoethanolamines	1.52383e+06	1.14556e+06	1.26483e+06	2.01798e+06	2.4768e+06	2.45056e+06	1.31141e+06	2.31511e+06	0.566454	0.00570615	4.76166
M733T81	732.55164	80.8955	diff	1-oleoyl-2-myristoyl-sn-glycero-3-phosphocholine	[M+H]+	0.956685129791243	HMDB0008097		Lipids and lipid-like molecules	Glycerophospholipids	Glycerophosphocholines	9.9445e+06	1.01184e+07	8.08111e+06	1.63988e+07	1.74175e+07	1.66561e+07	9.38135e+06	1.68241e+07	0.557613	0.000494787	13.1906
M793T41	792.55139	40.5815	diff	2-docosahexaenoyl-1-stearoyl-sn-glycero-3-phosphoethanolamine	[M+H]+	0.809712342879318	HMDB0009012		Lipids and lipid-like molecules	Glycerophospholipids	Glycerophosphoethanolamines	260001	259957	352002	753631	487517	469286	290653	570144	0.509789	0.0447887	2.43463
M184T467	184.07309	466.8460	diff	Phosphocholine	[M+H]+	0.985517141846704	HMDB0001565	C00588	Organic nitrogen compounds	Organonitrogen compounds	Quaternary ammonium salts	1.46792e+07	1.5972e+07	2.08867e+07	3.0337e+07	3.859e+07	3.63537e+07	1.71793e+07	3.50936e+07	0.489529	0.00448615	19.6185
M807T71_1	806.56619	70.8525	diff	1-palmitoyl-2-docosahexaenoyl-sn-glycero-3-phosphocholine	[M+H]+	0.953194658725459	HMDB0007991		Lipids and lipid-like molecules	Glycerophospholipids	Glycerophosphocholines	1.48983e+06	1.74978e+06	1.49981e+06	3.92249e+06	2.96521e+06	2.85316e+06	1.5798e+06	3.24695e+06	0.486549	0.00886643	6.00809
M835T69	834.59661	69.1130	diff	1-stearoyl-2-docosahexaenoyl-sn-glycero-3-phosphocholine	[M+H]+	0.997901313514475	HMDB0008057		Lipids and lipid-like molecules	Glycerophospholipids	Glycerophosphocholines	1.04609e+06	1.39662e+06	993507	3.01794e+06	2.30315e+06	2.21401e+06	1.1454e+06	2.5117e+06	0.456028	0.00859517	5.37491
M864T149	863.56025	148.9935	diff	1,2-dioleoyl-sn-glycero-3-phospho-(1'-myo-inositol)	[M+H]+	0.837013059381963	HMDB0009837		Lipids and lipid-like molecules	Glycerophospholipids	Glycerophosphoinositols	60241.6	55232.9	51868.2	130126	126013	119885	55780.9	125342	0.445031	5.47882e-05	1.21739
M630T50	629.54497	50.2870	diff	2-arahpa [dmed-fahfa]	[M+H]+	0.782325490506735						21932.3	61719.9	23261.2	88464.8	93739.3	93110.9	35637.8	91771.7	0.388331	0.0129708	1.0794
M136T330	136.06169	330.2750	diff	Deoxyadenosine	[M+H-C5H8O3]+	0.993529207119377	HMDB0000101	C00559	Nucleosides, nucleotides, and analogues	Purine nucleosides	Purine 2'-deoxyribonucleosides	333570	416983	313103	765410	943808	1.09955e+06	354552	936256	0.378691	0.00461074	3.41668
M632T147	631.55777	146.7385	diff	2-erahpa [dmed-fahfa]	[M+H]+	0.786885544824564						42437.4	42830.2	40668.1	94786.2	122976	115420	41978.6	111061	0.377978	0.00121941	1.18065
M707T39	706.53374	39.2395	diff	1,2-dipentadecanoyl-sn-glycero-3-phosphocholine	[M+H]+	0.982765244045251	HMDB0007934		Lipids and lipid-like molecules	Glycerophospholipids	Glycerophosphocholines	855191	625191	563118	1.77619e+06	1.87561e+06	1.97406e+06	681167	1.87529e+06	0.363233	0.000348796	4.88378
M654T145	653.54653	144.5895	diff	2-dhahpa [dmed-fahfa]	[M+H]+	0.786223781245208						79218.4	73436.7	62466.1	244627	185819	169914	71707.1	200120	0.358321	0.00524584	1.59982
M707T85	706.53535	84.5555	diff	1-palmitoyl-2-myristoyl-sn-glycero-3-phosphocholine	[M+H]+	0.973388236965887	HMDB0007965		Lipids and lipid-like molecules	Glycerophospholipids	Glycerophosphocholines	3.26213e+06	3.04971e+06	1.89507e+06	8.27184e+06	7.64131e+06	7.21932e+06	2.73564e+06	7.71082e+06	0.354779	0.000683589	10.0027
M147T371	147.07560	371.3770	diff	D-glutamine	[M+H]+	0.999280649566425	HMDB0003423	C00064	Organic acids and derivatives	Carboxylic acids and derivatives	Amino acids, peptides, and analogues	18851.2	97561.7	17265.3	153503	115966	113326	44559.4	127598	0.349216	0.0481263	1.25439
M765T78_1	764.51870	78.3540	diff	2-docosahexaenoyl-1-palmitoyl-sn-glycero-3-phosphoethanolamine	[M+H]+	0.974519004092093	HMDB0008946		Lipids and lipid-like molecules	Glycerophospholipids	Glycerophosphoethanolamines	157121	111499	150991	391080	434848	415390	139870	413773	0.338037	0.000137276	2.32501
M606T87	605.54571	87.3790	diff	2-edahma [dmed-fahfa]	[M+H]+	0.784052627424311						41576.8	92786.8	75213.1	191955	289971	209189	69858.9	230372	0.303244	0.00892359	1.75536
M679T87	678.50313	87.3435	diff	1-palmitoyl-2-lauroyl-sn-glycero-3-phosphorylcholine	[M+H]+	0.997652843241025			Lipids and lipid-like molecules	Glycerophospholipids	Glycerophosphocholines	245987	295587	181998	820407	831476	822601	241191	824828	0.292414	6.04122e-05	3.38156
M763T149	762.52455	149.1610	diff	2-oleoyl-1-palmitoyl-sn-glycero-3-phosphoserine	[M+H]+	0.998535048396732	HMDB0012357		Lipids and lipid-like molecules	Glycerophospholipids	Glycerophosphoserines	86157	72261.7	59807.2	260982	293512	271011	72741.9	275168	0.264354	7.89071e-05	1.9712
M819T67	818.60117	66.5890	diff	1-(1z-octadecenyl)-2-(4z,7z,10z,13z,16z,19z-docosahexaenoyl)-sn-glycero-3-phosphocholine	[M+H]+	0.950907305374384	HMDB0011262		Lipids and lipid-like molecules	Glycerophospholipids	Glycerophosphocholines	84605.9	208584	148780	786996	542910	510430	147323	613445	0.240157	0.00781077	2.93475
M120T327	120.06484	327.2090	diff	L-threonine	[M+H]+	0.994694442630024	HMDB0004041	C05519	Organic acids and derivatives	Carboxylic acids and derivatives	Amino acids, peptides, and analogues	35082.7	40663	32813	209375	129313	132587	36186.2	157092	0.230351	0.0100027	1.49165
M704T129	703.57249	128.5245	diff	Palmitoyl sphingomyelin	[M+H]+	0.998342135282447	HMDB0061712		Lipids and lipid-like molecules	Sphingolipids	Phosphosphingolipids	7.06534e+06	1.16567e+07	5.95376e+06	4.59745e+07	3.85663e+07	3.53766e+07	8.22527e+06	3.99725e+07	0.205773	0.000904428	24.3771
M837T143	836.53948	143.4890	diff	2-docosahexaenoyl-1-stearoyl-sn-glycero-3-phosphoserine	[M+H]+	0.999332513140556	HMDB0010167		Lipids and lipid-like molecules	Glycerophospholipids	Glycerophosphoserines	112276	95883.1	90462.1	649504	467281	409079	99540.5	508622	0.195706	0.00490934	2.74145
M652T144	651.53082	143.9635	diff	1-stearoyl-2-docosahexaenoyl-sn-glycerol	[M+H-H2O]+	0.986616708278947	HMDB0007179		Lipids and lipid-like molecules	Glycerolipids	Diradylglycerols	32935.1	31138.1	24620.8	186430	139922	134259	29564.7	153537	0.192557	0.00176533	1.51595
M719T86	718.53682	85.9320	diff	1-palmitoyl-2-oleoyl-sn-glycero-3-phosphoethanolamine	[M+H]+	0.982532827686574	HMDB0008927		Lipids and lipid-like molecules	Glycerophospholipids	Glycerophosphoethanolamines	486511	309291	305672	1.47885e+06	2.1701e+06	2.16161e+06	367158	1.93685e+06	0.189564	0.00268115	5.35227
M427T463_2	427.09116	462.6315	diff	L-cysteine-glutathione disulfide	[M+H]+	0.872960180078442			Organic acids and derivatives	Carboxylic acids and derivatives	Amino acids, peptides, and analogues	47613	37595.5	47274.5	383890	290481	259124	44161	311165	0.141921	0.00208057	2.2007
M425T35	425.27861	35.1755	diff	Turkesterone	[M+H-4H2O]+	0.858425129150901			Lipids and lipid-like molecules	Steroids and steroid derivatives	Bile acids, alcohols and derivatives	16878.9	4961.07	17133	117095	78654.5	87549.6	12991	94433.1	0.137568	0.00269222	1.21299
M814T122	813.68105	122.1255	diff	N-nervonoyl-d-erythro-sphingosylphosphorylcholine	[M+H]+	0.998973957877847	HMDB0012107		Lipids and lipid-like molecules	Sphingolipids	Phosphosphingolipids	784890	1.04611e+06	502709	7.63681e+06	8.1615e+06	8.13077e+06	777902	7.97636e+06	0.097526	6.35717e-06	11.4332
[truncated: 8 more rows]
