# Supplementary material for: Integrative analysis of proteomics and metabolomics reveals amino acid metabolism disorder in adriamycin-resistant acute myeloid leukemia cells
Source: Sci Rep. 2026 Jan 9;16:4902. doi: 10.1038/s41598-026-35675-3 (PMC12873124; doi:10.1038/s41598-026-35675-3)
Supplement: Supplementary file 3 — Supplementary Material 3 [file 41598_2026_35675_MOESM3_ESM.xlsx]

## Sheet: Total peptides
Sequence	Length	Missed cleavages	Mass	Proteins	Leading razor protein	Unique (Groups)	Charges	PEP	Score	Intensity HL60/R-1	Intensity HL60/R-2	Intensity HL60/R-3	Intensity HL60-1	Intensity HL60-2	Intensity HL60-3
AAAAAAAAAAGAAGGR	16	0	1197.62	sp|Q86U42|PABP2_HUMAN	sp|Q86U42|PABP2_HUMAN	yes	2	8.3175e-18	174.8	2984.8	736150	662710	618580	571050	591170
AAAAAAAGAAGSAAPAAAAGAPGSGGAPSGSQGVLIGDR	39	0	3102.54	sp|Q96S94|CCNL2_HUMAN	sp|Q96S94|CCNL2_HUMAN	yes	3;4	1.279e-41	90.556	214230	174740	206650	193470	100810	181930
AAAAAAALQAK	11	0	955.545	sp|P36578|RL4_HUMAN	sp|P36578|RL4_HUMAN	yes	2	1.0682e-06	150.88	0	21631	19780	95280	654240	51086
AAAAAAGAASGLPGPVAQGLK	21	0	1747.96	sp|Q96P70|IPO9_HUMAN	sp|Q96P70|IPO9_HUMAN	yes	2	1.0671e-94	238.02	1203300	1152400	1194500	0	65287	43876
AAAAAAGAGPEMVR	14	0	1241.62	sp|P28482|MK01_HUMAN	sp|P28482|MK01_HUMAN	yes	2	0.0009906	56.202	54684	54180	70164	0	0	0
AAAAAALSGAGTPPAGGGAGGGGAGGGGSPPGGWAVAR	38	0	2943.43	sp|Q01167|FOXK2_HUMAN	sp|Q01167|FOXK2_HUMAN	yes	3	1.5613e-05	39.163	34077	36758	24072	2806.2	0	0
AAAAAATAAAAASIR	15	0	1256.68	sp|Q8WVM8|SCFD1_HUMAN	sp|Q8WVM8|SCFD1_HUMAN	yes	2	1.2219e-39	216.04	0	229890	167500	289860	204010	202250
AAAAAATAPPSPGPAQPGPR	20	0	1754.91	sp|Q6SPF0|SAMD1_HUMAN	sp|Q6SPF0|SAMD1_HUMAN	yes	2	1.6063e-09	81.48	46912	59907	53912	57393	87493	85491
AAAAAAVGPGAGGAGSAVPGGAGPCATVSVFPGAR	35	0	2906.45	sp|Q86X55|CARM1_HUMAN	sp|Q86X55|CARM1_HUMAN	yes	3	2.3364e-07	44.654	322170	403510	330730	0	0	0
AAAAAGAGSGPWAAQEK	17	0	1512.73	sp|P86791|CCZ1_HUMAN;sp|P86790|CCZ1B_HUMAN	sp|P86791|CCZ1_HUMAN	yes	2	1.4523e-18	131.54	243690	232180	213300	86802	134280	135550
AAAAALSQQQSLQER	15	0	1570.81	sp|Q8WUQ7|CATIN_HUMAN	sp|Q8WUQ7|CATIN_HUMAN	yes	2	1.3854e-13	154.94	84882	91360	101990	111440	129020	143940
AAAAAQGGGGGEPR	14	0	1168.56	sp|P27361|MK03_HUMAN	sp|P27361|MK03_HUMAN	yes	2	0.00049809	72.922	72752	15985	50489	0	0	0
AAAAASAPQQLSDEELFSQLR	21	0	2202.09	sp|Q9Y2U8|MAN1_HUMAN	sp|Q9Y2U8|MAN1_HUMAN	yes	3	7.4262e-10	84.58	69022	65339	61463	0	41409	0
AAAAASASQDELNQLER	17	0	1743.84	sp|Q5VYK3|ECM29_HUMAN	sp|Q5VYK3|ECM29_HUMAN	yes	2	8.0868e-07	78.157	206740	177470	192280	30943	36611	39632
AAAAASGAGGAAGAGTGGAGPAGR	24	0	1753.85	sp|Q9Y2K2|SIK3_HUMAN	sp|Q9Y2K2|SIK3_HUMAN	yes	2	5.1648e-40	136.39	56595	58152	72929	0	16098	12427
AAAAASHLNLDALR	14	0	1392.75	sp|Q13049|TRI32_HUMAN	sp|Q13049|TRI32_HUMAN	yes	2	1.0202e-19	168.05	77248	58317	78764	0	0	0
AAAAATVVPPMVGGPPFVGPVGFGPGDR	28	0	2590.34	sp|Q9BTD8|RBM42_HUMAN	sp|Q9BTD8|RBM42_HUMAN	yes	3	3.0605e-12	70.337	423270	367100	367440	84812	79701	42270
AAAAAVGNAVPCGAR	15	0	1354.68	sp|Q9HD20|AT131_HUMAN	sp|Q9HD20|AT131_HUMAN	yes	2	2.6019e-10	123.5	35370	29994	26395	145940	87650	118480
AAAAAWEEPSSGNGTAR	17	0	1644.75	sp|Q9P258|RCC2_HUMAN	sp|Q9P258|RCC2_HUMAN	yes	2	1.884e-23	166.71	498740	595140	616240	71070	112140	0
AAAAECDVVMAATEPELLDDQEAKR	25	1	2702.25	sp|Q99615|DNJC7_HUMAN	sp|Q99615|DNJC7_HUMAN	yes	3	0.00027991	40.324	91495	46020	0	0	0	0
AAAAELSLLEK	11	0	1114.62	sp|O43324|MCA3_HUMAN	sp|O43324|MCA3_HUMAN	yes	2	0.00047783	92.428	991060	1113900	1048300	94201	141440	106340
AAAAGGGGPGTAVGATGSGIAAAAAGLAVYR	31	0	2513.3	sp|Q92922|SMRC1_HUMAN	sp|Q92922|SMRC1_HUMAN	yes	3	1.3286e-19	117.9	535340	544350	452620	330930	304590	367090
AAAAKPNNLSLVVHGPGDLR	20	1	1999.1	sp|Q00796|DHSO_HUMAN	sp|Q00796|DHSO_HUMAN	yes	2;3	1.6938e-32	202.93	616890	582080	536810	0	0	0
AAAALGSSSGSASPAVAELCQNTPETFLEASK	32	0	3121.49	sp|Q96IV0|NGLY1_HUMAN	sp|Q96IV0|NGLY1_HUMAN	yes	3	5.2837e-11	78.359	173680	130090	172660	0	0	18547
AAAANSGSSLPLFDCPTWAGKPPPGLHLDVVK	32	1	3272.67	sp|Q12972|PP1R8_HUMAN	sp|Q12972|PP1R8_HUMAN	yes	3	9.6517e-20	71.85	552700	623220	496470	48701	15395	0
AAAAPAATTATPPPEGAPPQPGVHNLPVPTLFGTVK	36	0	3442.82	sp|Q9UPT8|ZC3H4_HUMAN	sp|Q9UPT8|ZC3H4_HUMAN	yes	3	0.04143	3.1949	0	78051	146200	63990	0	0
AAAAPAGGNPEQR	13	0	1208.59	sp|Q68DK7|MSL1_HUMAN	sp|Q68DK7|MSL1_HUMAN	yes	2	0.042823	24.689	0	0	0	15422	26713	0
AAAAPFQTSQASASAPR	17	0	1630.81	sp|Q96L91|EP400_HUMAN	sp|Q96L91|EP400_HUMAN	yes	2	0.00083722	57.042	76710	61739	84584	53594	0	49639
AAAAPGASPSPGGDAAWSEAGPGPR	25	0	2204.02	sp|P52701|MSH6_HUMAN	sp|P52701|MSH6_HUMAN	yes	2	1.1014e-31	92.593	313980	330150	314260	37848	0	37160
AAAAPGASPSPGGDAAWSEAGPGPRPLAR	29	1	2641.3	sp|P52701|MSH6_HUMAN	sp|P52701|MSH6_HUMAN	yes	3	0.00022719	24.599	0	320500	342550	70345	135750	155050
AAAAQLSLTQLSSGNPVYEK	20	0	2047.06	sp|P42566|EPS15_HUMAN	sp|P42566|EPS15_HUMAN	yes	2	7.1878e-41	187.49	290870	270090	277260	1164.3	8705.6	25445
AAAASAAEAGIATTGTEDSDDALLK	25	0	2319.11	sp|P55036|PSMD4_HUMAN	sp|P55036|PSMD4_HUMAN	yes	2	4.5501e-24	104.15	274560	263780	199530	0	0	0
AAAAVGAGHGAGGPGAASSSGGAR	24	0	1863.89	sp|Q96K37|S35E1_HUMAN	sp|Q96K37|S35E1_HUMAN	yes	2;3	1.2932e-31	125.75	141360	139230	158260	280450	293570	277660
AAAAVSESWPELELAER	17	0	1827.9	sp|Q8N1G4|LRC47_HUMAN	sp|Q8N1G4|LRC47_HUMAN	yes	2	2.6719e-24	174.05	745040	679800	0	0	0	0
AAAAVVEFQR	10	0	1060.57	sp|O00231|PSD11_HUMAN	sp|O00231|PSD11_HUMAN	yes	2	4.1947e-05	110.22	24169	173920	11299	0	30425	0
AAAAVVVPAEWIK	13	0	1323.76	sp|Q8NI27|THOC2_HUMAN	sp|Q8NI27|THOC2_HUMAN	yes	2	0.013581	22.898	0	11796	21051	0	19961	0
AAACPDPSLSVWRPDIYFASVSETFETK	28	1	3143.49	sp|O95602|RPA1_HUMAN	sp|O95602|RPA1_HUMAN	yes	3	0.00070438	28.394	69294	64551	0	65655	79064	50840
AAADGGGPGGASVGTEEDGGGVGHR	25	0	2136.94	sp|A6NHR9|SMHD1_HUMAN	sp|A6NHR9|SMHD1_HUMAN	yes	2	4.3445e-07	84.071	121840	140700	139400	119450	139100	113310
AAADGSLQWEVGGWR	15	0	1601.76	sp|Q96GQ5|RUSF1_HUMAN	sp|Q96GQ5|RUSF1_HUMAN	yes	2	3.4176e-05	104.04	0	0	0	123510	132770	10341
AAADLMAYCEAHAK	14	0	1520.68	sp|P59768|GBG2_HUMAN	sp|P59768|GBG2_HUMAN	yes	2	0.0095523	70.195	0	0	0	57640	52005	59405
AAADTLQGPMQAAYR	15	0	1562.75	sp|Q6P2E9|EDC4_HUMAN	sp|Q6P2E9|EDC4_HUMAN	yes	2	3.0176e-05	112.93	368720	10940	0	175870	190890	163680
AAAEDVNVTFEDQQK	15	0	1663.77	sp|Q9NQP4|PFD4_HUMAN	sp|Q9NQP4|PFD4_HUMAN	yes	2	7.5413e-34	193.34	567400	545220	564600	54019	50895	50830
AAAEEEDGGPEGPNR	15	0	1497.63	sp|Q99942|RNF5_HUMAN	sp|Q99942|RNF5_HUMAN	yes	2	0.0013509	57.003	52521	78731	0	0	0	0
AAAEEEPKPK	10	1	1068.55	sp|P55263|ADK_HUMAN	sp|P55263|ADK_HUMAN	yes	2	0.05852	46.447	40686	31947	25168	0	3368.8	0
AAAEEGHIIPR	11	0	1162.61	sp|O95551|TYDP2_HUMAN	sp|O95551|TYDP2_HUMAN	yes	2;3	0.0025242	81.163	64654	61280	58818	2685.3	0	0
AAAEGLMSLLR	11	0	1130.61	sp|P30260|CDC27_HUMAN	sp|P30260|CDC27_HUMAN	yes	2	0.039749	51.872	84130	8515.3	62029	68088	487.52	0
AAAEKLFGNMEGDCPSDWKTDSTCR	25	2	2845.21	sp|P02786|TFR1_HUMAN	sp|P02786|TFR1_HUMAN	yes	3	0.016559	13.153	0	0	0	15599	27094	21609
AAAEVNQDYGLDPK	14	0	1489.7	sp|P07954|FUMH_HUMAN	sp|P07954|FUMH_HUMAN	yes	2	5.1272e-17	184.43	1832100	2097700	1944100	692860	789540	768640
AAAFEEQENETVVVK	15	0	1662.81	sp|Q9Y490|TLN1_HUMAN	sp|Q9Y490|TLN1_HUMAN	yes	2	1.3717e-25	184.43	613850	632420	637360	185930	228760	197810
AAAFEQLQK	9	0	1004.53	sp|O94826|TOM70_HUMAN	sp|O94826|TOM70_HUMAN	yes	2	0.0011539	87.251	0	139850	100450	318810	272450	454410
AAAGAAATHLEVAR	14	0	1307.69	sp|Q96S52|PIGS_HUMAN	sp|Q96S52|PIGS_HUMAN	yes	2	3.7252e-22	203.8	153730	52465	55523	378270	331400	411440
AAAGDLGGDHLAFSCDVAK	19	0	1873.86	sp|Q8N4T8|CBR4_HUMAN	sp|Q8N4T8|CBR4_HUMAN	yes	2	0.034208	30.862	70811	820.22	77703	5125.3	0	0
AAAGEFADDPCSSVK	15	0	1523.66	sp|P35221|CTNA1_HUMAN	sp|P35221|CTNA1_HUMAN	yes	2	0.013945	37.504	109260	145670	115870	2337	568.62	0
AAAGELQEDSGLCVLAR	17	0	1758.86	sp|Q96C19|EFHD2_HUMAN	sp|Q96C19|EFHD2_HUMAN	yes	2	1.7845e-23	164.56	436270	508930	399580	2086.8	256650	253240
AAAGGGGGGAAAAGR	15	0	1070.52	sp|Q9UL25|RAB21_HUMAN	sp|Q9UL25|RAB21_HUMAN	yes	2	5.0705e-47	260.4	136900	105360	118850	260670	252940	345860
AAAGGQGSAVAAEAEPGKEEPPAR	24	1	2220.08	sp|Q9GZT9|EGLN1_HUMAN	sp|Q9GZT9|EGLN1_HUMAN	yes	3	0.005475	35.349	115860	93242	0	0	0	0
AAAGIQPPGYLIHESACWSDTLQR	24	0	2640.28	sp|Q8WVQ1|CANT1_HUMAN	sp|Q8WVQ1|CANT1_HUMAN	yes	3	0.00024448	15.64	63414	75800	44807	43815	37736	0
AAAGQESEGPAVGPPQPLGK	20	0	1859.94	sp|O14497|ARI1A_HUMAN	sp|O14497|ARI1A_HUMAN	yes	2	3.7063e-06	95.677	250010	255390	284520	197980	241970	242070
AAAHCAHVFTTVSQITAIEAQHLLK	25	0	2716.41	sp|P13807|GYS1_HUMAN	sp|P13807|GYS1_HUMAN	yes	3;4	2.8138e-05	88.796	106730	75464	119720	25520	18659	33998
AAAIGIDLGTTYSCVGVFQHGK	22	0	2264.13	sp|P0DMV9|HS71B_HUMAN;sp|P0DMV8|HS71A_HUMAN	sp|P0DMV9|HS71B_HUMAN	yes	2;3	1.6129e-69	226.06	1611600	2005800	1369300	0	0	4295.3
AAALAAAVAQDPAASGAPSS	20	0	1695.84	sp|Q8TAE8|G45IP_HUMAN	sp|Q8TAE8|G45IP_HUMAN	yes	2	2.6947e-07	93.772	0	0	0	207080	700640	782280
AAALASGCTVEIK	13	0	1289.66	sp|Q8IYS1|P20D2_HUMAN	sp|Q8IYS1|P20D2_HUMAN	yes	2	0.0022517	77.358	102230	65239	102290	116220	152770	121050
AAALATVNAWAEQTGMK	17	0	1731.86	sp|Q14008|CKAP5_HUMAN	sp|Q14008|CKAP5_HUMAN	yes	2	1.7165e-09	115.05	419020	327660	184570	0	186030	162570
AAALDIAMIKMVAPSMASRVIDR	23	2	2429.3	sp|Q6JQN1|ACD10_HUMAN	sp|Q6JQN1|ACD10_HUMAN	no	3	1		0	0	0	89468	0	5942
AAALDVYNAVSTSFQR	16	0	1711.85	sp|Q96QE3|ATAD5_HUMAN	sp|Q96QE3|ATAD5_HUMAN	yes	2	0.0052328	61.042	31864	39823	0	92271	64041	69150
AAALEAMKDYTK	12	1	1310.65	sp|P31948|STIP1_HUMAN	sp|P31948|STIP1_HUMAN	yes	2	4.5296e-06	136.94	150960	123760	145490	18097	9537.2	12690
AAALEFLNR	9	0	1003.55	sp|P31948|STIP1_HUMAN	sp|P31948|STIP1_HUMAN	yes	2	0.001764	109.36	104830	534350	552920	228740	194870	181940
AAALEFLNRFEEAK	14	1	1607.83	sp|P31948|STIP1_HUMAN	sp|P31948|STIP1_HUMAN	yes	3	0.024633	61.577	17891	25013	0	18080	14938	20166
AAALGGPEDEPGAAEAHFLPR	21	0	2075.01	sp|Q68DK7|MSL1_HUMAN	sp|Q68DK7|MSL1_HUMAN	yes	3	0.0055744	20.734	12389	0	15581	43838	97414	91178
AAALPAKPPNLDAALALLR	19	1	1885.11	sp|Q96GI7|FA89A_HUMAN	sp|Q96GI7|FA89A_HUMAN	yes	3	4.0775e-07	31.767	77220	48813	69291	0	0	0
AAAMAAAAAETSQR	14	0	1318.63	sp|Q9NV92|NFIP2_HUMAN	sp|Q9NV92|NFIP2_HUMAN	yes	2	0.0017634	55.754	22964	20076	801.34	6936.5	2612.9	0
AAAMDVDTPSGTNSGAGK	18	0	1648.74	sp|P62877|RBX1_HUMAN	sp|P62877|RBX1_HUMAN	yes	2	6.2539e-07	85.081	0	1190.6	0	149580	79322	60102
AAAMDVDTPSGTNSGAGKK	19	1	1776.83	sp|P62877|RBX1_HUMAN	sp|P62877|RBX1_HUMAN	yes	2	5.9228e-05	79.235	345570	302650	370840	106340	84254	106730
AAAMTPPEEELKR	13	1	1441.72	sp|Q15042|RB3GP_HUMAN	sp|Q15042|RB3GP_HUMAN	yes	2;3	0.014363	48.785	100420	103410	132900	0	0	0
AAANEQLTR	9	0	972.499	sp|Q9NX63|MIC19_HUMAN	sp|Q9NX63|MIC19_HUMAN	yes	2	0.0010504	114.64	0	0	28492	95213	144460	306840
AAANPDLQGHLPSFQQSAFNR	21	0	2268.1	sp|P29375|KDM5A_HUMAN	sp|P29375|KDM5A_HUMAN	yes	3	0.052412	14.5	0	0	0	0	65486	53469
AAAPAPEEEMDECEQALAAEPK	22	0	2356.02	sp|P26641|EF1G_HUMAN	sp|P26641|EF1G_HUMAN	yes	2	9.3297e-17	101.52	802430	832850	719190	0	83313	0
AAAPDVAPAPGPAPR	15	0	1356.71	sp|Q96D96|HVCN1_HUMAN	sp|Q96D96|HVCN1_HUMAN	yes	2	5.5202e-07	127.93	2622	0	0	30137	448300	280820
AAAPGTLEPDAAAATPAAPSPASLPLAPGCALR	33	0	3052.57	sp|Q8N5W9|RFLB_HUMAN	sp|Q8N5W9|RFLB_HUMAN	yes	3	0.00050141	44.585	2301.5	0	38240	0	0	0
AAAPQAWAGPMEEPPQAQAPPR	22	0	2270.09	sp|Q16643|DREB_HUMAN	sp|Q16643|DREB_HUMAN	yes	2	8.3134e-07	55.866	322970	603380	0	0	0	0
AAAQCYIDLIIK	12	0	1377.73	sp|P53618|COPB_HUMAN	sp|P53618|COPB_HUMAN	yes	2	0.00029633	90.306	0	589790	0	212170	197140	157100
AAAQLLQSQAQQSGAQQTK	19	0	1956	sp|Q9NVA2|SEP11_HUMAN	sp|Q9NVA2|SEP11_HUMAN	yes	2	1.0422e-160	292.56	966030	1015700	1044200	54921	62224	70382
AAASTDYYK	9	0	988.45	sp|P08559|ODPA_HUMAN	sp|P08559|ODPA_HUMAN	yes	2	0.033572	60.589	0	36120	0	34113	245520	41242
AAASVTPPGSLELLQPGFSK	20	0	1969.05	sp|Q12933|TRAF2_HUMAN	sp|Q12933|TRAF2_HUMAN	yes	2	8.9584e-10	77.696	275230	218040	236950	0	0	0
AAATAEEPDPK	11	0	1098.52	sp|Q99733|NP1L4_HUMAN	sp|Q99733|NP1L4_HUMAN	yes	2	3.6671e-08	196.32	186560	287130	218050	7509.6	38288	26553
AAATGAVAASAASGQAEGK	19	0	1587.79	sp|Q9NWH9|SLTM_HUMAN	sp|Q9NWH9|SLTM_HUMAN	yes	2	1.6941e-112	289.75	589030	604900	639670	452850	678850	657380
AAATGAVAASAASGQAEGKK	20	1	1715.88	sp|Q9NWH9|SLTM_HUMAN	sp|Q9NWH9|SLTM_HUMAN	yes	2	3.6986e-23	144.16	85662	77579	102270	90125	92222	109230
AAATGLPEGPAVPVPSR	17	0	1588.86	sp|Q8N1S5|S39AB_HUMAN	sp|Q8N1S5|S39AB_HUMAN	yes	2	2.183e-07	94.507	0	0	683.24	255640	250360	308820
AAATGPSFWLGNETLK	16	0	1661.84	sp|P12955|PEPD_HUMAN	sp|P12955|PEPD_HUMAN	yes	2	3.2842e-43	198.33	1656600	1419000	1318300	152110	142860	137230
AAATIVHDTSEAVELCPAYGLYLKPITK	28	1	3030.57	sp|Q02040|AK17A_HUMAN	sp|Q02040|AK17A_HUMAN	yes	3	0.00012521	37.997	57097	34085	27036	0	0	0
AAATPESQEPQAK	13	0	1326.64	sp|P49006|MRP_HUMAN	sp|P49006|MRP_HUMAN	yes	2	3.5748e-25	224.13	527840	487750	600790	586.55	5034.4	0
AAATTSQPVLTSQQIETIFFK	21	0	2280.2	sp|P11274|BCR_HUMAN	sp|P11274|BCR_HUMAN	yes	2;3	6.0929e-45	155.38	320060	297730	309270	0	0	0
AAAVAAAGAGEPQSPDELLPK	21	0	1962.01	sp|Q9NS69|TOM22_HUMAN	sp|Q9NS69|TOM22_HUMAN	yes	2;3	1.2978e-81	208.23	2124600	1764600	1524400	3303200	2695800	2911900
AAAVAAPLAAGGEEAAATTSVPGSPGLPGR	30	0	2616.35	sp|O75427|LRCH4_HUMAN	sp|O75427|LRCH4_HUMAN	yes	3	0.00094953	40.363	46493	59358	48596	7298.8	19155	35606
AAAVLPVLDLAQR	13	0	1335.79	sp|P19404|NDUV2_HUMAN	sp|P19404|NDUV2_HUMAN	yes	2	0.00041717	81.099	833300	7024	0	1204200	782240	1063400
AAAVLSGPSAGSAAGVPGGTGGLSAVSSGPR	31	0	2565.31	sp|Q8IZL8|PELP1_HUMAN	sp|Q8IZL8|PELP1_HUMAN	yes	3	3.1412e-20	165.7	503090	435010	609210	698630	661640	599400
AAAVPVEFQEHHLSEVQNMASEEK	24	0	2679.26	sp|O43837|IDH3B_HUMAN	sp|O43837|IDH3B_HUMAN	yes	3	0.0060641	15.78	103640	94574	84976	38433	32655	38315
AAAYDLLVEMVK	12	0	1321.7	sp|Q70CQ2|UBP34_HUMAN	sp|Q70CQ2|UBP34_HUMAN	yes	2	0.0065656	53.028	66149	35003	20755	27809	19415	23548
AAAYNLVQHGITNLCVIGGDGSLTGANIFR	30	0	3101.57	sp|P17858|PFKAL_HUMAN	sp|P17858|PFKAL_HUMAN	yes	3	1.0181e-26	164.13	1083000	675860	624260	348220	143410	293280
AAAYSAQVQPVDGATR	16	0	1603.8	sp|Q9H7E9|CH033_HUMAN	sp|Q9H7E9|CH033_HUMAN	yes	2	4.993e-29	181.44	307390	290100	293020	147820	220110	207660
AACEQQAVALTLQEDR	16	0	1801.86	sp|Q9BUH6|PAXX_HUMAN	sp|Q9BUH6|PAXX_HUMAN	yes	2	0.0013759	54.912	244060	0	244990	55131	0	44773
AACGAVLLTELLER	14	0	1514.81	sp|Q8N697|S15A4_HUMAN	sp|Q8N697|S15A4_HUMAN	yes	2;3	1.1173e-06	108.2	43914	36934	35904	177370	274740	181970
AACIAEQYHTVLK	13	0	1502.76	sp|O95235|KI20A_HUMAN	sp|O95235|KI20A_HUMAN	yes	2	0.00030247	71.896	0	40886	39757	0	19635	21960
AACLPLPGYR	10	0	1116.58	sp|P13796|PLSL_HUMAN	sp|P13796|PLSL_HUMAN	yes	2	0.0060066	51.43	36375	0	22745	170030	0	328160
AACQCVEPIK	10	0	1174.55	sp|Q99575|POP1_HUMAN	sp|Q99575|POP1_HUMAN	yes	2	0.071807	39.01	0	0	0	34868	5929.1	0
AACQEAQVFGNQLIPPNAQVK	21	0	2282.15	sp|Q53H12|AGK_HUMAN	sp|Q53H12|AGK_HUMAN	yes	2	6.8298e-15	112.68	627240	435660	462590	402920	525850	542450
AACSAAAMEEDSEASSSR	18	0	1828.72	sp|Q05086|UBE3A_HUMAN	sp|Q05086|UBE3A_HUMAN	yes	2	5.9686e-05	59.77	44298	1413.4	0	0	0	0
AACSSSEEDDCVSLSK	16	0	1743.69	sp|Q9H019|MFR1L_HUMAN	sp|Q9H019|MFR1L_HUMAN	yes	2	0.00016058	73.502	27337	32113	35668	51013	88235	80513
AADAEAEVASLNR	13	0	1315.64	sp|P06753|TPM3_HUMAN	sp|P06753|TPM3_HUMAN	yes	2	4.4814e-05	101.82	164710	160610	80700	100830	182880	61258
AADAEAEVASLNRR	14	1	1471.74	sp|P06753|TPM3_HUMAN	sp|P06753|TPM3_HUMAN	yes	2	1.1136e-21	187.33	243070	246560	342780	57903	45555	56392
AADCDLQITNAQTK	14	0	1547.72	sp|Q7Z6E9|RBBP6_HUMAN	sp|Q7Z6E9|RBBP6_HUMAN	yes	2	0.00027349	78.157	87348	84358	83927	60202	76829	37373
AADCEVEQWDSDEPIPAK	18	0	2058.88	sp|Q9UBQ7|GRHPR_HUMAN	sp|Q9UBQ7|GRHPR_HUMAN	yes	2	1.4695e-05	66.485	354700	386450	256350	0	0	1653.1
AADEALNAMTSNGSHR	16	0	1643.73	sp|Q13586|STIM1_HUMAN	sp|Q13586|STIM1_HUMAN	yes	2;3	5.8552e-29	184.43	71643	74365	77882	77877	103630	76798
AADEEAFEDNSEEYIR	16	0	1886.78	sp|P55060|XPO2_HUMAN	sp|P55060|XPO2_HUMAN	yes	2	9.9899e-14	135.21	568030	590710	512450	0	0	0
AADEEAFEDNSEEYIRR	17	1	2042.88	sp|P55060|XPO2_HUMAN	sp|P55060|XPO2_HUMAN	yes	3	0.0025639	33.526	49284	87792	81765	0	0	0
AADEVAGGAR	10	0	915.441	sp|Q6STE5|SMRD3_HUMAN	sp|Q6STE5|SMRD3_HUMAN	yes	2	0.03401	37.722	7554.5	0	0	8599	66951	60301
AADFEDLLSGQGFNAHK	17	0	1818.85	sp|O75061|AUXI_HUMAN	sp|O75061|AUXI_HUMAN	yes	2;3	1.9564e-44	193.34	241030	240500	243120	0	0	0
AADFIDQALAQK	12	0	1289.66	sp|P51452|DUS3_HUMAN	sp|P51452|DUS3_HUMAN	yes	2	0.016971	59.645	0	58857	0	0	59503	51072
AADFQLHTHVNDGTEFGGSIYQK	23	0	2534.18	sp|Q9Y277|VDAC3_HUMAN	sp|Q9Y277|VDAC3_HUMAN	yes	3	2.8001e-191	256.68	852960	950160	846980	512760	553730	500320
AADGNYYNAR	10	0	1113.48	sp|Q7Z3D6|GLUCM_HUMAN	sp|Q7Z3D6|GLUCM_HUMAN	yes	2	0.00041574	87.251	17329	0	0	24647	45363	14258
AADHLKPFLDDSTLR	15	1	1697.87	sp|O43395|PRPF3_HUMAN	sp|O43395|PRPF3_HUMAN	yes	3	1.1453e-18	158.02	356150	357260	364800	158410	216720	181250
AADIDLYHCPNCEVLHGPSIMK	22	0	2539.17	sp|Q9UPP1|PHF8_HUMAN	sp|Q9UPP1|PHF8_HUMAN	yes	3	2.4243e-13	86.766	43544	54628	37518	68761	77237	73401
AADIDQEVK	9	0	987.487	sp|Q86VP6|CAND1_HUMAN	sp|Q86VP6|CAND1_HUMAN	yes	2	0.025932	77.072	0	58415	43128	0	0	0
AADIGVAMGQTGTDVCK	17	0	1692.78	sp|P98194|AT2C1_HUMAN	sp|P98194|AT2C1_HUMAN	yes	2	0.059432	46.768	0	2566.6	2636.3	5298.1	124240	134740
AADISESSGADCKGDPR	17	1	1734.75	sp|O43583|DENR_HUMAN	sp|O43583|DENR_HUMAN	yes	2	0.0013387	35.246	0	0	55079	0	0	2458.7
AADLLLHSK	9	0	966.55	sp|Q92673|SORL_HUMAN	sp|Q92673|SORL_HUMAN	yes	2	0.027362	57.032	32087	0	31456	31691	31633	38906
AADLLVNPLDPR	12	0	1292.71	sp|P78362|SRPK2_HUMAN	sp|P78362|SRPK2_HUMAN	yes	2	0.0054849	45.939	0	33538	0	15146	129020	67828
AADLNGDLTATR	12	0	1216.6	sp|Q15293|RCN1_HUMAN	sp|Q15293|RCN1_HUMAN	yes	2	0.00018484	83.438	0	0	0	0	160150	95490
AADLQLEMTQKPHK	14	1	1608.83	sp|O15382|BCAT2_HUMAN	sp|O15382|BCAT2_HUMAN	yes	2;3	3.7802e-06	117.45	321120	344270	31495	413220	49792	451280
AADMGNPVGQSGLGMAYLYGR	21	0	2126.99	sp|Q9UBV2|SE1L1_HUMAN	sp|Q9UBV2|SE1L1_HUMAN	yes	2	1.5104e-43	182.22	75744	838150	845070	1669300	1664200	1747900
AADPPAENSSAPEAEQGGAE	20	0	1896.8	sp|P67809|YBOX1_HUMAN	sp|P67809|YBOX1_HUMAN	yes	2	4.8882e-80	226.09	623040	5419400	5233300	1757700	2705600	1786300
AADRLEQELLR	11	1	1312.71	sp|Q6PK04|CC137_HUMAN	sp|Q6PK04|CC137_HUMAN	yes	3	0.0019079	106.35	20861	24162	21203	0	9774.3	9841.8
AADRLPNLSSPSAEGPPGPPSGPAPR	26	1	2494.26	sp|O60784|TOM1_HUMAN	sp|O60784|TOM1_HUMAN	yes	3	3.5944e-11	51.542	47276	50881	42058	34067	35685	40856
AADSDDGAVSAPAASDGGVSK	21	0	1846.82	sp|Q96GM8|TOE1_HUMAN	sp|Q96GM8|TOE1_HUMAN	yes	2	0.0040526	43.518	0	21975	0	0	0	0
AADSICDGDLVDSQIR	16	0	1733.79	sp|P35251|RFC1_HUMAN	sp|P35251|RFC1_HUMAN	yes	2	4.2334e-09	104.49	65363	69765	73293	145010	118400	98541
AADSLQQNLQR	11	0	1242.63	sp|Q1ED39|KNOP1_HUMAN	sp|Q1ED39|KNOP1_HUMAN	yes	2	0.00020214	126.82	29194	41841	48767	57824	74202	32271
AADSQNSGEGNTGAAESSFSQEVSR	25	0	2485.06	sp|P12270|TPR_HUMAN	sp|P12270|TPR_HUMAN	yes	2	2.4606e-16	77.996	137300	130220	130850	64771	76468	68357
AADTQVSETLKR	12	1	1317.69	sp|Q92616|GCN1_HUMAN	sp|Q92616|GCN1_HUMAN	yes	2	1.2206e-10	175.07	426220	339890	412260	85707	56321	2253.7
AADVENVPPVISTPHHYLISIYR	23	0	2590.35	sp|Q9Y2T2|AP3M1_HUMAN	sp|Q9Y2T2|AP3M1_HUMAN	yes	3;4	2.1377e-05	53.782	113610	125690	76850	187360	202960	62754
AADVEQLKPEEIK	13	1	1468.78	sp|Q9NU22|MDN1_HUMAN	sp|Q9NU22|MDN1_HUMAN	yes	2;3	1.4388e-06	153.25	137230	130890	147730	111530	122690	133250
AADYLHVALDLLER	14	0	1597.85	sp|P05164|PERM_HUMAN	sp|P05164|PERM_HUMAN	yes	2;3	3.4727e-20	196.44	0	4939.5	32837	2779500	6483700	1487400
AAEAAAAPAESAAPAAGEEPSKEEGEPK	28	1	2635.22	sp|P80723|BASP1_HUMAN	sp|P80723|BASP1_HUMAN	yes	3	9.3703e-06	48.833	0	0	0	28600	40333	40401
AAEAAASAYYNPGNPHNVYMPTSQPPPPPYYPPEDK	36	0	3900.77	sp|Q969T9|WBP2_HUMAN	sp|Q969T9|WBP2_HUMAN	yes	3	8.2021e-08	30.34	2861800	253770	177370	0	0	0
AAEAADLGLGAAVPVELR	18	0	1721.93	sp|Q9Y5Q8|TF3C5_HUMAN	sp|Q9Y5Q8|TF3C5_HUMAN	yes	2	1.6936e-14	103.23	30566	30075	30454	0	3335.4	1430
AAEAAEAAAAAAAAGSGK	18	0	1457.71	sp|P0DTL6|ZTRF1_HUMAN	sp|P0DTL6|ZTRF1_HUMAN	yes	2	2.7542e-07	115.79	32518	33569	34593	0	0	0
AAEAAINILK	10	0	1012.59	sp|O75569|PRKRA_HUMAN	sp|O75569|PRKRA_HUMAN	yes	2	0.061181	36.211	18218	0	0	0	58141	44359
AAEADGPLKR	10	1	1026.55	sp|O75352|MPU1_HUMAN	sp|O75352|MPU1_HUMAN	yes	2	0.013713	56.378	314520	336950	308710	293140	262430	267090
AAEAGGAEEQYGFLTTPTK	19	0	1939.92	sp|P46821|MAP1B_HUMAN	sp|P46821|MAP1B_HUMAN	yes	2	2.0338e-30	180.11	473220	485430	467980	151750	0	0
AAEAHVDAHYYEQNEQPTGTCAACITGDNR	30	0	3348.42	sp|P55263|ADK_HUMAN	sp|P55263|ADK_HUMAN	yes	3;4	0.0002455	36.502	92527	105500	115860	0	0	0
AAEALHGEADSSGVLAAVDATVNK	24	0	2295.13	sp|Q14554|PDIA5_HUMAN	sp|Q14554|PDIA5_HUMAN	yes	3	0.00037973	61.503	24487	0	38085	20868	60469	33294
AAEASESGPALHELMR	16	0	1667.79	sp|Q6VVB1|NHLC1_HUMAN	sp|Q6VVB1|NHLC1_HUMAN	yes	2	0.0030481	47.334	543610	513280	448200	19756	5518.9	4765
AAECNIVVTQPR	12	0	1356.68	sp|Q08211|DHX9_HUMAN	sp|Q08211|DHX9_HUMAN	yes	2	0.0010109	83.775	6372.5	429940	288420	64339	564720	264770
AAEDDEDDDVDTKK	14	1	1564.64	sp|P06454|PTMA_HUMAN	sp|P06454|PTMA_HUMAN	yes	2;3	0.00019974	90.689	0	59831	32911	0	0	0
AAEDLFVNIR	10	0	1146.6	sp|Q9Y2A7|NCKP1_HUMAN	sp|Q9Y2A7|NCKP1_HUMAN	yes	2	0.029937	60.892	0	87147	0	0	0	0
AAEEAASTLASSIHPEQCIK	20	0	2112.02	sp|Q7Z460|CLAP1_HUMAN	sp|Q7Z460|CLAP1_HUMAN	yes	2	3.9782e-12	128.68	189360	204350	179250	13176	11331	9372.8
AAEEEDEADPKR	12	1	1358.6	sp|P20962|PTMS_HUMAN	sp|P20962|PTMS_HUMAN	yes	2;3	3.0014e-12	195.3	55906	96640	59999	0	0	0
AAEEEPSTSATVPMSK	16	0	1633.75	sp|Q13356|PPIL2_HUMAN	sp|Q13356|PPIL2_HUMAN	yes	2	1.9957e-06	106.47	284680	303430	310040	45438	0	63605
AAEEFVNIYYETMDKR	16	1	1977.91	sp|Q9NPJ8|NXT2_HUMAN	sp|Q9NPJ8|NXT2_HUMAN	yes	2;3	3.0373e-22	135.13	71592	88530	65610	251340	356560	345060
AAEEFVNVYYTTMDK	15	0	1779.8	sp|Q9UKK6|NXT1_HUMAN	sp|Q9UKK6|NXT1_HUMAN	yes	2	0.00036346	73.891	144610	129980	104440	4237	0	0
AAEEFVNVYYTTMDKR	16	1	1935.9	sp|Q9UKK6|NXT1_HUMAN	sp|Q9UKK6|NXT1_HUMAN	yes	2	0.00031947	63.766	148400	145740	121340	0	8191.3	5024.8
AAEFNSNLNR	10	0	1134.54	sp|Q8WUB8|PHF10_HUMAN	sp|Q8WUB8|PHF10_HUMAN	yes	2	0.0024327	60.892	0	0	0	189980	106980	0
AAEGAEAQGFSGLFAAYTDHPPPFR	25	0	2606.22	sp|Q9P253|VPS18_HUMAN	sp|Q9P253|VPS18_HUMAN	yes	3	0.00031597	56.436	156880	158870	162100	35323	33904	0
AAEGWAAPDALLGQVK	16	0	1595.83	sp|P46531|NOTC1_HUMAN	sp|P46531|NOTC1_HUMAN	yes	2	0.019806	45.183	0	0	0	0	34176	0
AAEGWSAPILTLAR	14	0	1454.79	sp|Q96T51|RUFY1_HUMAN	sp|Q96T51|RUFY1_HUMAN	yes	2	0.0037534	65.879	36719	37317	42070	0	41899	46869
AAEIHSR	7	0	782.404	sp|Q8IWB7|WDFY1_HUMAN	sp|Q8IWB7|WDFY1_HUMAN	yes	2	0.0062516	113.1	62161	61658	40703	59106	61221	82622
AAEIYGVTHTR	11	0	1216.62	sp|Q9HCS7|SYF1_HUMAN	sp|Q9HCS7|SYF1_HUMAN	yes	2	4.8216e-05	114.39	142790	105850	67323	122410	111920	117180
AAELAVQNEVGLVDNPLK	18	0	1879.01	sp|Q9NVM6|DJC17_HUMAN	sp|Q9NVM6|DJC17_HUMAN	yes	2	0.0096247	56.08	133450	106830	115640	0	0	7603.2
AAELEMELNEHSLVIDTLK	19	0	2154.09	sp|Q9UHV9|PFD2_HUMAN	sp|Q9UHV9|PFD2_HUMAN	yes	2	0.00023768	43.177	118980	111280	65387	0	0	0
AAELIANSLATAGDGLIELR	20	0	1997.08	sp|P35232|PHB1_HUMAN	sp|P35232|PHB1_HUMAN	yes	2;3	3.0915e-161	311.58	2805700	2485700	2163700	2684700	3507200	2461100
AAELVTQNCEAYEAHMR	17	0	1991.88	sp|Q96I15|SCLY_HUMAN	sp|Q96I15|SCLY_HUMAN	yes	2	2.276e-05	78.157	14233	14824	17755	0	0	0
AAEMEHLLER	10	0	1197.58	sp|Q86TM6|SYVN1_HUMAN	sp|Q86TM6|SYVN1_HUMAN	yes	2;3	8.4738e-05	124.81	151190	109860	0	307530	319150	249700
AAEMLSQLDLFSR	13	0	1479.74	sp|P78318|IGBP1_HUMAN	sp|P78318|IGBP1_HUMAN	yes	2	0.00084809	95.138	131640	129680	135080	0	0	0
AAEMMASLLK	10	0	1063.54	sp|P33176|KINH_HUMAN	sp|P33176|KINH_HUMAN	yes	2	0.049723	49.16	0	0	134330	0	0	0
AAEPNKTEIQTLFK	14	1	1588.85	sp|Q8N6H7|ARFG2_HUMAN	sp|Q8N6H7|ARFG2_HUMAN	yes	2	6.9408e-07	112.95	386490	410740	404020	186630	129330	0
AAEQGWVDGQLQLGSMYYNGIGVK	24	0	2583.24	sp|Q9UBV2|SE1L1_HUMAN	sp|Q9UBV2|SE1L1_HUMAN	yes	3	0.022148	34.417	12005	20617	14649	62607	56474	57865
AAESLADPTEYENLFPGLK	19	0	2064.01	sp|P35606|COPB2_HUMAN	sp|P35606|COPB2_HUMAN	yes	2	4.4373e-80	203.76	1683800	1734300	1719100	806810	789200	831960
AAESLTAIPEPASPQLLETPIHASQIQK	28	0	2939.56	sp|Q14676|MDC1_HUMAN	sp|Q14676|MDC1_HUMAN	yes	3	1.0073e-11	54.418	89388	74597	92850	188630	176520	214510
AAESVSKPDVSEEAPGPSK	19	1	1883.91	sp|Q9BY42|RTF2_HUMAN	sp|Q9BY42|RTF2_HUMAN	yes	2	0.044361	35.246	18698	22661	26363	0	0	0
AAETHFGFETVSEEEKGGK	19	1	2051.94	sp|Q5HYK3|COQ5_HUMAN	sp|Q5HYK3|COQ5_HUMAN	yes	3	1.13e-11	122.2	0	21754	0	63523	70354	53042
AAETQTLNFGPEWLR	15	0	1731.86	sp|Q6Y7W6|GGYF2_HUMAN	sp|Q6Y7W6|GGYF2_HUMAN	yes	2	1.9048e-10	102.03	421180	432170	423040	201310	335230	0
AAETVVDPEMTPYLDIANQTGR	22	0	2390.14	sp|Q9Y5A7|NUB1_HUMAN	sp|Q9Y5A7|NUB1_HUMAN	yes	2	5.6531e-05	46.206	89284	1207.4	77244	0	0	0
AAEWQLDQPSWSGR	14	0	1629.75	sp|Q9NVZ3|NECP2_HUMAN	sp|Q9NVZ3|NECP2_HUMAN	yes	2	0.00014553	91.245	0	0	125540	0	534.11	12550
AAFAELHNCIIDK	13	0	1500.74	sp|Q9NUQ6|SPS2L_HUMAN	sp|Q9NUQ6|SPS2L_HUMAN	yes	2	8.6954e-05	121.96	41897	41301	38812	1315.5	0	0
AAFAHFPELYDFALSNVAEVDTR	23	0	2582.24	sp|O60306|AQR_HUMAN	sp|O60306|AQR_HUMAN	yes	3	0.020576	18.927	0	73192	0	0	0	0
AAFALGGLGSGFASNREELSALVAPAFAHTSQVLVDK	37	1	3700.92	sp|P27708|PYR1_HUMAN	sp|P27708|PYR1_HUMAN	yes	4	0.033546	18.503	13785	18951	10232	0	0	0
AAFCLEELMMTNPHNHLYCQQYAEVK	26	0	3196.42	sp|Q15006|EMC2_HUMAN	sp|Q15006|EMC2_HUMAN	yes	3;4	0.00040694	22.796	202850	235280	181410	0	0	18961
AAFDDAIAELDTLSEESYK	19	0	2086.96	sp|P62258|1433E_HUMAN	sp|P62258|1433E_HUMAN	yes	2;3	6.8679e-61	217.2	2210700	1283500	1244600	134360	162830	5958.2
AAFECMYTLLDSCLDR	16	0	1963.85	sp|Q86VP6|CAND1_HUMAN	sp|Q86VP6|CAND1_HUMAN	yes	2	1.8399e-06	70.806	489650	531000	390060	37400	0	23815
AAFENWEVEVTFR	13	0	1596.76	sp|P49257|LMAN1_HUMAN	sp|P49257|LMAN1_HUMAN	yes	2	2.8343e-08	138.71	0	0	264300	149740	295620	190020
AAFFVTLDETEEGYR	15	0	1746.81	sp|P50416|CPT1A_HUMAN	sp|P50416|CPT1A_HUMAN	yes	2	0.0038993	47.361	0	0	0	0	27162	0
AAFGCFGNWLATVEQR	16	0	1825.86	sp|Q8IWA0|WDR75_HUMAN	sp|Q8IWA0|WDR75_HUMAN	yes	3	0.00044792	72.922	52416	71258	39772	80188	47345	52943
AAFGEALFTAQDEALLLR	18	0	1935.01	sp|Q2VPB7|AP5B1_HUMAN	sp|Q2VPB7|AP5B1_HUMAN	yes	2	1.04e-09	95.345	40147	43156	30324	19387	0	0
AAFGEEVDAVDTGISR	16	0	1635.77	sp|O00273|DFFA_HUMAN	sp|O00273|DFFA_HUMAN	yes	2	3.597e-09	112.95	387460	415840	0	0	0	3649.5
AAFGILSYEHRPLK	14	1	1600.87	sp|Q93074|MED12_HUMAN	sp|Q93074|MED12_HUMAN	yes	3	0.00018606	94.66	127250	89158	104070	64561	55407	56907
AAFGISDSYVDGSSFDPQR	19	0	2017.9	sp|Q9UQ35|SRRM2_HUMAN	sp|Q9UQ35|SRRM2_HUMAN	yes	2	1.8782e-50	131.06	0	0	0	764630	815920	840600
AAFGISDSYVDGSSFDPQRR	20	1	2174	sp|Q9UQ35|SRRM2_HUMAN	sp|Q9UQ35|SRRM2_HUMAN	yes	2	0.0091617	30.875	21514	56440	24175	49905	46907	45576
AAFGLSEAGFNTACVTK	17	0	1742.83	sp|P31040|SDHA_HUMAN	sp|P31040|SDHA_HUMAN	yes	2	5.0547e-14	146.58	1178000	1161900	1051200	1539500	2413600	1834900
AAFLGCLTDVR	11	0	1221.62	sp|Q9UID3|VPS51_HUMAN	sp|Q9UID3|VPS51_HUMAN	yes	2	0.0054645	47.561	43010	59354	24115	0	604.67	0
AAFLNFFR	8	0	984.518	sp|Q5JTZ9|SYAM_HUMAN	sp|Q5JTZ9|SYAM_HUMAN	yes	2	0.016428	72.355	0	0	0	115500	125190	142030
AAFNQEHVSCQQAFEHFAQK	20	0	2376.07	sp|O94953|KDM4B_HUMAN	sp|O94953|KDM4B_HUMAN	yes	3	4.1584e-05	56.473	75250	72815	71403	45902	46409	47502
AAFSEDGALMDGGMDLNMEQGMAEHLK	27	0	2867.22	sp|Q9BTX3|TM208_HUMAN	sp|Q9BTX3|TM208_HUMAN	yes	3	0.00072349	16.891	0	14517	129480	28763	0	14375
AAFTAFEEAQLPR	13	0	1449.73	sp|Q96CT7|CC124_HUMAN	sp|Q96CT7|CC124_HUMAN	yes	2	3.885e-21	211.68	412850	373360	313170	715460	478910	624190
AAFTVSLDPGPLEQFPHSMEPQLR	24	0	2666.32	sp|Q9UKD2|MRT4_HUMAN	sp|Q9UKD2|MRT4_HUMAN	yes	3	1.2254e-25	108.41	425230	719690	553580	0	0	3605.3
AAFVLPEFAR	10	0	1119.61	sp|P19623|SPEE_HUMAN	sp|P19623|SPEE_HUMAN	yes	2	0.00023342	99.305	929680	920840	1014200	176240	0	131950
AAFYEEQINYYDTYIK	16	0	2029.93	sp|Q13576|IQGA2_HUMAN	sp|Q13576|IQGA2_HUMAN	yes	2	0.00041221	51.569	0	0	0	168110	150280	155450
AAFYHQPWAQEAVGR	15	0	1729.83	sp|Q92925|SMRD2_HUMAN	sp|Q92925|SMRD2_HUMAN	yes	3	4.2509e-11	163.59	156540	214910	183370	193640	306250	254730
AAGAEPDSILKPELLSAIEK	20	1	2051.11	sp|Q9BZV1|UBXN6_HUMAN	sp|Q9BZV1|UBXN6_HUMAN	yes	3	2.3007e-05	70.552	112020	117460	108720	44726	35965	41854
AAGALLNGPPQFSTAPEIK	19	0	1881	sp|O75175|CNOT3_HUMAN	sp|O75175|CNOT3_HUMAN	yes	2	1.8938e-11	119.79	174630	176050	151240	79133	81226	78093
AAGCDFTNVVK	11	0	1180.55	sp|P52758|RIDA_HUMAN	sp|P52758|RIDA_HUMAN	yes	2	0.074734	46.033	0	0	0	168220	0	0
AAGEPIKEGDNDYFTCITK	19	1	2127.98	sp|Q99543|DNJC2_HUMAN	sp|Q99543|DNJC2_HUMAN	yes	2	0.034378	30.172	155760	168820	159080	0	14278	13910
AAGFKDPLLASGTDGVGTK	19	1	1803.94	sp|P22102|PUR2_HUMAN	sp|P22102|PUR2_HUMAN	yes	2	9.3518e-11	84.071	379950	439210	336930	52789	67046	52480
AAGFSSSTTSTSWEGNR	17	0	1744.77	sp|Q7Z478|DHX29_HUMAN	sp|Q7Z478|DHX29_HUMAN	yes	2	0.00018761	75.012	168420	176500	164530	35645	0	33500
AAGGDHGSPDSYR	13	0	1288.54	sp|P30566|PUR8_HUMAN	sp|P30566|PUR8_HUMAN	yes	2	2.0589e-39	255.11	211040	225150	227870	28371	12040	23513
AAGGFTHDELLK	12	0	1257.64	sp|P56182|RRP1_HUMAN	sp|P56182|RRP1_HUMAN	yes	2;3	0.0002949	85.821	357210	316250	382510	502510	463710	437190
AAGGGGSCDPLAPAGVPCAFSPHSQAYFALASTDGHLR	38	0	3769.74	sp|Q15061|WDR43_HUMAN	sp|Q15061|WDR43_HUMAN	yes	3;4	5.1257e-28	67.849	799140	865370	751800	130610	52827	114490
AAGGIELFVGGIGPDGHIAFNEPGSSLVSR	30	0	2923.48	sp|P46926|GNPI1_HUMAN	sp|P46926|GNPI1_HUMAN	yes	3	5.7302e-14	63.608	135770	127060	349860	0	0	0
AAGGLHLLPWSR	12	0	1276.7	sp|Q8IYS2|K2013_HUMAN	sp|Q8IYS2|K2013_HUMAN	yes	2;3	0.010282	65.933	0	44755	0	97166	110760	36772
AAGHEPHLLAR	11	0	1170.63	sp|Q96IR7|HPDL_HUMAN	sp|Q96IR7|HPDL_HUMAN	yes	3	0.0018699	83.623	5044	4573.9	0	77301	76671	105670
AAGIDEQENWHEGK	14	0	1582.7	sp|P28838|AMPL_HUMAN	sp|P28838|AMPL_HUMAN	yes	2;3	8.7961e-12	132.44	377600	233630	427790	104880	113210	124990
AAGIDEQENWHEGKENIR	18	1	2094.97	sp|P28838|AMPL_HUMAN	sp|P28838|AMPL_HUMAN	yes	3;4	5.0222e-10	124.24	361100	462910	455250	77558	164170	120220
AAGIIHLGATSCYVGDNTDLIILR	24	0	2542.32	sp|P30566|PUR8_HUMAN	sp|P30566|PUR8_HUMAN	yes	3	3.7686e-40	170.95	213370	315160	229050	0	0	0
AAGLATMISTMRPDIDNMDEYVR	23	1	2569.2	sp|O75533|SF3B1_HUMAN	sp|O75533|SF3B1_HUMAN	yes	3	8.2535e-16	72.075	164190	187860	132710	51996	60861	61794
AAGLVSDLDADSGLTLSR	18	0	1759.9	sp|Q9BW92|SYTM_HUMAN	sp|Q9BW92|SYTM_HUMAN	yes	2	0.00053932	58.794	154690	100120	127430	2547.4	201930	162960
AAGMNMEEEEELQQNLWGLK	20	0	2319.05	sp|Q13144|EI2BE_HUMAN	sp|Q13144|EI2BE_HUMAN	yes	3	0.014089	49.097	23272	19638	20128	0	0	0
AAGNPGSLAAPIDHKPCSAPLEPK	24	1	2397.21	sp|Q14676|MDC1_HUMAN	sp|Q14676|MDC1_HUMAN	yes	3;4	3.7159e-07	48.201	196230	227480	206680	273970	150630	337670
AAGPLLTDECR	11	0	1201.58	sp|Q9BQ69|MACD1_HUMAN	sp|Q9BQ69|MACD1_HUMAN	yes	2	0.00025689	74.424	48591	0	42036	394070	571070	288350
AAGPSLSHTSGGTQSK	16	0	1484.72	sp|P27694|RFA1_HUMAN	sp|P27694|RFA1_HUMAN	yes	2;3	5.7981e-05	104.49	20113	24130	45766	22927	25130	61690
AAGQTVVAQPVHMQQLLK	18	0	1918.05	sp|Q96L91|EP400_HUMAN	sp|Q96L91|EP400_HUMAN	yes	2	0.0050168	51.569	19632	0	24249	0	0	0
AAGTAAALAFLSQESR	16	0	1562.81	sp|O75607|NPM3_HUMAN	sp|O75607|NPM3_HUMAN	yes	2	2.5312e-137	334.9	81788	64819	127500	166400	99143	82278
AAGTCGVLLR	10	0	1016.54	sp|Q5T653|RM02_HUMAN	sp|Q5T653|RM02_HUMAN	yes	2	0.0015129	84.368	144730	0	0	157870	640870	497110
AAGTDGSDFQHR	12	0	1260.55	sp|Q8N5M9|JAGN1_HUMAN	sp|Q8N5M9|JAGN1_HUMAN	yes	2	3.2593e-12	147.78	30378	38133	32806	56835	61859	80469
AAGTDSFNGHPPQGCASTPVAR	22	0	2197	sp|Q9NVU0|RPC5_HUMAN	sp|Q9NVU0|RPC5_HUMAN	yes	3	0.00025513	29.408	14137	37315	32437	0	0	0
AAGTEGPFQEVDGVATTR	18	0	1804.86	sp|P10586|PTPRF_HUMAN	sp|P10586|PTPRF_HUMAN	yes	2	0.0012477	67.887	10267	11191	0	0	0	25635
AAGTLYTYPENWR	13	0	1540.73	sp|P26641|EF1G_HUMAN	sp|P26641|EF1G_HUMAN	yes	2	8.3891e-49	216.26	5693900	5721900	7102600	3066400	2680400	2279300
AAGTSSYWEDLRK	13	1	1482.71	sp|O95249|GOSR1_HUMAN	sp|O95249|GOSR1_HUMAN	yes	2	1.1361e-05	90.306	267270	292820	245930	205770	260960	200220
AAGVEAAAEVAATEIK	16	0	1499.78	sp|P52272|HNRPM_HUMAN	sp|P52272|HNRPM_HUMAN	yes	2	1.3775e-56	264.84	5880200	4893500	5256800	1860600	1872800	1774000
AAGVNVEPFWPGLFAK	16	0	1701.89	sp|P05386|RLA1_HUMAN	sp|P05386|RLA1_HUMAN	yes	2;3	5.3698e-40	219.16	18384000	16968000	17638000	20200000	24765000	18810000
AAGVVLEMIR	10	0	1057.6	sp|Q9Y230|RUVB2_HUMAN	sp|Q9Y230|RUVB2_HUMAN	yes	2	0.00078807	88.921	149130	132140	93788	294620	469320	643270
AAGYDLYSAYDYTIPPMEK	19	0	2166.98	sp|P33316|DUT_HUMAN	sp|P33316|DUT_HUMAN	yes	2	2.0577e-100	198.1	3558600	3610700	3145500	236760	193680	134320
AAHEALGQFCCALHK	15	0	1711.79	sp|Q8TEX9|IPO4_HUMAN	sp|Q8TEX9|IPO4_HUMAN	yes	2;3;4	3.4169e-10	136.94	455960	533230	497110	170700	185160	160090
AAHFFSTLK	9	0	1020.54	sp|Q53H12|AGK_HUMAN	sp|Q53H12|AGK_HUMAN	yes	2	0.0089821	67.464	28359	16537	12163	194050	161950	204630
AAHGFDWEEER	11	0	1345.57	sp|Q15021|CND1_HUMAN	sp|Q15021|CND1_HUMAN	yes	2	0.0077145	76.85	43958	41489	33894	0	0	2816.9
AAHGGSAASSALK	13	0	1126.57	sp|O94888|UBXN7_HUMAN	sp|O94888|UBXN7_HUMAN	yes	2	6.1542e-11	142.71	251430	188780	183760	107170	261260	101130
AAHGVLLQALDEMR	14	0	1522.79	sp|Q8WZA9|IRGQ_HUMAN	sp|Q8WZA9|IRGQ_HUMAN	yes	3	0.00025256	70.389	63267	52298	83235	0	15877	0
AAHIFFTDTCPEPLFSELGR	20	0	2307.1	sp|Q15833|STXB2_HUMAN	sp|Q15833|STXB2_HUMAN	yes	2;3	2.7961e-12	113.34	813510	922420	830230	270370	226720	246150
AAHLCAEAALR	11	0	1181.6	sp|Q9UQ80|PA2G4_HUMAN	sp|Q9UQ80|PA2G4_HUMAN	yes	2;3	1.5691e-08	179.36	2120600	1474000	1206000	1294500	1104500	1102500
AAHLSYGR	8	0	873.446	sp|Q96AX1|VP33A_HUMAN	sp|Q96AX1|VP33A_HUMAN	yes	2	0.039318	60.709	0	0	87266	0	38794	0
AAHPTDDTTTLSER	14	0	1513.7	sp|Q96DB9|FXYD5_HUMAN	sp|Q96DB9|FXYD5_HUMAN	yes	2	0.00083016	78.043	36967	48842	42283	19952	30561	26517
AAHRPVEWVQAVVSR	15	1	1703.92	sp|P21359|NF1_HUMAN	sp|P21359|NF1_HUMAN	yes	3	0.0011302	38.14	64705	63444	65675	11054	0	5973.1
AAHSAELEAVLLALAR	16	0	1633.92	sp|O95613|PCNT_HUMAN	sp|O95613|PCNT_HUMAN	yes	3	0.0010557	64.906	9279.7	0	10159	16084	32114	18466
AAHSEGNTTAGLDMR	15	0	1529.69	sp|P78371|TCPB_HUMAN	sp|P78371|TCPB_HUMAN	yes	2;3	5.6751e-30	222.48	781200	1370900	1588800	147600	265940	133830
AAHTEDINACTLTTSPR	17	0	1856.87	sp|P04049|RAF1_HUMAN	sp|P04049|RAF1_HUMAN	yes	2	0.049678	36.181	0	10262	8617.3	0	0	0
AAIAFLHALWQDR	13	0	1510.8	sp|Q5SRE5|NU188_HUMAN	sp|Q5SRE5|NU188_HUMAN	yes	2;3	1.6368e-07	106	23560	19063	41579	112400	43638	83159
AAIAQALAGEVSVVPPSR	18	0	1734.96	sp|Q2TAY7|SMU1_HUMAN	sp|Q2TAY7|SMU1_HUMAN	yes	2	3.1301e-67	232.35	471770	494590	470580	300350	261160	230400
AAICQNLQHVLAVVR	15	0	1690.93	sp|Q96HA7|TONSL_HUMAN	sp|Q96HA7|TONSL_HUMAN	yes	2	2.9767e-13	123.42	16962	12016	12400	41400	42109	35532
AAIDWFDGK	9	0	1021.49	sp|P35637|FUS_HUMAN;sp|Q92804|RBP56_HUMAN	sp|P35637|FUS_HUMAN	no	2	0.00034131	146.27	2289200	2434900	2141000	2451400	2473900	2495600
AAIDWFDGKEFHGNIIK	17	1	1959.98	sp|Q92804|RBP56_HUMAN	sp|Q92804|RBP56_HUMAN	yes	2;3	1.781e-09	149.02	757240	653180	863540	828780	613310	577930
AAIDWFDGKEFSGNPIK	17	1	1893.93	sp|P35637|FUS_HUMAN	sp|P35637|FUS_HUMAN	yes	2;3	6.9275e-18	153.05	2524000	2750100	2804600	1825500	1789700	1870500
AAIGVHLGCTSACVAVYK	18	0	1875.93	sp|Q0VDF9|HSP7E_HUMAN	sp|Q0VDF9|HSP7E_HUMAN	yes	2	5.3362e-07	93.162	61141	98536	115230	10719	0	1913.1
AAIISAEGDSK	11	0	1060.54	sp|P35232|PHB1_HUMAN	sp|P35232|PHB1_HUMAN	yes	2	0.00053539	64.064	0	49925	7802	41956	194080	0
AAILPTSIFLTNK	13	0	1387.81	sp|O14744|ANM5_HUMAN	sp|O14744|ANM5_HUMAN	yes	2	5.3349e-05	127.93	546580	492770	398040	16815	21192	22068
AAIPSSGSLVATHDYYR	17	0	1806.89	sp|Q9H3Y8|PPDPF_HUMAN	sp|Q9H3Y8|PPDPF_HUMAN	yes	2	8.215e-05	76.563	136480	133570	107290	57077	72002	62944
AAISSGIEDPVPTLHLTER	19	0	2005.05	sp|O75175|CNOT3_HUMAN	sp|O75175|CNOT3_HUMAN	yes	2;3	6.2707e-09	124.62	179770	222580	186020	13327	86965	49745
AAIVCYDLTDSSSFER	16	0	1832.83	sp|Q969Q5|RAB24_HUMAN	sp|Q969Q5|RAB24_HUMAN	yes	2	1.7254e-06	83.214	316690	416440	388030	0	57801	65460
AAKPGANSTTDAVLLNK	17	1	1669.9	sp|Q14643|ITPR1_HUMAN	sp|Q14643|ITPR1_HUMAN	yes	2;3	0.0075134	43.613	0	0	0	77635	87625	94770
AAKPGPAEAPSPTASPSGDASPPATAPYDPR	31	1	2930.4	sp|Q9UPT8|ZC3H4_HUMAN	sp|Q9UPT8|ZC3H4_HUMAN	yes	3	0.0003477	14.78	44708	46875	40418	36005	30664	45558
AALADDFDTPR	11	0	1190.56	sp|Q9HA77|SYCM_HUMAN	sp|Q9HA77|SYCM_HUMAN	yes	2	0.0023953	90.761	1865.2	0	1854.7	20590	71120	33208
AALAHSEEVTASQVAATK	18	0	1782.91	sp|Q15149|PLEC_HUMAN	sp|Q15149|PLEC_HUMAN	yes	2	1.555e-14	137.4	116380	133770	123290	15373	21921	18888
AALANLCIGDVITAIDGENTSNMTHLEAQNR	31	0	3311.59	sp|O00151|PDLI1_HUMAN	sp|O00151|PDLI1_HUMAN	yes	3	8.1891e-27	88.714	365800	129060	261390	0	0	0
AALAPYNWPVWLGVHDR	17	0	1964.01	sp|Q9Y240|CLC11_HUMAN	sp|Q9Y240|CLC11_HUMAN	yes	2;3	1.4986e-05	110.91	120510	148250	151350	619350	568440	489520
AALCAVHVIR	10	0	1108.62	sp|O43747|AP1G1_HUMAN	sp|O43747|AP1G1_HUMAN	yes	2	0.011106	70.67	0	0	0	109510	117810	96430
AALCHFCIDMLNAK	14	0	1662.77	sp|P54920|SNAA_HUMAN	sp|P54920|SNAA_HUMAN	yes	3	1.1199e-05	125.17	405070	395290	378450	322340	405380	378520
AALDCSTSHLDEFYSDPHAVAGALK	25	0	2674.23	sp|Q68EM7|RHG17_HUMAN	sp|Q68EM7|RHG17_HUMAN	yes	3	2.7941e-12	95.001	187770	208020	171690	187140	179510	208960
AALDGTPGMIGYGMAK	16	0	1551.74	sp|P09417|DHPR_HUMAN	sp|P09417|DHPR_HUMAN	yes	2	0.0066502	55.578	0	94699	23445	5285.5	138480	130120
AALDSGAFQSVWVSTDHDEIENVAK	25	0	2688.27	sp|Q8NFW8|NEUA_HUMAN	sp|Q8NFW8|NEUA_HUMAN	yes	3	2.3556e-24	114.69	287430	327690	229170	63774	60802	58322
AALDSLSLFTSLGLSEQK	18	0	1878.99	sp|P47897|SYQ_HUMAN	sp|P47897|SYQ_HUMAN	yes	2	1.7279e-54	210.4	60684	8980.5	29482	0	0	0
AALEAIDELDLFGAHGGR	18	0	1853.93	sp|P46019|KPB2_HUMAN	sp|P46019|KPB2_HUMAN	yes	3	0.002328	63.908	31015	28328	0	0	0	1084.6
AALEALGSCLNNK	13	0	1359.68	sp|P34897|GLYM_HUMAN	sp|P34897|GLYM_HUMAN	yes	2	6.3886e-31	208.6	0	0	0	1095600	633700	577660
AALEALLPYTER	12	0	1345.72	sp|Q12788|TBL3_HUMAN	sp|Q12788|TBL3_HUMAN	yes	2	0.00044203	107.08	0	0	0	320450	412890	326650
AALEAQNALHNIK	13	0	1391.75	sp|O95319|CELF2_HUMAN	sp|O95319|CELF2_HUMAN	yes	2	4.9734e-31	215.79	220020	218090	203840	455770	269930	335440
AALEAQNALHNMK	13	0	1409.71	sp|Q92879|CELF1_HUMAN	sp|Q92879|CELF1_HUMAN	yes	2	7.9529e-20	176.45	479800	415910	395870	142820	159220	167150
AALEAVGGTVVLE	13	0	1227.67	sp|P52815|RM12_HUMAN	sp|P52815|RM12_HUMAN	yes	2	0.0002601	67.507	120040	12929	0	187790	473090	181460
AALEEVYPDLTPEETR	16	0	1831.88	sp|Q9H0D6|XRN2_HUMAN	sp|Q9H0D6|XRN2_HUMAN	yes	2	0.001827	71.219	124320	46912	17169	0	154620	0
AALEEVYPDLTPEETRR	17	1	1987.99	sp|Q9H0D6|XRN2_HUMAN	sp|Q9H0D6|XRN2_HUMAN	yes	3	0.00019786	46.358	1634.1	47825	20561	2318.8	108170	37025
AALETDENLLLCAPTGAGK	19	0	1942.97	sp|O75643|U520_HUMAN	sp|O75643|U520_HUMAN	yes	2	6.378e-61	209.84	827380	846810	752870	0	198480	546910
AALFALQNLFEEK	13	0	1492.79	sp|Q99707|METH_HUMAN	sp|Q99707|METH_HUMAN	yes	2	0.0018466	94.66	0	231210	831.6	0	21584	0
AALFLQTLK	9	0	1003.61	sp|Q12872|SFSWA_HUMAN	sp|Q12872|SFSWA_HUMAN	yes	2	0.001467	69.905	0	0	0	38324	35322	40211
AALGHLAGEAAAAPGPGTPCASR	23	0	2102.03	sp|Q9H7E9|CH033_HUMAN	sp|Q9H7E9|CH033_HUMAN	yes	2	9.0144e-16	78.673	165180	147920	142230	34022	51275	43712
AALGPLVTGLYDVQAFK	17	0	1761.97	sp|P11172|UMPS_HUMAN	sp|P11172|UMPS_HUMAN	yes	2;3	7.5551e-19	145.08	1061000	818800	1064300	321900	331480	388150
AALGPSSQNVTEYVVR	16	0	1689.87	sp|P35269|T2FA_HUMAN	sp|P35269|T2FA_HUMAN	yes	2	1.9242e-22	187.51	803850	748610	842600	222450	188800	224510
AALGSPSHTFR	11	0	1142.58	sp|Q96HJ9|FMC1_HUMAN	sp|Q96HJ9|FMC1_HUMAN	yes	2	0.0029405	69.915	13342	17727	0	43751	4498.1	3996.3
AALHDPGFPSYCQSLK	16	0	1789.85	sp|Q9UIF9|BAZ2A_HUMAN	sp|Q9UIF9|BAZ2A_HUMAN	yes	3	0.0057689	50.116	0	0	6296.7	0	56555	0
AALHLYSNTLNFQISEVEPK	20	0	2273.17	sp|P41227|NAA10_HUMAN	sp|P41227|NAA10_HUMAN	yes	2;3	0.00010824	65.12	266320	295650	224290	0	15798	0
AALIAENFR	9	0	1003.55	sp|Q9HA72|CAHM2_HUMAN	sp|Q9HA72|CAHM2_HUMAN	yes	2	0.0010929	77.072	0	0	0	57493	62065	49027
AALLELWELR	10	0	1212.69	sp|Q13813|SPTN1_HUMAN	sp|Q13813|SPTN1_HUMAN	yes	2	0.014866	61.48	80306	0	25804	66149	0	36134
AALLNFDEFAVSK	13	0	1423.73	sp|Q9Y613|FHOD1_HUMAN	sp|Q9Y613|FHOD1_HUMAN	yes	2	0.00099238	71.896	410290	462280	349540	0	0	0
AALLNQHYQVNFK	13	0	1544.81	sp|P07814|SYEP_HUMAN	sp|P07814|SYEP_HUMAN	yes	2;3	2.0101e-25	227.27	399460	364530	288780	351940	380730	374540
AALLQLLAQHQPQDDPKR	18	1	2041.11	sp|Q14004|CDK13_HUMAN	sp|Q14004|CDK13_HUMAN	yes	3	2.9233e-07	79.235	44536	40108	27831	44682	45376	51273
AALLYASSHSTLSSR	15	0	1562.81	sp|Q9BRR8|GPTC1_HUMAN	sp|Q9BRR8|GPTC1_HUMAN	yes	2	0.0055354	47.361	0	0	0	29997	0	61057
AALMESQGQQQEER	14	0	1603.73	sp|Q14980|NUMA1_HUMAN	sp|Q14980|NUMA1_HUMAN	yes	2	7.9394e-17	187.51	194330	273720	227000	193400	222880	204350
AALMFANAEEEFFYEK	16	0	1908.86	sp|Q9P287|BCCIP_HUMAN	sp|Q9P287|BCCIP_HUMAN	yes	2	9.9658e-14	128.41	331000	0	309440	0	0	34783
AALNLPEAASYDEVR	15	0	1617.8	sp|O95602|RPA1_HUMAN	sp|O95602|RPA1_HUMAN	yes	2	5.1178e-05	119.55	92364	86256	105080	326160	312290	326410
AALPSHVVTMLDNFPTNLHPMSQLSAAVTALNSESNFAR	39	0	4151.06	sp|O75390|CISY_HUMAN	sp|O75390|CISY_HUMAN	yes	4	8.5604e-75	121.65	78387	125840	0	0	0	0
AALQEELQLCK	11	0	1301.66	sp|P49327|FAS_HUMAN	sp|P49327|FAS_HUMAN	yes	2	0.00088315	100.84	9159.7	0	6113.4	0	141090	94619
AALQELLSK	9	0	971.565	sp|P62851|RS25_HUMAN	sp|P62851|RS25_HUMAN	yes	2	0.0010815	125.98	1145000	974740	1095400	5382100	3201300	5469300
AALQILKPEEHMYLK	15	1	1782.97	sp|O60287|NPA1P_HUMAN	sp|O60287|NPA1P_HUMAN	yes	3	9.6635e-05	70.195	82180	73993	80754	0	105810	83763
AALSALESFLK	11	0	1148.64	sp|P78527|PRKDC_HUMAN	sp|P78527|PRKDC_HUMAN	yes	2	1.4478e-08	146.27	1414400	1278200	1182100	1968800	1875100	1996500
AALSASEGEEVPQDK	15	0	1529.72	sp|O95831|AIFM1_HUMAN	sp|O95831|AIFM1_HUMAN	yes	2	3.5698e-34	228.28	464240	442910	456050	495500	416000	458460
AALSASEGEEVPQDKAPSHVPFLLIGGGTAAFAAAR	36	1	3534.81	sp|O95831|AIFM1_HUMAN	sp|O95831|AIFM1_HUMAN	yes	4	1.9629e-07	45.705	0	133650	132360	0	0	84635
AALSEEELEKK	11	1	1245.65	sp|Q04637|IF4G1_HUMAN	sp|Q04637|IF4G1_HUMAN	yes	2	4.168e-06	135.63	333650	289680	277210	78386	59368	73666
AALSEMVEYITHNR	14	0	1632.79	sp|Q13362|2A5G_HUMAN	sp|Q13362|2A5G_HUMAN	yes	2;3	6.1871e-08	112.93	331530	329100	310470	74012	58985	59645
AALTGLLHR	9	0	950.566	sp|P55084|ECHB_HUMAN	sp|P55084|ECHB_HUMAN	yes	2	0.00097446	129.56	0	0	0	2121700	2106500	2124300
AALTTLFK	8	0	863.512	sp|Q96KP4|CNDP2_HUMAN	sp|Q96KP4|CNDP2_HUMAN	yes	1	0.030018	30.562	243800	239200	246010	0	0	0
AALVAGMYPNLVHVDR	16	0	1724.9	sp|Q9H6S0|YTDC2_HUMAN	sp|Q9H6S0|YTDC2_HUMAN	yes	2	0.00016195	56.938	48735	44321	46810	0	20604	22217
AALVDLEPGTMDSVR	15	0	1572.78	sp|Q9BUF5|TBB6_HUMAN	sp|Q9BUF5|TBB6_HUMAN	yes	2	0.0006326	72.846	345200	452340	289090	0	0	387.72
AALVLEDGSVLR	12	0	1241.7	sp|P27708|PYR1_HUMAN	sp|P27708|PYR1_HUMAN	yes	2	2.8285e-12	124.81	438800	434220	404000	48479	69452	44502
AALWALQGGTSVVIANGTHPK	21	0	2090.13	sp|P54886|P5CS_HUMAN	sp|P54886|P5CS_HUMAN	yes	3	1.478e-05	61.23	40512	53147	53447	103550	82231	62343
AAMDNSEIAGEK	12	0	1234.55	sp|Q16891|MIC60_HUMAN	sp|Q16891|MIC60_HUMAN	yes	2	0.040438	57.293	0	7980.5	40572	0	1677.1	7955.1
AAMDNSEIAGEKK	13	1	1362.64	sp|Q16891|MIC60_HUMAN	sp|Q16891|MIC60_HUMAN	yes	2;3	1.2845e-10	169.81	270350	233380	189170	244870	199100	310950
AAMEALVVEVTKQPAIISQLDPVNER	26	1	2820.51	sp|Q08211|DHX9_HUMAN	sp|Q08211|DHX9_HUMAN	yes	3	0.00010048	69.223	60842	0	48574	0	0	0
AAMFTAGSNFNHVVQNEK	18	0	1963.92	sp|O60725|ICMT_HUMAN	sp|O60725|ICMT_HUMAN	yes	2	2.1809e-28	178.51	123700	133690	138900	53846	76455	84268
AAMGNFVDLCR	11	0	1252.57	sp|Q8IZ69|TRM2A_HUMAN	sp|Q8IZ69|TRM2A_HUMAN	yes	2	0.019177	57.032	49001	44295	33137	18949	65337	35944
AAMIWIVGEYAER	13	0	1507.75	sp|P63010|AP2B1_HUMAN;sp|Q10567|AP1B1_HUMAN	sp|P63010|AP2B1_HUMAN	no	2	0.0006731	99.34	492880	611790	522100	404550	301030	310820
AANAAENDFSVSQAEMSSR	19	0	1983.86	sp|Q8NE71|ABCF1_HUMAN	sp|Q8NE71|ABCF1_HUMAN	yes	2	2.4434e-112	254.38	1486900	1540700	1594400	558840	606440	585100
AANATTNPSQLLPLELVDK	19	0	1994.07	sp|Q9Y4Y9|LSM5_HUMAN	sp|Q9Y4Y9|LSM5_HUMAN	yes	2	1.9241e-50	168.69	0	54871	84236	0	61751	0
AANDAGYFNDEMAPIEVK	18	0	1953.88	sp|P42765|THIM_HUMAN	sp|P42765|THIM_HUMAN	yes	2	4.2116e-16	146.75	256580	309460	273230	743380	864790	793840
AANDPFTIVHGNTGK	15	0	1540.76	sp|O60449|LY75_HUMAN	sp|O60449|LY75_HUMAN	yes	2;3	0.0041418	50.641	0	11392	0	191600	237330	209980
AANLSGDCSLVNEIFR	16	0	1764.85	sp|Q9Y6H3|ATP23_HUMAN	sp|Q9Y6H3|ATP23_HUMAN	yes	2	3.8023e-06	73.305	87955	0	0	98267	0	6290.7
AANMIPAHDSPLAALAFDASGTK	23	0	2268.12	sp|Q9Y4P8|WIPI2_HUMAN	sp|Q9Y4P8|WIPI2_HUMAN	yes	3	0.003498	47.267	0	0	42141	0	0	0
AANMPDSELFELISENR	17	0	1934.9	sp|Q07864|DPOE1_HUMAN	sp|Q07864|DPOE1_HUMAN	yes	2;3	2.0175e-06	63.947	139860	120710	56418	10479	0	0
AANNGALPPDLSYIVR	16	0	1669.88	sp|P08574|CY1_HUMAN	sp|P08574|CY1_HUMAN	yes	2	8.4903e-07	89.382	455770	0	405430	1074800	941480	0
AANPGCSLEDFVR	13	0	1434.66	sp|Q15042|RB3GP_HUMAN	sp|Q15042|RB3GP_HUMAN	yes	2	0.024641	44.598	176110	0	0	0	0	0
AANPVDFLSK	10	0	1060.56	sp|Q8IY81|SPB1_HUMAN	sp|Q8IY81|SPB1_HUMAN	yes	2	0.024525	63.397	49989	50165	85530	180910	33334	214940
AANQVEETLHTHLPQTPETNFR	22	0	2532.24	sp|Q5VZL5|ZMYM4_HUMAN	sp|Q5VZL5|ZMYM4_HUMAN	yes	3	3.6209e-05	30.392	65793	61824	63348	10025	2364.5	13684
AANSLEAFIFETQDK	15	0	1682.82	sp|Q9Y4L1|HYOU1_HUMAN	sp|Q9Y4L1|HYOU1_HUMAN	yes	2;3	3.135e-56	264.98	850840	931430	845600	74834	60844	68155
AANVFPFR	8	0	920.487	sp|Q9H9F9|ARP5_HUMAN	sp|Q9H9F9|ARP5_HUMAN	yes	2	0.020385	51.456	0	17791	22404	0	0	0
AANVGSMFQYWK	12	0	1400.65	sp|Q13948|CASP_HUMAN	sp|Q13948|CASP_HUMAN	no	2	4.6373e-05	126.29	50533	50129	57479	73269	88047	62583
AANVLLSEHGEVK	13	0	1365.73	sp|Q9Y6E0|STK24_HUMAN	sp|Q9Y6E0|STK24_HUMAN	yes	2	0.00047198	99.276	202560	0	272000	0	0	56287
AAPAGGGGSAVSVLAPNGR	19	0	1607.84	sp|Q9BZE9|ASPC1_HUMAN	sp|Q9BZE9|ASPC1_HUMAN	yes	2	1.2892e-22	126.32	168480	170920	154060	16537	23491	18646
AAPAPGLISVFSSSQELGAALAQLVAQR	28	0	2751.49	sp|O95336|6PGL_HUMAN	sp|O95336|6PGL_HUMAN	yes	3	4.5038e-08	55.866	9570	0	14900	0	0	0
AAPAPTASSTININTSTSK	19	0	1830.93	sp|Q86Y37|CACL1_HUMAN	sp|Q86Y37|CACL1_HUMAN	yes	2	0.0001202	58.794	34401	39276	0	9539.9	12597	11449
AAPAQQTTQPGGGK	14	0	1310.66	sp|Q9NXG2|THUM1_HUMAN	sp|Q9NXG2|THUM1_HUMAN	yes	2	3.1164e-32	215.84	593120	451750	622130	10678	18049	18543
AAPCEGQAFAVGVEK	15	0	1532.73	sp|Q86WB0|ZC3C1_HUMAN	sp|Q86WB0|ZC3C1_HUMAN	yes	2	0.0021899	51.569	47043	5637.1	54875	0	1510.2	0
AAPCIYWLPLTDSQIVQK	18	0	2102.09	sp|Q9UKV3|ACINU_HUMAN	sp|Q9UKV3|ACINU_HUMAN	yes	2;3	2.1189e-21	123.92	1716800	1812100	1642200	1605400	1326600	1512100
AAPDDPSGFAVLASCAR	17	0	1703.79	sp|Q9UHJ6|SHPK_HUMAN	sp|Q9UHJ6|SHPK_HUMAN	yes	2	5.4021e-05	87.727	180160	199240	203140	0	1227.1	8642.9
AAPDEDREPESAR	13	1	1441.64	sp|Q99856|ARI3A_HUMAN	sp|Q99856|ARI3A_HUMAN	yes	3	0.0061464	25.613	0	0	0	14134	0	21006
AAPDPVLEAGPVAHGPLPVPLVLDNGSFQVR	31	0	3131.68	sp|Q9H9F9|ARP5_HUMAN	sp|Q9H9F9|ARP5_HUMAN	yes	3	0.0010553	8.8134	26785	23117	24674	14752	15503	14141
AAPEASGTPSSDAVSR	16	0	1501.7	sp|P31146|COR1A_HUMAN	sp|P31146|COR1A_HUMAN	yes	2	2.2853e-48	237.27	104250	129030	111330	812580	644520	931450
AAPEASGTPSSDAVSRLEEEMR	22	1	2289.05	sp|P31146|COR1A_HUMAN	sp|P31146|COR1A_HUMAN	yes	3	0.017927	21.823	0	0	0	0	24022	27796
AAPEEPQQRPPEAVAAAPAGTTSSR	25	1	2488.23	sp|Q96JP5|ZFP91_HUMAN	sp|Q96JP5|ZFP91_HUMAN	yes	3	4.5273e-07	41.261	89081	100180	92598	146640	142890	146620
AAPGAEFAPNKR	12	1	1227.64	sp|Q15233|NONO_HUMAN	sp|Q15233|NONO_HUMAN	yes	2	6.9779e-07	166.61	330090	200910	205130	558250	353030	569180
AAPGAGDAAAGSGAEFAGGDGAAR	24	0	1973.88	sp|Q5K4L6|S27A3_HUMAN	sp|Q5K4L6|S27A3_HUMAN	yes	2	6.1812e-11	85.513	0	5330.7	0	72188	100080	87264
AAPGPGPSTFSFVPPSK	17	0	1642.84	sp|P35658|NU214_HUMAN	sp|P35658|NU214_HUMAN	yes	2	0.068362	34.338	0	0	0	0	0	91946
AAPLAAPPPAPAAPPAVAPPAGPR	24	0	2124.18	sp|Q6SPF0|SAMD1_HUMAN	sp|Q6SPF0|SAMD1_HUMAN	yes	2;3	2.7536e-07	91.939	60604	71490	54135	67416	75813	102040
AAPLAGFGYGLPISR	15	0	1488.81	sp|Q15120|PDK3_HUMAN	sp|Q15120|PDK3_HUMAN	yes	2	1.9302e-10	110.52	0	0	0	44596	38711	43444
AAPLDSIHSLAAYYIDCIR	19	0	2148.07	sp|P49327|FAS_HUMAN	sp|P49327|FAS_HUMAN	yes	2;3	2.6238e-07	88.796	1454000	1687500	1370400	28213	285960	33133
AAPPGEYFSVGSQVSCR	17	0	1810.83	sp|Q3MHD2|LSM12_HUMAN	sp|Q3MHD2|LSM12_HUMAN	yes	2	0.00020341	72.031	618550	534020	524640	70335	133130	77465
AAPQPLNLVSSVTLSK	16	0	1623.92	sp|Q9H334|FOXP1_HUMAN	sp|Q9H334|FOXP1_HUMAN	yes	2	0.073527	36.46	0	0	0	29473	27853	30496
AAPSAGSWSTFQHK	14	0	1473.7	sp|P42575|CASP2_HUMAN	sp|P42575|CASP2_HUMAN	yes	2	0.0084662	47.361	87985	89760	88455	32358	33110	32299
AAPSDGFKPR	10	1	1044.54	sp|Q92979|NEP1_HUMAN	sp|Q92979|NEP1_HUMAN	yes	2	0.00020729	118.06	286000	325150	365130	314570	377130	255480
AAPSEVAAIAPGEGDGGGGGFGSWLDGR	28	0	2557.18	sp|Q96MW1|CCD43_HUMAN	sp|Q96MW1|CCD43_HUMAN	yes	3	7.7437e-05	73.805	59493	117120	53624	0	0	0
AAPTAASDQPDSAATTEK	18	0	1730.8	sp|Q9BRP8|PYM1_HUMAN	sp|Q9BRP8|PYM1_HUMAN	yes	2	9.8449e-44	205.37	163350	223240	197230	186240	251790	214350
AAPTPTPAPVPVPVPLPAPAPAPHGEAR	28	0	2674.46	sp|Q96T58|MINT_HUMAN	sp|Q96T58|MINT_HUMAN	yes	3	0.029814	2.7856	0	0	0	16117	10962	22072
AAPVDLELKK	10	1	1082.63	sp|O60925|PFD1_HUMAN	sp|O60925|PFD1_HUMAN	yes	2	0.010556	49.16	367320	392850	365730	60122	76445	74694
AAQALALLR	9	0	925.571	sp|Q16401|PSMD5_HUMAN	sp|Q16401|PSMD5_HUMAN	yes	2	8.7068e-05	152.31	963440	856400	902780	43785	59661	44404
AAQAPSSFQLLYDLK	15	0	1650.86	sp|P11586|C1TC_HUMAN	sp|P11586|C1TC_HUMAN	yes	2	1.8784e-08	128.46	771850	561670	606360	0	125740	154270
AAQAPTPGLLQSPR	14	0	1405.77	sp|Q9H0X9|OSBL5_HUMAN	sp|Q9H0X9|OSBL5_HUMAN	yes	2	0.010204	44.598	0	0	0	0	0	81258
AAQASDLEK	9	0	931.461	sp|P37837|TALDO_HUMAN	sp|P37837|TALDO_HUMAN	yes	2	0.0040263	90.761	36106	60466	62029	0	13845	0
AAQDFCQLVAQK	12	0	1377.67	sp|Q96E22|NGBR_HUMAN	sp|Q96E22|NGBR_HUMAN	yes	2	0.059734	30.918	0	33986	0	60412	30596	433.43
AAQDFFSTCR	10	0	1201.52	sp|P06132|DCUP_HUMAN	sp|P06132|DCUP_HUMAN	yes	2	0.0002659	109.88	279620	419820	355950	534.37	0	0
AAQDLCEEALR	11	0	1274.59	sp|O94906|PRP6_HUMAN	sp|O94906|PRP6_HUMAN	yes	2	0.00092416	83.358	293330	38751	25011	207920	31076	55969
AAQDLMTNGYVSLQEK	16	0	1766.85	sp|Q9NV66|TYW1_HUMAN	sp|Q9NV66|TYW1_HUMAN	yes	2	0.016191	39.166	931.24	33732	0	10402	85787	0
AAQDRDQIYR	10	1	1234.61	sp|P62995|TRA2B_HUMAN	sp|P62995|TRA2B_HUMAN	yes	2	0.013212	95.311	212230	175250	923.19	538910	0	505960
AAQEAASQEQAQQALER	17	0	1827.87	sp|Q8WY91|THAP4_HUMAN	sp|Q8WY91|THAP4_HUMAN	yes	2	2.2896e-06	115.24	13395	8898.4	12513	19276	17676	18445
AAQEEYVK	8	0	936.455	sp|P04075|ALDOA_HUMAN	sp|P04075|ALDOA_HUMAN	yes	2	0.012086	67.464	433380	519410	578330	23495	51019	22517
AAQEEYVKR	9	1	1092.56	sp|P04075|ALDOA_HUMAN	sp|P04075|ALDOA_HUMAN	yes	2	0.0022756	133.98	170130	229400	206370	12313	18672	51026
AAQELQEGQR	10	0	1128.55	sp|P35520|CBS_HUMAN	sp|P35520|CBS_HUMAN	yes	2	8.0269e-05	117.3	81940	117350	86165	0	0	1334
AAQEQVLNASR	11	0	1185.61	sp|Q99543|DNJC2_HUMAN	sp|Q99543|DNJC2_HUMAN	yes	2	0.00014143	112.93	59781	40659	54017	0	0	949.51
AAQGEPQVQFK	11	0	1201.61	sp|P62826|RAN_HUMAN	sp|P62826|RAN_HUMAN	yes	1	0.0037294	65.933	105320	112670	134820	0	0	0
AAQGVGPGPGSAAPPGLEAAR	21	0	1829.94	sp|Q6P582|MZT2A_HUMAN;sp|Q6NZ67|MZT2B_HUMAN	sp|Q6P582|MZT2A_HUMAN	yes	2	4.9726e-09	62.711	174610	235510	210930	0	0	131710
AAQHGVCSVLK	11	0	1168.6	sp|Q5JTH9|RRP12_HUMAN	sp|Q5JTH9|RRP12_HUMAN	yes	2	6.3245e-07	127.93	47265	40327	29426	126850	153240	121670
AAQIFITELTLR	12	0	1374.79	sp|Q13952|NFYC_HUMAN	sp|Q13952|NFYC_HUMAN	yes	2	0.00019187	99.34	65193	82939	81104	24445	52160	26946
AAQIGAHTLSGACLDPGAFK	20	0	1983.98	sp|Q16134|ETFD_HUMAN	sp|Q16134|ETFD_HUMAN	yes	2	8.2514e-05	49.485	57053	48491	0	0	39304	0
AAQIPIVATTSTPGIVR	17	0	1693.97	sp|Q6PI98|IN80C_HUMAN	sp|Q6PI98|IN80C_HUMAN	yes	2	1.5595e-05	78.157	98123	95079	106370	0	19519	21669
AAQLCGAGMAAVVDR	15	0	1488.72	sp|P52789|HXK2_HUMAN	sp|P52789|HXK2_HUMAN	yes	2	4.3166e-06	102.57	186210	188610	135530	432170	449660	466490
AAQLGFGGVYIQTDVGGSGLSR	22	0	2152.09	sp|Q9UKU7|ACAD8_HUMAN	sp|Q9UKU7|ACAD8_HUMAN	yes	2	2.1459e-07	64.56	18902	15698	8142.3	19314	22879	24190
AAQLIGTCSQNVAAIQEQVLGLGALR	26	0	2680.43	sp|Q9NZL4|HPBP1_HUMAN	sp|Q9NZL4|HPBP1_HUMAN	yes	3	1.6371e-32	156.96	0	469280	444730	0	15286	0
AAQLRPISLPGVSSTEDLQDLFR	23	1	2512.33	sp|O75071|EFC14_HUMAN	sp|O75071|EFC14_HUMAN	yes	3	0.0013605	25.233	0	0	0	1088.7	17200	59201
AAQLVDKDSTFLSTLEHHLSR	21	1	2367.22	sp|Q969V3|NCLN_HUMAN	sp|Q969V3|NCLN_HUMAN	yes	3;4	1.6416e-34	171.03	423700	364490	533400	1015800	781530	1043800
AAQPPAQPCQLCGR	14	0	1552.72	sp|Q96B54|ZN428_HUMAN	sp|Q96B54|ZN428_HUMAN	yes	2	0.00079455	50.297	6987	374720	146170	95314	117480	102900
AAQPVQNTDDVNPVMVSGSR	20	0	2084	sp|O43699|SIGL6_HUMAN	sp|O43699|SIGL6_HUMAN	yes	2	1.8571e-16	100.98	0	25991	31233	134410	171480	173340
AAQQAASSSGQGQQAQTPTGK	21	0	2000.95	sp|P48729|KC1A_HUMAN	sp|P48729|KC1A_HUMAN	yes	2	9.5985e-69	209.42	9267.1	24145	13665	3063.6	8325.8	9106
AAQVGLLFLK	10	0	1058.65	sp|Q6NXR4|TTI2_HUMAN	sp|Q6NXR4|TTI2_HUMAN	yes	2	0.016201	62.88	24870	17232	0	26098	31808	33439
AAQVLVQELEQYQLLPK	17	0	1969.09	sp|Q9NSI6|BRWD1_HUMAN	sp|Q9NSI6|BRWD1_HUMAN	yes	2	0.0027935	54.309	17851	16876	19672	0	837.59	0
AAQYGLQLVESQNELQNQLDK	21	0	2388.19	sp|Q96EA4|SPDLY_HUMAN	sp|Q96EA4|SPDLY_HUMAN	yes	2	0.00029231	49.485	21298	44550	47863	0	0	0
AAQYQVNQAAAAQAAATAAAMTQSAVK	27	0	2605.29	sp|Q9NR56|MBNL1_HUMAN	sp|Q9NR56|MBNL1_HUMAN	yes	3	6.9296e-25	155.96	122170	120660	128140	0	14603	20858
AASAAAAELQASGGPR	16	0	1426.72	sp|Q9HCN4|GPN1_HUMAN	sp|Q9HCN4|GPN1_HUMAN	yes	2	3.4951e-43	220.81	230820	245150	229290	56586	91796	89354
AASAAAASAAAASAASGSPGPGEGSAGGEKR	31	1	2542.2	sp|Q13263|TIF1B_HUMAN	sp|Q13263|TIF1B_HUMAN	yes	3	7.7641e-27	147.86	168960	130250	128160	254120	0	0
AASAAGAAGSAGGSSGAAGAAGGGAGAGTR	30	0	2174.01	sp|Q9UKY7|CDV3_HUMAN	sp|Q9UKY7|CDV3_HUMAN	yes	2;3	0.00018507	65.467	65244	85395	60425	57166	1526.7	0
AASAAGAAGSAGGSSGAAGAAGGGAGAGTRPGDGGTASAGAAGPGAATK	49	1	3668.71	sp|Q9UKY7|CDV3_HUMAN	sp|Q9UKY7|CDV3_HUMAN	yes	3;4	2.2133e-66	137.7	140700	182580	235550	4658.9	12575	16748
AASAATAAPTATPAAQESGTIPK	23	0	2082.06	sp|O00116|ADAS_HUMAN	sp|O00116|ADAS_HUMAN	yes	2;3	2.5909e-49	200.96	455350	507430	511820	1128500	1246100	1294700
AASAAVLAPLGFTLR	15	0	1456.84	sp|Q96E22|NGBR_HUMAN	sp|Q96E22|NGBR_HUMAN	yes	2	3.2877e-06	94.791	18212	0	11171	14561	26368	23307
AASADSTTEGTPADGFTVLSTK	22	0	2126	sp|O75367|H2AY_HUMAN	sp|O75367|H2AY_HUMAN	yes	2	2.7361e-195	303.77	1557500	1508900	1632700	5972400	6279900	6584900
AASAFFTYVSLSQEGR	16	0	1732.84	sp|O00154|BACH_HUMAN	sp|O00154|BACH_HUMAN	yes	2	5.325e-29	176.97	565030	606040	522480	26939	26803	20586
AASAGQEPLHNEELAGAGR	19	0	1876.9	sp|Q96HY6|DDRGK_HUMAN	sp|Q96HY6|DDRGK_HUMAN	yes	2;3	1.959e-12	158.02	51778	58799	52808	162860	512620	235880
AASAIYSGYIFDYDYYR	17	0	2036.92	sp|Q9UKM9|RALY_HUMAN	sp|Q9UKM9|RALY_HUMAN	yes	2	1.781e-30	151.52	659100	586650	439170	687790	717750	712560
AASAIYSGYIFDYDYYRDDFYDR	23	1	2848.23	sp|Q9UKM9|RALY_HUMAN	sp|Q9UKM9|RALY_HUMAN	yes	3	2.5839e-20	91.1	240880	285490	143740	153640	450720	3952.4
AASASSVHVPVSALGAGSAATAASEEMYVPR	31	0	2943.44	sp|Q8NA72|POC5_HUMAN	sp|Q8NA72|POC5_HUMAN	yes	3	0.00031695	45.422	17224	23065	17109	0	0	0
AASCVLLHTGQK	12	0	1283.67	sp|P14550|AK1A1_HUMAN	sp|P14550|AK1A1_HUMAN	yes	2	1.5553e-15	211.84	858430	908220	885050	121580	119040	131030
AASDIAMTELPPTHPIR	17	0	1818.93	sp|P62258|1433E_HUMAN	sp|P62258|1433E_HUMAN	yes	2;3	7.4716e-67	240.94	4628400	4666000	5013200	216310	659060	693590
AASDIWKPVLSIDTEPR	17	1	1896.99	sp|Q96JM3|CHAP1_HUMAN	sp|Q96JM3|CHAP1_HUMAN	yes	2;3	1.8401e-09	105.08	97765	165450	99303	54013	189200	95628
AASDLMSYCEQHAR	14	0	1637.69	sp|O60262|GBG7_HUMAN	sp|O60262|GBG7_HUMAN	yes	2;3	9.2133e-07	129.69	0	0	0	449220	409110	469730
AASENSQDALR	11	0	1160.54	sp|Q13422|IKZF1_HUMAN	sp|Q13422|IKZF1_HUMAN	yes	2	0.0016399	69.915	0	47419	55736	33466	13818	56545
AASGESGTSGGGGSTEEAFMTFYSEVK	27	0	2643.13	sp|O75937|DNJC8_HUMAN	sp|O75937|DNJC8_HUMAN	yes	3	0.0022465	33.828	180790	191880	119110	0	0	0
AASGFISPLSAECMLQYK	18	0	1971.94	sp|Q6ZMI0|PPR21_HUMAN	sp|Q6ZMI0|PPR21_HUMAN	yes	2	0.051031	20.29	0	53084	0	0	0	0
AASGFNAMEDAQTLR	15	0	1580.73	sp|P09525|ANXA4_HUMAN	sp|P09525|ANXA4_HUMAN	yes	2	0.00038049	84.102	137850	17653	5342.4	63338	66526	83044
AASGFNAMEDAQTLRK	16	1	1708.82	sp|P09525|ANXA4_HUMAN	sp|P09525|ANXA4_HUMAN	yes	2;3	0.00032952	85.081	0	0	0	79919	78691	82291
AASGLDHLK	9	0	910.487	sp|Q03188|CENPC_HUMAN	sp|Q03188|CENPC_HUMAN	yes	2	0.021674	51.864	0	0	83276	127500	117320	0
AASIFGGAKPVDTAAR	16	1	1530.82	sp|P23588|IF4B_HUMAN	sp|P23588|IF4B_HUMAN	yes	2	9.1141e-18	135.21	233620	214490	220790	19375	26263	26353
AASIYSSWAEEQR	13	0	1496.69	sp|Q92538|GBF1_HUMAN	sp|Q92538|GBF1_HUMAN	yes	2	0.013023	33.1	0	0	0	0	58998	70056
AASKPVEAAVVAAAVPSSGSGVGGGGTAGPGTGGLPR	37	1	3116.62	sp|O94826|TOM70_HUMAN	sp|O94826|TOM70_HUMAN	yes	4	0.00077429	22.904	26171	25599	18752	0	0	0
AASLEAVSYAIDTLK	15	0	1550.82	sp|O96007|MOC2B_HUMAN	sp|O96007|MOC2B_HUMAN	yes	2	7.0498e-10	110.44	106610	108580	104190	0	0	0
AASLEYDYETIR	12	0	1429.67	sp|Q96N66|MBOA7_HUMAN	sp|Q96N66|MBOA7_HUMAN	yes	2	1.9057e-07	152.17	116570	132760	107510	599550	489400	460460
AASLHWTSER	10	0	1156.56	sp|O14521|DHSD_HUMAN	sp|O14521|DHSD_HUMAN	yes	2	1.4302e-05	179.36	237440	208940	182820	279140	348830	318940
AASMHCQELMATGYPK	16	0	1793.79	sp|A2RRP1|NBAS_HUMAN	sp|A2RRP1|NBAS_HUMAN	yes	2	0.00092035	53.363	15806	19467	27954	10604	0	0
AASNIIFSNGNLDPWAGGGIR	21	0	2129.07	sp|Q9UHL4|DPP2_HUMAN	sp|Q9UHL4|DPP2_HUMAN	yes	2	3.2357e-68	195.66	407830	322750	323230	1255800	1114900	1201400
AASPQDLAGGYTSSLACHR	19	0	1960.91	sp|P51948|MAT1_HUMAN	sp|P51948|MAT1_HUMAN	yes	2	9.2071e-06	87.251	200620	210450	175700	0	0	0
AASPSPQSVR	10	0	998.515	sp|Q8IYB3|SRRM1_HUMAN	sp|Q8IYB3|SRRM1_HUMAN	yes	2	0.037016	43.272	0	0	0	50288	0	0
AASQGYTVAR	10	0	1022.51	sp|Q9UBV2|SE1L1_HUMAN	sp|Q9UBV2|SE1L1_HUMAN	yes	2	0.0012391	63.397	4637.1	3007.9	0	107220	111210	49752
AASQILENGEEAPGPDPSLDR	21	0	2165.02	sp|Q8IYJ3|SYTL1_HUMAN	sp|Q8IYJ3|SYTL1_HUMAN	yes	2	4.0302e-09	96.453	0	644.3	5598.3	0	107080	96841
AASQNMIFPSPGSCAVLK	18	0	1876.92	sp|O75592|MYCB2_HUMAN	sp|O75592|MYCB2_HUMAN	yes	2	0.0021851	47.915	22786	476.66	3307.3	0	67097	64726
AASQPTSLAPEK	12	0	1198.62	sp|Q96N66|MBOA7_HUMAN	sp|Q96N66|MBOA7_HUMAN	yes	2	0.0053361	64.906	287800	15641	22037	146040	37827	65397
AASQSTTDYNQVVPNR	16	0	1749.83	sp|Q5T5U3|RHG21_HUMAN	sp|Q5T5U3|RHG21_HUMAN	yes	2	0.079006	29.98	73176	79743	0	0	0	0
AASSLNLSNGETESVK	16	0	1605.78	sp|O95819|M4K4_HUMAN	sp|O95819|M4K4_HUMAN	yes	2	0.0022649	53.051	0	209890	188820	22679	0	0
AASTAPSSTSTPAASSAGLIYIDPSNLR	28	0	2705.35	sp|O95071|UBR5_HUMAN	sp|O95071|UBR5_HUMAN	yes	3	0.034547	24.457	37675	33227	0	0	0	0
AASTASHRPIK	11	1	1137.63	sp|P41236|IPP2_HUMAN;sp|Q6NXS1|IPP2B_HUMAN	sp|P41236|IPP2_HUMAN	yes	2	0.0017143	99.855	27518	30598	35847	0	0	9678.2
AASTDMAGLEESFRK	15	1	1611.76	sp|Q9BW30|TPPP3_HUMAN	sp|Q9BW30|TPPP3_HUMAN	yes	2	6.8784e-09	130.99	59399	50448	52507	0	0	0
AASVHTVGEDTEETPHR	17	0	1834.84	sp|Q99575|POP1_HUMAN	sp|Q99575|POP1_HUMAN	yes	3	2.7934e-24	206.03	66611	70587	80690	0	0	0
AASVVQPQPLVVVK	14	0	1433.86	sp|O60885|BRD4_HUMAN	sp|O60885|BRD4_HUMAN	yes	2	2.0578e-06	108.93	121270	125310	113330	58605	64568	66177
AATAAAVVAEEDTELR	16	0	1615.81	sp|O95684|CEP43_HUMAN	sp|O95684|CEP43_HUMAN	yes	2	4.3925e-14	130.71	58679	69368	54668	6652.9	7450.9	5837.6
AATAAEAVASGSGEPR	16	0	1443.7	sp|Q9NWT6|HIF1N_HUMAN	sp|Q9NWT6|HIF1N_HUMAN	yes	2	2.6594e-22	121.71	77499	83310	76298	10419	0	16615
AATALLEAGLAR	12	0	1155.66	sp|Q8WUK0|PTPM1_HUMAN	sp|Q8WUK0|PTPM1_HUMAN	yes	2	1.2088e-13	208.6	26913	28169	28465	43743	46271	35470
AATASAGAGGIDGKPR	16	1	1398.72	sp|Q02978|M2OM_HUMAN	sp|Q02978|M2OM_HUMAN	yes	2	1.6929e-136	340.27	1101100	1194000	1154700	1470400	1333800	1575700
AATECMCNLAMSK	13	0	1485.61	sp|Q9H3U1|UN45A_HUMAN	sp|Q9H3U1|UN45A_HUMAN	yes	2	0.00014939	110.44	207130	132880	115360	0	21928	3487.5
AATESVPCSPSPLAGEIR	18	0	1840.9	sp|Q8N9M1|CS047_HUMAN	sp|Q8N9M1|CS047_HUMAN	yes	2	0.0090304	44.571	0	54401	0	0	0	0
AATETNLPLLFLPVHR	16	0	1791	sp|Q9HCL2|GPAT1_HUMAN	sp|Q9HCL2|GPAT1_HUMAN	yes	3	7.8728e-05	68.548	39452	31902	33302	0	0	0
AATFFGCIGIDK	12	0	1298.63	sp|P55263|ADK_HUMAN	sp|P55263|ADK_HUMAN	yes	2	0.046848	40.533	11330	168350	0	2031.1	0	0
AATFFGEVVK	10	0	1067.57	sp|O95456|PSMG1_HUMAN	sp|O95456|PSMG1_HUMAN	yes	2	0.0007677	81.163	1846800	1655600	5378.3	0	197330	190220
AATFGLILDDVSLTHLTFGK	20	0	2118.14	sp|P35232|PHB1_HUMAN	sp|P35232|PHB1_HUMAN	yes	3	9.5674e-32	208.23	0	124580	115440	82878	87186	61392
AATGEEVSAEDLGGADLHCR	20	0	2056.91	sp|Q9HCC0|MCCB_HUMAN	sp|Q9HCC0|MCCB_HUMAN	yes	2;3	1.5328e-40	123.24	134320	139190	154450	130340	133730	115380
AATHGLMLGALQGDGPLPAELEELR	25	0	2558.32	sp|Q96GQ5|RUSF1_HUMAN	sp|Q96GQ5|RUSF1_HUMAN	yes	3	2.6351e-11	62.804	52908	49853	52983	28660	16886	30100
AATITATSPGALWGLDR	17	0	1699.89	sp|P31323|KAP3_HUMAN	sp|P31323|KAP3_HUMAN	yes	2	2.4808e-18	151.52	373410	399600	412120	0	0	0
AATIVATSEGSLWGLDR	17	0	1745.89	sp|P13861|KAP2_HUMAN	sp|P13861|KAP2_HUMAN	yes	2	2.5388e-30	165.72	94497	187480	181870	149030	120350	128660
AATMTAAGHHAEVVVDPEDER	21	0	2205.01	sp|Q13895|BYST_HUMAN	sp|Q13895|BYST_HUMAN	yes	3	2.7074e-34	155.61	200580	204600	187530	88263	84898	96991
AATQGVVENQCQHIK	15	0	1681.82	sp|Q9NWW7|CB042_HUMAN	sp|Q9NWW7|CB042_HUMAN	yes	2	0.00046758	62.705	0	0	0	3298.4	4761.8	5707.8
AATRAGPRAR	10	2	1025.58	sp|Q8IZ83|A16A1_HUMAN	sp|Q8IZ83|A16A1_HUMAN	yes	1	0.038126	45.489	0	0	0	5991500	0	0
AATSDLEHYDK	11	0	1248.56	sp|P80303|NUCB2_HUMAN	sp|P80303|NUCB2_HUMAN	yes	3	0.063416	27.589	0	0	0	11533	13764	0
AATSLMSALAAR	12	0	1161.62	sp|P13995|MTDC_HUMAN	sp|P13995|MTDC_HUMAN	yes	2	0.058388	36.24	137030	116180	3398.8	57515	87750	54237
AATTEPETTQPEGVVVNGR	19	0	1954.96	sp|P35612|ADDB_HUMAN	sp|P35612|ADDB_HUMAN	yes	2	1.5257e-08	104.49	92859	86712	91766	0	0	0
AATTVEHLAIQCHWSQR	17	0	2006.97	sp|Q9BQ39|DDX50_HUMAN	sp|Q9BQ39|DDX50_HUMAN	yes	3	3.4334e-05	124.24	0	0	0	183610	0	207880
AATTVEHLAIQCHWSQRPAVIGDVLQVYSGSEGR	34	1	3734.86	sp|Q9BQ39|DDX50_HUMAN	sp|Q9BQ39|DDX50_HUMAN	yes	4	0.011434	3.9006	27933	35320	33358	0	19060	15158
AATVENAVLLETNTVEEK	18	0	1929.99	sp|Q5UIP0|RIF1_HUMAN	sp|Q5UIP0|RIF1_HUMAN	yes	2	4.2535e-23	146.37	152340	156560	138920	60886	62116	67216
AAVATFLQSVQVPEFTPK	18	0	1932.04	sp|P22314|UBA1_HUMAN	sp|P22314|UBA1_HUMAN	yes	2;3	2.7657e-148	270.91	4758200	4991500	4270600	464760	404510	494970
AAVAWEAGKPLSIEEIEVAPPK	22	1	2304.24	sp|P11766|ADHX_HUMAN	sp|P11766|ADHX_HUMAN	yes	2	1.1927e-08	63.421	366440	430190	380080	0	0	0
AAVDAGFVPNDMQVGQTGK	19	0	1903.91	sp|P13804|ETFA_HUMAN	sp|P13804|ETFA_HUMAN	yes	2	8.5309e-16	125.14	2867000	2937400	2827200	2021600	2205800	2281400
AAVEALQSQALHATSQQPLR	20	0	2118.12	sp|Q92599|SEPT8_HUMAN	sp|Q92599|SEPT8_HUMAN	yes	2	5.9347e-09	84.105	53616	62827	48487	0	0	0
AAVEDNTLTIEPVASQTLPTVK	22	0	2296.22	sp|Q8TBN0|R3GEF_HUMAN	sp|Q8TBN0|R3GEF_HUMAN	yes	2	1.6744e-21	114.35	162890	186140	177350	0	0	0
AAVEDSGTTVETIK	14	0	1419.71	sp|Q5VTR2|BRE1A_HUMAN	sp|Q5VTR2|BRE1A_HUMAN	yes	2	2.8923e-05	76.255	86213	114160	98538	0	0	0
AAVEEDAYSR	10	0	1109.5	sp|Q9H0X9|OSBL5_HUMAN	sp|Q9H0X9|OSBL5_HUMAN	yes	2	0.043798	41.796	0	0	0	80055	101170	43416
AAVEEGIVLGGGCALLR	17	0	1683.9	sp|P10809|CH60_HUMAN	sp|P10809|CH60_HUMAN	yes	2;3	6.8027e-50	212.93	7579800	8250200	7311700	19172000	19093000	19721000
AAVENLPTFLVELSR	15	0	1657.9	sp|Q14974|IMB1_HUMAN	sp|Q14974|IMB1_HUMAN	yes	2	9.3905e-34	208.35	179920	116110	171090	104190	162750	102350
AAVESLGFILFR	12	0	1321.74	sp|Q99460|PSMD1_HUMAN	sp|Q99460|PSMD1_HUMAN	yes	2	4.5651e-12	158.57	378460	314520	996.86	52751	83658	0
AAVETLGVPCFLGGMAR	17	0	1747.87	sp|A1L0T0|HACL2_HUMAN	sp|A1L0T0|HACL2_HUMAN	yes	2	4.0664e-19	136.94	165160	160460	171430	925530	792960	730120
AAVEWFDGK	9	0	1021.49	sp|Q01844|EWS_HUMAN	sp|Q01844|EWS_HUMAN	yes	2	0.0014452	106.93	0	383170	332940	378530	343980	413330
AAVEWFDGKDFQGSK	15	1	1683.79	sp|Q01844|EWS_HUMAN	sp|Q01844|EWS_HUMAN	yes	2;3	1.6951e-24	172.92	1239200	1416100	1437200	499790	868160	605960
AAVFEEEDFQSMTYGFK	17	0	1997.87	sp|Q5VZE5|NAA35_HUMAN	sp|Q5VZE5|NAA35_HUMAN	yes	2	0.013785	32.61	0	66074	0	0	47727	31768
AAVFEEIDTYER	12	0	1441.67	sp|Q96F86|EDC3_HUMAN	sp|Q96F86|EDC3_HUMAN	yes	2	0.037897	25.613	0	47248	0	70883	66054	39482
AAVFLALEEQEKVENK	16	1	1816.96	sp|O95684|CEP43_HUMAN	sp|O95684|CEP43_HUMAN	yes	2	2.1178e-08	112.73	178540	149440	132110	27808	37455	30287
AAVGEEKDINTFVGTPVEK	19	1	2003.02	sp|P46013|KI67_HUMAN	sp|P46013|KI67_HUMAN	yes	2	0.00031791	55.354	71295	86115	78338	55102	89958	83443
AAVGPTGGGGGGDFDYPGAPAGPGGAVMPGGAHGPPPGYGCAAAGYLDGR	50	0	4437.99	sp|P49715|CEBPA_HUMAN	sp|P49715|CEBPA_HUMAN	yes	4	0.00024304	3.2714	0	0	0	28601	0	19060
AAVGQESPGGLEAGNAK	17	0	1554.76	sp|Q29RF7|PDS5A_HUMAN	sp|Q29RF7|PDS5A_HUMAN	yes	2	1.5485e-23	170.22	149570	251090	224570	238570	315000	291260
AAVGRPLDKHEGALETLLR	19	2	2045.14	sp|Q8WUM4|PDC6I_HUMAN	sp|Q8WUM4|PDC6I_HUMAN	yes	3	0.00020088	38.668	47585	42789	42557	17949	17034	15586
AAVHGLSMQQEIGFQK	16	0	1742.88	sp|Q07864|DPOE1_HUMAN	sp|Q07864|DPOE1_HUMAN	yes	3	6.0355e-05	96.946	77456	0	0	35197	56513	47255
AAVHTYGIASVPNQPLK	17	0	1764.95	sp|Q9UHI6|DDX20_HUMAN	sp|Q9UHI6|DDX20_HUMAN	yes	2	3.0256e-09	110.58	64855	170050	63331	21442	33296	33493
AAVIGDVIR	9	0	912.539	sp|Q9NR30|DDX21_HUMAN	sp|Q9NR30|DDX21_HUMAN	yes	2	0.0174	60.589	8296.4	14492	0	0	0	346020
AAVKDVEEEKFPTQLSR	17	2	1946.01	sp|Q2TAY7|SMU1_HUMAN	sp|Q2TAY7|SMU1_HUMAN	yes	3;4	1.2517e-05	104	136520	162330	148990	0	11214	0
AAVLDHLR	8	0	893.508	sp|Q6P9B9|INT5_HUMAN	sp|Q6P9B9|INT5_HUMAN	yes	2	0.025904	58.286	179310	229730	182730	422930	39060	41799
AAVLFATDIAAR	12	0	1217.68	sp|Q13206|DDX10_HUMAN	sp|Q13206|DDX10_HUMAN	yes	2	0.024501	23.836	0	0	0	814.62	70317	36288
AAVLKPVLLGLR	12	1	1248.83	sp|Q9BRP1|PDD2L_HUMAN	sp|Q9BRP1|PDD2L_HUMAN	yes	2	1.7653e-06	158.37	108150	80361	92843	6797.7	10933	5316.1
AAVLQQVLER	10	0	1125.65	sp|P12270|TPR_HUMAN	sp|P12270|TPR_HUMAN	yes	2	5.7344e-08	192.6	116060	117500	250940	207210	127120	177400
AAVLYVMDLSEQCGHGLR	18	0	2017.97	sp|Q9BZE4|GTPB4_HUMAN	sp|Q9BZE4|GTPB4_HUMAN	yes	2;3	3.3154e-30	147.72	599960	579070	554550	676910	868100	692390
AAVMATLLFPGR	12	0	1245.69	sp|Q96GX9|MTNB_HUMAN	sp|Q96GX9|MTNB_HUMAN	yes	2	1.1474e-06	95.311	0	48050	31302	1569.1	0	0
AAVMHDILDMMPEGIK	16	0	1769.85	sp|Q6P2Q9|PRP8_HUMAN	sp|Q6P2Q9|PRP8_HUMAN	yes	2;3	3.804e-17	119.52	676360	751680	574390	852100	666910	825570
AAVMHDILDMMPEGIKQNKAR	21	2	2367.19	sp|Q6P2Q9|PRP8_HUMAN	sp|Q6P2Q9|PRP8_HUMAN	no	3	1		623.89	0	0	38406	0	0
AAVPELLQQQEEDR	14	0	1624.81	sp|Q9Y5X3|SNX5_HUMAN	sp|Q9Y5X3|SNX5_HUMAN	yes	2	0.00025791	82.437	0	258600	0	0	0	0
AAVPELLQQQEEDRSK	16	1	1839.93	sp|Q9Y5X3|SNX5_HUMAN	sp|Q9Y5X3|SNX5_HUMAN	yes	2	0.0022528	61.042	369750	381980	3720.6	0	13990	0
AAVPLGGFLCNVADK	15	0	1530.79	sp|Q7L8L6|FAKD5_HUMAN	sp|Q7L8L6|FAKD5_HUMAN	yes	2	0.0043815	47.57	0	0	0	187110	0	0
AAVPSGASTGIYEALELR	18	0	1803.94	sp|P06733|ENOA_HUMAN;sp|P09104|ENOG_HUMAN	sp|P06733|ENOA_HUMAN	no	2	4.4242e-60	224.75	33744000	36712000	35410000	3338700	3105400	3580200
AAVQELSSSILAGEDPEER	19	0	1999.97	sp|P49768|PSN1_HUMAN	sp|P49768|PSN1_HUMAN	yes	2	2.6759e-05	43.904	0	0	0	35180	53367	62096
AAVQFLNNAWGIQK	14	0	1558.83	sp|Q9UMY1|NOL7_HUMAN	sp|Q9UMY1|NOL7_HUMAN	yes	2	6.6346e-08	143.39	351800	0	0	0	2491.5	454740
AAVQVLDDIEK	11	0	1199.64	sp|P22033|MUTA_HUMAN	sp|P22033|MUTA_HUMAN	yes	2	0.0044522	78.932	33058	34002	9453.2	33221	104970	72629
AAVSALLEQHGLQGDVAFGHSK	22	0	2234.14	sp|B0I1T2|MYO1G_HUMAN	sp|B0I1T2|MYO1G_HUMAN	yes	2;3;4	3.2626e-56	186.7	0	0	0	914520	624050	671000
AAVSELMQLFPR	12	0	1360.72	sp|P49842|STK19_HUMAN	sp|P49842|STK19_HUMAN	yes	2	0.018924	67.507	0	0	0	230570	8167.8	0
AAVSQQGEQLQTER	14	0	1543.76	sp|Q9BQS8|FYCO1_HUMAN	sp|Q9BQS8|FYCO1_HUMAN	yes	2	0.0003242	81.799	31498	32903	33389	24277	25856	24950
AAVSVYAPPVGGFSFDNCR	19	0	2012.94	sp|Q99436|PSB7_HUMAN	sp|Q99436|PSB7_HUMAN	yes	2	0.00012641	40.224	109340	1798.5	133490	0	0	0
AAVVHHFESFPAGSTLIFYK	20	0	2220.14	sp|Q8NFQ8|TOIP2_HUMAN	sp|Q8NFQ8|TOIP2_HUMAN	yes	2;3	4.0731e-08	92.747	135600	111330	91407	194060	261780	282530
AAVVTSPPPTTAPHK	15	0	1472.8	sp|P35611|ADDA_HUMAN	sp|P35611|ADDA_HUMAN	yes	2	0.0011801	72.922	112980	112710	96991	0	0	0
AAVWEITGAEFSK	13	0	1407.7	sp|P49916|DNLI3_HUMAN	sp|P49916|DNLI3_HUMAN	yes	2	0.0073123	47.361	0	0	1456.3	2103.8	127520	758.38
AAWAEYEAEKK	11	1	1294.62	sp|P46100|ATRX_HUMAN	sp|P46100|ATRX_HUMAN	yes	2	0.063871	39.039	5693.6	0	6668	28724	22802	25864
AAWEAYLSR	9	0	1065.52	sp|P11172|UMPS_HUMAN	sp|P11172|UMPS_HUMAN	yes	2	0.040394	54.436	63399	69803	19756	14177	24212	104760
AAWEVDSGRR	10	1	1145.56	sp|P11310|ACADM_HUMAN	sp|P11310|ACADM_HUMAN	yes	2	0.00065744	119.07	72618	78122	50831	109300	150910	117980
AAWGEETDYTPVWCMR	16	0	1970.83	sp|P06132|DCUP_HUMAN	sp|P06132|DCUP_HUMAN	yes	2	3.0634e-76	248.5	1460600	1494100	1486500	25459	35751	0
AAWYTAGIVGGLSTVAMCAPSEK	23	0	2339.13	sp|Q9H3K2|GHITM_HUMAN	sp|Q9H3K2|GHITM_HUMAN	yes	2	6.8179e-50	140.78	197380	197210	182050	41095	47206	44432
AAYEAELGDARK	12	1	1292.64	sp|P02545|LMNA_HUMAN	sp|P02545|LMNA_HUMAN	yes	2;3	4.7169e-07	167.06	559760	551340	551500	571670	448420	505420
AAYFGIYDTAK	11	0	1218.59	sp|P05141|ADT2_HUMAN	sp|P05141|ADT2_HUMAN	yes	2	0.00062583	95.311	179900	157830	137910	374300	433080	254880
AAYFGVYDTAK	11	0	1204.58	sp|P12235|ADT1_HUMAN;sp|P12236|ADT3_HUMAN	sp|P12236|ADT3_HUMAN	no	2	0.0037907	55.235	27602	25264	19427	81246	96264	58174
AAYIYFTDFCPDNLFNK	17	0	2097.95	sp|O00186|STXB3_HUMAN	sp|O00186|STXB3_HUMAN	yes	2	2.3916e-30	147.02	112120	180170	155930	195710	329690	172540
AAYLNMSEDPSHPSMALNTR	20	0	2204	sp|Q14839|CHD4_HUMAN	sp|Q14839|CHD4_HUMAN	yes	2;3	7.9186e-06	46.823	402690	375800	347170	95170	107840	83414
AAYLQETGKPLDETLK	16	1	1775.93	sp|P04083|ANXA1_HUMAN	sp|P04083|ANXA1_HUMAN	yes	2	7.1311e-55	246.68	1431400	1500300	1393900	256890	288450	248570
AAYLQETGKPLDETLKK	17	2	1904.03	sp|P04083|ANXA1_HUMAN	sp|P04083|ANXA1_HUMAN	yes	2;3;4	3.8959e-23	158.02	5623900	6566900	6572000	1036400	1367100	1286400
AAYLQWR	7	0	906.471	sp|Q9H270|VPS11_HUMAN	sp|Q9H270|VPS11_HUMAN	yes	2	0.026679	60.001	18387	22662	14523	0	0	0
AAYNPGQAVPWNAVK	15	0	1584.8	sp|Q8N163|CCAR2_HUMAN	sp|Q8N163|CCAR2_HUMAN	yes	2	2.1733e-13	144.47	323100	312290	204290	125460	116000	125980
AAYNVTLLNFMDPQK	15	0	1723.86	sp|Q9C0B1|FTO_HUMAN	sp|Q9C0B1|FTO_HUMAN	yes	2	7.7191e-10	117.21	145880	123150	143280	0	903.41	0
AAYPDLENPPLLVTPSQQAK	20	0	2151.12	sp|P54136|SYRC_HUMAN	sp|P54136|SYRC_HUMAN	yes	2	1.0087e-40	171.14	2230800	2333400	2363800	656130	620260	737260
AAYSNFWCGMTSQGYYK	17	0	2032.84	sp|Q8NBJ5|GT251_HUMAN	sp|Q8NBJ5|GT251_HUMAN	yes	2	9.7293e-24	153.18	150350	98029	86612	858050	871160	824540
ACADAGLLDESFLR	14	0	1536.72	sp|O95155|UBE4B_HUMAN	sp|O95155|UBE4B_HUMAN	yes	2	0.00075112	57.003	123140	116660	118250	0	0	84085
ACADATLSQITNNIDPVGR	19	0	2014.97	sp|P62873|GBB1_HUMAN	sp|P62873|GBB1_HUMAN	yes	2;3	1.5709e-161	279.55	643810	610230	604660	1654000	1785100	1519400
ACAECFMAVSCATCQEIR	18	0	2162.87	sp|Q8TF05|PP4R1_HUMAN	sp|Q8TF05|PP4R1_HUMAN	yes	2	7.9989e-07	89.359	74270	84431	71058	0	17004	11727
ACAELHQNVNVK	12	0	1381.68	sp|Q96QK1|VPS35_HUMAN	sp|Q96QK1|VPS35_HUMAN	yes	2;3	2.577e-12	167.76	505230	647100	535410	134230	0	498250
ACALGSEQSGSSCVPCPPGHYIEK	24	0	2590.12	sp|A8MWY0|ELAP2_HUMAN	sp|A8MWY0|ELAP2_HUMAN	yes	3	8.287e-32	111.03	326520	385170	351350	0	0	0
ACALSIEESCRPGDK	15	1	1691.76	sp|P31040|SDHA_HUMAN	sp|P31040|SDHA_HUMAN	yes	2;3	2.9954e-24	165.09	565660	710370	658970	342140	438320	363250
ACANPAAGSVILLENLR	17	0	1767.93	sp|P00558|PGK1_HUMAN	sp|P00558|PGK1_HUMAN	yes	2;3	1.1822e-104	274.44	16090000	14534000	13850000	2647100	2326300	2445600
ACASPSAQVEGSPVAGSDGSQPAVK	25	0	2356.1	sp|Q9UFC0|LRWD1_HUMAN	sp|Q9UFC0|LRWD1_HUMAN	yes	2	0.07081	17.378	20545	21015	27472	5161.7	11883	0
ACCISTGGHSQCSESLPVR	19	0	2104.91	sp|Q53EP0|FND3B_HUMAN	sp|Q53EP0|FND3B_HUMAN	yes	3	9.2269e-12	83.474	0	0	0	138160	107580	85027
ACCPLEGVRPSPQQTEYR	18	1	2146.99	sp|Q8IZ69|TRM2A_HUMAN	sp|Q8IZ69|TRM2A_HUMAN	yes	3	0.00065131	35.45	109410	122630	106050	55690	99874	50259
ACCSLGGEQGQPVHMGDPELLGIK	24	0	2552.18	sp|Q7Z3D6|GLUCM_HUMAN	sp|Q7Z3D6|GLUCM_HUMAN	yes	3	2.6917e-05	71.114	0	0	0	124970	168160	133570
ACDESVLMDLK	11	0	1279.58	sp|Q9UJV9|DDX41_HUMAN	sp|Q9UJV9|DDX41_HUMAN	yes	2	0.011754	41.824	44157	55750	38995	45047	86810	65847
ACDFLLSR	8	0	980.475	sp|P48449|LSS_HUMAN	sp|P48449|LSS_HUMAN	yes	2	0.002125	117.39	67773	69859	101580	760030	790110	741240
ACDGNVDHAATHITNR	16	0	1750.78	sp|Q9Y5A7|NUB1_HUMAN	sp|Q9Y5A7|NUB1_HUMAN	yes	3	0.00027792	76.563	65745	64289	63571	12722	16557	10844
ACDLGHIWACANASR	15	0	1700.75	sp|Q96BR5|COA7_HUMAN	sp|Q96BR5|COA7_HUMAN	yes	2;3	5.0342e-05	80.815	272130	299480	296510	193280	257180	214490
ACDLPAWVHFPDTER	15	0	1812.83	sp|A0FGR8|ESYT2_HUMAN	sp|A0FGR8|ESYT2_HUMAN	yes	2;3	4.2816e-08	106.11	127850	132520	122660	832740	762250	768930
ACDMHVADMLVK	12	0	1388.63	sp|P42575|CASP2_HUMAN	sp|P42575|CASP2_HUMAN	yes	2	8.1754e-05	77.358	30686	27955	23154	9567.6	7813.5	6188.4
ACDSVTSNVLPLLLEQFHK	19	0	2170.11	sp|Q96T76|MMS19_HUMAN	sp|Q96T76|MMS19_HUMAN	yes	2;3	4.9762e-41	203.76	235290	288360	152540	74892	96195	53403
ACDTPLHPLGR	11	0	1235.61	sp|Q96Q42|ALS2_HUMAN	sp|Q96Q42|ALS2_HUMAN	yes	3	0.041743	24.121	0	0	0	18884	10806	0
ACDYIQELR	9	0	1166.54	sp|P22415|USF1_HUMAN	sp|P22415|USF1_HUMAN	yes	2	0.0098468	81.642	0	0	0	24358	69577	42385
ACECYISIADWAAVQEWQNAIHDLKK	26	1	3118.46	sp|Q96Q15|SMG1_HUMAN	sp|Q96Q15|SMG1_HUMAN	yes	4	0.00044044	27.977	4792.4	8494.7	4702.5	0	0	0
ACEFAGFQCQIQFGPHNEQK	20	0	2395.05	sp|Q9Y490|TLN1_HUMAN	sp|Q9Y490|TLN1_HUMAN	yes	2;3	3.5309e-12	128.28	544270	608030	555790	218490	313280	246700
ACELWEQILQDHPTDMLALK	20	0	2410.17	sp|Q5R3I4|TTC38_HUMAN	sp|Q5R3I4|TTC38_HUMAN	yes	3	0.0020213	32.6	14251	30355	15905	0	0	0
ACEMNGEECAEDLR	14	0	1682.63	sp|Q13422|IKZF1_HUMAN	sp|Q13422|IKZF1_HUMAN	yes	2	0.00039735	84.999	0	18645	17346	0	40011	22722
ACESCYATQSHQWYSWGPPNMQCR	24	0	3003.19	sp|Q9BTC8|MTA3_HUMAN	sp|Q9BTC8|MTA3_HUMAN	yes	3	3.4923e-16	49.485	113570	105820	94740	5158.1	0	0
ACEVALEEIKAETEK	15	1	1718.84	sp|Q9Y6D6|BIG1_HUMAN	sp|Q9Y6D6|BIG1_HUMAN	yes	2	0.00012128	103.76	19543	22277	20000	0	0	0
ACFHCETCK	9	0	1211.45	sp|Q14847|LASP1_HUMAN	sp|Q14847|LASP1_HUMAN	yes	2	0.0096865	67.464	5403.3	4877.4	0	0	1465.2	10289
ACFQVGTSEEMK	12	0	1385.6	sp|P35658|NU214_HUMAN	sp|P35658|NU214_HUMAN	yes	2	0.056555	48.785	150600	126480	3462.6	5536.7	0	12945
ACFSANGEEVLATSTHSK	18	0	1907.87	sp|Q9Y5J1|UTP18_HUMAN	sp|Q9Y5J1|UTP18_HUMAN	yes	2;3	2.5624e-07	116.36	140690	149790	164170	134490	169420	140450
ACFTQWLCHLHNEVNR	16	0	2083.95	sp|P55789|ALR_HUMAN	sp|P55789|ALR_HUMAN	yes	3	0.00020095	91.245	36072	28789	33406	52321	48630	48613
ACFVGLIESPEGTEELK	17	0	1877.91	sp|O75448|MED24_HUMAN	sp|O75448|MED24_HUMAN	yes	2	0.0027921	47.361	379900	70733	77963	182490	148550	134160
ACGAGSAELNPNSEWFENYSLCHR	24	0	2768.17	sp|O14686|KMT2D_HUMAN	sp|O14686|KMT2D_HUMAN	yes	3	0.0013631	21.21	48672	52145	39368	0	11995	11476
ACGDSTLTQITAGLDPVGR	19	0	1930.94	sp|P62879|GBB2_HUMAN	sp|P62879|GBB2_HUMAN	yes	2;3	2.7282e-72	226.09	721020	797660	782450	1705000	1863300	1959800
ACGLLGYSSQDLIGQK	16	0	1708.85	sp|Q96RG2|PASK_HUMAN	sp|Q96RG2|PASK_HUMAN	yes	2	0.07409	32.051	0	0	0	0	107270	91316
ACGLNFADLMAR	12	0	1337.62	sp|Q99536|VAT1_HUMAN	sp|Q99536|VAT1_HUMAN	yes	2	1.8023e-12	187.1	1074600	1141000	634540	982980	888260	859130
ACGLNTLTTYVPWNLHEPER	20	0	2370.14	sp|Q8IW92|GLBL2_HUMAN	sp|Q8IW92|GLBL2_HUMAN	yes	3	0.0032538	19.006	0	43278	27709	0	0	0
ACGLVASNLNLK	12	0	1258.67	sp|P09382|LEG1_HUMAN	sp|P09382|LEG1_HUMAN	yes	2	2.33e-05	138.26	64101	59698	57101	0	7997	8200.4
ACGLVASNLNLKPGECLR	18	1	1971	sp|P09382|LEG1_HUMAN	sp|P09382|LEG1_HUMAN	yes	2;3	3.2251e-87	250.16	14291000	13749000	15578000	1929500	1962600	1556900
ACGNFGIPCELR	12	0	1392.63	sp|P22234|PUR6_HUMAN	sp|P22234|PUR6_HUMAN	yes	2	5.0854e-10	133.76	518560	539230	506600	123480	220610	109160
ACGNMFGLMHGTCPETSGGLLICLPR	26	0	2848.3	sp|P49903|SPS1_HUMAN	sp|P49903|SPS1_HUMAN	yes	3	1.5377e-11	77.698	49464	77452	55515	0	0	0
ACIDSNEDGDLSK	13	0	1422.59	sp|P29144|TPP2_HUMAN	sp|P29144|TPP2_HUMAN	yes	2	4.1604e-11	169.81	177770	184660	180530	59043	0	59190
ACIGDTLCQK	10	0	1164.53	sp|A0AVT1|UBA6_HUMAN	sp|A0AVT1|UBA6_HUMAN	yes	2	0.013242	72.038	44034	65258	61270	12332	34874	0
ACILCVHPR	9	0	1124.56	sp|Q14690|RRP5_HUMAN	sp|Q14690|RRP5_HUMAN	yes	2	0.0010097	122.54	28594	16311	0	94331	144020	107040
ACIRPEISR	9	1	1100.58	sp|P26572|MGAT1_HUMAN	sp|P26572|MGAT1_HUMAN	yes	3	0.017014	60.589	0	0	0	21301	25507	27423
ACKDPNPIIDGR	12	1	1354.67	sp|Q9H0Z9|RBM38_HUMAN;sp|Q9BX46|RBM24_HUMAN	sp|Q9H0Z9|RBM38_HUMAN	yes	3	0.0045895	76.85	14001	18533	20667	0	0	0
ACLAEAITLVESTHSR	16	0	1756.88	sp|Q8IVH4|MMAA_HUMAN	sp|Q8IVH4|MMAA_HUMAN	yes	2	2.5846e-09	130.99	0	0	0	55230	35269	36479
ACLDDSYASGEGLKR	15	1	1640.75	sp|Q6DN90|IQEC1_HUMAN	sp|Q6DN90|IQEC1_HUMAN	yes	2	0.018286	47.361	19217	20887	15513	1955.8	0	0
ACLDTAVENMPSLK	14	0	1547.73	sp|P49327|FAS_HUMAN	sp|P49327|FAS_HUMAN	yes	2	1.1221e-11	148.76	1124100	1422900	1228100	260910	302030	293130
ACLDYPVTSVLPPASLCK	18	0	1989.99	sp|P53801|PTTG_HUMAN	sp|P53801|PTTG_HUMAN	yes	2;3	1.6249e-60	202.24	1283700	1552100	1494400	4886100	4296400	3640100
ACLEGSINEHSAHCPHTPEFSVTGGTEEK	29	0	3180.39	sp|Q86UA6|RIP_HUMAN	sp|Q86UA6|RIP_HUMAN	yes	4	0.0050811	20.596	38635	39974	34632	0	0	0
ACLISLGYDIGNDPQGEAEFAR	22	0	2395.11	sp|P12814|ACTN1_HUMAN	sp|P12814|ACTN1_HUMAN	yes	2	2.0523e-26	93.777	273450	410080	283580	36453	54888	28610
ACLISLGYDVENDR	14	0	1623.76	sp|O43707|ACTN4_HUMAN	sp|O43707|ACTN4_HUMAN	yes	2	1.568e-16	144.27	809860	842650	780900	131470	182390	176600
ACLISLGYDVENDRQGEAEFNR	22	1	2555.17	sp|O43707|ACTN4_HUMAN	sp|O43707|ACTN4_HUMAN	yes	3	1.1818e-09	88.421	369370	642220	367170	19067	68055	54768
ACLLETPIR	9	0	1071.57	sp|Q8IUR7|ARMC8_HUMAN	sp|Q8IUR7|ARMC8_HUMAN	yes	2	0.028179	44.767	0	141510	126350	0	120580	102160
ACLSLMTAMVTQGPEAAR	18	0	1905.91	sp|O60287|NPA1P_HUMAN	sp|O60287|NPA1P_HUMAN	yes	2	6.6622e-10	117.41	35519	43261	28264	44943	40561	29888
ACLVTTVTSSGPSQSTIK	18	0	1835.93	sp|Q9BZH6|WDR11_HUMAN	sp|Q9BZH6|WDR11_HUMAN	yes	2	2.4878e-07	93.772	117940	0	127040	111870	121880	109100
ACLWGTGCVAGVLLQPSGAK	20	0	2044.02	sp|P58107|EPIPL_HUMAN	sp|P58107|EPIPL_HUMAN	yes	2	0.0059793	33.456	11967	0	13447	2489.2	0	0
ACMEEMHQVAIAAK	14	0	1587.72	sp|Q9BW27|NUP85_HUMAN	sp|Q9BW27|NUP85_HUMAN	yes	2;3	1.328e-19	163.59	272530	297620	301030	99948	121770	90157
ACMLTTATAHDGDVNVISWSR	21	0	2304.06	sp|Q9BQ67|GRWD1_HUMAN	sp|Q9BQ67|GRWD1_HUMAN	yes	2;3	2.1946e-07	70.552	216970	273550	216840	84337	104810	81037
ACNCLLLK	8	0	990.499	sp|P09104|ENOG_HUMAN	sp|P09104|ENOG_HUMAN	no	2	0.050207	56.091	82887	85872	61059	6848.9	7198.9	0
ACNDATLVQITSNMDSVGR	19	0	2050.94	sp|Q9HAV0|GBB4_HUMAN	sp|Q9HAV0|GBB4_HUMAN	yes	2	2.9663e-09	116.36	64552	70827	75395	163660	185390	150550
ACNPQPNGENAISAR	15	0	1597.73	sp|Q8NHP8|PLBL2_HUMAN	sp|Q8NHP8|PLBL2_HUMAN	yes	2	3.2859e-10	119.43	248360	258310	237390	186350	222130	207980
ACNQLGQFLQHR	12	0	1470.71	sp|O95782|AP2A1_HUMAN;sp|O94973|AP2A2_HUMAN	sp|O95782|AP2A1_HUMAN	no	2;3	2.7723e-13	217.66	762600	540550	485440	454760	323080	377240
ACPHVWFER	9	0	1200.55	sp|Q53EU6|GPAT3_HUMAN;sp|Q86UL3|GPAT4_HUMAN	sp|Q86UL3|GPAT4_HUMAN	no	2;3	0.027962	69.905	42415	44308	43399	150500	176700	145530
ACPQIVTALTLLNR	14	0	1568.87	sp|Q14146|URB2_HUMAN	sp|Q14146|URB2_HUMAN	yes	2;3	1.7747e-16	143.22	102360	93071	64304	194940	275800	285400
ACPRPEGLNFQDLK	14	1	1643.81	sp|P15927|RFA2_HUMAN	sp|P15927|RFA2_HUMAN	yes	3	7.5003e-06	124.06	635670	842250	806820	327490	523710	381120
ACPSHQPDISSGLELPFPPGVPTLDNIK	28	0	2985.49	sp|Q16610|ECM1_HUMAN	sp|Q16610|ECM1_HUMAN	yes	3	0.00049726	17.05	47324	59408	46681	0	0	1272.5
ACQFLIK	7	0	878.468	sp|P19447|ERCC3_HUMAN	sp|P19447|ERCC3_HUMAN	yes	2	0.064746	54.056	7428.4	6942	0	32780	13757	40585
ACQIFVR	7	0	892.459	sp|P52272|HNRPM_HUMAN	sp|P52272|HNRPM_HUMAN	yes	2	0.049606	56.89	245030	184200	147440	0	0	0
ACQIIASILVGKDEK	15	1	1643.89	sp|O14802|RPC1_HUMAN	sp|O14802|RPC1_HUMAN	yes	2	0.013367	68.548	18675	21588	22602	0	0	0
ACQLPLFSYIVER	13	0	1594.82	sp|Q9Y4A5|TRRAP_HUMAN	sp|Q9Y4A5|TRRAP_HUMAN	yes	2	0.001048	70.195	111910	27585	107310	86491	107670	101630
ACQLSVVVDDKK	12	1	1360.7	sp|P26358|DNMT1_HUMAN	sp|P26358|DNMT1_HUMAN	yes	2;3	0.00035373	92.428	238730	217030	66478	0	31419	0
ACQLTYPLHTYPK	13	0	1590.79	sp|Q9BXS4|TMM59_HUMAN	sp|Q9BXS4|TMM59_HUMAN	yes	2	0.014641	45.939	9825.9	12728	3278.3	21954	35358	27828
ACQQLDVQK	9	0	1088.53	sp|Q8N954|GPT11_HUMAN	sp|Q8N954|GPT11_HUMAN	yes	2	0.034305	58.426	30268	32877	29449	0	7006.7	0
ACQSCPSEPNTAALQAALAR	20	0	2114.98	sp|Q8TEX9|IPO4_HUMAN	sp|Q8TEX9|IPO4_HUMAN	yes	2	2.4722e-09	116.36	0	535870	402630	0	0	136520
ACQSIYPLHDVFVR	14	0	1703.85	sp|P61247|RS3A_HUMAN	sp|P61247|RS3A_HUMAN	yes	2;3	1.1816e-48	225.89	10760000	10398000	10114000	14036000	19487000	16564000
ACQVCSTWIGSGVVSDLNDLRR	22	1	2492.19	sp|Q9P2D3|HTR5B_HUMAN	sp|Q9P2D3|HTR5B_HUMAN	yes	3	0.033226	5.8352	23473	23970	15268	0	0	0
ACQVGSEEEPSSQLTSVFR	19	0	2109.96	sp|Q6ZRQ5|MMS22_HUMAN	sp|Q6ZRQ5|MMS22_HUMAN	yes	2	1.8261e-07	67.838	2064.9	174960	0	174050	699.52	204270
ACSAIHAVNLR	11	0	1210.62	sp|Q13045|FLII_HUMAN	sp|Q13045|FLII_HUMAN	yes	3	0.062884	36.211	7025.1	0	0	8352.4	3075.8	7796.7
ACSAPGGLVPSEKPPMMPQAQPAIPR	26	1	2686.34	sp|O14523|C2C2L_HUMAN	sp|O14523|C2C2L_HUMAN	yes	3	0.042249	8.4883	10435	25935	16370	18856	21328	24055
ACSPAASEITGLSTAVLAAHGR	22	0	2139.07	sp|Q9NSU2|TREX1_HUMAN	sp|Q9NSU2|TREX1_HUMAN	yes	3	0.00027745	59.625	0	0	0	245570	0	0
ACSVIFPLIYSEMK	14	0	1656.83	sp|Q14534|ERG1_HUMAN	sp|Q14534|ERG1_HUMAN	yes	2	0.0004705	82.437	190780	202880	177160	161350	143790	148630
ACTAQSLGNLLDMMYR	16	0	1842.84	sp|Q16854|DGUOK_HUMAN	sp|Q16854|DGUOK_HUMAN	yes	2	5.4695e-29	167.59	94837	73898	0	132530	108990	111340
ACTDMGITCPIVPGIFPIQGYHSLR	25	0	2802.37	sp|P42898|MTHR_HUMAN	sp|P42898|MTHR_HUMAN	yes	3	0.00086939	57.476	67757	41397	41307	0	0	0
ACTGDSWTQNTPNEYIK	17	0	1983.86	sp|O94964|SOGA1_HUMAN	sp|O94964|SOGA1_HUMAN	yes	2	0.00098913	55.604	52058	54333	0	14135	25599	27161
ACTQLVDNLVEHILK	15	0	1751.92	sp|Q6KC79|NIPBL_HUMAN	sp|Q6KC79|NIPBL_HUMAN	yes	2;3	1.4254e-06	119.43	112060	87846	141660	110370	145060	323970
ACVCQTLGISPEEK	14	0	1590.74	sp|A6NHR9|SMHD1_HUMAN	sp|A6NHR9|SMHD1_HUMAN	yes	2	2.1726e-08	159.44	171500	184520	175160	83445	222390	183380
ACVFGNEPK	9	0	1020.47	sp|Q8TB61|S35B2_HUMAN	sp|Q8TB61|S35B2_HUMAN	yes	2	0.058073	58.426	0	952.28	1922.6	0	95228	12125
ACVGLPPQNHMLLEHK	16	0	1842.92	sp|Q9NPH2|INO1_HUMAN	sp|Q9NPH2|INO1_HUMAN	yes	2;3	2.5511e-05	95.656	1035600	1168100	18315	0	0	0
ACVLQNPQTIMHIQDPASQR	20	0	2306.13	sp|O95544|NADK_HUMAN	sp|O95544|NADK_HUMAN	yes	3	0.00015109	54.912	33798	46124	29026	0	0	5442.5
ACVQGECGVCHYCR	14	0	1754.67	sp|Q9Y2K7|KDM2A_HUMAN	sp|Q9Y2K7|KDM2A_HUMAN	yes	2;3	3.5418e-06	86.243	66167	74568	67310	0	130480	51870
ACVSMLGVPVDPDTLHATLR	20	0	2151.08	sp|Q7Z6Z7|HUWE1_HUMAN	sp|Q7Z6Z7|HUWE1_HUMAN	yes	3	4.2663e-07	99.668	41352	91444	107650	0	48429	47485
ACVSQLNGMVFCPHCGEDASEAQEVTIPR	29	0	3261.43	sp|Q96KQ7|EHMT2_HUMAN	sp|Q96KQ7|EHMT2_HUMAN	yes	3	0.0015865	35.537	20038	22748	19443	0	51585	59589
ACVVHGSDLK	10	0	1084.53	sp|P05023|AT1A1_HUMAN;sp|P50993|AT1A2_HUMAN	sp|P05023|AT1A1_HUMAN	yes	2	4.5191e-05	154.28	0	32633	50979	111020	1946.8	225830
ACWVLHYFCEVK	12	0	1610.74	sp|O95373|IPO7_HUMAN	sp|O95373|IPO7_HUMAN	yes	2;3	2.7171e-05	94.804	357640	392680	336080	69224	83086	54982
ACYALENFVENLGPK	15	0	1723.82	sp|Q8TEX9|IPO4_HUMAN	sp|Q8TEX9|IPO4_HUMAN	yes	2	2.4984e-06	106.47	463460	530430	601820	256490	242650	237170
ACYGVLR	7	0	837.417	sp|P23396|RS3_HUMAN	sp|P23396|RS3_HUMAN	yes	2	0.043059	60.001	28004	4106.1	0	151610	31072	0
ACYLSINPQKDETLETEK	18	1	2138.02	sp|P61163|ACTZ_HUMAN	sp|P61163|ACTZ_HUMAN	yes	3	0.0053979	31.722	29082	39988	32412	0	10412	0
ACYTLTGYQIDITTENQYR	19	0	2309.06	sp|Q9Y6D9|MD1L1_HUMAN	sp|Q9Y6D9|MD1L1_HUMAN	yes	2	7.3594e-14	103.23	160780	121110	135820	0	0	0
ADAAATAGAGGSGTR	15	0	1232.57	sp|Q7Z7C8|TAF8_HUMAN	sp|Q7Z7C8|TAF8_HUMAN	yes	2	0.00057137	68.548	32720	7490.2	13995	34134	0	0
ADAASSLTVDVTPPTAK	17	0	1642.84	sp|Q9H8Y8|GORS2_HUMAN	sp|Q9H8Y8|GORS2_HUMAN	yes	2	0.0050283	51.829	0	33022	0	33796	1267.1	0
ADAEEEAATR	10	0	1061.46	sp|Q13409|DC1I2_HUMAN	sp|Q13409|DC1I2_HUMAN	yes	2	1.4836e-05	162.49	73175	86695	54097	0	3327	0
ADAEGESDLENSR	13	0	1391.58	sp|Q9Y490|TLN1_HUMAN	sp|Q9Y490|TLN1_HUMAN	yes	2	3.283e-07	136.94	105500	133330	132540	35686	31243	32967
ADAEGESDLENSRK	14	1	1519.67	sp|Q9Y490|TLN1_HUMAN	sp|Q9Y490|TLN1_HUMAN	yes	2;3	2.5772e-11	175.54	103470	197980	174540	53700	54271	21089
ADAEVIILPK	10	0	1067.62	sp|O60832|DKC1_HUMAN	sp|O60832|DKC1_HUMAN	yes	2	0.014161	60.892	95003	0	99513	281620	288080	292620
ADAEYYAAHK	10	0	1137.51	sp|O75477|ERLN1_HUMAN	sp|O75477|ERLN1_HUMAN	yes	2	0.0085806	74.269	10342	9384.7	4918.9	80334	107690	92989
ADAGFVYSEAVASHYMR	17	0	1872.85	sp|O14936|CSKP_HUMAN	sp|O14936|CSKP_HUMAN	yes	2	1.573e-05	110.91	8324.3	4896.1	3428.4	18511	22536	16263
ADALQAGASQFETSAAK	17	0	1664.8	sp|P63027|VAMP2_HUMAN;sp|Q15836|VAMP3_HUMAN	sp|Q15836|VAMP3_HUMAN	no	2	1.2376e-18	153.18	970990	1150000	1060400	773190	793990	804560
ADALQLSVEEFVER	14	0	1604.8	sp|Q6NYC1|JMJD6_HUMAN	sp|Q6NYC1|JMJD6_HUMAN	yes	2	0.00047667	68.548	199000	296400	230910	50976	50586	51065
ADALYPVVSAASICAK	16	0	1634.83	sp|O75792|RNH2A_HUMAN	sp|O75792|RNH2A_HUMAN	yes	2	0.00018682	62.454	311310	329570	338970	226770	197920	201850
ADANTAAIQAILYNR	15	0	1603.83	sp|P03915|NU5M_HUMAN	sp|P03915|NU5M_HUMAN	yes	2;3	1.7122e-09	126.48	0	0	0	301460	277320	300150
ADAPVALVVHMAPASVLVDSR	21	0	2117.13	sp|Q9BQ52|RNZ2_HUMAN	sp|Q9BQ52|RNZ2_HUMAN	yes	2;3	1.6152e-12	116.95	239660	269080	221440	0	1506	0
ADATNVNNWHWTER	14	0	1712.77	sp|O95433|AHSA1_HUMAN	sp|O95433|AHSA1_HUMAN	yes	2;3	1.8211e-32	240.94	2681600	2971600	2821900	103390	199810	152320
ADATSSQDSELER	13	0	1407.61	sp|Q99504|EYA3_HUMAN	sp|Q99504|EYA3_HUMAN	yes	2	0.0065191	61.194	0	22209	0	0	0	0
ADAVQDSEMVELVELEIR	18	0	2045	sp|P49411|EFTU_HUMAN	sp|P49411|EFTU_HUMAN	yes	3	0.0006163	79.235	20081	39789	0	0	29774	0
ADAWEEIRR	9	1	1144.56	sp|O94874|UFL1_HUMAN	sp|O94874|UFL1_HUMAN	yes	2	0.0002813	137.84	305110	341750	293860	454710	376030	360140
ADCGHPCMAPCHTSSPCPVTACK	23	0	2600.02	sp|Q12986|NFX1_HUMAN	sp|Q12986|NFX1_HUMAN	yes	3	0.055265	3.759	0	11295	10592	8391	7676.4	4709.4
ADCHEALLAAWK	12	0	1383.66	sp|Q8IY37|DHX37_HUMAN	sp|Q8IY37|DHX37_HUMAN	yes	2;3	0.00014341	104.39	87698	111060	118950	106870	92284	72901
ADCPPGNPAPTSNHGPDATEAEEDFVDPWTVQTSSAK	37	0	3894.69	sp|P23381|SYWC_HUMAN	sp|P23381|SYWC_HUMAN	yes	3	0.00014706	9.208	351400	302010	313730	0	0	0
ADCPTMEAQTTLTTNDIVISK	21	0	2308.09	sp|Q13123|RED_HUMAN	sp|Q13123|RED_HUMAN	yes	2	6.8298e-15	75.969	65460	0	0	62151	65650	46851
ADCSHLQQEIYQTLHGR	17	0	2054.96	sp|Q6NUS6|TECT3_HUMAN	sp|Q6NUS6|TECT3_HUMAN	yes	3	0.013661	18.53	23429	17899	18284	29746	38809	29910
ADCTITMADSDFLALMTGK	19	0	2059.93	sp|P22307|SCP2_HUMAN	sp|P22307|SCP2_HUMAN	yes	2	1.7691e-15	87.727	13336	42318	0	148060	133880	216560
ADDADEFGYSR	11	0	1244.49	sp|Q7KZF4|SND1_HUMAN	sp|Q7KZF4|SND1_HUMAN	yes	2	0.054346	41.824	76759	92243	50456	0	0	0
ADDGFHLLLMTPK	13	0	1456.74	sp|Q9H6R4|NOL6_HUMAN	sp|Q9H6R4|NOL6_HUMAN	yes	2	3.5814e-07	132.44	129650	135250	140570	134750	111730	113010
ADDGRPFPQVIK	12	1	1341.7	sp|P04075|ALDOA_HUMAN	sp|P04075|ALDOA_HUMAN	yes	2;3	1.185e-12	207.6	20066000	18741000	20221000	871800	313010	1220300
ADDICDHTLEQQQMQPLCFNCPICDK	26	0	3235.35	sp|Q13137|CACO2_HUMAN	sp|Q13137|CACO2_HUMAN	yes	3	0.008113	13.559	0	8117.6	0	11687	24640	19423
ADDIDIEAMLEAPYKK	16	1	1820.89	sp|Q14498|RBM39_HUMAN	sp|Q14498|RBM39_HUMAN	yes	2	0.0044936	39.702	236040	185510	0	0	43947	0
ADDKDSLPK	9	1	987.487	sp|L0R6Q1|S35U4_HUMAN	sp|L0R6Q1|S35U4_HUMAN	yes	2	0.0081432	107.08	124770	165850	161820	294970	200410	276160
ADDKLIAEEGVDSLNVK	17	1	1814.93	sp|O95202|LETM1_HUMAN	sp|O95202|LETM1_HUMAN	yes	2	0.0040353	59.997	158500	161720	154480	1111500	953230	939370
ADDLDFETGDAGASATFPMQCSALR	25	0	2645.14	sp|P63241|IF5A1_HUMAN;sp|Q6IS14|IF5AL_HUMAN	sp|P63241|IF5A1_HUMAN	yes	3	0.00029197	49.155	207250	245980	2189.2	0	0	0
ADDLGKGGNEESTK	14	1	1419.65	sp|P00441|SODC_HUMAN	sp|P00441|SODC_HUMAN	yes	2	0.020119	79.795	0	10598	10518	0	0	0
ADDMSDDQGTSVQSK	15	0	1582.64	sp|Q13111|CAF1A_HUMAN	sp|Q13111|CAF1A_HUMAN	yes	2	0.00042578	75.012	2842.9	14642	0	0	14944	7914.4
ADDPLGCAVAHR	12	0	1280.59	sp|Q96HA7|TONSL_HUMAN	sp|Q96HA7|TONSL_HUMAN	yes	2	0.0080106	61.48	19520	14485	0	968.31	24874	7725.8
ADDPSSYMEVVQAANTSGNWEELVK	25	0	2739.23	sp|Q00610|CLH1_HUMAN	sp|Q00610|CLH1_HUMAN	yes	2;3	2.7941e-12	129.01	379820	355990	281160	144180	113400	127170
ADDPYAHLSK	10	0	1115.52	sp|Q8NE71|ABCF1_HUMAN	sp|Q8NE71|ABCF1_HUMAN	yes	2	0.0015275	99.855	221680	195780	169300	111010	72723	91544
ADDVRPEVTWSFSR	14	1	1663.8	sp|Q9P2B2|FPRP_HUMAN	sp|Q9P2B2|FPRP_HUMAN	yes	3	1.4602e-06	121.71	107590	94301	121340	234360	221460	212640
ADDYIEITGAGGKK	14	1	1436.71	sp|Q9Y3Z3|SAMH1_HUMAN	sp|Q9Y3Z3|SAMH1_HUMAN	yes	2	0.0069648	69.276	0	0	1940.2	0	0	26281
ADEAALALQPGGSPSAAGADR	21	0	1923.93	sp|Q96EB6|SIR1_HUMAN	sp|Q96EB6|SIR1_HUMAN	yes	2	0.030196	30.027	14945	0	0	0	7918.7	0
ADEALAGLDEGALR	14	0	1399.69	sp|P53814|SMTN_HUMAN	sp|P53814|SMTN_HUMAN	yes	2	0.064794	21.15	0	0	528420	808870	274060	792050
ADEARPNTIDFGKDDQHFTVTGLHK	25	2	2811.36	sp|P10586|PTPRF_HUMAN	sp|P10586|PTPRF_HUMAN	yes	4	0.001524	18.984	28640	25140	28390	0	0	0
ADEASELACPTPK	13	0	1387.63	sp|P49327|FAS_HUMAN	sp|P49327|FAS_HUMAN	yes	2	0.00039119	71.896	209010	111840	0	244070	231190	191390
ADEDGEGIHPSAPHR	15	0	1586.71	sp|Q96L92|SNX27_HUMAN	sp|Q96L92|SNX27_HUMAN	yes	2;3	0.00044402	70.195	108730	158750	142930	18343	0	22127
ADEDPIMGFHQMFLLK	16	0	1890.9	sp|P61970|NTF2_HUMAN	sp|P61970|NTF2_HUMAN	yes	2;3	7.6342e-14	138.71	3145200	2156700	2728800	157570	177750	157870
ADEELEALRR	10	1	1200.61	sp|O14737|PDCD5_HUMAN	sp|O14737|PDCD5_HUMAN	yes	2	5.8207e-06	166.61	2027500	1950500	1722000	0	0	0
ADEGISFR	8	0	893.424	sp|Q06830|PRDX1_HUMAN	sp|Q06830|PRDX1_HUMAN	yes	2	0.0069836	101.41	2940600	2333400	266130	46097	0	96515
ADELLCWEDSAGHWLYE	17	0	2092.88	sp|Q13232|NDK3_HUMAN	sp|Q13232|NDK3_HUMAN	yes	2	2.1956e-18	115.04	143900	174740	96757	118680	86797	70448
ADELNQTGQILVEQMGK	17	0	1872.93	sp|P46939|UTRN_HUMAN	sp|P46939|UTRN_HUMAN	yes	2	2.2051e-06	81.908	69612	58243	0	162470	141210	190210
ADEQTTCEVLDYFLR	15	0	1858.84	sp|Q8N201|INT1_HUMAN	sp|Q8N201|INT1_HUMAN	yes	2	0.00012756	87.573	74712	51184	76270	64403	67159	56898
ADESHFLIENSTK	13	0	1489.7	sp|Q92547|TOPB1_HUMAN	sp|Q92547|TOPB1_HUMAN	yes	2	0.00026826	88.734	0	25021	36421	14231	0	24868
ADEVLEILK	9	0	1028.58	sp|O75643|U520_HUMAN	sp|O75643|U520_HUMAN	yes	2	0.069635	49.96	0	0	0	12854	38592	41617
ADEVTLSEAGSTAGAAETR	19	0	1834.85	sp|O75781|PALM_HUMAN	sp|O75781|PALM_HUMAN	yes	2	5.0207e-07	105.78	44004	29065	29222	0	18686	14554
ADEWLMK	7	0	891.416	sp|P35579|MYH9_HUMAN;sp|P35580|MYH10_HUMAN	sp|P35579|MYH9_HUMAN	no	2	0.03976	49.058	99423	99358	78085	71225	47043	59292
ADFCIIHYAGK	11	0	1293.62	sp|P35579|MYH9_HUMAN;sp|P35580|MYH10_HUMAN	sp|P35579|MYH9_HUMAN	no	2;3	3.2226e-08	123.5	508430	496660	451930	460290	585710	381570
ADFDDRVSDEEKVR	14	2	1679.78	sp|P52907|CAZA1_HUMAN	sp|P52907|CAZA1_HUMAN	yes	3	0.00063875	88.734	0	124760	125220	0	57230	19835
ADFDNTVAIHPTSSEELVTLR	21	0	2314.14	sp|P00390|GSHR_HUMAN	sp|P00390|GSHR_HUMAN	yes	2;3	3.0236e-34	155.61	464520	586070	424720	0	41408	5356.1
ADFGISAGQFVAVVWDK	17	0	1808.91	sp|Q6FI81|CPIN1_HUMAN	sp|Q6FI81|CPIN1_HUMAN	yes	2	0.025011	36.181	2007	1966.8	15980	0	0	0
ADFHVGAHVNTFWR	14	0	1655.8	sp|Q10570|CPSF1_HUMAN	sp|Q10570|CPSF1_HUMAN	yes	3	0.029076	31.04	42838	35719	35640	0	17275	0
ADFLSNDDYAVYVR	14	0	1646.76	sp|O95714|HERC2_HUMAN	sp|O95714|HERC2_HUMAN	yes	2	0.022442	51.531	17738	20558	34402	0	0	21272
ADFPAGIPECGTDALR	16	0	1688.78	sp|P26640|SYVC_HUMAN	sp|P26640|SYVC_HUMAN	yes	2	2.3711e-05	78.157	1417600	1374900	1560500	140350	149670	277060
ADFQGISPER	10	0	1118.54	sp|P61803|DAD1_HUMAN	sp|P61803|DAD1_HUMAN	yes	2	5.8307e-05	147.78	0	0	10271	624650	689100	154180
ADFQYQESNLR	11	0	1369.63	sp|Q5HYJ3|FA76B_HUMAN	sp|Q5HYJ3|FA76B_HUMAN	yes	2	0.0014043	70.389	0	0	2207.9	0	114940	80423
ADFREPNAEVPRPIPHIGPDYIPTEEER	28	2	3243.59	sp|Q9NX40|OCAD1_HUMAN	sp|Q9NX40|OCAD1_HUMAN	yes	4	0.0010802	22.754	27263	28754	36553	59357	46980	70923
ADFSDNESAR	10	0	1110.46	sp|Q86UY5|FA83A_HUMAN	sp|Q86UY5|FA83A_HUMAN	yes	2	0.0027324	67.507	75878	3098.2	62775	0	0	0
ADFSGMSQTDLSLSK	15	0	1585.73	sp|P35237|SPB6_HUMAN	sp|P35237|SPB6_HUMAN	yes	2	2.5067e-18	158.59	815290	630930	523660	169760	87964	155760
ADFSPFGNSQGPSR	14	0	1465.66	sp|Q9H2M9|RBGPR_HUMAN	sp|Q9H2M9|RBGPR_HUMAN	yes	2	3.8325e-08	89.382	111690	161930	84668	0	0	0
ADFTVVAGDEGSSTTGGSSEENKGPSGSAVSR	32	1	3042.36	sp|P49916|DNLI3_HUMAN	sp|P49916|DNLI3_HUMAN	yes	3	2.1652e-05	23.876	0	21976	26155	76889	39139	98960
ADFVLAANSYDLAIK	15	0	1609.84	sp|Q14318|FKBP8_HUMAN	sp|Q14318|FKBP8_HUMAN	yes	2	6.175e-07	135.5	377850	319400	371640	487420	506870	486940
ADGAPSAAPPDGLLASPDLGLLK	23	0	2145.13	sp|P17535|JUND_HUMAN	sp|P17535|JUND_HUMAN	yes	2	0.006649	34.33	143800	0	236750	3933.2	0	0
ADGDLTLLWAEWQGR	15	0	1729.84	sp|Q9Y394|DHRS7_HUMAN	sp|Q9Y394|DHRS7_HUMAN	yes	2	5.739e-06	80.623	31650	40931	35760	0	36528	1357.9
ADGDTLSCICGK	12	0	1295.55	sp|Q8IWB1|IPRI_HUMAN	sp|Q8IWB1|IPRI_HUMAN	yes	2	0.0089578	72.365	0	0	0	33269	40400	12905
ADGELNVDSLITR	13	0	1401.71	sp|P62140|PP1B_HUMAN	sp|P62140|PP1B_HUMAN	yes	2	2.9972e-19	169.81	214110	181730	179680	230800	219050	184630
ADGEYWLGLQNMHLLTLK	18	0	2101.07	sp|P55083|MFAP4_HUMAN	sp|P55083|MFAP4_HUMAN	yes	2;3	5.4491e-07	107.6	0	0	0	69495	110980	119870
ADGGTGDSSPSPGSSLPSPLSDPR	24	0	2240.02	sp|Q8TD16|BICD2_HUMAN	sp|Q8TD16|BICD2_HUMAN	yes	2	0.00162	25.883	73503	65566	5935.8	0	0	0
ADGGTQVIDTK	11	0	1103.55	sp|P09622|DLDH_HUMAN	sp|P09622|DLDH_HUMAN	yes	2	0.071756	39.293	0	140430	202380	68363	298410	0
ADGLAVIGVLMK	12	0	1185.68	sp|P00915|CAH1_HUMAN	sp|P00915|CAH1_HUMAN	yes	2	0.0027615	67.881	26730	0	516.91	0	0	0
ADGLLGMFLK	10	0	1063.57	sp|Q8N766|EMC1_HUMAN	sp|Q8N766|EMC1_HUMAN	yes	2	0.0014527	86.205	202700	200410	188150	153160	170370	118340
ADGQVAELLLR	11	0	1183.66	sp|Q9Y285|SYFA_HUMAN	sp|Q9Y285|SYFA_HUMAN	yes	2	2.4303e-37	244.81	1076400	1015300	1057900	792020	770720	683540
ADGSLTGGGLEAAAMAPER	19	0	1772.84	sp|Q8NEM2|SHCBP_HUMAN	sp|Q8NEM2|SHCBP_HUMAN	yes	2	3.1554e-07	74.62	22277	24585	28150	0	0	0
ADGVHTVEPTEAGDYK	16	0	1687.77	sp|Q13445|TMED1_HUMAN	sp|Q13445|TMED1_HUMAN	yes	2	0.056333	43.613	3135.2	0	1636.4	0	4916.8	0
ADGVVLMYDITSQESFAHVR	20	0	2237.08	sp|Q7Z6P3|RAB44_HUMAN	sp|Q7Z6P3|RAB44_HUMAN	yes	3	4.9051e-06	53.773	0	32807	1652.2	24325	42417	30062
ADGYNQPDSK	10	0	1093.47	sp|O43390|HNRPR_HUMAN;sp|O60506|HNRPQ_HUMAN	sp|O60506|HNRPQ_HUMAN	no	2	0.0018219	76.572	285900	18956	0	2572.9	12410	15392
ADGYVLEGK	9	0	950.471	sp|P62241|RS8_HUMAN	sp|P62241|RS8_HUMAN	yes	2	0.0022478	88.921	171020	309130	286450	556340	412360	564850
ADHDFVVQEDFMK	13	0	1579.7	sp|P62333|PRS10_HUMAN	sp|P62333|PRS10_HUMAN	yes	2;3	5.5942e-19	163.59	874740	920020	877460	49667	66782	50255
ADHGDELPFVFR	12	0	1401.67	sp|O00748|EST2_HUMAN	sp|O00748|EST2_HUMAN	yes	3	0.008103	60.892	0	0	0	14566	0	12375
ADHGEPIGR	9	0	950.457	sp|P08238|HS90B_HUMAN	sp|P08238|HS90B_HUMAN	yes	2	0.00045309	125.5	66729	134920	120390	0	15547	35061
ADHHATNGVVHLIDK	15	0	1625.83	sp|Q15582|BGH3_HUMAN	sp|Q15582|BGH3_HUMAN	yes	3	0.00059215	58.338	0	452680	0	22184	33422	30785
ADHNTVLPGRPR	12	1	1331.71	sp|Q9NSY1|BMP2K_HUMAN	sp|Q9NSY1|BMP2K_HUMAN	yes	3	0.00024599	107.08	37116	45184	37226	0	9880.3	9712.8
ADHQPLTEASYVNLPTIALCNTDSPLR	27	0	2995.47	sp|P08865|RSSA_HUMAN	sp|P08865|RSSA_HUMAN	yes	3	2.8429e-104	267.21	5354700	6000900	4791900	2431100	2409300	2445100
ADHSFSDGVPSDSVEAAK	18	0	1817.81	sp|Q99733|NP1L4_HUMAN	sp|Q99733|NP1L4_HUMAN	yes	2	2.8179e-67	247.66	1402800	1367000	1372000	284320	137270	209470
ADHTLSSLEPAYSAK	15	0	1588.77	sp|Q5VW32|BROX_HUMAN	sp|Q5VW32|BROX_HUMAN	yes	2	8.9544e-19	152.23	312950	300680	332200	0	0	46109
ADHVQSLAQLENLCK	15	0	1724.85	sp|Q9UIA9|XPO7_HUMAN	sp|Q9UIA9|XPO7_HUMAN	yes	2	7.864e-26	187.47	695930	644920	684410	108800	0	92426
ADHWMLYECESPWAGGSR	18	0	2150.89	sp|O14734|ACOT8_HUMAN	sp|O14734|ACOT8_HUMAN	yes	2;3	2.206e-05	51.829	16167	48476	0	85936	279700	117930
ADIDLTKR	8	1	930.513	sp|P62269|RS18_HUMAN	sp|P62269|RS18_HUMAN	yes	2	0.0013018	161.12	111840	157400	141970	228140	0	265680
ADIEMPFDPSK	11	0	1248.57	sp|O75369|FLNB_HUMAN	sp|O75369|FLNB_HUMAN	yes	2	0.07118	30.918	43673	69438	6468.7	0	23153	21127
ADIEVACYGYEGIDAVK	17	0	1871.86	sp|P05198|IF2A_HUMAN	sp|P05198|IF2A_HUMAN	yes	2	1.9e-23	163.09	1260600	1286700	1229700	451790	636550	552570
ADIFMFDEPSSYLDVK	16	0	1875.86	sp|P61221|ABCE1_HUMAN	sp|P61221|ABCE1_HUMAN	yes	2	3.597e-09	140.01	2723800	2723800	1984600	239750	330520	177250
ADIFVDPVLHTACALDIK	18	0	1997.03	sp|Q92896|GSLG1_HUMAN	sp|Q92896|GSLG1_HUMAN	yes	2;3	8.6638e-21	120.21	214460	233840	202910	178350	288930	257140
ADIGPNLDQLKDDEILR	17	1	1923.99	sp|Q2NKX8|ERC6L_HUMAN	sp|Q2NKX8|ERC6L_HUMAN	yes	3	0.0015837	40.83	1482.6	34947	18560	44510	41747	44239
ADIGVAMGIAGSDVSK	16	0	1489.74	sp|P05023|AT1A1_HUMAN	sp|P05023|AT1A1_HUMAN	no	2	0.00013391	80.815	12042	0	0	0	234960	205650
ADIIHACDIVEDAAIAYGYNNIQMTLPK	28	0	3118.51	sp|Q9NSD9|SYFB_HUMAN	sp|Q9NSD9|SYFB_HUMAN	yes	3;4	5.2682e-08	86.838	21384	581330	416840	27533	61955	19916
ADIIYPGHGPVIHNAEAK	18	0	1900.98	sp|Q53H82|LACB2_HUMAN	sp|Q53H82|LACB2_HUMAN	yes	2;3	6.1401e-06	93.649	258780	263720	260780	272800	285160	229280
ADILEDKDGK	10	1	1102.55	sp|P52272|HNRPM_HUMAN	sp|P52272|HNRPM_HUMAN	yes	2	0.034719	83.358	409020	597550	6982.5	60164	84794	18096
ADILQVGLR	9	0	983.576	sp|Q9H074|PAIP1_HUMAN	sp|Q9H074|PAIP1_HUMAN	yes	2	0.025046	51.43	201280	198970	211700	0	67552	87049
ADINTQADPYTTTK	14	0	1537.73	sp|Q9UIB8|SLAF5_HUMAN	sp|Q9UIB8|SLAF5_HUMAN	yes	2	2.586e-06	121.71	1600	0	0	216110	90279	106350
ADIPLPEGEASPPAPPLK	18	0	1797.95	sp|Q9Y487|VPP2_HUMAN	sp|Q9Y487|VPP2_HUMAN	yes	2	1.473e-05	113.34	74982	68987	79645	264300	296900	373990
ADIQMPFTCSVTYYGPSGQK	20	0	2249.01	sp|Q13740|CD166_HUMAN	sp|Q13740|CD166_HUMAN	yes	2	0.00027141	46.823	0	0	0	109870	100960	120220
ADIQTER	7	0	831.409	sp|P62280|RS11_HUMAN	sp|P62280|RS11_HUMAN	yes	1	0.0029085	84.368	702440	0	744190	911940	1173000	998770
ADISLDELIR	10	0	1143.61	sp|Q9BY77|PDIP3_HUMAN	sp|Q9BY77|PDIP3_HUMAN	yes	2	4.3815e-05	108.3	39038	38568	21554	10168	24105	8278.2
ADIWALGCLLYK	12	0	1421.74	sp|Q9NSY1|BMP2K_HUMAN;sp|Q2M2I8|AAK1_HUMAN	sp|Q9NSY1|BMP2K_HUMAN	no	2	0.00016951	85.716	92451	260370	225190	38734	87272	36537
ADKDQANDGLSSALLILYLDSAR	23	1	2448.25	sp|A0FGR8|ESYT2_HUMAN	sp|A0FGR8|ESYT2_HUMAN	yes	3	0.00031478	61.211	0	0	27829	35639	35455	34555
ADKDYHFKVDNDENEHQLSLR	21	2	2572.19	sp|P06748|NPM_HUMAN	sp|P06748|NPM_HUMAN	yes	3;4	3.9258e-175	368.65	494180	989750	1152700	1138200	1877600	1417400
ADKEAAFDDAVEER	14	1	1564.7	sp|Q09028|RBBP4_HUMAN	sp|Q09028|RBBP4_HUMAN	yes	2	2.2152e-21	191.95	1282400	1209900	1027500	911020	1219500	817240
ADKMDMSLDDIIK	13	1	1493.71	sp|Q86V81|THOC4_HUMAN	sp|Q86V81|THOC4_HUMAN	yes	2	3.3505e-18	158.59	1127900	1145500	1238600	1868900	1375800	1305200
ADKNEVAAEVAK	12	1	1243.64	sp|P56192|SYMC_HUMAN	sp|P56192|SYMC_HUMAN	yes	2;3	8.9847e-19	216.04	359360	373400	317800	103900	67885	82156
ADKPDMGEIASFDK	14	1	1522.7	sp|P63313|TYB10_HUMAN	sp|P63313|TYB10_HUMAN	yes	2	0.00044413	105.08	8228200	8440100	101900	0	0	0
ADKPDMGEIASFDKAK	16	2	1721.83	sp|P63313|TYB10_HUMAN	sp|P63313|TYB10_HUMAN	yes	3	0.0035423	78.157	42614	59433	44863	0	0	0
ADKPHQDCHFTIR	13	1	1623.76	sp|Q99797|MIPEP_HUMAN	sp|Q99797|MIPEP_HUMAN	yes	3;4	0.0012747	66.664	78977	85237	58758	137240	133370	131500
ADKQHVLDMLFSAFEK	16	1	1877.93	sp|P13984|T2FB_HUMAN	sp|P13984|T2FB_HUMAN	yes	3	0.0015438	50.641	45310	32079	52994	16410	17386	0
ADKQISLPAK	10	1	1069.61	sp|Q9H936|GHC1_HUMAN	sp|Q9H936|GHC1_HUMAN	no	1	1		368950	97564	0	0	25263	0
ADKRDPEFVFYDQLK	15	2	1869.93	sp|Q969V3|NCLN_HUMAN	sp|Q969V3|NCLN_HUMAN	yes	3	0.0025262	50.314	11898	0	0	53331	53431	44922
ADLAEEYSKDR	11	1	1295.6	sp|P68036|UB2L3_HUMAN	sp|P68036|UB2L3_HUMAN	yes	2;3	1.1786e-09	187.1	1396600	1318300	1406900	32206	36688	30236
ADLANEEKPAIAPPVFVFQK	20	1	2183.16	sp|Q9H6Z4|RANB3_HUMAN	sp|Q9H6Z4|RANB3_HUMAN	yes	2;3	0.0012537	43.518	349480	614900	266170	0	0	0
ADLATAPPHVTVVR	14	0	1445.8	sp|Q8N1G4|LRC47_HUMAN	sp|Q8N1G4|LRC47_HUMAN	yes	2	0.00012078	105.94	704450	719960	807570	62491	69263	66926
ADLDKLNIDSIIQR	14	1	1612.88	sp|P36873|PP1G_HUMAN	sp|P36873|PP1G_HUMAN	yes	2;3	8.6771e-32	210.4	776310	780210	762950	8578.9	325870	8988.4
ADLEEQLSDEEKVR	14	1	1659.8	sp|P47755|CAZA2_HUMAN	sp|P47755|CAZA2_HUMAN	yes	2	5.536e-05	75.5	173670	0	604.56	0	65258	67776
ADLEGSLDSK	10	0	1033.49	sp|Q15031|SYLM_HUMAN	sp|Q15031|SYLM_HUMAN	yes	2	0.061181	36.211	148030	12876	0	1903.2	131670	5924.6
ADLELPWRPLYDMVER	16	1	2002	sp|Q14997|PSME4_HUMAN	sp|Q14997|PSME4_HUMAN	yes	3	0.00012552	79.795	373750	254280	452.77	0	0	0
ADLESLLQTPGGKPR	15	1	1580.85	sp|Q86XI2|CNDG2_HUMAN	sp|Q86XI2|CNDG2_HUMAN	yes	3	3.2311e-05	110.52	55769	63011	63206	50171	53897	65311
ADLFPILMR	9	0	1074.59	sp|O75691|UTP20_HUMAN	sp|O75691|UTP20_HUMAN	yes	2	0.013949	75.243	0	282000	0	459400	0	376.53
ADLHGAIISVTK	12	0	1223.69	sp|O95707|RPP29_HUMAN	sp|O95707|RPP29_HUMAN	yes	2	0.00016617	92.445	43795	41323	41506	7821.2	25125	27062
ADLIAYLK	8	0	905.522	sp|P99999|CYC_HUMAN	sp|P99999|CYC_HUMAN	yes	2	0.054045	42.835	0	21924	0	130080	26253	57277
ADLINNLGTIAK	12	0	1241.7	sp|P07900|HS90A_HUMAN;sp|Q14568|HS902_HUMAN;sp|P08238|HS90B_HUMAN;sp|Q58FF8|H90B2_HUMAN	sp|P07900|HS90A_HUMAN	no	1;2	4.6479e-13	191.55	4602500	4934100	3216600	0	3655500	2707100
ADLIPYQDSPEGPDHSSASSGVPNPPK	27	0	2761.28	sp|Q8WUA4|TF3C2_HUMAN	sp|Q8WUA4|TF3C2_HUMAN	yes	3	0.025978	9.211	37316	42395	0	57230	61484	66311
ADLLLSTQPGREEGSPLELER	21	1	2309.19	sp|P08195|4F2_HUMAN	sp|P08195|4F2_HUMAN	yes	3	1.6185e-05	37.774	0	0	0	0	66591	31101
ADLNQGIGEPQSPSR	15	0	1567.76	sp|Q96C19|EFHD2_HUMAN	sp|Q96C19|EFHD2_HUMAN	yes	2	2.346e-13	104.04	288020	338870	333980	0	0	0
ADLPEGVAVSGPSPAEFCR	19	0	1957.92	sp|Q8IXI1|MIRO2_HUMAN	sp|Q8IXI1|MIRO2_HUMAN	yes	2	1.1486e-50	166.65	590560	584870	552210	420500	510650	516070
ADLPLLTSTFLGSHMFSCCPEGR	23	0	2595.19	sp|P41214|EIF2D_HUMAN	sp|P41214|EIF2D_HUMAN	yes	3	5.6016e-11	74.778	176950	229940	170370	29858	53194	23108
ADLQDDTFIGNEPLTPEVR	19	0	2129.03	sp|P20701|ITAL_HUMAN	sp|P20701|ITAL_HUMAN	yes	2	4.8325e-08	82.725	0	5787.3	0	320190	295490	287180
ADLQNHLDTAQNALQDK	17	0	1893.92	sp|Q15075|EEA1_HUMAN	sp|Q15075|EEA1_HUMAN	yes	2;3	8.3295e-06	109.47	137560	166590	158970	0	0	0
ADLTAEMISAPLGDFR	16	0	1705.83	sp|Q9H3Q1|BORG4_HUMAN	sp|Q9H3Q1|BORG4_HUMAN	yes	2	2.2778e-09	110.58	120930	99721	104190	0	0	0
ADLTALFLPR	10	0	1115.63	sp|Q13045|FLII_HUMAN	sp|Q13045|FLII_HUMAN	yes	2	7.7285e-06	176.75	286750	320570	317760	86119	94499	0
ADLTEYLSTHYK	12	0	1439.69	sp|P31930|QCR1_HUMAN	sp|P31930|QCR1_HUMAN	yes	2;3	8.5653e-20	203.55	1351500	1305500	1263000	2248600	2289900	2175300
ADLTHLLSPQMGK	13	0	1409.73	sp|Q9C0E2|XPO4_HUMAN	sp|Q9C0E2|XPO4_HUMAN	yes	2	0.043535	34.779	355570	352920	312350	18059	0	0
ADLVISHAGAGSCLETLEK	19	0	1969.98	sp|Q9NP73|ALG13_HUMAN	sp|Q9NP73|ALG13_HUMAN	yes	2	7.2333e-08	78.888	99977	70759	64235	7575.7	0	0
ADLVIVGAEGVVENGGIINK	20	0	1966.07	sp|Q14232|EI2BA_HUMAN	sp|Q14232|EI2BA_HUMAN	yes	2	4.6933e-80	243.29	456340	575720	509070	39087	87843	65345
ADLVWQPWEDLESSR	15	0	1829.86	sp|Q6PJG2|MDEAS_HUMAN	sp|Q6PJG2|MDEAS_HUMAN	yes	2	0.071811	38.584	0	0	0	0	34590	0
ADMETLQR	8	0	962.449	sp|P26639|SYTC_HUMAN	sp|P26639|SYTC_HUMAN	yes	2	0.054038	78.178	2105.2	115770	128650	5765.4	8887.5	13583
ADMGGAATICSAIVSAAK	18	0	1692.82	sp|P28838|AMPL_HUMAN	sp|P28838|AMPL_HUMAN	yes	2	1.528e-60	217.2	1771300	1694400	1598800	585720	517150	615190
ADMLCNSQSNDILQHQGSNCGGTSNK	26	0	2835.2	sp|Q9NUQ3|TXLNG_HUMAN	sp|Q9NUQ3|TXLNG_HUMAN	yes	3	0.00081616	22.796	112030	129480	117070	13965	0	15619
ADMVIEAVFEDLSLK	15	0	1678.85	sp|P40939|ECHA_HUMAN	sp|P40939|ECHA_HUMAN	yes	2	7.3091e-10	108.5	0	0	0	0	0	8373.7
ADNAMNQCPVHFIQHGK	17	0	1965.89	sp|P98196|AT11A_HUMAN	sp|P98196|AT11A_HUMAN	yes	3	0.0011141	40.861	0	0	0	0	51523	20078
ADNDAGNAAIDSLLNYETVK	20	0	2092.99	sp|O75027|ABCB7_HUMAN	sp|O75027|ABCB7_HUMAN	yes	2	6.1885e-06	55.354	216580	200250	156330	0	159390	146850
ADNEKLDNQR	10	1	1201.57	sp|O00629|IMA3_HUMAN	sp|O00629|IMA3_HUMAN	yes	2	0.000296	139.02	0	28176	35664	0	0	121200
ADNIEVFAQGHGIIQVDK	18	0	1953	sp|P29144|TPP2_HUMAN	sp|P29144|TPP2_HUMAN	yes	2	0.00029182	67.927	99181	511.54	87274	0	0	16680
ADPAAGPPPSEGEESTVR	18	0	1765.81	sp|P05771|KPCB_HUMAN	sp|P05771|KPCB_HUMAN	yes	2	4.2597e-05	57.042	358250	400090	320180	188900	154790	138890
ADPAALMASLHLLPSPTPNLEIK	23	0	2398.29	sp|O94788|AL1A2_HUMAN	sp|O94788|AL1A2_HUMAN	yes	3	0.0025984	54.813	46304	0	3798.4	0	0	0
ADPCVAHALALR	12	0	1292.67	sp|Q96PV6|LENG8_HUMAN	sp|Q96PV6|LENG8_HUMAN	yes	2	0.00029836	99.855	94660	104360	91599	92090	106750	100810
ADPDCSNGQPQAAPTPGAPQNR	22	0	2247.99	sp|Q9BW85|YJU2_HUMAN	sp|Q9BW85|YJU2_HUMAN	yes	2	8.1397e-05	56.473	0	27925	7964.5	0	0	0
ADPDGPEAQAEACSGER	17	0	1758.71	sp|Q9NX24|NHP2_HUMAN	sp|Q9NX24|NHP2_HUMAN	yes	2	1.0564e-09	126.63	0	92878	59201	0	241330	47647
ADPDVLTEVPAALK	14	0	1437.77	sp|P29083|T2EA_HUMAN	sp|P29083|T2EA_HUMAN	yes	2	0.011172	28.228	58465	44879	49922	0	0	0
ADPDVLTEVPAALKR	15	1	1593.87	sp|P29083|T2EA_HUMAN	sp|P29083|T2EA_HUMAN	yes	2	2.6619e-06	93.162	157040	122680	136300	60901	67647	46897
ADPDVTLAGQEAIFILAR	18	0	1899.01	sp|Q9NR33|DPOE4_HUMAN	sp|Q9NR33|DPOE4_HUMAN	yes	2	0.00036637	67.887	98903	0	112970	0	0	0
ADPEAAWEPTEAEAR	15	0	1641.73	sp|Q9UBT2|SAE2_HUMAN	sp|Q9UBT2|SAE2_HUMAN	yes	2	1.546e-06	76.255	437140	428920	408770	22925	2758.5	0
ADPECMLGHLLR	12	0	1410.67	sp|Q9Y4B6|DCAF1_HUMAN	sp|Q9Y4B6|DCAF1_HUMAN	yes	2;3	0.0063249	55.235	67032	52518	61439	59331	23576	40434
ADPHCLNFLCNFGK	14	0	1691.75	sp|P13612|ITA4_HUMAN	sp|P13612|ITA4_HUMAN	yes	2;3	5.71e-08	138.71	0	0	0	1338500	1304700	1351500
ADPLALAAEKDGTPVFK	17	1	1741.93	sp|Q3SY69|AL1L2_HUMAN	sp|Q3SY69|AL1L2_HUMAN	yes	2	0.0001399	82.437	7048.7	0	0	68519	70707	64033
ADPMAPGVQGSLLHVPWR	18	0	1929.99	sp|Q8WVB6|CTF18_HUMAN	sp|Q8WVB6|CTF18_HUMAN	yes	3	0.00017673	39.82	66755	61772	74109	0	0	6788.6
ADPNGPVEGTVIESFTDK	18	0	1874.89	sp|P46199|IF2M_HUMAN	sp|P46199|IF2M_HUMAN	yes	2	0.002069	49.487	169930	0	183910	0	206130	57773
ADPPPEESQAPQAQTAAAEAP	21	0	2074.94	sp|O95785|WIZ_HUMAN	sp|O95785|WIZ_HUMAN	yes	2	0.015929	36.902	0	30970	0	1053.8	19386	28186
ADPQEAINCLMR	12	0	1416.65	sp|P54920|SNAA_HUMAN	sp|P54920|SNAA_HUMAN	yes	2	0.00018484	99.174	0	58982	34688	98635	159820	106600
ADPSLWCVSAWNDNGK	16	0	1818.8	sp|P26572|MGAT1_HUMAN	sp|P26572|MGAT1_HUMAN	yes	2	4.1502e-14	128.57	16409	23618	13166	96875	83182	76080
ADPWQECMDYAVTLAR	16	0	1924.84	sp|P29218|IMPA1_HUMAN	sp|P29218|IMPA1_HUMAN	yes	2	3.5074e-17	85.081	214970	225360	178480	0	0	0
ADQCYEDVR	9	0	1154.47	sp|P31146|COR1A_HUMAN	sp|P31146|COR1A_HUMAN	yes	2	0.00056064	162.49	9704.8	14193	1369.2	113260	461390	71676
ADQDRLDLEER	11	1	1358.64	sp|Q14683|SMC1A_HUMAN	sp|Q14683|SMC1A_HUMAN	yes	3	0.002744	60	43648	48027	50442	78081	83946	88918
ADQEEQIHPR	10	0	1221.57	sp|Q9UHB6|LIMA1_HUMAN	sp|Q9UHB6|LIMA1_HUMAN	yes	2	0.0041605	74.269	7233.8	11495	10888	0	0	0
ADQELLLYSHDNIICGITSVAFSK	24	0	2693.34	sp|Q9HAV0|GBB4_HUMAN	sp|Q9HAV0|GBB4_HUMAN	yes	3	1.3693e-25	125.77	50740	28754	26798	71287	198050	31863
ADQELLMYSHDNIICGITSVAFSR	24	0	2739.3	sp|P62879|GBB2_HUMAN	sp|P62879|GBB2_HUMAN	yes	3	5.4385e-61	150.42	427590	344970	551430	533980	860380	567030
ADQELMTYSHDNIICGITSVSFSK	24	0	2715.25	sp|P62873|GBB1_HUMAN	sp|P62873|GBB1_HUMAN	yes	3	1.552e-61	164.43	138250	181630	222610	922700	1209200	1041000
ADQFEYVMYGK	11	0	1349.6	sp|P52434|RPAB3_HUMAN	sp|P52434|RPAB3_HUMAN	yes	2	0.044489	46.033	19806	19827	20900	2248.1	85967	0
ADQIETQQLMR	11	0	1331.65	sp|Q9H4M9|EHD1_HUMAN;sp|Q9NZN3|EHD3_HUMAN	sp|Q9H4M9|EHD1_HUMAN	yes	2	0.0027237	70.389	75251	31776	4638.7	39087	113080	72377
ADQLTEEQIAEFK	13	0	1520.74	sp|P0DP25|CALM3_HUMAN;sp|P0DP24|CALM2_HUMAN;sp|P0DP23|CALM1_HUMAN	sp|P0DP25|CALM3_HUMAN	yes	2	1.1748e-71	269.28	1742900	1945500	1649900	1912500	2251500	2118800
ADQPKPISPLK	11	1	1192.68	sp|O43772|MCAT_HUMAN	sp|O43772|MCAT_HUMAN	yes	2	0.066367	70.389	98459	88654	108090	99656	0	73090
ADQQYECVAEIGEGAYGK	18	0	1986.86	sp|Q00534|CDK6_HUMAN	sp|Q00534|CDK6_HUMAN	yes	2	5.8413e-54	226.09	1004600	1011200	906000	0	0	3940.4
ADRDESSPYAAMLAAQDVAQR	21	1	2264.05	sp|P62263|RS14_HUMAN	sp|P62263|RS14_HUMAN	yes	3	1.0015e-34	175.38	637490	435840	589540	2827600	2157200	2119500
ADRETVAVKPTENNEEEFTSK	21	2	2393.13	sp|O60841|IF2P_HUMAN	sp|O60841|IF2P_HUMAN	yes	3	0.03981	13.739	73607	77677	81403	58774	63960	65932
ADSAVSQEQLR	11	0	1202.59	sp|Q9UKS6|PACN3_HUMAN	sp|Q9UKS6|PACN3_HUMAN	yes	2	0.019461	59.645	473970	24929	31798	0	2507.1	10505
ADSAYSSFSAASGGPEPR	18	0	1755.77	sp|Q2M3G4|SHRM1_HUMAN	sp|Q2M3G4|SHRM1_HUMAN	yes	2	0.0042199	35.246	0	0	13269	0	4649	6282.1
ADSDVFVPYGYLYPR	15	0	1760.84	sp|P22083|FUT4_HUMAN	sp|P22083|FUT4_HUMAN	yes	2	0.0070275	70.389	101970	23376	0	385350	0	452550
ADSELQLVEQR	11	0	1286.65	sp|P07741|APT_HUMAN	sp|P07741|APT_HUMAN	yes	2	0.00028989	94.66	0	58148	0	0	0	0
ADSEPESPLNASYVYK	16	0	1768.82	sp|Q5T1V6|DDX59_HUMAN	sp|Q5T1V6|DDX59_HUMAN	yes	2	1.0133e-13	96.313	85152	90819	88105	20400	0	157800
ADSGPTQPPLSLSPAPETK	19	0	1891.95	sp|O15027|SC16A_HUMAN	sp|O15027|SC16A_HUMAN	yes	2	0.0003503	52.662	154440	142990	162760	102320	163110	147950
ADSGTAGGAALAAPAPGPGSGGPGPR	26	0	2116.03	sp|Q96C90|PP14B_HUMAN	sp|Q96C90|PP14B_HUMAN	yes	2	8.8367e-68	166.59	269280	282310	280560	0	0	0
ADSINKPFAQQCQDLVK	17	1	1960.97	sp|Q9NXE4|NSMA3_HUMAN	sp|Q9NXE4|NSMA3_HUMAN	yes	2;3	5.2535e-05	65.173	88355	97575	98965	40493	99601	48728
ADSNGNSMLSNQDAFR	16	0	1725.74	sp|Q9H4E7|DEFI6_HUMAN	sp|Q9H4E7|DEFI6_HUMAN	yes	2	2.3263e-05	90.156	0	105500	108030	37053	33629	0
ADSPSIDYAELLQHFEK	17	0	1961.94	sp|Q08AM6|VAC14_HUMAN	sp|Q08AM6|VAC14_HUMAN	yes	2;3	8.5199e-24	126.32	267810	233950	216700	177180	140680	166820
ADSRDPASDQMQHWK	15	1	1770.77	sp|P04040|CATA_HUMAN	sp|P04040|CATA_HUMAN	yes	3	2.8957e-25	191.95	488780	478550	509870	696360	706460	692050
ADSWVEKEEPAPSN	14	1	1557.69	sp|Q8N163|CCAR2_HUMAN	sp|Q8N163|CCAR2_HUMAN	yes	2	8.1473e-11	142.51	187530	78899	90398	1981.5	115110	13626
ADSYDRGDLENQMHIAEQR	19	1	2247	sp|O95376|ARI2_HUMAN	sp|O95376|ARI2_HUMAN	yes	3	0.00011989	36.053	95662	96821	106950	0	0	0
ADTDTAPASFPAPGCCENCGISFSGDGTQR	30	0	3145.28	sp|Q9UIS9|MBD1_HUMAN	sp|Q9UIS9|MBD1_HUMAN	yes	3	2.0256e-07	71.471	0	0	0	0	72002	57611
ADTGLETSTR	10	0	1049.5	sp|P49959|MRE11_HUMAN	sp|P49959|MRE11_HUMAN	yes	2	0.024874	57.032	6407.9	36665	50057	0	0	0
ADTILCLGSSLK	12	0	1276.67	sp|Q9NRC8|SIR7_HUMAN	sp|Q9NRC8|SIR7_HUMAN	yes	2	0.0010583	58.889	0	0	0	10155	40588	33071
ADTLDPALLRPGR	13	1	1393.77	sp|P43686|PRS6B_HUMAN	sp|P43686|PRS6B_HUMAN	yes	2;3	3.3517e-24	191.55	717820	767800	790120	3043300	48567	40668
ADTLTPEECQQFK	13	0	1565.7	sp|Q16181|SEPT7_HUMAN	sp|Q16181|SEPT7_HUMAN	yes	2	0.073615	39.039	0	0	0	146230	0	0
ADTLTPEECQQFKK	14	1	1693.8	sp|Q16181|SEPT7_HUMAN	sp|Q16181|SEPT7_HUMAN	yes	2	0.001156	92.707	170890	205090	243080	37077	0	34672
ADTQAQALCAQCAEK	15	0	1663.73	sp|Q8TB24|RIN3_HUMAN	sp|Q8TB24|RIN3_HUMAN	yes	2	3.5787e-06	84.102	0	0	0	15156	21517	14088
ADTQDEWTPGTAVLTSPVLVPGCPSK	26	0	2725.33	sp|Q9UIS9|MBD1_HUMAN	sp|Q9UIS9|MBD1_HUMAN	yes	3	0.00057131	53.44	0	0	12792	60967	0	63690
ADTQTYQPYNK	11	0	1327.6	sp|P84090|ERH_HUMAN	sp|P84090|ERH_HUMAN	yes	2	2.2631e-37	225.68	1031900	889280	1379200	729680	2314100	963490
ADTQTYQPYNKDWIK	15	1	1869.89	sp|P84090|ERH_HUMAN	sp|P84090|ERH_HUMAN	yes	2;3	7.256e-08	126.17	126560	192650	232060	341670	461340	289480
ADTQYILPNDIGVSSLDCR	19	0	2136.02	sp|Q9NY33|DPP3_HUMAN	sp|Q9NY33|DPP3_HUMAN	yes	2;3	4.9136e-05	61.23	78659	270970	260330	0	1609.6	0
ADTSLNNCEGAAGSTSEK	18	0	1810.76	sp|O76080|ZFAN5_HUMAN	sp|O76080|ZFAN5_HUMAN	yes	2	8.1023e-07	115.79	17446	34192	29956	0	0	0
ADTSQEICSPR	11	0	1262.56	sp|P52948|NUP98_HUMAN	sp|P52948|NUP98_HUMAN	yes	2	0.044722	41.796	56686	0	0	0	0	0
ADTTPNGPQGAGAVQFMMTNK	21	0	2134.98	sp|P57088|TMM33_HUMAN	sp|P57088|TMM33_HUMAN	yes	2;3	4.2314e-15	115.29	432560	524410	516230	703440	828030	969360
ADTTTPTTSAITASR	15	0	1492.74	sp|Q15059|BRD3_HUMAN	sp|Q15059|BRD3_HUMAN	yes	2	0.00027946	56.938	0	0	0	0	169020	155280
ADVAFHFNPR	10	0	1172.57	sp|O00214|LEG8_HUMAN	sp|O00214|LEG8_HUMAN	yes	2	9.8177e-05	96.311	57647	62323	64646	49351	54361	46486
ADVDVQPYAFTTK	13	0	1453.71	sp|Q9BZE4|GTPB4_HUMAN	sp|Q9BZE4|GTPB4_HUMAN	yes	2	0.024641	44.598	107650	32434	0	61450	3972.1	100470
ADVEDGEETCALASHSGSSGSK	22	0	2192.91	sp|Q9UBF6|RBX2_HUMAN	sp|Q9UBF6|RBX2_HUMAN	yes	2	0.00033025	38.616	51586	67397	67418	0	0	0
ADVEEEFLAFR	11	0	1324.63	sp|P46013|KI67_HUMAN	sp|P46013|KI67_HUMAN	yes	2	0.037351	49.16	0	990.15	24228	0	50188	30290
ADVFHAYLSLLK	12	0	1375.75	sp|Q86VP6|CAND1_HUMAN	sp|Q86VP6|CAND1_HUMAN	yes	2;3	1.3849e-10	132.44	293360	309710	375400	25892	28131	29129
ADVFPGNDSTASQDVANR	18	0	1862.84	sp|P17252|KPCA_HUMAN	sp|P17252|KPCA_HUMAN	yes	2	2.1509e-10	71.912	0	0	0	271960	154460	205770
ADVGFAMGIAGTDVAK	16	0	1521.75	sp|P23634|AT2B4_HUMAN;sp|Q16720|AT2B3_HUMAN;sp|P20020|AT2B1_HUMAN;sp|Q01814|AT2B2_HUMAN	sp|P23634|AT2B4_HUMAN	no	2	0.00095415	58.338	0	0	0	177900	12529	0
ADVIPVHYYLIPPPTK	16	0	1822	sp|P29144|TPP2_HUMAN	sp|P29144|TPP2_HUMAN	yes	2;3	0.00019704	93.772	64776	363310	274410	27875	69517	66753
ADVIQATGDAICIFR	15	0	1648.82	sp|Q08945|SSRP1_HUMAN	sp|Q08945|SSRP1_HUMAN	yes	2;3	2.5693e-10	139.7	936320	725270	1161900	2821800	2254600	2076300
ADVLSVLR	8	0	871.513	sp|Q6P1J9|CDC73_HUMAN	sp|Q6P1J9|CDC73_HUMAN	yes	2	0.0012805	105.04	158440	154600	154820	56900	48376	45094
ADVLTTGAGNPVGDK	15	0	1413.71	sp|P04040|CATA_HUMAN	sp|P04040|CATA_HUMAN	yes	2	5.1698e-30	205.09	292420	265850	288080	128500	421840	318520
ADVLTTGAGNPVGDKLNVITVGPR	24	1	2363.28	sp|P04040|CATA_HUMAN	sp|P04040|CATA_HUMAN	yes	3	0.00010225	50.131	0	0	0	79537	44369	77974
ADVQAVVSAVTLLR	14	0	1440.83	sp|Q14146|URB2_HUMAN	sp|Q14146|URB2_HUMAN	yes	2	2.7945e-06	128.97	90493	89195	98086	114760	136920	111130
ADVQSIIGLQR	11	0	1198.67	sp|Q13263|TIF1B_HUMAN	sp|Q13263|TIF1B_HUMAN	yes	2	0.0037907	64.064	189080	304430	343750	25796	51205	38470
ADVTTAFPTLGTDQVSELVPGKEELNIVK	29	1	3070.61	sp|P41214|EIF2D_HUMAN	sp|P41214|EIF2D_HUMAN	yes	3	0.00027972	38.656	125320	141680	115690	6497.7	11430	0
ADVVESWIGEKENSLK	16	1	1802.9	sp|Q13813|SPTN1_HUMAN	sp|Q13813|SPTN1_HUMAN	yes	2	0.0019672	54.309	54275	61644	49337	0	0	533
ADWLDSIRPQK	11	1	1327.69	sp|Q9H300|PARL_HUMAN	sp|Q9H300|PARL_HUMAN	yes	2;3	0.00023792	135.63	98835	114270	0	213570	283590	263090
ADWLSHYWMPK	11	0	1432.66	sp|P08243|ASNS_HUMAN	sp|P08243|ASNS_HUMAN	yes	2;3	3.3007e-07	158.37	3054000	2487000	2732600	21214	29530	35012
ADWWTNTAHYNR	12	0	1533.67	sp|Q6P2Q9|PRP8_HUMAN	sp|Q6P2Q9|PRP8_HUMAN	yes	2;3	1.5097e-12	175.64	720800	713410	714250	658930	708600	701850
ADYCPECYPDNPANR	15	0	1840.71	sp|Q9H496|IFG15_HUMAN	sp|Q9H496|IFG15_HUMAN	yes	2	0.00066278	68.548	87549	86959	100000	0	0	0
ADYFNMPVHMVPTELVEK	18	0	2119.01	sp|P41229|KDM5C_HUMAN	sp|P41229|KDM5C_HUMAN	yes	3	0.022102	27.669	195070	966.81	0	0	0	0
ADYSTVPPPSSGSAGGGGGGGGGGGVNDAFK	31	0	2636.17	sp|Q96AE4|FUBP1_HUMAN	sp|Q96AE4|FUBP1_HUMAN	yes	2;3	0.00012866	39.893	597680	341920	410460	0	0	0
ADYTSHLR	8	0	961.462	sp|Q92616|GCN1_HUMAN	sp|Q92616|GCN1_HUMAN	yes	2	0.0032015	92.677	100380	111040	106570	33359	40355	27065
AEAAASALADADADLEER	18	0	1787.82	sp|O43633|CHM2A_HUMAN	sp|O43633|CHM2A_HUMAN	yes	2	0.00036015	72.031	0	175140	223560	0	0	0
AEAAGLIGWLK	11	0	1127.63	sp|O60287|NPA1P_HUMAN	sp|O60287|NPA1P_HUMAN	yes	2	0.023898	62.969	77902	95341	0	202320	192810	140030
AEACFVNCVER	11	0	1353.58	sp|O60220|TIM8A_HUMAN	sp|O60220|TIM8A_HUMAN	yes	2	0.016722	66.664	165230	152250	144300	215110	209740	165820
AEAEAAAVHGAR	12	0	1151.57	sp|Q5T8P6|RBM26_HUMAN	sp|Q5T8P6|RBM26_HUMAN	yes	2	1.4822e-10	131.22	9610.3	11030	7176.9	0	0	4465.7
AEAEGVPTTPGPASGSTFR	19	0	1830.87	sp|Q86VR2|RETR3_HUMAN	sp|Q86VR2|RETR3_HUMAN	yes	2	0.012522	19.637	20721	25796	35223	48591	74841	55645
AEAENTSEVSTVLK	14	0	1476.73	sp|Q16512|PKN1_HUMAN	sp|Q16512|PKN1_HUMAN	yes	2	5.9614e-08	119.55	118980	98010	120480	0	0	0
AEAERDVLFPGYTHLQR	17	1	2001.01	sp|P04424|ARLY_HUMAN	sp|P04424|ARLY_HUMAN	yes	3	0.00014645	62.398	83046	68237	0	18424	0	0
AEAGAGSATEFQFR	14	0	1440.66	sp|P46783|RS10_HUMAN;sp|Q9NQ39|RS10L_HUMAN	sp|P46783|RS10_HUMAN	yes	2	1.7594e-48	257.66	822050	1008600	1033400	2629100	3607600	3070800
AEAGDNLGALVR	12	0	1184.61	sp|P49411|EFTU_HUMAN	sp|P49411|EFTU_HUMAN	yes	2	3.1299e-10	159.11	403500	665690	586840	408870	1345000	647560
AEAGEAGQATAEAECHR	17	0	1756.74	sp|O95671|ASML_HUMAN	sp|O95671|ASML_HUMAN	yes	2;3	1.1488e-120	270.91	1306400	1576700	1623500	11135	12848	6176.6
AEAGEQPGTAER	12	0	1214.55	sp|P56182|RRP1_HUMAN	sp|P56182|RRP1_HUMAN	yes	2	5.5886e-13	159.12	0	0	19746	32584	40119	65566
AEAGGGWEGSASYK	14	0	1368.59	sp|Q969T9|WBP2_HUMAN	sp|Q969T9|WBP2_HUMAN	yes	2	5.9734e-06	126.48	172300	149400	144930	47556	49545	36445
AEAGPEGVAPAPEGEK	16	0	1507.72	sp|Q9Y4L1|HYOU1_HUMAN	sp|Q9Y4L1|HYOU1_HUMAN	yes	2	6.7e-05	95.656	86746	114220	104980	204060	254990	188080
AEAGPEGVAPAPEGEKK	17	1	1635.81	sp|Q9Y4L1|HYOU1_HUMAN	sp|Q9Y4L1|HYOU1_HUMAN	yes	2;3	4.0607e-09	110.91	196620	289900	237240	276680	420190	230440
AEAGPVEQQLLQETEK	16	0	1768.88	sp|Q99996|AKAP9_HUMAN	sp|Q99996|AKAP9_HUMAN	yes	2	3.67e-09	130.78	109770	166460	123560	0	45160	36901
AEAGSQTAAGAMER	14	0	1348.6	sp|Q6L8Q7|PDE12_HUMAN	sp|Q6L8Q7|PDE12_HUMAN	yes	2	0.0044383	58.313	0	0	0	16123	1018.5	13714
AEAGVPAEFSIWTR	14	0	1532.76	sp|P21333|FLNA_HUMAN	sp|P21333|FLNA_HUMAN	yes	2	7.7384e-05	101.64	200270	258430	283610	276660	330270	188060
AEALASAIASTK	12	0	1131.61	sp|Q9NVT9|ARMC1_HUMAN	sp|Q9NVT9|ARMC1_HUMAN	yes	2	0.030972	38.1	0	0	0	0	126170	0
AEALMMPLVDQLENR	15	0	1728.85	sp|Q9H583|HEAT1_HUMAN	sp|Q9H583|HEAT1_HUMAN	yes	2	0.00015911	84.102	37767	0	0	285430	262180	243280
AEALSEPLTKPVGK	14	1	1438.8	sp|Q9Y6W3|CAN7_HUMAN	sp|Q9Y6W3|CAN7_HUMAN	yes	2	0.010285	84.309	68596	64379	61186	0	0	11177
AEAMDLGKDPNGPTHSSTLFVR	22	1	2342.13	sp|Q9NYB0|TE2IP_HUMAN	sp|Q9NYB0|TE2IP_HUMAN	yes	3	3.3534e-27	113.66	226510	236580	184620	80369	64988	62660
AEANQHVVDEK	11	0	1238.59	sp|P49795|RGS19_HUMAN	sp|P49795|RGS19_HUMAN	yes	2	0.0019682	71.896	0	0	0	0	4286.9	9099.8
AEAQGSTTLLVSYR	14	0	1494.77	sp|Q8TEM1|PO210_HUMAN	sp|Q8TEM1|PO210_HUMAN	yes	2	2.586e-06	121.71	0	0	3762.8	284960	291610	263800
AEAQQVEALPGPSLDQWHR	19	0	2131.04	sp|Q66PJ3|AR6P4_HUMAN	sp|Q66PJ3|AR6P4_HUMAN	yes	3	2.7481e-23	104.15	9816.6	0	0	265620	186580	178970
AEASAAGADSGAAVAAHR	18	0	1581.75	sp|Q9Y4L5|RN115_HUMAN	sp|Q9Y4L5|RN115_HUMAN	yes	2	1.0788e-14	128.41	80090	91421	91469	5963.4	5628.8	5630.4
AEASAPGPGLLLAAPAAPYDAR	22	0	2078.08	sp|O95503|CBX6_HUMAN	sp|O95503|CBX6_HUMAN	yes	2	0.0242	12.615	0	0	0	32055	0	0
AEASGGLGGLTR	12	0	1087.56	sp|Q9BW92|SYTM_HUMAN	sp|Q9BW92|SYTM_HUMAN	yes	2	0.013715	36.952	17656	58776	20093	0	100580	40994
AEASIQAGAGDGEWEESEVK	20	0	2061.91	sp|Q09666|AHNK_HUMAN	sp|Q09666|AHNK_HUMAN	yes	2	9.3296e-08	93.777	31648	41171	34694	0	38642	25922
AEASPHPGR	9	0	920.446	sp|Q9BV68|RN126_HUMAN	sp|Q9BV68|RN126_HUMAN	yes	2	0.00064265	110.22	48822	64681	43560	0	0	13464
AEASSANLGSGCEEK	15	0	1508.64	sp|Q6P1K2|PMF1_HUMAN	sp|Q6P1K2|PMF1_HUMAN	yes	2	2.5584e-08	112.7	41839	49656	53994	16946	0	20307
AEASSGDHPTDTEMKEEQK	19	1	2088.89	sp|Q02790|FKBP4_HUMAN	sp|Q02790|FKBP4_HUMAN	yes	3;4	3.0323e-16	178.51	104120	186550	157450	491.9	4610.4	5785.8
AEASWDSAVHGCPQLSR	17	0	1869.84	sp|Q9NQT8|KI13B_HUMAN	sp|Q9NQT8|KI13B_HUMAN	yes	2	0.0076589	36.46	22002	21925	18610	0	7626.2	0
AEAVESAQAGDK	12	0	1174.55	sp|Q14566|MCM6_HUMAN	sp|Q14566|MCM6_HUMAN	yes	2	0.00017858	106.35	15352	23365	0	2735.3	0	7762.4
AEAVESAQAGDKCDFTGTLIVVPDVSK	27	1	2806.37	sp|Q14566|MCM6_HUMAN	sp|Q14566|MCM6_HUMAN	yes	3	1.0083e-33	129.02	320250	321400	273260	94245	87417	100700
AEAVFHAPK	9	0	968.508	sp|Q8NCE0|SEN2_HUMAN	sp|Q8NCE0|SEN2_HUMAN	yes	2	0.0045361	69.905	58346	48305	48590	0	0	0
AEAVVNTVDISER	13	0	1401.71	sp|Q8IY81|SPB1_HUMAN	sp|Q8IY81|SPB1_HUMAN	yes	2	0.0021238	54.27	6423.7	35773	0	68687	46571	0
AEAYVLACTDQQYLVPK	17	0	1967.97	sp|O95602|RPA1_HUMAN	sp|O95602|RPA1_HUMAN	yes	2	2.0589e-06	88.42	293590	323000	295250	389100	0	344840
AECEILMMVGLPAAGK	16	0	1688.83	sp|Q9BUJ2|HNRL1_HUMAN	sp|Q9BUJ2|HNRL1_HUMAN	yes	2	4.1291e-05	82.437	63371	53558	82043	0	0	0
AECGASGSGSSGDSLDK	17	0	1583.64	sp|Q9NVE7|PANK4_HUMAN	sp|Q9NVE7|PANK4_HUMAN	yes	2	4.6285e-07	106.97	25441	38091	34276	0	0	0
AECLAMLGR	9	0	1019.49	sp|Q99615|DNJC7_HUMAN	sp|Q99615|DNJC7_HUMAN	yes	2	0.012897	75.243	72782	23874	64664	102080	12231	37515
AECLEELGCLVESYGMNVCQPTPGK	25	0	2840.25	sp|Q14008|CKAP5_HUMAN	sp|Q14008|CKAP5_HUMAN	yes	3	0.00013511	85.513	107360	122590	83795	0	1547.7	0
AECMLQQAER	10	0	1234.54	sp|P13796|PLSL_HUMAN	sp|P13796|PLSL_HUMAN	yes	2	0.0015871	107.08	14499	21351	47696	0	17010	4498.1
AECRPAASENYMR	13	1	1553.67	sp|P13984|T2FB_HUMAN	sp|P13984|T2FB_HUMAN	yes	3	2.1998e-12	188.6	123160	152180	142450	96844	118830	86454
AEDCWELQISPELLAHGR	18	0	2123.01	sp|Q14807|KIF22_HUMAN	sp|Q14807|KIF22_HUMAN	yes	3	3.3838e-07	105.08	44439	51760	26057	29189	18933	20917
AEDFQIEGYNPHPTIK	16	0	1857.89	sp|P04818|TYSY_HUMAN	sp|P04818|TYSY_HUMAN	yes	2	0.00012314	77.431	189010	227540	209580	0	2562.7	0
AEDGATPSPSNETPK	15	0	1499.67	sp|P29966|MARCS_HUMAN	sp|P29966|MARCS_HUMAN	yes	2	2.8281e-33	193.94	269820	291200	300190	907.42	0	8084.3
AEDGATPSPSNETPKK	16	1	1627.77	sp|P29966|MARCS_HUMAN	sp|P29966|MARCS_HUMAN	yes	2	0.007025	39.166	6102.2	15795	15520	0	0	0
AEDGENYDIKK	11	1	1280.59	sp|O75347|TBCA_HUMAN	sp|O75347|TBCA_HUMAN	yes	2	2.1919e-07	167.76	0	349590	272410	4314.5	0	9817.4
AEDGSVIDYELIDQDAR	17	0	1907.87	sp|P07355|ANXA2_HUMAN	sp|P07355|ANXA2_HUMAN	yes	2	1.2548e-06	105.08	448900	343380	696810	416320	399130	497290
AEDIKGTECVK	11	1	1248.6	sp|Q96KR1|ZFR_HUMAN	sp|Q96KR1|ZFR_HUMAN	yes	2	0.00012225	117.99	5097.8	4818	3845.6	18479	17678	29077
AEDIPQMDDAFSQTVK	16	0	1793.81	sp|Q9NZM1|MYOF_HUMAN	sp|Q9NZM1|MYOF_HUMAN	yes	2	0.0034224	25.705	0	0	0	66656	63045	4740.5
AEDKEWMPVTK	11	1	1332.64	sp|P15880|RS2_HUMAN	sp|P15880|RS2_HUMAN	yes	2;3	3.3878e-10	192.14	2834600	1178100	2168900	4500500	3848200	3644300
AEDLFQDAYYQSPETR	16	0	1931.85	sp|O95671|ASML_HUMAN	sp|O95671|ASML_HUMAN	yes	2	1.5541e-42	203.76	803430	812010	803120	0	0	0
AEDLFVEFAHK	11	0	1304.64	sp|P02549|SPTA1_HUMAN	sp|P02549|SPTA1_HUMAN	yes	2;3	0.0037907	57.032	61239	64608	40032	0	8585.5	0
AEDNADTLALVFEAPNQEK	19	0	2073.99	sp|P12004|PCNA_HUMAN	sp|P12004|PCNA_HUMAN	yes	2;3	5.7365e-113	295.16	2663100	2276100	2308600	649480	699090	669020
AEDNFEDIITKPPVR	15	1	1742.88	sp|Q9Y6G9|DC1L1_HUMAN	sp|Q9Y6G9|DC1L1_HUMAN	yes	2;3	1.9223e-05	71.219	444090	436690	408930	0	22024	0
AEDNGVLICEYVDQDSYR	18	0	2144.93	sp|Q68CP9|ARID2_HUMAN	sp|Q68CP9|ARID2_HUMAN	yes	2	0.0010071	33.456	0	2235.4	0	15187	70650	43204
AEDSDATGHEWK	12	0	1344.56	sp|P16157|ANK1_HUMAN	sp|P16157|ANK1_HUMAN	yes	2	0.010533	62.271	44797	36709	36243	0	0	0
AEDSGEYHCVYHFVSAPK	18	0	2094.91	sp|Q9Y639|NPTN_HUMAN	sp|Q9Y639|NPTN_HUMAN	yes	2;3	2.0503e-44	247.66	303270	298340	302700	1195400	1462200	1298600
AEDSICLADSKPLPHQNVTNHVGK	24	1	2629.29	sp|Q7Z5K2|WAPL_HUMAN	sp|Q7Z5K2|WAPL_HUMAN	yes	3;4	0.00013976	35.225	74499	73628	62959	23961	27220	30516
AEDWLDCPALGPGWK	15	0	1713.78	sp|Q9UIS9|MBD1_HUMAN	sp|Q9UIS9|MBD1_HUMAN	yes	2	0.030424	20.611	0	0	0	72874	139650	17637
AEDYTLTMPYAHCK	14	0	1698.74	sp|Q9H0X9|OSBL5_HUMAN	sp|Q9H0X9|OSBL5_HUMAN	yes	2	0.035452	39.293	0	0	0	74679	96358	91919
AEEAQKTESVDNEGE	15	1	1634.69	sp|Q15651|HMGN3_HUMAN	sp|Q15651|HMGN3_HUMAN	yes	2	2.5284e-07	132.9	0	20033	16314	0	15969	0
AEEASHWLWSR	11	0	1370.64	sp|O15031|PLXB2_HUMAN	sp|O15031|PLXB2_HUMAN	yes	2;3	4.966e-08	159.93	14050	12361	7544.6	314640	339300	274200
AEEDEILNR	9	0	1087.51	sp|P27824|CALX_HUMAN	sp|P27824|CALX_HUMAN	yes	2	0.00044563	129.56	0	0	78130	238880	575640	85034
AEEDKIPLLVVGNK	14	1	1523.86	sp|P11234|RALB_HUMAN	sp|P11234|RALB_HUMAN	yes	2;3	0.0014222	92.707	187440	178500	185820	117030	138360	139130
AEEDKLEQIK	10	1	1201.62	sp|P13674|P4HA1_HUMAN	sp|P13674|P4HA1_HUMAN	yes	2	0.022161	94.804	43118	1428.6	43164	43027	33755	33942
AEEDKLEQIKK	11	2	1329.71	sp|P13674|P4HA1_HUMAN	sp|P13674|P4HA1_HUMAN	yes	2	0.01131	129.69	36674	33109	30262	26532	20466	29009
AEEDTQFNYHR	11	0	1408.6	sp|Q14683|SMC1A_HUMAN	sp|Q14683|SMC1A_HUMAN	yes	2;3	1.0933e-21	238.54	180260	190070	183400	252700	276330	309920
AEEDVEPECIMEK	13	0	1577.66	sp|Q9UJU6|DBNL_HUMAN	sp|Q9UJU6|DBNL_HUMAN	yes	2	0.00088613	77.358	64703	61862	47436	0	0	0
AEEEQAGSAPGAGSTATK	18	0	1660.75	sp|Q92619|HMHA1_HUMAN	sp|Q92619|HMHA1_HUMAN	yes	2	0.0020391	59.171	0	0	0	0	31443	0
AEEGFTQVTR	10	0	1136.55	sp|Q9NRX1|PNO1_HUMAN	sp|Q9NRX1|PNO1_HUMAN	yes	2	0.027029	69.716	76410	12880	40495	0	138790	58140
AEEHNIVFMPVIGK	14	0	1582.82	sp|Q9UBB9|TFP11_HUMAN	sp|Q9UBB9|TFP11_HUMAN	yes	2;3	0.0070412	57.293	134130	131200	116750	185560	130790	140910
AEEILEK	7	0	830.439	sp|P62913|RL11_HUMAN	sp|P62913|RL11_HUMAN	yes	2	0.073898	70.67	48433	33629	13981	12476	0	11675
AEEIWQQSVIGDYLAR	16	0	1876.93	sp|P17480|UBF1_HUMAN	sp|P17480|UBF1_HUMAN	yes	2;3	3.5757e-22	149.02	325660	394960	415160	837900	750240	797330
AEELENELHHLEK	13	0	1589.77	sp|Q3V6T2|GRDN_HUMAN	sp|Q3V6T2|GRDN_HUMAN	yes	3	0.017718	48.701	24268	29148	35844	0	17781	0
AEELFLWVPR	10	0	1258.67	sp|Q86TU7|SETD3_HUMAN	sp|Q86TU7|SETD3_HUMAN	yes	2	0.00043137	114.64	285110	237780	335330	25477	24911	0
AEELGLPILGVLR	13	0	1378.82	sp|P09110|THIK_HUMAN	sp|P09110|THIK_HUMAN	yes	2	0.001818	94.804	7135.2	0	0	67033	2296.2	64833
AEELHYPLGER	11	0	1312.64	sp|Q14257|RCN2_HUMAN	sp|Q14257|RCN2_HUMAN	yes	2	0.059072	37.749	0	0	0	27019	0	48531
AEENTDQASPQEDYAGFER	19	0	2155.89	sp|Q9NU22|MDN1_HUMAN	sp|Q9NU22|MDN1_HUMAN	yes	2	2.4347e-08	76.009	57690	62039	62096	0	129830	35302
AEEPGDRPAEEWLGR	15	1	1710.8	sp|Q587I9|SFT2C_HUMAN	sp|Q587I9|SFT2C_HUMAN	yes	3	0.009568	42.061	0	49740	41311	16193	47530	30533
AEETSSPVIGELWSPDQTAEASHVSR	26	0	2782.3	sp|Q86XL3|ANKL2_HUMAN	sp|Q86XL3|ANKL2_HUMAN	yes	3	0.012986	6.0477	25105	28319	31325	0	0	971.32
AEEWGVQYVETSAK	14	0	1595.75	sp|P11234|RALB_HUMAN	sp|P11234|RALB_HUMAN	yes	2	1.2025e-05	78.864	162770	163830	118830	43105	51966	41388
AEEYEFLTPVEEAPK	15	0	1750.83	sp|P52565|GDIR1_HUMAN	sp|P52565|GDIR1_HUMAN	yes	2	2.4865e-25	201.66	3256400	3940700	3266700	0	958010	851250
AEFAAPSTDAPDKGYVVPNVDLPPLCSSR	29	1	3072.49	sp|Q96B26|EXOS8_HUMAN	sp|Q96B26|EXOS8_HUMAN	yes	3	0.0002935	46.278	0	0	391440	149710	0	196290
AEFCWVCLGPWEPHGSAWYNCNR	23	0	2895.21	sp|Q9Y4X5|ARI1_HUMAN	sp|Q9Y4X5|ARI1_HUMAN	yes	3	5.9772e-06	30.392	88072	117120	94739	0	0	0
AEFEDQDDEAR	11	0	1323.52	sp|Q14692|BMS1_HUMAN	sp|Q14692|BMS1_HUMAN	yes	2	0.00049716	83.438	12245	37349	26545	0	25181	796.12
AEFEVHEVYAVDVLVSSGEGK	21	0	2263.1	sp|Q9UQ80|PA2G4_HUMAN	sp|Q9UQ80|PA2G4_HUMAN	yes	3	0.029149	7.1365	9588.1	17477	0	0	0	0
AEFFQHLIEDR	11	0	1403.68	sp|O95487|SC24B_HUMAN	sp|O95487|SC24B_HUMAN	yes	2;3	0.0020957	67.548	229960	270560	197150	84228	100880	59048
AEFGSLGPLLCSQVVK	16	0	1703.89	sp|P49848|TAF6_HUMAN	sp|P49848|TAF6_HUMAN	yes	2	0.00017319	55.604	100860	128600	111840	181580	152750	173530
AEFHQHLEEK	10	0	1266.6	sp|Q5VU43|MYOME_HUMAN	sp|Q5VU43|MYOME_HUMAN	yes	2	0.077147	32.14	733680	729210	3798.5	0	0	0
AEFPSYLLGGR	11	0	1208.62	sp|Q6KC79|NIPBL_HUMAN	sp|Q6KC79|NIPBL_HUMAN	yes	2	0.07118	24.821	0	763.78	2400.1	0	47424	0
AEFSAGAWSEPR	12	0	1306.59	sp|Q8N6S5|AR6P6_HUMAN	sp|Q8N6S5|AR6P6_HUMAN	yes	2	0.0013527	62.271	0	0	0	22639	31835	20794
AEFTSPPSLFK	11	0	1222.62	sp|Q6UN15|FIP1_HUMAN	sp|Q6UN15|FIP1_HUMAN	yes	2	0.021098	41.796	0	85650	43140	0	0	2752.5
AEFWLDLQPQAK	12	0	1444.74	sp|Q05655|KPCD_HUMAN	sp|Q05655|KPCD_HUMAN	yes	2	0.0004496	56.202	6093	0	3636	52413	48690	0
AEFYFQPWAQEAVCR	15	0	1900.86	sp|Q96GM5|SMRD1_HUMAN	sp|Q96GM5|SMRD1_HUMAN	yes	2	0.0017644	55.604	159350	170240	190630	52935	61633	37999
AEFYHQPWSQEAVSR	15	0	1833.84	sp|Q6STE5|SMRD3_HUMAN	sp|Q6STE5|SMRD3_HUMAN	yes	2;3	1.3334e-05	75.012	121620	146940	158170	0	3643.9	0
AEGAATEEEGTPK	13	0	1288.58	sp|P80723|BASP1_HUMAN	sp|P80723|BASP1_HUMAN	yes	2	1.946e-11	165.39	0	0	0	40078	52517	49250
AEGDISNVANGFK	13	0	1320.63	sp|Q9UBB4|ATX10_HUMAN	sp|Q9UBB4|ATX10_HUMAN	yes	2	0.0029318	57.293	0	0	0	25428	33093	34141
AEGDSAGTAGTPGGTPAGDK	20	0	1715.76	sp|Q92925|SMRD2_HUMAN	sp|Q92925|SMRD2_HUMAN	yes	2	3.1164e-73	248.76	89494	164640	130160	205050	306500	232120
AEGDVAALNR	10	0	1014.51	sp|P67936|TPM4_HUMAN	sp|P67936|TPM4_HUMAN	yes	2	0.0027324	86.205	2207.1	72045	80389	0	57307	0
AEGEWEDQEALDYFSDKESGK	21	1	2432.03	sp|Q9NYF8|BCLF1_HUMAN	sp|Q9NYF8|BCLF1_HUMAN	yes	3	0.022189	14.191	13012	0	0	0	23104	0
AEGFVDALHR	10	0	1113.56	sp|Q96I24|FUBP3_HUMAN	sp|Q96I24|FUBP3_HUMAN	yes	2	6.5576e-05	122.44	358790	1589.9	504250	162490	0	0
AEGGGATTSTQVMVIK	16	0	1548.78	sp|P51608|MECP2_HUMAN	sp|P51608|MECP2_HUMAN	yes	2	0.00013667	82.437	88692	86429	105980	218100	48201	204630
AEGGGGGGRPGAPAAGDGK	19	1	1537.72	sp|Q00839|HNRPU_HUMAN	sp|Q00839|HNRPU_HUMAN	yes	2;3	1.4031e-07	106.79	42651	119940	71804	136530	207060	324940
AEGGQGEQQPLSGSWTSPQLPSR	23	0	2396.14	sp|Q9Y2I7|FYV1_HUMAN	sp|Q9Y2I7|FYV1_HUMAN	yes	2;3	0.005655	11.363	0	35008	18781	102330	0	187280
AEGILDVFQTVK	12	0	1318.71	sp|P18433|PTPRA_HUMAN	sp|P18433|PTPRA_HUMAN	yes	2	0.018275	56.202	0	77743	0	141610	158860	178500
AEGIPVEMVVIGDDSAFTVLKK	22	1	2317.22	sp|Q3LXA3|TKFC_HUMAN	sp|Q3LXA3|TKFC_HUMAN	yes	3	0.0022356	27.236	47765	41268	33513	0	0	0
AEGLDCSYTVLFGK	14	0	1558.73	sp|Q6NS38|ALKB2_HUMAN	sp|Q6NS38|ALKB2_HUMAN	yes	2	0.0050711	40.861	62469	63317	79622	207120	135330	121310
AEGLLDVFQAVK	12	0	1288.7	sp|P23469|PTPRE_HUMAN	sp|P23469|PTPRE_HUMAN	yes	2	0.0058413	57.888	0	0	0	115280	109440	125530
AEGLQVGQDAR	11	0	1142.57	sp|Q8WWM7|ATX2L_HUMAN	sp|Q8WWM7|ATX2L_HUMAN	yes	2	0.0349	48.785	15079	0	12046	0	0	0
AEGLYLFENGQR	12	0	1395.68	sp|Q9Y240|CLC11_HUMAN	sp|Q9Y240|CLC11_HUMAN	yes	2	0.0024002	66.664	0	0	2633.1	100180	98956	92343
AEGMGAMVEAGGLLEK	16	0	1561.75	sp|Q0VD83|APOBR_HUMAN	sp|Q0VD83|APOBR_HUMAN	yes	2	0.0027648	77.157	24244	16209	7097.4	2511.9	242880	0
AEGPEVDVNLPK	12	0	1266.65	sp|Q09666|AHNK_HUMAN	sp|Q09666|AHNK_HUMAN	yes	2	2.359e-05	118.91	0	0	0	0	244990	148040
AEGPGLNR	8	0	812.414	sp|Q14315|FLNC_HUMAN	sp|Q14315|FLNC_HUMAN	yes	2	0.023362	73.637	8063	15009	23805	0	0	12559
AEGPGRGDEPSPS	13	1	1254.55	sp|Q9NVI7|ATD3A_HUMAN	sp|Q9NVI7|ATD3A_HUMAN	yes	2	0.0015503	103.69	226860	317990	311300	183220	193270	127600
AEGPQEWVFQECK	13	0	1606.71	sp|P14735|IDE_HUMAN	sp|P14735|IDE_HUMAN	yes	2	1.2573e-10	145.08	175210	227040	201910	0	28022	0
AEGPVAVVVNGHTEGPAPAR	20	0	1926.99	sp|Q86UK7|ZN598_HUMAN	sp|Q86UK7|ZN598_HUMAN	yes	2	4.0372e-06	41.499	55147	49645	61730	0	0	0
AEGQCNPLYDQYCK	14	0	1744.72	sp|P46531|NOTC1_HUMAN	sp|P46531|NOTC1_HUMAN	yes	2	0.0024938	77.157	21050	32223	31888	106080	112470	119070
AEGSAVSDPQHAAR	14	0	1394.65	sp|Q9H2C0|GAN_HUMAN	sp|Q9H2C0|GAN_HUMAN	yes	2	1.4676e-11	162.21	83350	94476	85754	0	0	0
AEGSDVANAVLDGADCIMLSGETAK	25	0	2493.14	sp|P14618|KPYM_HUMAN	sp|P14618|KPYM_HUMAN	yes	2;3	4.7904e-56	204.42	1182200	879420	1139000	201240	174190	161410
AEGSEAAELAEIYAK	15	0	1550.75	sp|Q9NUQ8|ABCF3_HUMAN	sp|Q9NUQ8|ABCF3_HUMAN	yes	2	0.00036439	83.214	140170	153290	120870	28470	0	52512
AEGSSNSVVHAETK	14	0	1414.67	sp|Q9NYV4|CDK12_HUMAN	sp|Q9NYV4|CDK12_HUMAN	yes	2	1.1891e-05	112.95	2996.7	4891.6	3000.2	1760	0	0
AEGSSTASSGSQLAEGK	17	0	1565.72	sp|Q9NZB2|F120A_HUMAN	sp|Q9NZB2|F120A_HUMAN	yes	2	2.4539e-67	270.91	97520	0	0	223040	236160	226610
AEGTAEAPLENGGGGDSGAGALER	24	0	2184.99	sp|Q96G46|DUS3L_HUMAN	sp|Q96G46|DUS3L_HUMAN	yes	2	4.6406e-05	56.943	36851	49852	39466	7841.7	0	719.06
AEGTTYRDELLTK	13	1	1495.75	sp|O14617|AP3D1_HUMAN	sp|O14617|AP3D1_HUMAN	yes	3	0.0034488	39.702	107430	129300	127860	133330	91042	134160
AEGTVFTEEDFQK	13	0	1499.68	sp|Q86WX3|AROS_HUMAN	sp|Q86WX3|AROS_HUMAN	yes	2	0.00043311	94.66	35641	43987	31417	0	20745	14401
AEGTVNEGRPESDAADHTGPK	21	1	2136.97	sp|Q96EH3|MASU1_HUMAN	sp|Q96EH3|MASU1_HUMAN	yes	3	6.7073e-07	56.473	27933	46051	43910	41898	36477	46383
AEGYAEGDLTLYHR	14	0	1593.74	sp|Q8IY81|SPB1_HUMAN	sp|Q8IY81|SPB1_HUMAN	yes	2;3	1.0389e-31	236.23	593630	570430	618040	603410	852010	657980
AEGYEVAHGGR	11	0	1144.53	sp|P53041|PPP5_HUMAN	sp|P53041|PPP5_HUMAN	yes	2	2.9416e-07	142.56	93522	113330	88921	2649.3	0	2322.2
AEHASSLLELASTTK	15	0	1556.8	sp|Q5T4S7|UBR4_HUMAN	sp|Q5T4S7|UBR4_HUMAN	yes	2	2.2757e-18	128.57	226630	256650	242900	53835	61992	68015
AEHDQLLLNYAK	12	0	1413.73	sp|P20700|LMNB1_HUMAN	sp|P20700|LMNB1_HUMAN	yes	2;3	1.0405e-06	110.52	476220	451390	468690	215320	247200	324840
AEHDSILAEK	10	0	1111.55	sp|P26639|SYTC_HUMAN	sp|P26639|SYTC_HUMAN	yes	2	3.2178e-08	178.94	319180	321980	37561	60162	16851	670.02
AEHGPTCMVLHPLAGSPSK	19	0	1987.96	sp|P49675|STAR_HUMAN	sp|P49675|STAR_HUMAN	yes	3	0.00045821	61.067	43910	163330	177450	0	1338.5	0
AEHLDHVMFR	10	0	1253.6	sp|O95394|AGM1_HUMAN	sp|O95394|AGM1_HUMAN	yes	2;3	0.00043137	93.467	124940	190830	160870	0	0	0
AEHLELLAEMPMVGR	15	0	1694.85	sp|Q96I34|PP16A_HUMAN	sp|Q96I34|PP16A_HUMAN	yes	2	0.0026793	46.068	20602	21582	0	1584.1	50866	0
AEHPTWGDEQLFQTTR	16	0	1914.89	sp|P23219|PGH1_HUMAN	sp|P23219|PGH1_HUMAN	yes	3	3.2197e-06	74.524	18480	0	25557	0	12632	1513
AEHQQDSEDLFK	12	0	1445.64	sp|Q9UH99|SUN2_HUMAN	sp|Q9UH99|SUN2_HUMAN	yes	2;3	6.1407e-10	136.06	15828	25127	34398	363960	351290	373300
AEHQQDSEDLFKK	13	1	1573.74	sp|Q9UH99|SUN2_HUMAN	sp|Q9UH99|SUN2_HUMAN	yes	2;3	1.8633e-25	244.44	23540	35833	32890	480030	553510	444110
AEHQVGEDGFLLK	13	0	1441.72	sp|P42229|STA5A_HUMAN;sp|P51692|STA5B_HUMAN	sp|P51692|STA5B_HUMAN	no	2;3	2.1406e-05	115.04	566510	609070	306310	11850	0	0
AEIAFEDRK	9	1	1077.55	sp|Q14315|FLNC_HUMAN	sp|Q14315|FLNC_HUMAN	yes	2	0.00043857	125.98	180850	286550	187420	17532	0	13856
AEIDLVCELAK	11	0	1259.64	sp|Q6UB35|C1TM_HUMAN	sp|Q6UB35|C1TM_HUMAN	yes	2	0.0077978	68.49	43738	9994.4	26074	0	51680	36687
AEIGIAMGSGTAVAK	15	0	1374.72	sp|P16615|AT2A2_HUMAN;sp|Q93084|AT2A3_HUMAN	sp|P16615|AT2A2_HUMAN	no	2	1.9687e-06	103.76	3528.4	13040	4521.8	230610	139820	163610
AEIIHHLADLLTDQR	15	0	1743.93	sp|P54886|P5CS_HUMAN	sp|P54886|P5CS_HUMAN	yes	3	1.1332e-30	195.09	229480	200050	190240	158680	191890	138140
AEIIHHLADLLTDQRDEILLANK	23	1	2640.42	sp|P54886|P5CS_HUMAN	sp|P54886|P5CS_HUMAN	yes	3;4	9.781e-11	53.193	76669	27098	54449	0	25155	6970.9
AEIIHHLADLLTDQRDEILLANKK	24	2	2768.52	sp|P54886|P5CS_HUMAN	sp|P54886|P5CS_HUMAN	yes	3;4	7.2849e-61	131.57	255340	338530	303830	49496	107290	244640
AEILHEIAVLELAK	14	0	1547.89	sp|O94768|ST17B_HUMAN	sp|O94768|ST17B_HUMAN	yes	3	0.01014	58.313	0	12561	0	11097	6253.2	8291.6
AEINILLCGDPGTSK	15	0	1586.8	sp|P33991|MCM4_HUMAN	sp|P33991|MCM4_HUMAN	yes	2	4.7584e-06	104.49	138650	305500	197470	600370	2304.5	100340
AEIQNAEDYNEIFQPK	16	0	1907.89	sp|Q9BVA0|KTNB1_HUMAN	sp|Q9BVA0|KTNB1_HUMAN	yes	2	0.00055201	63.766	112990	116790	129770	2495.5	55025	0
AEIQVGLQPGQGEQLLASEPSWWTTGK	27	0	2909.46	sp|Q9H993|ARMT1_HUMAN	sp|Q9H993|ARMT1_HUMAN	yes	3	2.1695e-05	52.295	194080	333660	130580	68738	84176	118940
AEISCTDNQDGTCSVSYLPVLPGDYSILVK	30	0	3300.55	sp|P21333|FLNA_HUMAN	sp|P21333|FLNA_HUMAN	yes	3	0.00038998	34.372	98838	168350	106360	14620	51742	3043
AEISFEDRK	9	1	1093.54	sp|P21333|FLNA_HUMAN	sp|P21333|FLNA_HUMAN	yes	2	0.0050424	122.44	141960	164090	136080	0	380.66	34114
AEISFVLCK	9	0	1065.55	sp|Q8N9N8|EIF1A_HUMAN	sp|Q8N9N8|EIF1A_HUMAN	yes	2	0.030944	67.464	78084	81875	65404	3553.6	0	0
AEISHHISSCDDR	13	0	1525.66	sp|Q8WW33|GTSF1_HUMAN	sp|Q8WW33|GTSF1_HUMAN	yes	2;3	7.6117e-12	176.45	369480	468380	373300	2747.4	5040.8	4332.5
AEISNAIDQYVTGTIGEDEDLIK	23	0	2493.21	sp|P31939|PUR9_HUMAN	sp|P31939|PUR9_HUMAN	yes	2	1.2208e-07	71.114	0	50129	28459	0	0	0
AEITLVATKPEK	12	1	1298.74	sp|Q9UBF2|COPG2_HUMAN	sp|Q9UBF2|COPG2_HUMAN	yes	2	0.00067108	85.821	62586	54935	43437	5419.8	0	0
AEIYEAFENIYPILK	15	0	1811.93	sp|P20226|TBP_HUMAN	sp|P20226|TBP_HUMAN	yes	2	7.7383e-05	84.999	311720	0	197810	0	0	154170
AEKDEPGAWEETFK	14	1	1635.74	sp|Q14697|GANAB_HUMAN	sp|Q14697|GANAB_HUMAN	yes	2;3	4.2482e-19	194.83	1633000	1691100	1592400	2165100	2408100	2324700
AEKELESHSSWYAPEALQK	19	1	2202.06	sp|Q13586|STIM1_HUMAN	sp|Q13586|STIM1_HUMAN	yes	3	0.00010441	42.495	0	16911	0	29394	24403	28130
AEKENPGLTQDIIMK	15	1	1685.87	sp|Q9BUL8|PDC10_HUMAN	sp|Q9BUL8|PDC10_HUMAN	yes	2;3	0.00094118	73.891	202280	208640	207330	40707	45286	44244
AEKEPEGTSHEFK	13	1	1487.69	sp|Q9Y483|MTF2_HUMAN	sp|Q9Y483|MTF2_HUMAN	yes	3	0.014388	45.939	11548	5518.4	5119	3576.7	10991	19861
AELAELPLR	9	0	1010.58	sp|Q96QK1|VPS35_HUMAN	sp|Q96QK1|VPS35_HUMAN	yes	2	0.0089821	62.969	47900	76315	77607	47736	46670	74948
AELALELHK	9	0	1022.58	sp|O95613|PCNT_HUMAN	sp|O95613|PCNT_HUMAN	yes	2	0.070976	24.121	28218	41795	37947	25235	33053	26656
AELALSLLQETPR	13	0	1439.8	sp|Q96EP0|RNF31_HUMAN	sp|Q96EP0|RNF31_HUMAN	yes	2	0.0030455	61.577	0	0	0	0	35790	0
AELANSTEVLESFK	14	0	1536.77	sp|Q9NVR2|INT10_HUMAN	sp|Q9NVR2|INT10_HUMAN	yes	2	1.9868e-06	110.58	44681	39745	42518	61384	61858	59365
AELDDTPMR	9	0	1046.47	sp|P23246|SFPQ_HUMAN	sp|P23246|SFPQ_HUMAN	yes	2	0.010916	84.368	162970	265700	418120	301060	309120	255760
AELDEMYGQQIVQMK	15	0	1781.83	sp|Q99996|AKAP9_HUMAN	sp|Q99996|AKAP9_HUMAN	yes	2	0.0016294	69.276	108740	103990	101360	523.01	0	3457.4
AELDIGQHCQVEHCR	15	0	1850.82	sp|Q8TCF1|ZFAN1_HUMAN	sp|Q8TCF1|ZFAN1_HUMAN	yes	3	1.4792e-15	110.44	96605	99308	108240	9323.3	0	0
AELEIQKDALEPGQR	15	1	1695.88	sp|P07741|APT_HUMAN	sp|P07741|APT_HUMAN	yes	2	1.7601e-12	135.21	285400	299120	352460	12398	0	0
AELEQHLEQEQEFQVNK	17	0	2098	sp|Q16204|CCDC6_HUMAN	sp|Q16204|CCDC6_HUMAN	yes	2	0.0030868	45.183	0	76028	0	0	0	0
AELFTQSCADLDK	13	0	1496.68	sp|Q01082|SPTB2_HUMAN	sp|Q01082|SPTB2_HUMAN	yes	2	0.00063438	108.2	4112.7	62196	41689	81028	0	0
AELGALPDDFIDSLEK	16	0	1731.86	sp|Q9BYT8|NEUL_HUMAN	sp|Q9BYT8|NEUL_HUMAN	yes	2	0.00084613	67.887	104630	107510	89648	831.19	13516	0
AELGEADEAELQR	13	0	1429.67	sp|Q9Y5J9|TIM8B_HUMAN	sp|Q9Y5J9|TIM8B_HUMAN	yes	2	7.865e-08	163.43	74455	63296	60881	36796	72202	68857
AELGEYIR	8	0	949.487	sp|Q14204|DYHC1_HUMAN	sp|Q14204|DYHC1_HUMAN	yes	2	0.0086597	70.67	26422	59212	7061.5	161600	15679	27313
AELGFLESCLR	11	0	1293.64	sp|Q92696|PGTA_HUMAN	sp|Q92696|PGTA_HUMAN	yes	2	0.0063264	74.424	86796	84844	80108	27503	14522	23075
AELGIPLEEVPPEEINYLTR	20	0	2281.18	sp|Q13907|IDI1_HUMAN	sp|Q13907|IDI1_HUMAN	yes	2	6.382e-06	62.711	454860	2579.4	209940	0	32860	43981
AELGLNEHHQNEVINYMR	18	0	2166.03	sp|Q9NQ48|LZTL1_HUMAN	sp|Q9NQ48|LZTL1_HUMAN	yes	3	6.5546e-05	44.571	0	0	0	50175	36771	35082
AELGMGDSTSQSPPIKR	17	1	1772.87	sp|Q9NR19|ACSA_HUMAN	sp|Q9NR19|ACSA_HUMAN	yes	2	0.00044117	57.042	43196	37977	45914	12352	0	12939
AELGNQWINYISFCGLR	17	0	2039.99	sp|Q13393|PLD1_HUMAN	sp|Q13393|PLD1_HUMAN	yes	2	0.0031849	49.097	0	0	0	41523	36595	0
AELGTDLLSQLSLEDQK	17	0	1858.95	sp|Q9UQE7|SMC3_HUMAN	sp|Q9UQE7|SMC3_HUMAN	yes	2	2.1014e-06	102.57	97711	111120	90551	125220	170690	145380
AELGTDLLSQLSLEDQKR	18	1	2015.05	sp|Q9UQE7|SMC3_HUMAN	sp|Q9UQE7|SMC3_HUMAN	yes	2;3	1.3799e-14	117.77	63870	70967	189730	163310	436000	200330
AELHPVELKPFQDYQK	16	1	1941	sp|P48634|PRC2A_HUMAN	sp|P48634|PRC2A_HUMAN	yes	3	0.004676	44.045	50032	55609	53616	0	0	6427.8
AELLDNEKPAAVVAPITTGYTVK	23	1	2399.29	sp|Q9HB71|CYBP_HUMAN	sp|Q9HB71|CYBP_HUMAN	yes	2;3	8.9477e-11	107.43	559900	561620	539830	22813	26727	31470
AELLQGGDLLR	11	0	1183.66	sp|Q12981|SEC20_HUMAN	sp|Q12981|SEC20_HUMAN	yes	2	0.0073839	70.389	53186	79784	87692	68873	136990	97069
AELLQSDENGIPSSPQK	17	0	1811.89	sp|Q14542|S29A2_HUMAN	sp|Q14542|S29A2_HUMAN	yes	2	3.4124e-05	102.57	0	51323	44894	55379	109740	94628
AELLSLTQMER	11	0	1289.66	sp|P14373|TRI27_HUMAN	sp|P14373|TRI27_HUMAN	yes	2	0.0020393	65.933	920.55	14351	0	26625	65545	49443
AELMEISEDKTK	12	1	1392.68	sp|P05455|LA_HUMAN	sp|P05455|LA_HUMAN	yes	2;3	2.794e-11	139.78	1263900	908460	877480	183760	120070	148220
AELNCLGMEPVQTANSR	17	0	1888.88	sp|Q9HCK8|CHD8_HUMAN	sp|Q9HCK8|CHD8_HUMAN	yes	2	0.0035434	62.494	40748	49439	69360	0	11582	0
AELNEFLTR	9	0	1091.56	sp|P23396|RS3_HUMAN	sp|P23396|RS3_HUMAN	yes	2	0.00026952	146.27	1093300	1222600	1358800	2295400	4849900	2609600
AELNPWPEYIYTR	13	0	1650.8	sp|P26639|SYTC_HUMAN	sp|P26639|SYTC_HUMAN	yes	2	1.1604e-10	143.22	2257800	2115700	2204500	15335	0	6214.5
AELNSTTEELHK	12	0	1370.67	sp|O95235|KI20A_HUMAN	sp|O95235|KI20A_HUMAN	yes	2	0.01735	57.293	46626	37557	33813	0	0	2369.3
AELNTHVNVK	10	0	1123.6	sp|Q9NUQ6|SPS2L_HUMAN	sp|Q9NUQ6|SPS2L_HUMAN	yes	2	0.072411	43.272	116890	115930	122960	45774	11566	44250
AELQAQIAFLQGER	14	0	1572.83	sp|O43815|STRN_HUMAN	sp|O43815|STRN_HUMAN	yes	2	0.0018199	51.829	0	0	0	149000	0	1131300
AELQLPPPPPPGHYGAWAAQELQAK	25	0	2665.37	sp|Q13435|SF3B2_HUMAN	sp|Q13435|SF3B2_HUMAN	yes	3	0.002538	35.349	89540	121650	81438	169150	149780	142020
AELQQEVEK	9	0	1072.54	sp|O15525|MAFG_HUMAN	sp|O15525|MAFG_HUMAN	yes	2	0.0011014	110.22	8296	0	0	69013	28189	0
AELQSIEEGVQGQQDALNSAK	21	0	2214.08	sp|Q8WTW3|COG1_HUMAN	sp|Q8WTW3|COG1_HUMAN	yes	2	4.8617e-05	46.528	73905	66342	46985	0	18487	20398
AELQSLEQSHLK	12	0	1381.72	sp|Q8TDY2|RBCC1_HUMAN	sp|Q8TDY2|RBCC1_HUMAN	yes	2	0.00024214	101.45	31882	27756	30751	17030	16609	18383
AELQTALAHTQHAAR	15	0	1616.84	sp|Q08379|GOGA2_HUMAN	sp|Q08379|GOGA2_HUMAN	yes	2;3	2.575e-05	110.52	59703	91665	92533	93377	182320	77892
AELRDDPIISTHLAK	15	1	1677.9	sp|O00231|PSD11_HUMAN	sp|O00231|PSD11_HUMAN	yes	2;3	1.4475e-13	151.08	1284000	1383300	1466400	108950	6841.5	0
AELSLVFVDKPEK	13	1	1473.81	sp|P33121|ACSL1_HUMAN	sp|P33121|ACSL1_HUMAN	yes	2;3	1.0786e-20	192.14	8122.5	18421	19056	350320	390780	328670
AELTALESLIEMGFPR	16	0	1775.91	sp|Q04323|UBXN1_HUMAN	sp|Q04323|UBXN1_HUMAN	yes	2	1.6505e-137	303.91	41808	76502	53693	0	0	0
AELTKVEEEIVTLR	14	1	1628.9	sp|O43399|TPD54_HUMAN	sp|O43399|TPD54_HUMAN	yes	2	0.0066195	55.604	34914	0	0	0	0	0
AELTSQESQISTYEEELAK	19	0	2155.02	sp|P42566|EPS15_HUMAN	sp|P42566|EPS15_HUMAN	yes	2	5.8362e-07	73.262	173040	131720	146040	0	0	0
AELTTLLEQWEK	12	0	1459.76	sp|Q9Y4B6|DCAF1_HUMAN	sp|Q9Y4B6|DCAF1_HUMAN	yes	2	0.0058413	54.584	69629	69908	62466	0	0	0
AELVQLEDEITTLR	14	0	1628.86	sp|Q16890|TPD53_HUMAN	sp|Q16890|TPD53_HUMAN	yes	2	0.00036328	59.731	5569.2	0	0	0	0	3348.4
AELVQLVSPFLGK	13	0	1399.81	sp|Q96ST3|SIN3A_HUMAN	sp|Q96ST3|SIN3A_HUMAN	yes	2	0.00025389	80.623	35305	24811	31065	0	46721	45461
AELYKEPTNEELNR	14	1	1704.83	sp|Q9H6R4|NOL6_HUMAN	sp|Q9H6R4|NOL6_HUMAN	yes	2;3	1.432e-11	159.12	156200	223110	221510	202810	346700	209640
AELYVKPGNK	10	1	1117.61	sp|Q9HD15|SRA1_HUMAN	sp|Q9HD15|SRA1_HUMAN	yes	2	0.033523	62.88	143790	160730	120750	56866	29622	30889
AEMDEVER	8	0	977.412	sp|O60610|DIAP1_HUMAN	sp|O60610|DIAP1_HUMAN	yes	2	0.040301	82.716	0	26931	20427	0	0	0
AEMDQILHGLDK	12	0	1368.67	sp|P04424|ARLY_HUMAN	sp|P04424|ARLY_HUMAN	yes	3	0.0019436	70.389	52153	40433	34987	0	0	1842.7
AEMIIEQNTDGVNFYNILTK	20	0	2312.14	sp|Q9HB40|RISC_HUMAN	sp|Q9HB40|RISC_HUMAN	yes	2	9.9558e-06	58.539	55015	84512	48136	38720	49349	55479
AEMLDHAVLLQVIK	14	0	1578.88	sp|Q9HBR0|S38AA_HUMAN	sp|Q9HBR0|S38AA_HUMAN	yes	2;3	6.8005e-05	97.175	0	0	0	117510	82524	101630
AEMLEIVQAIYK	12	0	1406.75	sp|P61601|NCALD_HUMAN	sp|P61601|NCALD_HUMAN	yes	2	9.3783e-05	97.277	40732	61320	57664	0	0	15619
AEMLGAINQESR	12	0	1317.63	sp|Q12912|IRAG2_HUMAN	sp|Q12912|IRAG2_HUMAN	yes	2	0.017078	45.939	2972.3	0	0	38590	87972	0
AEMLHMYSQK	10	0	1236.56	sp|Q8WUX1|S38A5_HUMAN	sp|Q8WUX1|S38A5_HUMAN	yes	2	0.00013094	109.88	34993	33947	23160	64271	52168	44165
AEMTCSGILPIDQMR	15	0	1720.79	sp|Q9H089|LSG1_HUMAN	sp|Q9H089|LSG1_HUMAN	yes	2	0.0053004	58.313	83622	100700	80503	48007	80548	57620
AEMYDDVHSDGR	12	0	1393.56	sp|Q8IX01|SUGP2_HUMAN	sp|Q8IX01|SUGP2_HUMAN	yes	2	0.00044255	69.276	40690	32666	35853	14679	5731.1	19858
AEMYSEYLSTCSK	13	0	1567.65	sp|Q68CP9|ARID2_HUMAN	sp|Q68CP9|ARID2_HUMAN	yes	2	0.003398	50.116	0	0	450.94	0	52711	45368
AENFFILR	8	0	1008.54	sp|P59998|ARPC4_HUMAN	sp|P59998|ARPC4_HUMAN	yes	2	0.0017522	113.14	504940	563910	580610	662290	645670	688030
AENGFQDNYSVVVASGLK	18	0	1896.92	sp|Q9NR09|BIRC6_HUMAN	sp|Q9NR09|BIRC6_HUMAN	yes	2	0.0023111	39.82	61871	27540	16895	864.9	6205.3	1947.7
AENGLLMTPCYTANFVAPEVLK	22	0	2437.2	sp|P51812|KS6A3_HUMAN;sp|Q15418|KS6A1_HUMAN	sp|P51812|KS6A3_HUMAN	no	2	0.05964	30.392	0	57892	0	0	0	0
AENGLLMTPCYTANFVAPEVLKR	23	1	2593.3	sp|P51812|KS6A3_HUMAN;sp|Q15418|KS6A1_HUMAN	sp|P51812|KS6A3_HUMAN	no	3	4.5588e-21	93.495	20902	28135	26259	0	0	9596.5
AENGPIDWSGDMPVSCSLSR	20	0	2176.95	sp|Q9UHD2|TBK1_HUMAN	sp|Q9UHD2|TBK1_HUMAN	yes	2	0.020974	18.361	123370	1003.9	0	0	0	0
AENLGEVLR	9	0	999.535	sp|Q92544|TM9S4_HUMAN	sp|Q92544|TM9S4_HUMAN	yes	2	0.020957	67.507	0	0	0	103790	0	0
AENLGGPGAGAGTLAGK	17	0	1439.74	sp|P0CJ78|ZN865_HUMAN	sp|P0CJ78|ZN865_HUMAN	yes	2	0.0014308	58.045	0	0	0	38990	44596	41387
AENLQLLTENELHR	14	0	1678.86	sp|O94992|HEXI1_HUMAN	sp|O94992|HEXI1_HUMAN	yes	2;3	1.2598e-16	136.06	636490	142710	154910	89907	121700	102660
AENNSEVGASGYGVPGPTWDR	21	0	2161.97	sp|Q08211|DHX9_HUMAN	sp|Q08211|DHX9_HUMAN	yes	2	4.4114e-104	267.95	3763400	3815400	3559800	1959700	2416000	2108400
AENPSLENHR	10	0	1165.55	sp|O00505|IMA4_HUMAN	sp|O00505|IMA4_HUMAN	yes	2	4.519e-05	122.44	97146	167200	120040	165140	195740	78820
AENPYLFLR	9	0	1121.59	sp|Q8IXT5|RB12B_HUMAN	sp|Q8IXT5|RB12B_HUMAN	yes	2	0.022407	56.014	0	91708	0	0	0	81244
AENQPIRDVLK	11	1	1281.7	sp|P42704|LPPRC_HUMAN	sp|P42704|LPPRC_HUMAN	yes	2	4.9131e-06	136.94	199850	0	152060	283310	281680	263120
AENQVLAMR	9	0	1030.52	sp|P51572|BAP31_HUMAN	sp|P51572|BAP31_HUMAN	yes	2	0.0063175	99.305	40280	89572	67693	31419	120830	51319
AENSESLGTVPEHER	15	0	1653.76	sp|Q8TAG9|EXOC6_HUMAN	sp|Q8TAG9|EXOC6_HUMAN	yes	2	0.0022332	56.938	67179	87617	94203	0	0	1198.1
AENSQLTER	9	0	1046.5	sp|Q9P2E9|RRBP1_HUMAN	sp|Q9P2E9|RRBP1_HUMAN	yes	2	0.065232	37.722	0	11682	0	0	14047	0
AENSSLNLIGK	11	0	1144.61	sp|P46459|NSF_HUMAN	sp|P46459|NSF_HUMAN	yes	2	0.0082798	68.49	0	32532	16868	113050	189970	84489
AEPAAPPAAPSTPAPPPAVPK	21	0	1933.03	sp|P48634|PRC2A_HUMAN	sp|P48634|PRC2A_HUMAN	yes	2	0.00022015	48.363	237190	246880	244830	142980	226940	166060
AEPASVAAESLAGSR	15	0	1414.71	sp|Q9NQT5|EXOS3_HUMAN	sp|Q9NQT5|EXOS3_HUMAN	yes	2	1.8996e-13	147.72	231140	329660	253780	354500	211430	172140
AEPDHMVLGK	10	0	1095.54	sp|P41252|SYIC_HUMAN	sp|P41252|SYIC_HUMAN	yes	2	0.041445	52.591	126140	52351	146820	0	144770	468.72
AEPDPSHPLETQAGK	15	0	1575.75	sp|Q8IXJ6|SIR2_HUMAN	sp|Q8IXJ6|SIR2_HUMAN	yes	2	0.028311	35.845	45634	6079.5	76284	0	0	0
AEPEDHYFLLTEPPLNTPENR	21	0	2481.18	sp|P61158|ARP3_HUMAN	sp|P61158|ARP3_HUMAN	yes	3	1.5216e-16	126.63	852070	1048600	499230	349050	854200	791880
AEPGEGTRPATVGDSSAR	18	1	1756.83	sp|Q9BTC0|DIDO1_HUMAN	sp|Q9BTC0|DIDO1_HUMAN	yes	3	0.013433	32.6	43698	57342	54379	49737	46032	20326
AEPGQQQPAAEPPPAEGLLR	20	0	2055.04	sp|P55884|EIF3B_HUMAN	sp|P55884|EIF3B_HUMAN	yes	2	6.9678e-06	75.969	433280	482910	439360	103460	118260	74668
AEPHFLSILQHLLLVR	16	0	1885.09	sp|O60610|DIAP1_HUMAN	sp|O60610|DIAP1_HUMAN	yes	3	0.00013993	80.623	11178	15823	2787.4	0	0	0
AEPIDIQTWILGYR	14	0	1673.88	sp|Q92604|LGAT1_HUMAN	sp|Q92604|LGAT1_HUMAN	yes	2	0.001151	42.061	34597	48039	33383	12064	19582	9529.6
AEPLETFPFDQSK	13	0	1507.72	sp|Q9Y6N5|SQOR_HUMAN	sp|Q9Y6N5|SQOR_HUMAN	yes	2	0.039312	54.584	0	0	0	292530	159280	224600
AEPLQPDPGAAEDAAAQAVETPGWK	25	0	2518.2	sp|Q9Y5Z4|HEBP2_HUMAN	sp|Q9Y5Z4|HEBP2_HUMAN	yes	3	0.00078525	40.363	108870	89200	63600	0	0	0
AEPMQWASLELPAAK	15	0	1640.82	sp|Q9UHD1|CHRD1_HUMAN	sp|Q9UHD1|CHRD1_HUMAN	yes	2	5.1592e-06	90.376	453290	502370	437420	0	0	0
AEPPKAPEQEQAAPGPAAGGEAPK	24	1	2297.13	sp|P80723|BASP1_HUMAN	sp|P80723|BASP1_HUMAN	yes	3	3.3975e-07	72.311	0	0	0	358660	347270	380490
AEPPLNASASDQGEK	15	0	1512.71	sp|Q9Y4L1|HYOU1_HUMAN	sp|Q9Y4L1|HYOU1_HUMAN	yes	2	0.075314	48.822	167200	0	148090	74827	5428.5	0
AEPPQAMNALMR	12	0	1327.64	sp|Q12906|ILF3_HUMAN	sp|Q12906|ILF3_HUMAN	yes	2	0.0014677	83.358	47432	0	0	97741	278310	152470
AEPPQCTSLAWSADGQTLFAGYTDNLVR	28	0	3067.43	sp|P63244|RACK1_HUMAN	sp|P63244|RACK1_HUMAN	yes	3	4.0058e-104	212.44	3191400	3646400	3171400	1876500	2108600	1973700
AEPPSPVHCVAAAAPTATVSEKEPFGK	27	1	2747.36	sp|Q6PCB5|RSBNL_HUMAN	sp|Q6PCB5|RSBNL_HUMAN	yes	3	0.00249	37.85	0	0	23075	0	0	6318.9
AEPQPPSGGLTDEAALSCCSDADPSTK	27	0	2760.19	sp|Q04760|LGUL_HUMAN	sp|Q04760|LGUL_HUMAN	yes	2	0.0004283	37.472	0	35780	14231	0	0	0
AEPSAATQSHSISSSSFGAEPSAPGGGGSPGACPALGTK	39	0	3569.63	sp|O95197|RTN3_HUMAN	sp|O95197|RTN3_HUMAN	yes	3;4	1.0893e-104	215.39	937910	856300	789850	5322900	5594600	5548700
AEPSQAPTPAPAAQPR	16	0	1587.8	sp|Q92830|KAT2A_HUMAN	sp|Q92830|KAT2A_HUMAN	yes	2	0.024776	19.197	0	3509.6	13652	70958	1741.9	0
AEPTAAAVPPPAAPIPTQMPPVPSPSQPPSGKPVSAVK	38	1	3665.95	sp|P36957|ODO2_HUMAN	sp|P36957|ODO2_HUMAN	yes	3	0.015771	3.3164	277660	237030	235190	0	0	0
AEPTAAPHPVLK	12	0	1229.68	sp|Q86YP4|P66A_HUMAN	sp|Q86YP4|P66A_HUMAN	yes	2	0.064196	49.16	99416	68877	71620	77934	50207	65278
AEPTESCEQIAVQVNNGDAGR	21	0	2244.01	sp|P23497|SP100_HUMAN	sp|P23497|SP100_HUMAN	yes	2	0.048735	20.734	4690.7	0	0	0	20533	0
AEPTHWCLLVR	11	0	1380.7	sp|Q10570|CPSF1_HUMAN	sp|Q10570|CPSF1_HUMAN	yes	2;3	0.0091398	41.796	141020	102430	88816	0	0	3185.4
AEPTQNALPFSHSSAISK	18	0	1883.94	sp|Q86YM7|HOME1_HUMAN	sp|Q86YM7|HOME1_HUMAN	yes	2	0.058868	24.164	13355	16596	19821	0	0	0
AEPWLSQPASGSAYATPGAYGDIRPSAASWVGSR	34	1	3462.66	sp|Q8NC56|LEMD2_HUMAN	sp|Q8NC56|LEMD2_HUMAN	yes	3	0.014518	10.98	0	0	0	306060	235460	259880
AEPYAADEGSGEGHK	15	0	1516.64	sp|Q96K76|UBP47_HUMAN	sp|Q96K76|UBP47_HUMAN	yes	2	5.8864e-05	86.838	18880	25187	19510	2234.1	0	2322.1
AEPYCSVLPGFTFIQHLPLSER	22	0	2560.28	sp|Q9BUJ2|HNRL1_HUMAN	sp|Q9BUJ2|HNRL1_HUMAN	yes	3	9.9825e-57	166.83	314230	378740	339610	289340	335810	339340
AEQAIEVGIFPER	13	0	1457.75	sp|Q8TCG2|P4K2B_HUMAN	sp|Q8TCG2|P4K2B_HUMAN	yes	2	0.029482	28.647	0	0	0	83050	0	0
AEQDEAEKLQR	11	1	1315.64	sp|Q15050|RRS1_HUMAN	sp|Q15050|RRS1_HUMAN	yes	2;3	8.1285e-05	110.88	16047	49820	66855	70605	75591	64664
AEQEAQAPHWWR	12	0	1507.7	sp|Q96DV4|RM38_HUMAN	sp|Q96DV4|RM38_HUMAN	yes	2;3	3.4217e-10	172.1	354020	450510	110340	234860	684660	836390
AEQEEYVQEGIR	12	0	1449.67	sp|O00160|MYO1F_HUMAN;sp|Q12965|MYO1E_HUMAN	sp|O00160|MYO1F_HUMAN	no	2	0.00018966	77.358	83403	104940	0	122070	166530	118720
AEQENNFPTSSIAFLGQNER	20	0	2251.05	sp|O95071|UBR5_HUMAN	sp|O95071|UBR5_HUMAN	yes	2	1.8453e-07	67.927	265440	240500	256560	0	0	0
AEQEPTAEQLAQIAAENEEDEHSVNYKPPAQK	32	1	3563.67	sp|P52565|GDIR1_HUMAN	sp|P52565|GDIR1_HUMAN	yes	3	0.00024932	13.736	511070	0	409600	0	44313	0
AEQESGLYR	9	0	1051.49	sp|Q9NU22|MDN1_HUMAN	sp|Q9NU22|MDN1_HUMAN	yes	2	0.0006613	91.783	0	0	0	45850	54724	32575
AEQFYCGDTEGK	12	0	1403.57	sp|Q02218|ODO1_HUMAN	sp|Q02218|ODO1_HUMAN	yes	2	0.0057205	55.754	0	17171	0	25042	0	0
AEQFYCGDTEGKK	13	1	1531.66	sp|Q02218|ODO1_HUMAN	sp|Q02218|ODO1_HUMAN	yes	2;3	0.020184	55.578	39660	0	32347	156240	0	45799
AEQINQAAGEASAVLAK	17	0	1669.86	sp|Q9UJZ1|STML2_HUMAN	sp|Q9UJZ1|STML2_HUMAN	yes	2;3	6.9018e-78	280.5	1053300	1053400	953560	2503000	2559900	2559100
AEQLFSSALCAAR	13	0	1422.69	sp|Q96GD0|PLPP_HUMAN	sp|Q96GD0|PLPP_HUMAN	yes	2	0.00020204	119.94	143810	124550	134310	32890	27198	384.91
AEQLGAEGNVDESQK	15	0	1573.72	sp|Q9NQ29|LUC7L_HUMAN	sp|Q9NQ29|LUC7L_HUMAN	yes	2	1.9373e-25	187.47	169540	231530	186500	49754	53691	55121
AEQMASVQNAQR	12	0	1331.63	sp|Q9UDY2|ZO2_HUMAN	sp|Q9UDY2|ZO2_HUMAN	yes	2	0.0013922	74.849	0	0	31038	2129.3	0	0
AEQMFGEMEVWNAISER	17	0	2025.89	sp|O75400|PR40A_HUMAN	sp|O75400|PR40A_HUMAN	yes	2;3	1.6745e-24	135.89	353900	399180	329440	381810	314140	279420
AEQPHQHAMYYLR	13	0	1642.77	sp|P14735|IDE_HUMAN	sp|P14735|IDE_HUMAN	yes	2;3	0.0035672	55.754	110330	110510	110940	0	33020	0
AEQPVEPHDPDPNQEPGSTPEGR	23	0	2482.1	sp|Q7Z6P3|RAB44_HUMAN	sp|Q7Z6P3|RAB44_HUMAN	yes	3	2.2756e-05	53.44	0	0	0	31882	65744	49670
AEQQAQEDEEPEWR	14	0	1743.73	sp|Q15311|RBP1_HUMAN	sp|Q15311|RBP1_HUMAN	yes	2	0.0059988	35.45	0	28796	26379	0	0	0
AEQQQVVQIPQQALR	15	0	1734.94	sp|Q02086|SP2_HUMAN	sp|Q02086|SP2_HUMAN	yes	2	5.6172e-10	99.276	17569	23060	16817	0	39107	35736
AEQSLHDLQER	11	0	1324.64	sp|Q13586|STIM1_HUMAN	sp|Q13586|STIM1_HUMAN	yes	2;3	2.5555e-08	162.21	117730	113810	177450	342660	259990	332110
AEQWNVNYVETSAK	14	0	1637.77	sp|P11233|RALA_HUMAN	sp|P11233|RALA_HUMAN	yes	2	1.7552e-12	181.44	996700	1034600	1096800	104550	130950	113570
AERPEDLNLPNAVITR	16	1	1806.96	sp|Q9NRF9|DPOE3_HUMAN	sp|Q9NRF9|DPOE3_HUMAN	yes	2	0.0005646	80.815	1415400	1338100	1514700	518620	432880	511160
AESAALHAGLR	11	0	1094.58	sp|O75410|TACC1_HUMAN	sp|O75410|TACC1_HUMAN	yes	2	3.4608e-11	206.38	51522	49750	41545	0	5185.5	5785.7
AESAPLPVSADDTPEVLNR	19	0	1979.98	sp|O95674|CDS2_HUMAN	sp|O95674|CDS2_HUMAN	yes	2	2.5931e-11	129.04	226800	176450	3976.9	230580	243100	3476.9
AESCGSGNSTGYQIR	15	0	1585.68	sp|Q9H2U1|DHX36_HUMAN	sp|Q9H2U1|DHX36_HUMAN	yes	2	0.00015567	110.44	118600	169450	148840	67360	89058	92483
AESDLFLAEHHK	12	0	1395.68	sp|P50851|LRBA_HUMAN	sp|P50851|LRBA_HUMAN	yes	2;3	0.00012908	103.87	106250	105920	43036	0	0	9241.2
AESDWDTVTVLR	12	0	1390.67	sp|O60869|EDF1_HUMAN	sp|O60869|EDF1_HUMAN	yes	2	1.4569e-13	191.25	289380	326950	461330	210220	264030	164680
AESEEMETSQAGSK	14	0	1482.61	sp|P34932|HSP74_HUMAN	sp|P34932|HSP74_HUMAN	yes	2	3.445e-39	248.5	116640	131780	105990	697.75	1523.9	1947.8
AESEQEAYLRED	12	1	1438.62	sp|Q9NR28|DBLOH_HUMAN	sp|Q9NR28|DBLOH_HUMAN	yes	2	0.018492	88.24	53457	0	10793	21176	0	23907
AESFDTWANK	10	0	1167.52	sp|P41229|KDM5C_HUMAN	sp|P41229|KDM5C_HUMAN	no	2	0.072916	26.947	0	21471	0	0	0	0
AESFFQTK	8	0	956.46	sp|P13798|ACPH_HUMAN	sp|P13798|ACPH_HUMAN	yes	2	0.039557	67.464	131920	179110	92869	31794	11468	0
AESGESGGPPGSQDSAAGAEGAGAPAAAASAEPK	34	0	2909.29	sp|Q9UMX0|UBQL1_HUMAN	sp|Q9UMX0|UBQL1_HUMAN	yes	3	0.0001062	31.101	82399	75165	72813	5808.8	0	0
AESGWFHVEEDR	12	0	1460.63	sp|O43719|HTSF1_HUMAN	sp|O43719|HTSF1_HUMAN	yes	2	0.00072729	72.922	39112	46741	57047	17223	34688	0
AESHSLHSHPAAFEPSR	17	0	1858.87	sp|Q14687|GSE1_HUMAN	sp|Q14687|GSE1_HUMAN	yes	3	0.0024327	46.358	26641	23585	25403	0	0	0
AESLIGVYPEQGDCVISK	18	0	1963.96	sp|Q14683|SMC1A_HUMAN	sp|Q14683|SMC1A_HUMAN	yes	2	2.9496e-07	123.99	531200	512240	496650	1700300	0	1898500
AESLNGNPLFSK	12	0	1275.65	sp|P22830|HEMH_HUMAN	sp|P22830|HEMH_HUMAN	yes	2	0.013964	39.293	0	0	0	0	87165	0
AESLQQEVEALK	12	0	1343.69	sp|Q14203|DCTN1_HUMAN	sp|Q14203|DCTN1_HUMAN	yes	2	0.00017237	117.45	91385	3099.9	59305	573.91	3036.4	0
AESLQQEVEALKER	14	1	1628.84	sp|Q14203|DCTN1_HUMAN	sp|Q14203|DCTN1_HUMAN	yes	2;3	0.0014222	75.474	93378	306960	87715	10989	8127.7	0
AESPEEVACR	10	0	1146.5	sp|Q7Z6Z7|HUWE1_HUMAN	sp|Q7Z6Z7|HUWE1_HUMAN	yes	2	0.018653	52.591	57972	85673	97210	0	0	0
AESPESSAIESTQSTPQK	18	0	1875.87	sp|Q9NTI5|PDS5B_HUMAN	sp|Q9NTI5|PDS5B_HUMAN	yes	2	5.8936e-28	128.68	0	0	0	45454	55622	48217
AESQNTFEETELELKK	16	1	1894.92	sp|Q5JSH3|WDR44_HUMAN	sp|Q5JSH3|WDR44_HUMAN	yes	3	2.4889e-05	105.08	36020	45449	55191	0	0	0
AESSDGIHIILK	12	0	1281.69	sp|Q9NZI7|UBIP1_HUMAN	sp|Q9NZI7|UBIP1_HUMAN	yes	2	0.0018378	72.365	68248	66667	63212	2254.5	0	0
AESSDKLYR	9	1	1067.52	sp|P09874|PARP1_HUMAN	sp|P09874|PARP1_HUMAN	yes	2	0.018959	102.46	66175	84144	82358	0	22083	0
AESSESFTMASSPAQR	16	0	1684.74	sp|P49736|MCM2_HUMAN	sp|P49736|MCM2_HUMAN	yes	2	0.00020105	62.454	12888	278710	261940	0	262770	212980
AESTFLFLVGQDDHNWK	17	0	2005.95	sp|Q86TX2|ACOT1_HUMAN;sp|P49753|ACOT2_HUMAN	sp|Q86TX2|ACOT1_HUMAN	yes	2;3	0.00011607	83.214	2039.6	0	0	277260	259990	233460
AESTLQNSSSAVHTESNK	18	0	1888.88	sp|Q9H967|WDR76_HUMAN	sp|Q9H967|WDR76_HUMAN	yes	2;3	1.4679e-05	80.128	61038	59183	66564	49316	58862	40656
AESVVLEHR	9	0	1038.55	sp|Q9BWS9|CHID1_HUMAN	sp|Q9BWS9|CHID1_HUMAN	yes	2	0.032099	60.892	852.94	0	64517	0	36290	0
AETDHLFDLSR	11	0	1302.62	sp|Q9NPF5|DMAP1_HUMAN	sp|Q9NPF5|DMAP1_HUMAN	yes	2;3	0.0013523	81.335	111580	130960	99528	106580	138540	46311
AETHENEPGPLTVGDELLSQFK	22	0	2410.17	sp|O14646|CHD1_HUMAN	sp|O14646|CHD1_HUMAN	yes	3	1.0231e-05	62.304	120210	76162	97961	9578.9	0	6623
AETLAGAMPNEAGGHPDAR	19	0	1863.85	sp|Q9Y613|FHOD1_HUMAN	sp|Q9Y613|FHOD1_HUMAN	yes	2	0.050997	36.96	29650	47700	34552	0	0	4052.1
AETLEFNDVYQEVK	14	0	1683.8	sp|Q08945|SSRP1_HUMAN	sp|Q08945|SSRP1_HUMAN	yes	2	6.0841e-32	216.53	841800	979680	981110	1965400	1969100	2145100
AETLMTVTDPVHDIAFAPNLGR	22	0	2367.19	sp|Q96EE3|SEH1_HUMAN	sp|Q96EE3|SEH1_HUMAN	yes	2;3	1.3138e-44	142.03	410670	546130	440860	205050	150280	195790
AETLPGSGDSGPGTASLGPGVAETGTR	27	0	2441.17	sp|Q14151|SAFB2_HUMAN	sp|Q14151|SAFB2_HUMAN	yes	2	3.4496e-05	63.883	0	154680	223770	30234	55813	41721
AETLSGLGDSGAAGAAALSSASSETGTR	28	0	2494.18	sp|Q15424|SAFB1_HUMAN	sp|Q15424|SAFB1_HUMAN	yes	3	1.7923e-17	120.52	323190	303610	319050	300110	242520	310310
AETLSGLGDSGAAGAAALSSASSETGTRR	29	1	2650.28	sp|Q15424|SAFB1_HUMAN	sp|Q15424|SAFB1_HUMAN	yes	3	2.6409e-34	72.627	87010	91757	102910	104490	60960	97816
AETLVCCCFDLLK	13	0	1627.74	sp|Q96R06|SPAG5_HUMAN	sp|Q96R06|SPAG5_HUMAN	yes	2	0.054505	38.1	27288	23583	5231.5	0	0	0
AETNDSYHIILK	12	0	1402.71	sp|Q12800|TFCP2_HUMAN	sp|Q12800|TFCP2_HUMAN	yes	2	1.3775e-05	96.946	267160	198120	139720	122010	77910	422020
AETPHGAEEECKAETPHGAEEECR	24	1	2723.12	sp|Q9Y6A5|TACC3_HUMAN	sp|Q9Y6A5|TACC3_HUMAN	yes	4	0.0047442	35.349	16017	31108	34747	0	0	0
AETPTAAEDDNEGDKK	16	1	1689.73	sp|O60841|IF2P_HUMAN	sp|O60841|IF2P_HUMAN	yes	2	0.00032129	73.891	0	17245	9856.9	0	1925.6	5571.2
AETSEGSGSAPAVPEASASPK	21	0	1928.9	sp|P51608|MECP2_HUMAN	sp|P51608|MECP2_HUMAN	yes	2	3.5949e-20	116.36	32951	26084	36506	48757	54497	57751
AETSLGIPGPSEISTEVK	18	0	1813.93	sp|Q9NRY5|F1142_HUMAN	sp|Q9NRY5|F1142_HUMAN	yes	2	0.00035261	65.173	139160	110250	151470	18437	32787	304.67
AETTCHCQCAGMDWTGAR	18	0	2110.81	sp|Q9HD89|RETN_HUMAN	sp|Q9HD89|RETN_HUMAN	yes	3	0.0016891	40.53	0	0	0	4344.3	33555	24904
AETVADTRR	9	1	1017.52	sp|O60493|SNX3_HUMAN	sp|O60493|SNX3_HUMAN	yes	2	0.00039027	106.93	103010	0	139300	0	0	4454
AEVAAEFLNDRVPNCNVVPHFNK	23	1	2639.29	sp|Q8TBC4|UBA3_HUMAN	sp|Q8TBC4|UBA3_HUMAN	yes	3	8.1956e-12	53.773	105660	98235	124500	0	15756	0
AEVDAEKPGATDR	13	1	1357.65	sp|Q92888|ARHG1_HUMAN	sp|Q92888|ARHG1_HUMAN	yes	2	0.00021724	124.06	52795	94526	61074	8655.4	1574.8	0
AEVDMDTDAPQVSHKPGGEPK	21	1	2207.02	sp|Q14204|DYHC1_HUMAN	sp|Q14204|DYHC1_HUMAN	yes	3	0.0015112	36.053	12097	66047	21360	0	0	1643.7
AEVEALHSSGMTAVVK	16	0	1627.82	sp|Q9H7E2|TDRD3_HUMAN	sp|Q9H7E2|TDRD3_HUMAN	yes	2	2.4703e-06	117.21	35718	41268	48247	33214	32878	35042
AEVEETLKR	9	1	1073.57	sp|Q9NP97|DLRB1_HUMAN;sp|Q8TF09|DLRB2_HUMAN	sp|Q9NP97|DLRB1_HUMAN	yes	2	0.00020593	110.22	1445900	2133000	43390	2217200	32239	2063500
AEVEQVELPDGK	12	0	1312.65	sp|Q9NW13|RBM28_HUMAN	sp|Q9NW13|RBM28_HUMAN	yes	2	0.0023029	55.754	0	0	0	771.04	40744	0
AEVEQVELPDGKK	13	1	1440.75	sp|Q9NW13|RBM28_HUMAN	sp|Q9NW13|RBM28_HUMAN	yes	2	0.045551	36.514	0	0	0	0	24052	15723
AEVEVADELLENLAK	15	0	1641.85	sp|Q7L5D6|GET4_HUMAN	sp|Q7L5D6|GET4_HUMAN	yes	2	8.5104e-14	178.65	103660	74028	70944	0	4683.1	0
AEVIMNYHVGETVLSLQK	18	0	2030.05	sp|Q15393|SF3B3_HUMAN	sp|Q15393|SF3B3_HUMAN	yes	2;3	6.3483e-10	112.68	313770	437800	363330	94244	153680	100310
AEVITCDVLLVCIGR	15	0	1716.89	sp|P09622|DLDH_HUMAN	sp|P09622|DLDH_HUMAN	yes	2	6.7771e-10	105.94	136530	299060	139500	0	37433	0
AEVLISTVGPEDCVVPFLTRPK	22	1	2426.29	sp|P56192|SYMC_HUMAN	sp|P56192|SYMC_HUMAN	yes	3	1.6211e-10	72.075	362580	538940	472920	108230	132400	83611
AEVLSEEPILK	11	0	1226.68	sp|Q7L1Q6|5MP2_HUMAN	sp|Q7L1Q6|5MP2_HUMAN	yes	2	0.0016673	76.572	3753.3	33357	0	2555.2	40826	12048
AEVLSFILEDVR	12	0	1389.75	sp|Q92797|SYMPK_HUMAN	sp|Q92797|SYMPK_HUMAN	yes	2	0.017935	38.1	0	0	0	67687	16540	1784.4
AEVLWLMGAK	10	0	1116.6	sp|O94906|PRP6_HUMAN	sp|O94906|PRP6_HUMAN	yes	2	0.00073505	79.059	456910	494870	394310	619500	555690	401790
AEVMADTAVALASGNVK	17	0	1645.83	sp|P21359|NF1_HUMAN	sp|P21359|NF1_HUMAN	yes	2	0.017241	33.751	10497	26269	0	0	0	0
AEVMLGHGLFSLLAER	16	0	1741.92	sp|P50851|LRBA_HUMAN	sp|P50851|LRBA_HUMAN	yes	2;3	3.6894e-06	86.729	197350	184770	181700	0	0	0
AEVNGLAAQGK	11	0	1056.56	sp|P09972|ALDOC_HUMAN	sp|P09972|ALDOC_HUMAN	yes	2	0.058458	36.211	227840	17817	23240	0	0	0
AEVQHQLHVAVGSLQESILAQVQR	24	0	2639.41	sp|Q6P2E9|EDC4_HUMAN	sp|Q6P2E9|EDC4_HUMAN	yes	3	5.0156e-26	116.9	126430	115960	104810	15038	65159	84375
AEVQVLVLDGR	11	0	1197.67	sp|P40429|RL13A_HUMAN	sp|P40429|RL13A_HUMAN	yes	2	2.1351e-28	224.68	1208300	1513800	945530	1144700	2031800	1382600
AEVSPMYGVQK	11	0	1207.59	sp|Q9H3K2|GHITM_HUMAN	sp|Q9H3K2|GHITM_HUMAN	yes	2	0.025043	26.947	0	0	0	0	117950	0
AEVTMGDPHQQTLAR	15	0	1652.79	sp|Q13769|THOC5_HUMAN	sp|Q13769|THOC5_HUMAN	yes	2	0.00011559	84.999	158480	155450	183780	48961	59861	56428
AEVVETTQVYTEEETR	16	0	1882.88	sp|Q15149|PLEC_HUMAN	sp|Q15149|PLEC_HUMAN	yes	2	0.0002037	86.729	28143	33621	34054	0	0	0
AEVVSLLLDR	10	0	1113.64	sp|Q8IWZ3|ANKH1_HUMAN	sp|Q8IWZ3|ANKH1_HUMAN	yes	2	0.041112	30.918	0	102270	0	0	0	0
AEVWQLLAGCHDNQAMLDR	19	0	2226.03	sp|Q5R372|RBG1L_HUMAN	sp|Q5R372|RBG1L_HUMAN	yes	3	0.00031709	47.27	25733	16658	24941	0	35629	32871
AEWLLAVR	8	0	956.544	sp|Q9NRN7|ADPPT_HUMAN	sp|Q9NRN7|ADPPT_HUMAN	yes	2	0.014807	66.087	71316	114370	108500	0	0	5647.6
AEWPSETPVLCQQCGGK	17	0	1945.87	sp|Q9C0C9|UBE2O_HUMAN	sp|Q9C0C9|UBE2O_HUMAN	yes	2	0.060442	20.611	0	46071	420.6	0	0	2970.4
AEWPSETPVLCQQCGGKPGVTFTSAK	26	1	2834.34	sp|Q9C0C9|UBE2O_HUMAN	sp|Q9C0C9|UBE2O_HUMAN	yes	3	0.0078217	12.465	38378	83940	37236	0	0	0
AEWQVYKEEISR	12	1	1536.76	sp|Q00059|TFAM_HUMAN	sp|Q00059|TFAM_HUMAN	yes	2;3	3.284e-12	178.65	1090400	1076800	1116700	2009300	2006300	2066600
AEYDLTTRIAHFLDR	15	1	1819.92	sp|P60228|EIF3E_HUMAN	sp|P60228|EIF3E_HUMAN	yes	2	0.072759	13.218	611.02	0	0	171370	155410	92749
AEYEGDGIPTVFVAVAGR	18	0	1849.92	sp|P22234|PUR6_HUMAN	sp|P22234|PUR6_HUMAN	yes	2;3	3.3973e-35	190.37	1986500	1929900	1688400	369210	336500	335100
AEYLASIFGTEK	12	0	1327.67	sp|Q01081|U2AF1_HUMAN;sp|Q8WU68|U2AF4_HUMAN	sp|Q01081|U2AF1_HUMAN	yes	2	9.9869e-16	171.34	157050	0	37215	16089	20847	0
AEYLASIFGTEKDK	14	1	1570.79	sp|Q01081|U2AF1_HUMAN;sp|Q8WU68|U2AF4_HUMAN	sp|Q01081|U2AF1_HUMAN	yes	2	4.3453e-19	160.62	118050	80579	70900	159620	185660	128780
AEYLGSCLLHK	11	0	1289.64	sp|Q9ULC5|ACSL5_HUMAN	sp|Q9ULC5|ACSL5_HUMAN	yes	3	0.07521	15.148	0	0	0	19222	18761	15995
AEYQTACEQLGQK	13	0	1524.69	sp|Q8IWU5|SULF2_HUMAN	sp|Q8IWU5|SULF2_HUMAN	yes	2	0.0041432	51.454	115280	63554	64443	32356	25139	42828
AEYTEASGPCILTPHR	16	0	1800.85	sp|Q96SZ5|AEDO_HUMAN	sp|Q96SZ5|AEDO_HUMAN	yes	2	2.4877e-22	147.02	253050	284090	281940	70012	0	72498
AFAALAECCAPFEPGQR	17	0	1893.85	sp|Q9P107|GMIP_HUMAN	sp|Q9P107|GMIP_HUMAN	yes	2	0.00051833	72.846	10303	18916	0	1754.8	120620	99807
AFAETYPAASSLPNGDCGRPR	21	1	2236.03	sp|P30520|PURA2_HUMAN	sp|P30520|PURA2_HUMAN	yes	2	0.011706	34.338	857610	854630	745660	0	17508	25895
AFAGDIANQLATDAVQILGGNGFNTEYPVEK	31	0	3222.58	sp|P11310|ACADM_HUMAN	sp|P11310|ACADM_HUMAN	yes	3	0.029985	13.007	11557	0	0	0	0	0
AFAHITGGGLLENIPR	16	0	1664.9	sp|P22102|PUR2_HUMAN	sp|P22102|PUR2_HUMAN	yes	2;3	5.9118e-07	148.76	896890	792240	374250	25921	122200	119550
AFAIDSSHPWLHECMIR	17	0	2068.96	sp|Q9BXJ9|NAA15_HUMAN	sp|Q9BXJ9|NAA15_HUMAN	yes	2;3;4	2.662e-14	149.58	1640500	1732000	1260800	82955	80519	71321
AFAMIIDKLEEDINSSMTNSTAASRPPVTLR	31	2	3377.7	sp|Q15365|PCBP1_HUMAN	sp|Q15365|PCBP1_HUMAN	yes	3;4	2.2474e-191	211.16	814460	1097200	1120600	103000	89011	4584.1
AFAMIIDKLEEDISSSMTNSTAASRPPVTLR	31	2	3350.68	sp|Q15366|PCBP2_HUMAN	sp|Q15366|PCBP2_HUMAN	yes	3	0.004419	20.079	120470	204210	168520	0	12463	0
AFATSSQLIEHIR	13	0	1471.78	sp|P58317|ZN121_HUMAN	sp|P58317|ZN121_HUMAN	yes	2	2.2641e-05	124.46	35175	35146	32502	45267	36771	40670
AFAVGVQQVLLK	12	0	1271.76	sp|O95373|IPO7_HUMAN	sp|O95373|IPO7_HUMAN	yes	2	0.00015368	103.8	252470	245190	177660	203890	165400	186410
AFCADQLDVFLQK	13	0	1553.75	sp|Q9P2N5|RBM27_HUMAN	sp|Q9P2N5|RBM27_HUMAN	yes	2	1.5699e-05	136.06	378570	257270	6069.9	129130	103930	76888
AFCDQQLLTVAK	12	0	1392.71	sp|Q9H0R6|GATA_HUMAN	sp|Q9H0R6|GATA_HUMAN	yes	2	0.00057398	94.66	76679	74083	73184	152240	107310	107520
AFCEPGNVENNGVLSFIK	18	0	1993.96	sp|P54577|SYYC_HUMAN	sp|P54577|SYYC_HUMAN	yes	2	1.0818e-53	203.52	2352000	2572200	2129900	834450	807560	701430
AFCQEMLQEEPR	12	0	1536.67	sp|Q9HBH5|RDH14_HUMAN	sp|Q9HBH5|RDH14_HUMAN	yes	2	6.827e-05	84.309	58432	0	69809	178350	102000	134300
AFCTGQELQLVQLEGGGGAGTYR	23	0	2411.15	sp|Q8N3D4|EH1L1_HUMAN	sp|Q8N3D4|EH1L1_HUMAN	yes	2	0.0033187	27.94	185130	153740	173030	5039.9	0	3682
AFDCPETEYPVK	12	0	1454.64	sp|O43847|NRDC_HUMAN	sp|O43847|NRDC_HUMAN	yes	2	0.00018353	114.39	305020	249340	249720	0	0	0
AFDDIATYFSK	11	0	1276.6	sp|Q16384|SSX1_HUMAN	sp|Q16384|SSX1_HUMAN	yes	2	0.0031054	60.547	186910	190330	175550	0	0	0
AFDDIPNSELSHLIVDDR	18	0	2054.99	sp|Q9NRB3|CHSTC_HUMAN	sp|Q9NRB3|CHSTC_HUMAN	yes	3	0.0028895	23.779	0	0	0	0	26448	0
AFDDVPVVQIYSSR	14	0	1594.8	sp|Q7Z460|CLAP1_HUMAN	sp|Q7Z460|CLAP1_HUMAN	yes	2	0.047206	21.361	83052	84743	69813	55741	46957	20029
AFDFLSEETEASLASR	16	0	1771.83	sp|O60271|JIP4_HUMAN	sp|O60271|JIP4_HUMAN	yes	2	3.8022e-09	108.5	166080	178300	180850	0	0	6472.8
AFDHVLHLR	9	0	1106.6	sp|Q9H6R4|NOL6_HUMAN	sp|Q9H6R4|NOL6_HUMAN	yes	2	0.0085999	94.806	332920	400820	408160	0	32091	0
AFDHVLHLRPLSR	13	1	1559.87	sp|Q9H6R4|NOL6_HUMAN	sp|Q9H6R4|NOL6_HUMAN	yes	3	0.029087	54.584	0	0	0	41366	0	0
AFDLFNPNFK	10	0	1211.6	sp|Q9Y3D9|RT23_HUMAN	sp|Q9Y3D9|RT23_HUMAN	yes	2	5.4771e-05	130.31	384310	0	0	597230	671530	509290
AFDLIVDRPVTLVR	14	1	1612.93	sp|O96000|NDUBA_HUMAN	sp|O96000|NDUBA_HUMAN	yes	2;3	6.0445e-31	208.63	746160	700860	768120	2602000	2168000	2772300
AFDLVPPEAVPEQKDPDPEFPTVK	24	1	2664.33	sp|Q96G03|PGM2_HUMAN	sp|Q96G03|PGM2_HUMAN	yes	3	0.04817	17.281	96361	0	42010	0	0	0
AFDQGADAIYDHINEGK	17	0	1862.84	sp|Q9UDW1|QCR9_HUMAN	sp|Q9UDW1|QCR9_HUMAN	yes	2;3	5.2142e-50	231.92	999670	1024500	901560	896980	1260500	1031100
AFDSGIIPMEFVNK	14	0	1566.78	sp|P53396|ACLY_HUMAN	sp|P53396|ACLY_HUMAN	yes	2	0.00016311	103.69	0	485100	551210	1010800	900380	630850
AFDSGQNLSPDR	12	0	1305.59	sp|O00418|EF2K_HUMAN	sp|O00418|EF2K_HUMAN	yes	2	0.0013211	71.066	38098	91341	42528	178560	0	0
AFDTAGNGYCR	11	0	1230.51	sp|P49327|FAS_HUMAN	sp|P49327|FAS_HUMAN	yes	2	0.0048658	65.404	0	66942	0	0	0	0
AFDTQLVER	9	0	1077.55	sp|Q9BTC0|DIDO1_HUMAN	sp|Q9BTC0|DIDO1_HUMAN	yes	2	0.059136	42.075	22892	28921	27845	7703.3	0	0
AFDYFNLAANAGNSHAMAFLGK	22	0	2329.09	sp|Q9UBV2|SE1L1_HUMAN	sp|Q9UBV2|SE1L1_HUMAN	yes	3	2.854e-21	134.49	148470	156410	82354	387380	275670	292940
AFEDDAIQLVAR	12	0	1346.68	sp|Q13415|ORC1_HUMAN	sp|Q13415|ORC1_HUMAN	yes	2	0.004532	68.49	0	2453.8	8201	46388	163390	37065
AFEDDDITHVEGSVDPIR	18	0	2013.93	sp|Q9NTK5|OLA1_HUMAN	sp|Q9NTK5|OLA1_HUMAN	yes	2	0.011024	32.61	151980	4637.6	76028	0	0	0
AFEDWLNDDLGSYQGAQGNR	20	0	2254.99	sp|Q8N6T3|ARFG1_HUMAN	sp|Q8N6T3|ARFG1_HUMAN	yes	2	9.7806e-08	70.552	283610	318370	263010	0	0	0
AFEEQLQSWCQAAGEGVTLEFAQK	24	0	2726.26	sp|Q03154|ACY1_HUMAN	sp|Q03154|ACY1_HUMAN	yes	3	0.00053031	81.373	68675	89136	0	0	0	0
AFEGFNTCLFAYGQTGSGK	19	0	2053.92	sp|Q15058|KIF14_HUMAN	sp|Q15058|KIF14_HUMAN	yes	2	0.0018132	66.66	125830	103020	85276	16703	0	0
AFEGQAHGADR	11	0	1157.52	sp|P11169|GTR3_HUMAN;sp|Q8TDB8|GTR14_HUMAN	sp|P11169|GTR3_HUMAN	yes	2;3	8.6359e-07	150.21	23772	31112	25174	39245	53405	132770
AFELLHLHLDLR	12	0	1475.82	sp|Q9H4A4|AMPB_HUMAN	sp|Q9H4A4|AMPB_HUMAN	yes	3	0.0016654	66.664	29351	32047	23731	0	2561	0
AFELMHSGK	9	0	1018.49	sp|P11766|ADHX_HUMAN	sp|P11766|ADHX_HUMAN	yes	2	0.0025722	103.8	703170	601400	467320	39967	83287	54520
AFESDVFHNR	10	0	1220.56	sp|O14545|TRAD1_HUMAN	sp|O14545|TRAD1_HUMAN	yes	2	0.00069854	106.93	115140	136790	127180	0	0	0
AFESHQELASHLQAHAR	17	0	1930.94	sp|O15015|ZN646_HUMAN	sp|O15015|ZN646_HUMAN	yes	4	0.030099	29.98	0	0	0	9309.6	13093	8092.2
AFEVSENGNLVVSGK	15	0	1548.78	sp|P49327|FAS_HUMAN	sp|P49327|FAS_HUMAN	yes	2	0.0055012	58.338	329410	373550	265660	0	0	0
AFEWYGTYLELCGVLHK	17	0	2085	sp|Q8N6R0|EFNMT_HUMAN	sp|Q8N6R0|EFNMT_HUMAN	yes	2;3	0.00010425	36.46	43062	63544	37537	0	0	0
AFEYNMQIFNELDQAGSTLAR	21	0	2417.13	sp|P30519|HMOX2_HUMAN	sp|P30519|HMOX2_HUMAN	yes	2;3	1.7469e-55	138.87	509670	468590	457100	210440	105020	278550
AFFESHPAPSAER	13	0	1444.67	sp|P55786|PSA_HUMAN	sp|P55786|PSA_HUMAN	yes	2	5.1692e-05	117.99	574950	10452	591460	0	0	150620
AFFGYSGDVSPLIYWMK	17	0	1979.95	sp|Q9NZN1|IRPL1_HUMAN	sp|Q9NZN1|IRPL1_HUMAN	yes	2	0.040152	34.193	0	0	0	292240	110980	0
AFFPCFDTPAVK	12	0	1398.66	sp|Q9H4A4|AMPB_HUMAN	sp|Q9H4A4|AMPB_HUMAN	yes	2	0.013378	39.039	306980	0	207910	70757	95346	87986
AFFSEVER	8	0	983.471	sp|Q9UQ80|PA2G4_HUMAN	sp|Q9UQ80|PA2G4_HUMAN	yes	2	0.0019211	130	74079	101730	76062	104020	297850	211410
AFGCVGGYIASTSSLIDTVR	20	0	2073.02	sp|P13196|HEM1_HUMAN	sp|P13196|HEM1_HUMAN	yes	2	4.0714e-06	70.598	2611.3	44246	44506	61504	76042	80856
AFGDVTAHLLQPCLVLR	17	0	1909.02	sp|Q14146|URB2_HUMAN	sp|Q14146|URB2_HUMAN	yes	2;3	2.073e-23	93.162	57157	84690	94908	84064	78714	75600
AFGFSHLEALLDDSK	15	0	1648.81	sp|Q96FW1|OTUB1_HUMAN	sp|Q96FW1|OTUB1_HUMAN	yes	2;3	1.9235e-39	225.1	1001300	1005000	696270	43538	24324	45103
AFGFSHLEALLDDSKELQR	19	1	2175.1	sp|Q96FW1|OTUB1_HUMAN	sp|Q96FW1|OTUB1_HUMAN	yes	3;4	1.9244e-40	173.54	31661	751300	698130	80094	0	0
AFGGPGAGCISEGR	14	0	1334.6	sp|Q9H479|FN3K_HUMAN	sp|Q9H479|FN3K_HUMAN	yes	2	0.0004705	71.896	143860	96253	54680	1298.7	0	0
AFGHHAVSLLDGGLR	15	0	1548.82	sp|P25325|THTM_HUMAN	sp|P25325|THTM_HUMAN	yes	2;3	1.0561e-08	156.57	303020	316760	314480	54586	48554	33842
AFGNSTEKLDEELK	14	1	1579.77	sp|Q9Y5T5|UBP16_HUMAN	sp|Q9Y5T5|UBP16_HUMAN	yes	3	0.0058189	60	26227	31206	28330	31398	0	25395
AFGPGLEGGLVNK	13	0	1257.67	sp|Q14315|FLNC_HUMAN	sp|Q14315|FLNC_HUMAN	yes	2	4.639e-06	129.28	696700	617280	586190	38888	0	0
AFGPGLEPTGCIVDKPAEFTIDAR	24	1	2560.26	sp|Q14315|FLNC_HUMAN	sp|Q14315|FLNC_HUMAN	yes	3	1.1812e-31	149.57	1064600	1015300	904580	0	0	0
AFGPGLQGGSAGSPAR	16	0	1428.71	sp|P21333|FLNA_HUMAN	sp|P21333|FLNA_HUMAN	yes	2	2.611e-22	163.09	867910	871520	842190	509920	544750	470120
AFGSGIDIKPGTPPIAGR	18	1	1752.95	sp|Q9Y520|PRC2C_HUMAN	sp|Q9Y520|PRC2C_HUMAN	yes	2;3	0.0025906	61.067	81413	81692	95370	0	20759	13552
AFGSPFGLEEPQWVPDKECR	20	1	2348.09	sp|Q9BQ24|ZFY21_HUMAN	sp|Q9BQ24|ZFY21_HUMAN	yes	3	1.2345e-05	77.431	61159	69398	77859	26002	19458	16830
AFGSTIVINPEKDK	14	1	1517.81	sp|Q13620|CUL4B_HUMAN	sp|Q13620|CUL4B_HUMAN	yes	2	1.7968e-07	148.76	147320	159700	146860	26177	25341	26440
AFGYVCGGEGQHQFFAIK	18	0	2014.94	sp|P98082|DAB2_HUMAN	sp|P98082|DAB2_HUMAN	yes	2;3	0.0021157	55.604	93095	86763	81680	0	0	0
AFGYYGPLR	9	0	1042.52	sp|P84103|SRSF3_HUMAN	sp|P84103|SRSF3_HUMAN	yes	2	0.00065564	122.54	273360	274090	151590	1291400	3380200	2004900
AFHDMGGVQLICNNMVTSTR	20	0	2250.03	sp|Q9NR09|BIRC6_HUMAN	sp|Q9NR09|BIRC6_HUMAN	yes	3	1.8527e-06	76.009	19518	23265	0	0	9694.9	4457.1
AFHDPESAQQHFHR	14	0	1705.77	sp|Q9Y4E5|ZN451_HUMAN	sp|Q9Y4E5|ZN451_HUMAN	yes	3;4	5.2697e-12	152.17	74972	101970	78783	161240	186980	143240
AFHGWNEFDISEDEPLWK	18	0	2219	sp|P98194|AT2C1_HUMAN	sp|P98194|AT2C1_HUMAN	yes	3	2.206e-05	51.829	31149	60495	548.66	108180	90039	69977
AFHITNDEPIPFWTFLSR	18	0	2190.09	sp|Q15738|NSDHL_HUMAN	sp|Q15738|NSDHL_HUMAN	yes	2;3	1.979e-28	172.92	62724	88560	79273	161900	151890	117260
AFHLFCLRPALYEVPDGEWQCPACQPATAR	30	1	3559.66	sp|Q9UIG0|BAZ1B_HUMAN	sp|Q9UIG0|BAZ1B_HUMAN	yes	4	0.069615	0.84901	0	0	0	60338	22085	20583
AFHNEAQVNPER	12	0	1410.66	sp|P17987|TCPA_HUMAN	sp|P17987|TCPA_HUMAN	yes	2;3	9.8203e-13	173.07	2611000	2901200	2832300	592410	531390	568930
AFHNEAQVNPERK	13	1	1538.76	sp|P17987|TCPA_HUMAN	sp|P17987|TCPA_HUMAN	yes	2;3	1.1599e-07	176.45	177340	202870	202410	34527	0	24095
AFHPDLEFVGK	11	0	1258.63	sp|O95864|FADS2_HUMAN	sp|O95864|FADS2_HUMAN	yes	2;3	0.00053488	97.277	91804	132050	3591.3	343710	522100	449220
AFHPTYEEK	9	0	1120.52	sp|Q9H3P7|GCP60_HUMAN	sp|Q9H3P7|GCP60_HUMAN	yes	2	0.00044251	150.24	67343	75154	56220	23142	32623	28413
AFHSSLHESIQKPYNQK	17	1	2013.01	sp|P23634|AT2B4_HUMAN	sp|P23634|AT2B4_HUMAN	yes	3	9.6557e-05	91.245	22154	19412	20912	79360	60661	87305
AFHYESNNDLEK	12	0	1465.65	sp|Q92619|HMHA1_HUMAN	sp|Q92619|HMHA1_HUMAN	yes	2;3	0.019203	50.09	945.89	27964	31724	24968	62356	65475
AFHYESNNDLEKQEFEK	17	1	2126.95	sp|Q92619|HMHA1_HUMAN	sp|Q92619|HMHA1_HUMAN	yes	3;4	0.0046077	46.768	0	0	0	122280	183040	170870
AFIAHFQDNLHSVNR	15	0	1767.88	sp|Q6P2C8|MED27_HUMAN	sp|Q6P2C8|MED27_HUMAN	yes	2	0.0016425	56.938	37396	35108	34313	6190.1	12715	12415
AFIGIGFGDR	10	0	1051.55	sp|Q9NVZ3|NECP2_HUMAN	sp|Q9NVZ3|NECP2_HUMAN	yes	2	0.030034	40.502	47554	46976	26945	0	463.56	0
AFIHHELLAYLYSSADQSSLMEESADQAQR	30	0	3409.59	sp|P50570|DYN2_HUMAN	sp|P50570|DYN2_HUMAN	yes	3	0.023261	8.9866	0	75757	20177	2709.1	0	0
AFIHWVSQPLMCEVR	15	0	1871.92	sp|P47897|SYQ_HUMAN	sp|P47897|SYQ_HUMAN	yes	2;3	4.3941e-09	119.94	774660	853850	747100	1708.5	27900	27419
AFIITLNSFGTELSK	15	0	1639.88	sp|Q8N8Y2|VA0D2_HUMAN	sp|Q8N8Y2|VA0D2_HUMAN	yes	2	5.0369e-10	119.55	161590	158210	180550	178180	244930	187660
AFIITLNSFGTELSKEDR	18	1	2040.05	sp|Q8N8Y2|VA0D2_HUMAN	sp|Q8N8Y2|VA0D2_HUMAN	yes	2;3	1.9558e-13	89.359	10219	37114	35787	136980	127250	133190
AFINLEAAGVGGK	13	0	1245.67	sp|Q7Z2K6|ERMP1_HUMAN	sp|Q7Z2K6|ERMP1_HUMAN	yes	2	0.017206	54.584	0	0	0	160420	0	0
AFIPAIDSFGFETDLR	16	0	1797.89	sp|Q15029|U5S1_HUMAN	sp|Q15029|U5S1_HUMAN	yes	2	9.48e-14	145.08	574540	553050	492670	288110	340950	260150
AFITNIPFDVK	11	0	1263.69	sp|P52272|HNRPM_HUMAN	sp|P52272|HNRPM_HUMAN	yes	2	1.0714e-14	199.54	3021400	2502200	2845600	5142400	4154900	3748700
AFIVWLANGDTLR	13	0	1474.79	sp|Q9Y4P3|TBL2_HUMAN	sp|Q9Y4P3|TBL2_HUMAN	yes	2	1.4308e-05	116.13	129490	100500	104110	207070	226330	195850
AFKDEYMVNLVR	12	1	1483.75	sp|Q9NYK5|RM39_HUMAN	sp|Q9NYK5|RM39_HUMAN	yes	2;3	0.0013304	99.174	194710	177910	186790	323950	326770	295020
AFLADPSAFVAAAPVAAATTAAPAAAAAPAK	31	0	2751.46	sp|P05388|RLA0_HUMAN	sp|P05388|RLA0_HUMAN	yes	2;3	2.7333e-59	211.2	12500000	11269000	10783000	17539000	10554000	17573000
AFLAELEQNSPK	12	0	1345.69	sp|Q9UPN3|MACF1_HUMAN	sp|Q9UPN3|MACF1_HUMAN	yes	2	0.00012006	127.94	60011	59891	58241	62196	78970	64834
AFLASGPYLTHQQK	14	0	1559.81	sp|Q9Y6M9|NDUB9_HUMAN	sp|Q9Y6M9|NDUB9_HUMAN	yes	2	6.2568e-60	289.85	1159300	937780	1099200	2521000	1979500	2365300
AFLASPEYVNLPINGNGK	18	0	1902.98	sp|P09211|GSTP1_HUMAN	sp|P09211|GSTP1_HUMAN	yes	2	4.6041e-131	293.8	6724400	7007000	7528800	287470	234030	233940
AFLDALQNQAEASSK	15	0	1591.78	sp|Q12931|TRAP1_HUMAN	sp|Q12931|TRAP1_HUMAN	yes	2	5.6506e-94	298.26	1792100	1736700	1765700	2106800	1902600	1907700
AFLDFHALPYQVVEVNPVR	19	0	2213.16	sp|Q9H7Z7|PGES2_HUMAN	sp|Q9H7Z7|PGES2_HUMAN	yes	2;3	5.3783e-17	155.57	1287100	1211700	1095600	502470	382550	604030
AFLDFYHSFLEK	12	0	1515.74	sp|Q92888|ARHG1_HUMAN	sp|Q92888|ARHG1_HUMAN	yes	2;3	0.00020494	108.4	389750	361590	356070	181990	160910	173800
AFLDNPGILSELCGTLSR	18	0	1961.99	sp|Q6NXE6|ARMC6_HUMAN	sp|Q6NXE6|ARMC6_HUMAN	yes	2;3	3.2935e-44	157.52	227710	265930	199950	36594	0	2760.6
AFLDQMNNLPCAMHQIGDVK	20	0	2301.07	sp|P41229|KDM5C_HUMAN	sp|P41229|KDM5C_HUMAN	yes	3	1.8626e-05	56.08	49117	38580	47683	0	0	0
AFLDRPSQPTQETK	14	1	1616.82	sp|Q9H3M7|TXNIP_HUMAN	sp|Q9H3M7|TXNIP_HUMAN	yes	2	0.053097	37.504	9483.2	73802	70452	58682	73173	71280
AFLEILHTYQK	11	0	1361.73	sp|Q96ST3|SIN3A_HUMAN	sp|Q96ST3|SIN3A_HUMAN	yes	2	2.0453e-08	187.23	144100	129720	122700	187310	181220	169650
AFLEPLGLAYTGPDNSSIDCR	21	0	2295.08	sp|Q96PV6|LENG8_HUMAN	sp|Q96PV6|LENG8_HUMAN	yes	2	4.1703e-15	80.049	305480	234370	225430	135390	152930	95325
AFLEVNRPQIHK	12	1	1450.8	sp|Q8NCD3|HJURP_HUMAN	sp|Q8NCD3|HJURP_HUMAN	yes	3	0.036016	26.947	10539	11059	5750.9	22157	24865	21029
AFLGGLNWAFIGVDEAHR	18	0	1972	sp|O14646|CHD1_HUMAN	sp|O14646|CHD1_HUMAN	yes	2;3	7.859e-06	75.5	157550	112990	137440	0	17776	0
AFLGQVLVR	9	0	1001.6	sp|P29372|3MG_HUMAN	sp|P29372|3MG_HUMAN	yes	2	0.038816	63.301	0	0	0	96489	118180	127000
AFLIEEQK	8	0	976.523	sp|P49207|RL34_HUMAN	sp|P49207|RL34_HUMAN	yes	2	0.00050521	126.2	1015400	992060	772480	3390900	1851900	2784400
AFLLESLLK	9	0	1032.62	sp|Q96JM3|CHAP1_HUMAN	sp|Q96JM3|CHAP1_HUMAN	yes	2	0.0024014	101.41	90796	72411	60652	126290	135110	136440
AFLLFPTIER	10	0	1205.68	sp|Q9H6V9|LDAH_HUMAN	sp|Q9H6V9|LDAH_HUMAN	yes	2	0.00032686	117.39	0	0	0	442740	353720	428700
AFLLGEAAWFQVHR	14	0	1643.86	sp|Q6ZNA5|FRRS1_HUMAN	sp|Q6ZNA5|FRRS1_HUMAN	yes	2	2.3724e-06	116.13	0	0	0	49186	39990	39264
AFLMQHAPANDYLVTSHIHLHVPEGATPK	29	0	3193.61	sp|P36776|LONM_HUMAN	sp|P36776|LONM_HUMAN	yes	4	2.1341e-65	172.73	122950	151420	88172	422510	788490	774100
AFLQGGQEATDIALLLR	17	0	1814.99	sp|Q14203|DCTN1_HUMAN	sp|Q14203|DCTN1_HUMAN	yes	2;3	9.6954e-31	176.58	460450	388860	475750	32144	0	0
AFLSPPTLLEGPLR	14	0	1509.86	sp|Q96PC5|MIA2_HUMAN	sp|Q96PC5|MIA2_HUMAN	yes	2	2.8209e-06	81.799	73395	60690	68776	101990	104440	117170
AFLSTHPNTETVFEAFLK	18	0	2051.04	sp|Q96S44|PRPK_HUMAN	sp|Q96S44|PRPK_HUMAN	yes	2;3	5.4164e-05	69.201	588300	637200	612030	93280	78724	51289
AFLTGVDPILGHQLSAR	17	0	1793.98	sp|Q6P9B9|INT5_HUMAN	sp|Q6P9B9|INT5_HUMAN	yes	2;3	6.0689e-05	63.766	48362	55019	45206	137930	108960	138490
AFLTLAEDILR	11	0	1260.71	sp|P61026|RAB10_HUMAN	sp|P61026|RAB10_HUMAN	yes	2	1.0107e-20	201.21	2529.8	1001000	803610	877620	1587300	736710
AFLVEHNLVLAER	13	0	1509.83	sp|Q9Y4C1|KDM3A_HUMAN	sp|Q9Y4C1|KDM3A_HUMAN	yes	2	5.1329e-06	108.2	55135	51094	40238	27320	27022	22521
AFMDIMSAQASSGSTSVLR	19	0	1957.92	sp|Q5JTH9|RRP12_HUMAN	sp|Q5JTH9|RRP12_HUMAN	yes	2	1.3872e-30	178.51	191770	155150	128860	312250	295690	297780
AFMEALQAGADISMIGQFGVGFYSAYLVAEK	31	0	3283.59	sp|P07900|HS90A_HUMAN;sp|P08238|HS90B_HUMAN	sp|P07900|HS90A_HUMAN	no	3	0.029985	19.219	0	30380	0	0	0	17471
AFMEMNSTMFDELTATYK	18	0	2128.92	sp|Q16537|2A5E_HUMAN	sp|Q16537|2A5E_HUMAN	yes	2	0.028005	26.682	31802	26503	0	2910.6	0	10231
AFNDPFIQK	9	0	1078.54	sp|Q92598|HS105_HUMAN	sp|Q92598|HS105_HUMAN	yes	2	0.0025211	106.93	529760	738380	663680	1941.6	126150	70700
AFNFGNGLQMLGQK	14	0	1523.76	sp|O95573|ACSL3_HUMAN	sp|O95573|ACSL3_HUMAN	yes	2	1.1093e-19	187.1	202330	4643.3	4333.6	586160	378680	353730
AFNFLNEIK	9	0	1094.58	sp|P51809|VAMP7_HUMAN	sp|P51809|VAMP7_HUMAN	yes	2	0.0010342	102.46	9920.3	249770	0	1153200	234930	948510
AFNQNIHLTQHK	12	0	1449.75	sp|Q99676|ZN184_HUMAN	sp|Q99676|ZN184_HUMAN	yes	3	0.055589	40.386	0	15031	0	22655	21060	20844
AFNSSSFNSNTFLTR	15	0	1691.79	sp|P46060|RAGP1_HUMAN	sp|P46060|RAGP1_HUMAN	yes	2	3.486e-06	117.77	347100	265100	345170	0	0	0
AFNSYAHLSHSQDIK	15	0	1716.82	sp|Q9UGU0|TCF20_HUMAN	sp|Q9UGU0|TCF20_HUMAN	yes	2	0.0019314	76.563	0	0	0	5700.4	9232.9	7491.2
AFPAAPCCVDVSDR	14	0	1563.68	sp|O60318|GANP_HUMAN	sp|O60318|GANP_HUMAN	yes	2	0.025778	48.701	0	4811.9	0	0	64828	0
AFPALTSLDLSDNPGLGER	19	0	1971.99	sp|P08571|CD14_HUMAN	sp|P08571|CD14_HUMAN	yes	2	1.9006e-08	81.908	0	0	0	423660	275120	338160
AFPANGALFLAYEYSR	16	0	1788.88	sp|Q9Y619|ORNT1_HUMAN	sp|Q9Y619|ORNT1_HUMAN	yes	2	0.013536	47.915	0	0	0	0	88277	78153
AFPAWADTSVLSR	13	0	1419.71	sp|Q02252|MMSA_HUMAN	sp|Q02252|MMSA_HUMAN	yes	2	0.03055	38.1	12567	66265	0	36467	0	42374
AFPHRPDAPELPDFSMLK	18	1	2067.02	sp|Q9H267|VP33B_HUMAN	sp|Q9H267|VP33B_HUMAN	yes	3	0.00028557	78.888	180120	231110	182690	0	0	0
AFPLAEWQPSDVDQR	15	0	1757.84	sp|Q96S19|MTL26_HUMAN	sp|Q96S19|MTL26_HUMAN	yes	2	3.4169e-10	126.48	117120	157850	153270	0	39464	42017
AFPLQCIHIAEGHTK	15	0	1720.87	sp|Q7Z4S6|KI21A_HUMAN	sp|Q7Z4S6|KI21A_HUMAN	yes	3	0.00054621	74.524	0	186910	185840	0	0	0
AFPMLCSLALHK	12	0	1386.72	sp|Q92766|RREB1_HUMAN	sp|Q92766|RREB1_HUMAN	yes	3	0.012163	53.517	7925.3	0	0	31689	20098	20166
AFPMPGFDEH	10	0	1146.48	sp|P34897|GLYM_HUMAN	sp|P34897|GLYM_HUMAN	yes	2	0.00010557	100.75	249670	293950	223050	401500	2050400	28639
AFPQLGGRPGPEGEGSLESQPPPLQTQACPESSCLR	36	1	3833.81	sp|O94992|HEXI1_HUMAN	sp|O94992|HEXI1_HUMAN	yes	3	0.069085	1.5518	139230	134740	128540	0	0	0
AFPVLGIDYTHVR	13	0	1486.79	sp|P19634|SL9A1_HUMAN	sp|P19634|SL9A1_HUMAN	yes	2	5.4736e-08	111.61	23598	0	19388	64349	51171	53568
AFPYGNVAFPHLPGSAPSWPSLVDTSK	27	0	2841.41	sp|Q6UN15|FIP1_HUMAN	sp|Q6UN15|FIP1_HUMAN	yes	3	4.0622e-17	78.925	928980	1068000	862130	219500	161700	182970
AFQGLLDTYSVWR	13	0	1554.78	sp|Q6XQN6|PNCB_HUMAN	sp|Q6XQN6|PNCB_HUMAN	yes	2	0.00068124	69.276	0	0	0	24008	39219	0
AFQKMDTK	8	1	967.48	sp|Q9Y3B4|SF3B6_HUMAN	sp|Q9Y3B4|SF3B6_HUMAN	yes	1	0.019335	63.301	879210	754200	387850	0	0	0
AFQNTATACAPVSHYR	16	0	1792.83	sp|Q9H814|PHAX_HUMAN	sp|Q9H814|PHAX_HUMAN	yes	2	1.0937e-05	83.474	19089	23318	19344	2839.9	0	0
AFQQSIEGLMTLCQEQTSSQPVIAK	25	0	2793.37	sp|Q9Y6R4|M3K4_HUMAN	sp|Q9Y6R4|M3K4_HUMAN	yes	3	2.0965e-05	63.883	0	18738	18439	10065	0	6196.7
AFQQSVEQDNLFDISTEEGSTK	22	0	2472.13	sp|Q14690|RRP5_HUMAN	sp|Q14690|RRP5_HUMAN	yes	2	0.00055018	40.372	2080.9	35605	0	0	23980	0
AFQQSVEQDNLFDISTEEGSTKR	23	1	2628.23	sp|Q14690|RRP5_HUMAN	sp|Q14690|RRP5_HUMAN	yes	3	1.6518e-07	64.56	71208	64721	54669	238940	254140	305740
AFQSVLEVVAAPGSPYHR	18	0	1927	sp|P42858|HD_HUMAN	sp|P42858|HD_HUMAN	yes	2	1.1366e-05	69.224	32779	23870	39290	11490	10005	9324
AFQVWSDVTPLR	12	0	1417.74	sp|P08253|MMP2_HUMAN	sp|P08253|MMP2_HUMAN	yes	2	0.0014733	53.028	0	0	292140	37468	33041	23907
AFQYADGLEQLR	12	0	1409.69	sp|Q9BU89|DOHH_HUMAN	sp|Q9BU89|DOHH_HUMAN	yes	2	0.00070642	67.548	0	31934	48214	4173.4	0	0
AFQYVETHGEVCPANWTPDSPTIKPSPAASK	31	1	3384.61	sp|P30048|PRDX3_HUMAN	sp|P30048|PRDX3_HUMAN	yes	3;4	6.9648e-100	246.67	2103300	2254900	1945300	3548500	3807300	3941900
AFQYVHEHYLEDADWFLK	18	0	2310.07	sp|Q9NS00|C1GLT_HUMAN	sp|Q9NS00|C1GLT_HUMAN	yes	3	2.001e-05	54.556	18642	0	12297	26388	50483	30159
AFRPYGLHGGEPGAR	15	1	1583.8	sp|O14841|OPLA_HUMAN	sp|O14841|OPLA_HUMAN	yes	3	0.073281	20.611	0	30996	28456	0	0	0
AFSAAVQMHDVLVK	14	0	1514.79	sp|Q9Y4A5|TRRAP_HUMAN	sp|Q9Y4A5|TRRAP_HUMAN	yes	2	5.5575e-06	99.589	36216	38055	30319	76528	56460	53502
AFSAFVGQMHQQGILK	16	0	1760.9	sp|A5YKK6|CNOT1_HUMAN	sp|A5YKK6|CNOT1_HUMAN	yes	2	3.4399e-06	110.52	83046	73500	56818	89559	84495	83551
AFSAPQNSESQAHVSGGGDDSSRPTVWYHETLEWLK	36	1	3972.83	sp|P52701|MSH6_HUMAN	sp|P52701|MSH6_HUMAN	yes	4	1.4874e-05	44.955	60775	57366	49083	9540.7	11445	0
AFSDPFVEAEK	11	0	1238.58	sp|P34932|HSP74_HUMAN	sp|P34932|HSP74_HUMAN	yes	2	0.0012787	78.932	296910	327850	302310	4222.1	27273	9644.2
AFSEACWEVYVCSQHSPANR	20	0	2397.03	sp|Q9NU22|MDN1_HUMAN	sp|Q9NU22|MDN1_HUMAN	yes	3	8.8682e-06	30.959	6170.6	5220.3	0	45316	37383	29458
AFSGYLGTDQSK	12	0	1272.6	sp|P10768|ESTD_HUMAN	sp|P10768|ESTD_HUMAN	yes	2	2.251e-12	179.31	286870	230480	207430	1602.6	0	0
AFSHSSNLILHQR	13	0	1508.78	sp|P17029|ZKSC1_HUMAN	sp|P17029|ZKSC1_HUMAN	yes	3	0.00013927	117.99	0	6777.6	9053.7	43795	39084	25386
AFSIQTPEQYYFCYK	15	0	1943.88	sp|P43378|PTN9_HUMAN	sp|P43378|PTN9_HUMAN	yes	2	7.8517e-05	81.799	30537	24034	28249	95777	76204	84062
AFSITQGLLK	10	0	1076.62	sp|O15067|PUR4_HUMAN	sp|O15067|PUR4_HUMAN	yes	2	0.05606	56.378	133620	132100	71941	0	0	6080.2
AFSQFSTLALHLR	13	0	1489.8	sp|Q15072|OZF_HUMAN	sp|Q15072|OZF_HUMAN	yes	3	0.030821	22.898	0	0	0	18086	17258	15703
AFSQHSNLTQHQKTHTGEK	19	1	2178.06	sp|Q99676|ZN184_HUMAN	sp|Q99676|ZN184_HUMAN	yes	4	0.029675	8.3676	0	440730	0	242040	240030	323000
AFSQNSGLINHQR	13	0	1470.73	sp|P17028|ZNF24_HUMAN	sp|P17028|ZNF24_HUMAN	yes	2;3	2.4934e-05	110.88	100660	104640	54429	152190	141340	189200
AFSQSAGLILHQR	13	0	1426.77	sp|Q15776|ZKSC8_HUMAN	sp|Q15776|ZKSC8_HUMAN	yes	2	0.00043424	94.804	16801	0	10753	0	26561	31397
AFSQSSSLIYHQR	13	0	1522.75	sp|P17097|ZNF7_HUMAN	sp|P17097|ZNF7_HUMAN	yes	2	0.0046577	45.939	0	0	0	0	25893	0
AFSSPQEEEEAGFTGR	16	0	1740.76	sp|Q14241|ELOA1_HUMAN	sp|Q14241|ELOA1_HUMAN	yes	2	1.9225e-06	109.47	218160	223420	210510	22432	5163.1	167680
AFSVFLFNTENK	12	0	1415.71	sp|Q13907|IDI1_HUMAN	sp|Q13907|IDI1_HUMAN	yes	2	7.0143e-13	174.8	321450	329610	284000	165330	171970	131410
AFSVNIFK	8	0	924.507	sp|P11279|LAMP1_HUMAN	sp|P11279|LAMP1_HUMAN	yes	2	0.0021095	100.75	15340	0	5312.6	574360	621900	646830
AFSYLSNLNQHQK	13	0	1548.77	sp|Q99676|ZN184_HUMAN	sp|Q99676|ZN184_HUMAN	yes	2	0.00042717	92.428	15273	18500	15742	29344	31340	32995
AFSYYGPLR	9	0	1072.53	sp|Q16629|SRSF7_HUMAN	sp|Q16629|SRSF7_HUMAN	yes	2	0.00097943	85.813	32480	53167	5720.4	0	214860	140200
AFTALCYSADGHSILAGGMSK	21	0	2156	sp|Q15269|PWP2_HUMAN	sp|Q15269|PWP2_HUMAN	yes	2	6.9714e-15	68.127	136530	138760	133910	57809	110270	78401
AFTEANDGSLCLAMEYGGEK	20	0	2161.93	sp|Q96KB5|TOPK_HUMAN	sp|Q96KB5|TOPK_HUMAN	yes	2	8.541e-23	157.7	364570	387680	377000	0	0	0
AFTELFQVACAKPPPLGLCDYPSSR	25	1	2823.37	sp|Q14166|TTL12_HUMAN	sp|Q14166|TTL12_HUMAN	yes	3	2.8495e-46	161.93	842430	988650	997680	231620	217260	0
AFTGFIVEADTPGIQIGR	18	0	1890.98	sp|P11310|ACADM_HUMAN	sp|P11310|ACADM_HUMAN	yes	2	1.3712e-29	165.72	571840	928290	143980	719150	1046000	827960
AFTHTAQYDEAISDYFR	17	0	2033.91	sp|P31939|PUR9_HUMAN	sp|P31939|PUR9_HUMAN	yes	2;3	3.2991e-24	212.93	968060	1026600	1283000	0	69701	44065
AFTHTAQYDEAISDYFRK	18	1	2162.01	sp|P31939|PUR9_HUMAN	sp|P31939|PUR9_HUMAN	yes	3	0.030869	36.96	42547	7012.5	10758	1691.9	1035.8	0
AFTHYSTYVLHER	13	0	1622.78	sp|Q14592|ZN460_HUMAN	sp|Q14592|ZN460_HUMAN	yes	3	5.3942e-08	151.66	24689	0	18597	48642	39652	35324
AFTKPEEACSFILSADFPALVVK	23	1	2539.3	sp|P22102|PUR2_HUMAN	sp|P22102|PUR2_HUMAN	yes	3	3.4694e-39	157.98	1684800	1820700	1421300	140130	260040	113650
AFTMDCITLEGDQVSHR	17	0	1978.89	sp|Q9UQE7|SMC3_HUMAN	sp|Q9UQE7|SMC3_HUMAN	yes	2;3	1.7518e-18	108.91	201060	199890	162100	98229	161610	132040
AFTQLSNLQSHR	12	0	1400.72	sp|Q8TF68|ZN384_HUMAN	sp|Q8TF68|ZN384_HUMAN	yes	2;3	7.6705e-05	131.54	51073	35886	31426	270380	252710	277490
AFTSEEELGENEMYYCSK	18	0	2185.88	sp|Q8NFA0|UBP32_HUMAN	sp|Q8NFA0|UBP32_HUMAN	yes	2	0.0024459	45.183	32280	28296	3871.4	0	0	0
AFTSWTANTGIEACR	15	0	1683.77	sp|Q15067|ACOX1_HUMAN	sp|Q15067|ACOX1_HUMAN	yes	2	0.00017542	70.195	108980	128790	131740	26413	159800	241640
AFTTTLNLLPYHK	13	0	1517.82	sp|O43847|NRDC_HUMAN	sp|O43847|NRDC_HUMAN	yes	2	2.074e-05	126.29	41259	19706	33732	0	0	0
AFTYINLDK	9	0	1083.56	sp|P02786|TFR1_HUMAN	sp|P02786|TFR1_HUMAN	yes	2	0.066823	56.378	4102.7	0	0	27057	65766	42347
AFVAGVLPFK	10	0	1047.61	sp|O00442|RTCA_HUMAN	sp|O00442|RTCA_HUMAN	yes	2	0.013158	65.313	0	0	0	85008	83258	57807
AFVAIGDYNGHVGLGVK	17	0	1715.9	sp|P15880|RS2_HUMAN	sp|P15880|RS2_HUMAN	yes	2;3	6.2599e-90	281.19	2585600	2976600	2024000	2583400	4204500	3547200
AFVATQGATVVDQTTLMK	18	0	1879.97	sp|Q9Y4A5|TRRAP_HUMAN	sp|Q9Y4A5|TRRAP_HUMAN	yes	2	3.8849e-05	51.829	189630	172350	19120	0	0	950.35
AFVDFLSDEIK	11	0	1282.64	sp|Q07021|C1QBP_HUMAN	sp|Q07021|C1QBP_HUMAN	yes	2	0.0001087	139.02	248440	275490	221540	244650	232760	209340
AFVDFLSDEIKEER	14	1	1696.83	sp|Q07021|C1QBP_HUMAN	sp|Q07021|C1QBP_HUMAN	yes	2;3	3.361e-71	228.73	6503100	5856600	5635100	6338800	5149900	6327600
AFVDLTLSPSVR	12	0	1303.71	sp|Q9BXP2|S12A9_HUMAN	sp|Q9BXP2|S12A9_HUMAN	yes	2	0.00050905	78.932	0	0	0	26318	65741	43608
AFVDVVNGEYVPR	13	0	1463.74	sp|O94763|RMP_HUMAN	sp|O94763|RMP_HUMAN	yes	2	0.0073123	54.27	0	83130	0	10928	4713.2	0
AFVFDVIHEGCLVTPPELLR	20	0	2311.2	sp|Q9UKG9|OCTC_HUMAN	sp|Q9UKG9|OCTC_HUMAN	yes	3	0.0012004	71.912	128800	129270	0	0	0	0
AFVHWYVGEGMEEGEFSEAR	20	0	2329.01	sp|P68363|TBA1B_HUMAN;sp|P68366|TBA4A_HUMAN;sp|Q71U36|TBA1A_HUMAN;sp|P0DPH8|TBA3D_HUMAN;sp|P0DPH7|TBA3C_HUMAN;sp|Q9BQE3|TBA1C_HUMAN	sp|P68363|TBA1B_HUMAN	no	2;3	5.3393e-61	177.41	5676200	5788000	5429900	1019000	1834600	1561700
AFVILGIPHSHSMLDVYETK	20	0	2256.16	sp|Q7L8L6|FAKD5_HUMAN	sp|Q7L8L6|FAKD5_HUMAN	yes	3	1.0383e-06	73.305	22726	48667	43803	0	0	0
AFVPAILFK	9	0	1004.61	sp|Q9HAU5|RENT2_HUMAN	sp|Q9HAU5|RENT2_HUMAN	yes	2	0.04548	36.57	109580	149020	187190	116510	105080	111990
AFVPPLAEDLLAR	13	0	1410.79	sp|Q96P48|ARAP1_HUMAN	sp|Q96P48|ARAP1_HUMAN	yes	2	0.00062482	54.584	255460	207300	207710	62085	55590	57573
AFVRPSGTEDVVR	13	1	1431.75	sp|O95394|AGM1_HUMAN	sp|O95394|AGM1_HUMAN	yes	3	2.4528e-11	150.44	271900	260870	295490	0	3572.8	12806
AFVSGFDGSAGTAIITEEHAAMWTDGR	27	0	2796.28	sp|Q9NQW7|XPP1_HUMAN	sp|Q9NQW7|XPP1_HUMAN	yes	3	1.0206e-07	51.785	102880	96162	72112	19491	16651	15836
AFVSGLLIGQCSSQK	15	0	1593.82	sp|Q5SWX8|ODR4_HUMAN	sp|Q5SWX8|ODR4_HUMAN	yes	2	2.9436e-13	141.44	112790	99875	109660	183290	118450	131630
AFVSLGAPWGGVAK	14	0	1358.73	sp|Q8NCC3|PAG15_HUMAN	sp|Q8NCC3|PAG15_HUMAN	yes	2	0.0073685	61.48	235420	252330	305240	0	0	0
AFVSMVYSEEGAEDR	15	0	1688.74	sp|Q14683|SMC1A_HUMAN	sp|Q14683|SMC1A_HUMAN	yes	2	2.2979e-09	126.48	0	67957	104590	1378.9	108290	108810
AFVVETQPCMPQTPHRPLILK	21	1	2461.3	sp|P52630|STAT2_HUMAN	sp|P52630|STAT2_HUMAN	yes	3	2.2812e-07	49.487	26904	27314	20529	4889.7	8751.7	0
AFWDDWMR	8	0	1125.47	sp|P26572|MGAT1_HUMAN	sp|P26572|MGAT1_HUMAN	yes	2	0.059178	51.43	0	0	8453.5	100370	102670	86558
AFWNWVENYPDEFTK	15	0	1944.87	sp|P21359|NF1_HUMAN	sp|P21359|NF1_HUMAN	yes	2	0.019974	40.224	0	51309	27518	0	0	0
AFYAELYHIISSNLEK	16	0	1896.96	sp|Q9UL46|PSME2_HUMAN	sp|Q9UL46|PSME2_HUMAN	yes	2;3	4.7366e-29	132.93	370870	709930	1081900	42439	83067	72630
AFYAPVHADDLR	12	0	1373.67	sp|P55011|S12A2_HUMAN	sp|P55011|S12A2_HUMAN	yes	2	0.00011185	99.34	49390	52151	53320	0	0	0
AFYECLAACEGSR	13	0	1532.64	sp|O75718|CRTAP_HUMAN	sp|O75718|CRTAP_HUMAN	yes	2	0.0084811	64.266	52940	42784	58491	121410	114170	114510
AFYGDTLVTGFAR	13	0	1416.7	sp|Q9HCC0|MCCB_HUMAN	sp|Q9HCC0|MCCB_HUMAN	yes	2	0.000412	103.87	65769	98535	0	268150	221520	177360
AFYMEEGVPYCER	13	0	1649.69	sp|Q9NR12|PDLI7_HUMAN	sp|Q9NR12|PDLI7_HUMAN	yes	2	0.045884	41.824	0	0	27697	36528	36636	35157
AFYNNVLGEYEEYITK	16	0	1951.92	sp|P04181|OAT_HUMAN	sp|P04181|OAT_HUMAN	yes	2	9.9962e-56	238.93	1756600	1869100	1643600	0	0	0
AFYPEEISSMVLTK	14	0	1613.8	sp|P0DMV9|HS71B_HUMAN;sp|P0DMV8|HS71A_HUMAN;sp|P34931|HS71L_HUMAN	sp|P0DMV9|HS71B_HUMAN	no	2	1.8508e-16	171.09	9462000	10542000	12041000	559060	451210	610790
AFYVNVLNEEQR	12	0	1480.73	sp|P04040|CATA_HUMAN	sp|P04040|CATA_HUMAN	yes	2	6.4516e-25	211.84	0	0	491780	1538900	1696400	1607400
AGAAGGPEEEAEKPVK	16	1	1538.76	sp|Q8WW12|PCNP_HUMAN	sp|Q8WW12|PCNP_HUMAN	yes	2;3	5.6219e-14	152.23	584830	679100	646360	59461	71937	53583
AGAANSQLSTSQPSLR	16	0	1586.8	sp|Q96C57|CSTOS_HUMAN	sp|Q96C57|CSTOS_HUMAN	yes	2	6.1898e-29	158.02	128500	132580	85532	274720	321930	287220
AGAAPTTAFGQAVIGPPGSGK	21	0	1853.96	sp|Q9H9Y4|GPN2_HUMAN	sp|Q9H9Y4|GPN2_HUMAN	yes	2	7.9063e-07	61.503	144300	157860	128410	0	0	0
AGAAPVAPEK	10	0	909.492	sp|Q92974|ARHG2_HUMAN	sp|Q92974|ARHG2_HUMAN	yes	2	0.022791	49.16	0	0	16487	33711	31823	54963
AGAASLDVIQEVEYVK	16	0	1690.88	sp|Q9UJV9|DDX41_HUMAN	sp|Q9UJV9|DDX41_HUMAN	yes	2	0.01071	44.82	20027	11451	16801	0	0	825.7
AGAATQASLESAPR	14	0	1328.67	sp|Q9BXR0|TGT_HUMAN	sp|Q9BXR0|TGT_HUMAN	yes	2	1.0301e-17	150.21	115830	122570	103780	0	46472	8615
AGADIELGCSTPLMEASQEGHLELVK	26	0	2754.32	sp|Q8IWZ3|ANKH1_HUMAN	sp|Q8IWZ3|ANKH1_HUMAN	yes	3	0.00076949	36.136	14948	47145	34305	0	0	0
AGAEELQALLER	12	0	1298.68	sp|Q6ZT12|UBR3_HUMAN	sp|Q6ZT12|UBR3_HUMAN	yes	2	0.0023801	79.311	52704	48624	45581	0	0	0
AGAESILANR	10	0	1000.53	sp|P15498|VAV_HUMAN	sp|P15498|VAV_HUMAN	yes	2	0.01175	49.96	0	0	0	46389	35407	67220
AGAEVNVLNDMGDTPLHR	18	0	1907.92	sp|Q9BXW6|OSBL1_HUMAN	sp|Q9BXW6|OSBL1_HUMAN	yes	2;3	0.00013324	62.398	9523.9	32744	2267.4	32812	37733	51332
AGAFDAVPCYHWSVGGK	17	0	1820.83	sp|Q6UB35|C1TM_HUMAN	sp|Q6UB35|C1TM_HUMAN	yes	2;3	8.6934e-06	128.41	252770	279150	280720	425640	546880	361600
AGAGAPVVGSGSSGGGNAFTGLGPVSTLPSLHGK	34	0	2963.51	sp|Q9NNW5|WDR6_HUMAN	sp|Q9NNW5|WDR6_HUMAN	yes	3	6.8134e-07	25.456	44466	51761	49095	12185	0	16804
AGAGGGNDIQWCFSQVK	17	0	1793.82	sp|P63151|2ABA_HUMAN	sp|P63151|2ABA_HUMAN	yes	2	1.2038e-46	203.93	517660	532480	564670	116270	126180	115860
AGAGPGGPPQKPAPSSQR	18	1	1658.85	sp|Q9Y5J1|UTP18_HUMAN	sp|Q9Y5J1|UTP18_HUMAN	yes	3	3.1961e-06	103.23	57568	97407	91226	72663	50202	105240
AGAGPSPAGDDVTFPEFLR	19	0	1902.91	sp|Q8NCH0|CHSTE_HUMAN	sp|Q8NCH0|CHSTE_HUMAN	yes	2	0.0010509	16.675	0	0	0	23273	0	22711
AGAGSAAVSGAGTPVAGPTGR	21	0	1710.86	sp|O95295|SNAPN_HUMAN	sp|O95295|SNAPN_HUMAN	yes	2	1.1322e-55	169.52	476630	473450	490430	25872	42081	35662
AGAGSATLSMAYAGAR	16	0	1453.7	sp|P40926|MDHM_HUMAN	sp|P40926|MDHM_HUMAN	yes	2	2.8943e-89	265.36	1260500	1255300	983620	6752200	5687000	5438100
AGAIAPCEVTVPAQNTGLGPEK	22	0	2179.09	sp|P05388|RLA0_HUMAN;sp|Q8NHW5|RLA0L_HUMAN	sp|P05388|RLA0_HUMAN	yes	2	5.7679e-82	186.7	9073800	9639800	8389700	617460	661550	677290
AGAISASGPELQGAGHSK	18	0	1636.82	sp|Q09666|AHNK_HUMAN	sp|Q09666|AHNK_HUMAN	yes	2;3	8.2156e-07	126.17	42207	50543	38672	48442	82505	70059
AGALHAQVER	10	0	1050.56	sp|Q9BQG0|MBB1A_HUMAN	sp|Q9BQG0|MBB1A_HUMAN	yes	2	0.056008	58.916	0	18234	11625	33320	41444	638.54
AGALQCSPSDAYTK	14	0	1467.67	sp|Q9Y490|TLN1_HUMAN	sp|Q9Y490|TLN1_HUMAN	yes	2	1.7279e-16	142.51	739060	801390	702460	0	288870	332580
AGAPADQGAEAADNQR	16	0	1540.69	sp|Q9H0W5|CCDC8_HUMAN	sp|Q9H0W5|CCDC8_HUMAN	yes	2	0.0002549	73.502	10956	26211	21990	0	0	0
AGAPPPSGSAVSTAPQQK	18	0	1649.84	sp|P78362|SRPK2_HUMAN	sp|P78362|SRPK2_HUMAN	yes	2	0.00054919	51.829	77966	119440	82485	0	87925	0
AGAPWHLR	8	0	906.482	sp|Q9BUE0|MED18_HUMAN	sp|Q9BUE0|MED18_HUMAN	yes	2	0.063446	42.229	42836	30085	17332	166340	24841	12976
AGAQPGVHALQLEPPTVVETLR	22	0	2282.24	sp|Q01970|PLCB3_HUMAN	sp|Q01970|PLCB3_HUMAN	yes	3	0.00019402	67.927	46280	42492	0	25177	0	13565
AGASLWGGLR	10	0	986.53	sp|P08648|ITA5_HUMAN	sp|P08648|ITA5_HUMAN	yes	2	3.7035e-05	146.27	0	0	0	419900	457720	479650
AGATLDLLVENMGR	14	0	1458.75	sp|P16278|BGAL_HUMAN	sp|P16278|BGAL_HUMAN	yes	2	0.0016826	81.799	142390	148860	91529	0	0	13233
AGAVAEEVLAAIR	13	0	1268.71	sp|P08183|MDR1_HUMAN	sp|P08183|MDR1_HUMAN	yes	2	2.2882e-11	163.43	525130	804390	970680	0	0	0
AGAVGAHLPASGLDIFGDLK	20	0	1908.01	sp|Q9BY50|SC11C_HUMAN	sp|Q9BY50|SC11C_HUMAN	yes	3	6.2942e-10	114.5	123230	133250	85645	355270	312210	380880
AGAVGAHLPASGLDIFGDLKK	21	1	2036.11	sp|Q9BY50|SC11C_HUMAN	sp|Q9BY50|SC11C_HUMAN	yes	3;4	6.535e-20	144.16	78481	131370	144190	407330	334980	366330
AGAVVAVPTDTLYGLACAASCSAALR	26	0	2564.27	sp|Q86U90|YRDC_HUMAN	sp|Q86U90|YRDC_HUMAN	yes	3	5.9603e-06	69.613	191060	179190	166250	2939	13587	6321.9
AGAYDFPSPEWDTVTPEAK	19	0	2079.94	sp|Q13555|KCC2G_HUMAN;sp|Q13554|KCC2B_HUMAN;sp|Q9UQM7|KCC2A_HUMAN;sp|Q13557|KCC2D_HUMAN	sp|Q13555|KCC2G_HUMAN	no	2	4.9672e-12	126.32	166740	244840	208000	920500	932940	869910
AGCAVTSLLASELTK	15	0	1519.79	sp|O60610|DIAP1_HUMAN	sp|O60610|DIAP1_HUMAN	yes	2	3.0147e-25	145.95	363610	511460	395030	288150	228360	170110
AGCDEIWEK	9	0	1106.47	sp|Q5MIZ7|P4R3B_HUMAN;sp|Q6IN85|P4R3A_HUMAN	sp|Q6IN85|P4R3A_HUMAN	no	2	0.051242	24.821	99759	160090	128480	0	10787	17558
AGCECLNESDEHGFDNCLR	19	0	2281.88	sp|O43396|TXNL1_HUMAN	sp|O43396|TXNL1_HUMAN	yes	2;3	2.04e-41	137.58	958870	1061700	975390	102170	106070	103200
AGCECLNESDEHGFDNCLRK	20	1	2409.97	sp|O43396|TXNL1_HUMAN	sp|O43396|TXNL1_HUMAN	yes	3;4	3.0112e-05	49.487	113550	144260	149060	5489.6	13200	4533.7
AGCIVCNTLINEK	13	0	1490.72	sp|O00214|LEG8_HUMAN	sp|O00214|LEG8_HUMAN	yes	2	0.0011165	58.889	167580	170750	145020	30829	132510	142070
AGCTATCPVCFASASER	17	0	1843.77	sp|Q8NB78|KDM1B_HUMAN	sp|Q8NB78|KDM1B_HUMAN	yes	2	2.0589e-06	88.42	120800	121270	132010	52760	64491	59315
AGDAFGDTSFLNSK	14	0	1428.65	sp|Q9H3Q1|BORG4_HUMAN	sp|Q9H3Q1|BORG4_HUMAN	yes	2	0.039346	44.82	25425	26113	33647	0	8435.5	0
AGDAGIFVSR	10	0	991.509	sp|Q14160|SCRIB_HUMAN	sp|Q14160|SCRIB_HUMAN	yes	2	0.028557	51.872	830.14	0	0	39907	0	0
AGDALWLR	8	0	900.482	sp|Q86UX7|URP2_HUMAN	sp|Q86UX7|URP2_HUMAN	yes	2	0.020838	70.67	134440	143870	130040	45764	0	50296
AGDEFVEK	8	0	893.413	sp|Q16836|HCDH_HUMAN	sp|Q16836|HCDH_HUMAN	yes	2	0.015732	74.486	68194	67656	72996	159310	136530	164090
AGDEIDEPSER	11	0	1216.52	sp|Q96ME7|ZN512_HUMAN	sp|Q96ME7|ZN512_HUMAN	yes	2	0.0010586	81.099	2792.6	0	21851	88249	0	31656
AGDGDGWVSLAELR	14	0	1444.69	sp|Q96D15|RCN3_HUMAN	sp|Q96D15|RCN3_HUMAN	yes	2	7.4203e-06	130.99	192860	189600	154180	0	7856.3	0
AGDHSELSQNPK	12	0	1281.59	sp|Q9UGN4|CLM8_HUMAN	sp|Q9UGN4|CLM8_HUMAN	yes	2;3	0.00012368	94.804	4562.5	1352.9	0	2387.2	5722.1	25059
AGDKPHMQTYEVDLNK	16	1	1844.87	sp|P21912|SDHB_HUMAN	sp|P21912|SDHB_HUMAN	yes	2;3	2.6507e-17	181.9	391590	533610	290350	442880	511160	466520
AGDMENAENILTVMR	15	0	1662.77	sp|P42704|LPPRC_HUMAN	sp|P42704|LPPRC_HUMAN	yes	2	2.3582e-56	244.71	870680	769310	736520	404820	1602400	1671900
AGDMICPECGLVVGDR	16	0	1747.77	sp|Q00403|TF2B_HUMAN	sp|Q00403|TF2B_HUMAN	yes	2	0.00023016	57.042	151800	133630	150270	119160	105440	87139
AGDNILAVLK	10	0	1012.59	sp|Q7Z2K6|ERMP1_HUMAN	sp|Q7Z2K6|ERMP1_HUMAN	yes	2	5.6839e-05	123.5	0	0	0	864830	775610	747960
AGDNIPEEQPVASTPTTVSDGENKK	25	1	2583.23	sp|Q9Y320|TMX2_HUMAN	sp|Q9Y320|TMX2_HUMAN	yes	3	0.00085038	42.888	47948	41235	54519	116620	103890	119500
AGDNSQSVYIPMSPGAHHFDSLGYPSTTLPVHR	33	0	3537.67	sp|Q9UQC2|GAB2_HUMAN	sp|Q9UQC2|GAB2_HUMAN	yes	4	0.073294	1.3191	0	72725	0	150020	116520	125850
AGDPGEMPQSPTGLGQPK	18	0	1765.83	sp|Q9UIF9|BAZ2A_HUMAN	sp|Q9UIF9|BAZ2A_HUMAN	yes	2	0.0096732	30.862	131130	138150	134370	75023	102250	89126
AGDPILTYFPK	11	0	1220.64	sp|Q6NUS6|TECT3_HUMAN	sp|Q6NUS6|TECT3_HUMAN	yes	2	0.0020393	57.888	13781	15357	15136	48717	40896	41289
AGDQIICMDDVYGGTNR	17	0	1883.81	sp|P32929|CGL_HUMAN	sp|P32929|CGL_HUMAN	yes	2	1.6968e-09	118.26	259590	278070	0	7884.4	24846	10508
AGDQTLLISQVATSTMMDVCR	21	0	2296.09	sp|O43156|TTI1_HUMAN	sp|O43156|TTI1_HUMAN	yes	2;3	1.3453e-06	73.345	108290	181580	108280	0	0	0
AGDRDPLGNDCPEQDRLPQR	20	2	2308.06	sp|Q9Y5Z9|UBIA1_HUMAN	sp|Q9Y5Z9|UBIA1_HUMAN	yes	4	2.2469e-06	59.171	0	20848	16823	39377	99059	59054
AGDTLSGTCLLIANK	15	0	1532.79	sp|Q86X55|CARM1_HUMAN	sp|Q86X55|CARM1_HUMAN	yes	2	3.8122e-08	141.44	434940	11386	347160	130020	93134	99332
AGDTVIPLYIPQCGECK	17	0	1919.91	sp|P11766|ADHX_HUMAN	sp|P11766|ADHX_HUMAN	yes	2	6.0689e-05	93.772	1799700	1880300	1871700	550300	541600	593930
AGDTVSYVICQDGSNLTASQR	21	0	2241.03	sp|P09884|DPOLA_HUMAN	sp|P09884|DPOLA_HUMAN	yes	2	4.7978e-09	76.009	146150	172970	96917	0	0	0
AGDVEEDASQLIFPK	15	0	1617.79	sp|O15514|RPB4_HUMAN	sp|O15514|RPB4_HUMAN	yes	2	1.2925e-25	147.72	411550	291760	0	0	203750	186560
AGDVIFLLSR	10	0	1089.62	sp|Q15080|NCF4_HUMAN	sp|Q15080|NCF4_HUMAN	yes	2	0.0085806	57.032	0	0	0	0	144420	127150
AGDWFKEELR	10	1	1249.61	sp|Q7Z5K2|WAPL_HUMAN	sp|Q7Z5K2|WAPL_HUMAN	yes	3	0.071091	32.14	4977.5	0	0	7196.4	7414.7	0
AGDWQCPNPGCGNQNFAWR	19	0	2233.92	sp|Q01844|EWS_HUMAN	sp|Q01844|EWS_HUMAN	yes	2;3	2.009e-60	174.72	2299700	2344900	2044000	1512900	1986200	1664100
AGEAAELQDAEVESSAK	17	0	1703.79	sp|Q9NZT2|OGFR_HUMAN	sp|Q9NZT2|OGFR_HUMAN	yes	2	5.8311e-05	101.43	151470	161110	142790	0	0	0
AGEAEESSAVCQVDAEQR	18	0	1934.83	sp|Q8N3D4|EH1L1_HUMAN	sp|Q8N3D4|EH1L1_HUMAN	yes	2	3.4715e-10	110.14	30061	41764	37751	0	11337	2025.3
AGEAGKLEEVMQELR	15	1	1658.83	sp|Q9BR76|COR1B_HUMAN	sp|Q9BR76|COR1B_HUMAN	yes	2;3	1.492e-25	183	783590	352730	703260	26049	28926	85006
AGEAPTENPAPPTQQSSAE	19	0	1880.84	sp|P16989|YBOX3_HUMAN	sp|P16989|YBOX3_HUMAN	yes	2	7.1533e-51	217.16	347450	468790	457720	674800	776360	636810
AGEARPGPTAESASGPSEDPSVNFLK	26	1	2570.22	sp|Q13501|SQSTM_HUMAN	sp|Q13501|SQSTM_HUMAN	yes	3	1.9676e-05	77.996	0	75380	66945	15041	213330	231940
AGEDAVWVLDSGSVR	15	0	1559.76	sp|Q6ZRP7|QSOX2_HUMAN	sp|Q6ZRP7|QSOX2_HUMAN	yes	2	0.00044999	61.577	2314.8	2237.9	40137	547810	59354	267120
AGEEHYNCISALHK	14	0	1627.74	sp|Q96S55|WRIP1_HUMAN	sp|Q96S55|WRIP1_HUMAN	yes	3	1.2318e-06	145.08	144520	156210	0	66481	86091	64112
AGEGEQVEVDGWDCSFPR	18	0	2036.85	sp|Q9H6E5|STPAP_HUMAN	sp|Q9H6E5|STPAP_HUMAN	yes	2	4.7015e-05	84.58	0	70825	43946	0	0	0
AGEGLGTSSGDAISGTDHNSLDSSLTR	27	0	2604.19	sp|Q9ULL5|PRR12_HUMAN	sp|Q9ULL5|PRR12_HUMAN	yes	3	0.00026417	37.85	0	9124.4	15505	43361	29399	33883
AGEGNEEISNMIHSYIK	17	0	1890.88	sp|Q7Z4S6|KI21A_HUMAN	sp|Q7Z4S6|KI21A_HUMAN	yes	2;3	1.9826e-06	96.27	186760	160640	179450	0	0	0
AGEGTYALDSESCMEK	16	0	1746.71	sp|O00541|PESC_HUMAN	sp|O00541|PESC_HUMAN	yes	2	1.6592e-42	178.52	613300	677300	673000	82345	138000	89533
AGEIITVLDDSDPNWWK	17	0	1957.94	sp|Q92783|STAM1_HUMAN	sp|Q92783|STAM1_HUMAN	yes	2	0.00021896	51.569	482230	534900	306150	0	0	9544
AGELTEDEVER	11	0	1246.57	sp|P62269|RS18_HUMAN	sp|P62269|RS18_HUMAN	yes	2	1.1783e-07	147.78	110390	56730	58281	1419000	2773900	1290400
AGELTEDEVERVITIMQNPR	20	1	2299.15	sp|P62269|RS18_HUMAN	sp|P62269|RS18_HUMAN	yes	3	0.016342	17.807	25569	0	0	33236	0	26916
AGELWLPHGTVATPVFMPVGTQATMK	26	0	2738.39	sp|Q9BXR0|TGT_HUMAN	sp|Q9BXR0|TGT_HUMAN	yes	3	5.0007e-08	46.353	276270	118740	253990	0	17832	0
AGEMELKPFNGEDYTCITFQPDLSK	25	1	2889.32	sp|P11388|TOP2A_HUMAN	sp|P11388|TOP2A_HUMAN	yes	3	4.5386e-11	63.421	206280	244160	0	172590	260770	207420
AGEPDGESLDEQPSSSSSK	19	0	1905.81	sp|Q9H3Q1|BORG4_HUMAN	sp|Q9H3Q1|BORG4_HUMAN	yes	2	0.0012793	52.662	0	18276	25563	0	0	0
AGEQAQPPGDQEPEAVLAMLR	21	0	2206.07	sp|Q6PJG6|BRAT1_HUMAN	sp|Q6PJG6|BRAT1_HUMAN	yes	2	0.0037542	26.929	47540	0	42911	0	0	0
AGEQLAPFLPQLVPR	15	0	1634.91	sp|Q5VYK3|ECM29_HUMAN	sp|Q5VYK3|ECM29_HUMAN	yes	2	0.06516	29.131	467210	460170	491600	45947	0	47647
AGESVLVHGASGGVGLAACQIAR	23	0	2179.12	sp|Q08257|QOR_HUMAN	sp|Q08257|QOR_HUMAN	yes	2;3	5.7875e-26	182.52	865770	867710	800430	63291	43665	62281
AGESWFLVEK	10	0	1164.58	sp|P51784|UBP11_HUMAN	sp|P51784|UBP11_HUMAN	yes	2	0.011695	53.517	107310	118900	104340	0	22853	0
AGETPYNIDCSHQK	14	0	1618.7	sp|Q9ULH0|KDIS_HUMAN	sp|Q9ULH0|KDIS_HUMAN	yes	2;3	0.0001827	58.476	68767	130720	117000	0	25347	16187
AGEVDVEQHTLAK	13	0	1395.7	sp|O95067|CCNB2_HUMAN	sp|O95067|CCNB2_HUMAN	yes	2;3	0.00034432	92.707	128260	121200	124600	80004	36476	72504
AGEVFIHK	8	0	899.486	sp|Q15233|NONO_HUMAN	sp|Q15233|NONO_HUMAN	yes	2	0.02231	78.178	866030	1110000	904060	1151100	1688100	1988700
AGEVINQPMMMAAR	14	0	1517.72	sp|P18206|VINC_HUMAN	sp|P18206|VINC_HUMAN	yes	2	0.014741	66.664	275770	311390	231350	5674.7	0	0
AGFAELGLSSWLVEQCR	17	0	1921.94	sp|Q9Y6V7|DDX49_HUMAN	sp|Q9Y6V7|DDX49_HUMAN	yes	2	2.4895e-05	61.042	3937.8	4136.5	2494.1	8275.7	0	2896.2
AGFAGDDAPR	10	0	975.441	sp|P60709|ACTB_HUMAN;sp|P63261|ACTG_HUMAN;sp|P68133|ACTS_HUMAN;sp|P68032|ACTC_HUMAN;sp|P63267|ACTH_HUMAN;sp|P62736|ACTA_HUMAN;sp|Q6S8J3|POTEE_HUMAN;sp|A5A3E0|POTEF_HUMAN;sp|P0CG38|POTEI_HUMAN;sp|P0CG39|POTEJ_HUMAN	sp|P60709|ACTB_HUMAN	no	2	1.2174e-05	154.71	506520	1866700	2189400	781990	5976400	347430
AGFAGDQIPK	10	0	1002.51	sp|P42025|ACTY_HUMAN;sp|P61163|ACTZ_HUMAN	sp|P61163|ACTZ_HUMAN	no	2	0.0020469	98.009	227860	238880	196120	73630	64413	84641
AGFCCGVIR	9	0	1038.47	sp|Q9UFC0|LRWD1_HUMAN	sp|Q9UFC0|LRWD1_HUMAN	yes	2	0.022218	44.767	261960	257900	1929.5	12407	39886	51331
AGFDSDYDQALADIR	15	0	1655.74	sp|P52701|MSH6_HUMAN	sp|P52701|MSH6_HUMAN	yes	2	0.00012763	87.573	133210	228650	28435	0	0	16614
AGFFCPICSLFYSGEK	16	0	1881.84	sp|Q14966|ZN638_HUMAN	sp|Q14966|ZN638_HUMAN	yes	2	1.9665e-13	91.245	261370	245320	261690	125140	160040	123250
AGFFGTVVEYGAER	14	0	1501.72	sp|Q9NVH1|DJC11_HUMAN	sp|Q9NVH1|DJC11_HUMAN	yes	2	1.3755e-06	136.94	138800	118230	110150	570800	460380	434010
AGFIQDTSLILYEEVKPNLTER	22	1	2535.32	sp|Q93009|UBP7_HUMAN	sp|Q93009|UBP7_HUMAN	yes	3	9.5634e-16	100.36	389480	373500	380120	0	0	0
AGFLAFTQLPK	11	0	1191.67	sp|O75165|DJC13_HUMAN	sp|O75165|DJC13_HUMAN	yes	2	0.0021141	76.605	0	0	0	70051	46202	57804
AGFLDNFR	8	0	938.461	sp|P56557|TM50B_HUMAN	sp|P56557|TM50B_HUMAN	yes	2	0.0013202	104.76	55626	45939	44872	166850	112950	106600
AGFNSYAELLTHR	13	0	1477.73	sp|O60281|ZN292_HUMAN	sp|O60281|ZN292_HUMAN	yes	2;3	7.5706e-05	73.655	27469	15365	18718	64135	154460	136900
AGFQSVAPSGGAGASGGAGAAAALGPGGTPGPPVR	35	0	2874.44	sp|Q96GM5|SMRD1_HUMAN	sp|Q96GM5|SMRD1_HUMAN	yes	3	6.3028e-07	37.744	49899	52180	53446	21829	0	35433
AGFQTEDFSLYACASPK	17	0	1890.85	sp|P15056|BRAF_HUMAN	sp|P15056|BRAF_HUMAN	yes	2	8.821e-05	91.032	68393	62997	52925	0	0	0
AGFRPVEAGGQHGGR	15	1	1494.74	sp|O15234|CASC3_HUMAN	sp|O15234|CASC3_HUMAN	yes	3	9.4589e-05	105.94	17849	12943	8727.3	0	76797	40762
AGFTAAYSEK	10	0	1043.49	sp|P11717|MPRI_HUMAN	sp|P11717|MPRI_HUMAN	yes	2	0.028175	50.297	206140	280430	2234.6	0	273890	0
AGFVIEAFTR	10	0	1109.59	sp|Q9H1A3|METL9_HUMAN	sp|Q9H1A3|METL9_HUMAN	yes	2	0.023167	55.235	0	0	0	152270	139870	135670
AGFVPVYLR	9	0	1020.58	sp|Q9H0A0|NAT10_HUMAN	sp|Q9H0A0|NAT10_HUMAN	yes	2	0.0023437	84.699	0	0	0	72592	247870	251410
AGFWEEFESLQK	12	0	1469.68	sp|P29350|PTN6_HUMAN	sp|P29350|PTN6_HUMAN	yes	2	4.3048e-12	159.11	0	12107	6066.6	292910	252900	245720
AGGAAVVITEPEHTK	15	0	1478.77	sp|Q9P258|RCC2_HUMAN	sp|Q9P258|RCC2_HUMAN	yes	2;3	1.4904e-46	208.03	1522600	1697000	1623200	411420	353230	471190
AGGADAVQTVTGGLR	15	0	1371.71	sp|Q9H223|EHD4_HUMAN	sp|Q9H223|EHD4_HUMAN	yes	2	0.0033547	47.57	56400	54301	0	19233	22457	0
AGGAESPLSVSWWHIPR	17	0	1848.93	sp|Q93033|IGSF2_HUMAN	sp|Q93033|IGSF2_HUMAN	yes	3	2.981e-05	66.619	0	0	0	103990	120560	78642
AGGAFDPYTLVR	12	0	1265.64	sp|O43759|SNG1_HUMAN	sp|O43759|SNG1_HUMAN	yes	2	0.00033269	81.335	0	0	18031	116110	305540	226910
AGGAGVPAFYTPTGYGTLVQEGGSPIK	27	0	2594.3	sp|P55809|SCOT1_HUMAN	sp|P55809|SCOT1_HUMAN	yes	2;3	1.2884e-33	143.86	278430	353850	346210	165330	210670	165860
AGGALCHILGAAYK	14	0	1400.72	sp|Q92922|SMRC1_HUMAN	sp|Q92922|SMRC1_HUMAN	yes	2;3	1.843e-22	126.82	141790	15799	96816	389630	269610	306050
AGGASPAASSTAQPPTQHR	19	0	1790.87	sp|Q8IU81|I2BP1_HUMAN	sp|Q8IU81|I2BP1_HUMAN	yes	3	0.0006133	76.563	40803	74195	67226	0	0	0
AGGDAEPRPAEPPAWAGGAR	20	1	1931.92	sp|Q96HS1|PGAM5_HUMAN	sp|Q96HS1|PGAM5_HUMAN	yes	3	2.6156e-13	95.345	0	0	0	181720	190920	89528
AGGDATDSSQTALDNK	16	0	1549.69	sp|O75122|CLAP2_HUMAN	sp|O75122|CLAP2_HUMAN	yes	2	4.1848e-22	156.02	89647	114470	105960	0	31937	22963
AGGEAGVTLGQPHLSR	16	0	1548.8	sp|P41091|IF2G_HUMAN;sp|Q2VIR3|IF2GL_HUMAN	sp|P41091|IF2G_HUMAN	yes	2	6.9585e-90	289.34	3430500	3370600	3425500	315610	414960	210640
AGGEELDEGVAKDNAK	16	1	1601.75	sp|Q32MZ4|LRRF1_HUMAN	sp|Q32MZ4|LRRF1_HUMAN	yes	2	0.00061472	66.619	6130.7	17778	16226	0	0	0
AGGFASALER	10	0	977.493	sp|Q9Y2Q9|RT28_HUMAN	sp|Q9Y2Q9|RT28_HUMAN	yes	2	0.00062697	100.84	841.28	217030	23875	359970	101150	65837
AGGFVVGYTSSGNPIFR	17	0	1727.86	sp|Q9HAV4|XPO5_HUMAN	sp|Q9HAV4|XPO5_HUMAN	yes	2	3.6562e-14	117.21	402540	345820	320400	114370	127900	123060
AGGGAAEQEELHYIPIR	17	0	1809.9	sp|Q8TD19|NEK9_HUMAN	sp|Q8TD19|NEK9_HUMAN	yes	2;3	2.4775e-09	103.23	175360	173170	74872	12308	19756	42947
AGGGAGDPGLGAAAAPAPETR	21	0	1762.86	sp|Q13637|RAB32_HUMAN	sp|Q13637|RAB32_HUMAN	yes	2	1.8485e-55	191.98	28531	0	0	798290	947360	963330
AGGGCVMTIGEMLR	14	0	1450.67	sp|Q5VTL8|PR38B_HUMAN	sp|Q5VTL8|PR38B_HUMAN	yes	2	1.2141e-05	106.35	58871	63198	55993	170180	114560	116570
AGGGGGLGAGSPALSGGQGR	20	0	1582.78	sp|Q6IQ22|RAB12_HUMAN	sp|Q6IQ22|RAB12_HUMAN	yes	2	0.049609	30.027	93541	102070	165850	599250	462680	616770
AGGGPTLQCPPPSSPEK	17	0	1678.8	sp|Q96N66|MBOA7_HUMAN	sp|Q96N66|MBOA7_HUMAN	yes	2	1.9773e-57	242.43	615430	747130	695650	1123600	1297100	1183700
AGGHHNDLEDVGR	13	0	1375.62	sp|Q5JTZ9|SYAM_HUMAN	sp|Q5JTZ9|SYAM_HUMAN	yes	3	6.4315e-06	151.66	43480	55563	40247	91121	131980	122120
AGGIETIANEFSDR	14	0	1478.7	sp|Q92598|HS105_HUMAN	sp|Q92598|HS105_HUMAN	yes	2	1.8576e-16	148.76	543220	626890	591170	105730	81036	80794
AGGIETIANEYSDR	14	0	1494.7	sp|P34932|HSP74_HUMAN	sp|P34932|HSP74_HUMAN	yes	2	2.0178e-59	265.36	1409600	1381100	1142700	0	1874	0
AGGKPSQSPSQEAAGEAVLGAK	22	1	2039.03	sp|P00519|ABL1_HUMAN	sp|P00519|ABL1_HUMAN	yes	3	0.00028679	43.177	21199	20917	18627	0	0	0
AGGLIYQLDSYAPR	14	0	1522.78	sp|Q9Y296|TPPC4_HUMAN	sp|Q9Y296|TPPC4_HUMAN	yes	2	0.0006292	64.266	242080	237680	207410	112300	86530	68455
AGGNQAASQLEEAGR	15	0	1457.69	sp|Q9HBR0|S38AA_HUMAN	sp|Q9HBR0|S38AA_HUMAN	yes	2	5.8049e-19	159.44	0	15114	0	102560	88570	126010
AGGPAAAEPLLAAEK	15	0	1364.73	sp|Q587I9|SFT2C_HUMAN	sp|Q587I9|SFT2C_HUMAN	yes	2	0.0078681	37.504	0	0	0	45824	35649	0
AGGPAIPSHLLSTPYPFGLSPSSVVQDSR	29	0	2936.5	sp|Q14687|GSE1_HUMAN	sp|Q14687|GSE1_HUMAN	yes	3	4.7077e-06	41.261	356450	288810	358580	0	0	0
AGGPATPLSPTR	12	0	1123.6	sp|Q03252|LMNB2_HUMAN	sp|Q03252|LMNB2_HUMAN	yes	2	6.8685e-07	139.02	0	0	0	171010	714570	239640
AGGPEGPPWLPR	12	0	1232.63	sp|Q14166|TTL12_HUMAN	sp|Q14166|TTL12_HUMAN	yes	2	2.5884e-05	139.02	674990	709230	436600	83817	251200	150430
AGGPLGLSIVGGSDHSSHPFGVQEPGVFISK	31	0	3032.54	sp|Q14160|SCRIB_HUMAN	sp|Q14160|SCRIB_HUMAN	yes	3;4	4.6221e-10	44.585	212880	161830	176640	78661	61066	113200
AGGPPQVAGAQAACSEDR	18	0	1740.78	sp|Q9H3R5|CENPH_HUMAN	sp|Q9H3R5|CENPH_HUMAN	yes	2	1.6282e-53	162.16	213700	220190	237230	0	121220	65991
AGGPTTPLSPTR	12	0	1153.61	sp|P20700|LMNB1_HUMAN	sp|P20700|LMNB1_HUMAN	yes	2	0.00044924	97.277	94594	0	0	229000	524490	209350
AGGQINHDLHER	12	0	1345.65	sp|Q9NU22|MDN1_HUMAN	sp|Q9NU22|MDN1_HUMAN	yes	3	0.00036347	81.335	0	0	0	15175	25022	30507
AGGRGAPGRGR	11	2	1010.55	sp|Q9P2K8|E2AK4_HUMAN	sp|Q9P2K8|E2AK4_HUMAN	no	1	1		0	180630	505800	0	209910	221630
AGGSAALSPSK	11	0	944.493	sp|Q92522|H1X_HUMAN	sp|Q92522|H1X_HUMAN	yes	2	0.0011933	94.804	0	0	0	8898.6	27432	42972
AGGSASAMLQPLLDNQVGFK	20	0	2003.01	sp|P20618|PSB1_HUMAN	sp|P20618|PSB1_HUMAN	yes	2;3	2.306e-51	193.96	3252100	3075900	3264000	490670	411780	528190
AGGSHQEQPPYPSYNSNYWNSTAR	24	0	2710.18	sp|O95429|BAG4_HUMAN	sp|O95429|BAG4_HUMAN	yes	3	0.00017541	39.48	114470	136450	122850	0	0	0
AGGSLCHILAAAYK	14	0	1430.73	sp|Q8TAQ2|SMRC2_HUMAN	sp|Q8TAQ2|SMRC2_HUMAN	yes	2;3	7.1275e-22	168.69	0	17280	12391	239970	257470	256470
AGGSPAPGPETPAISPSK	18	0	1619.82	sp|P33316|DUT_HUMAN	sp|P33316|DUT_HUMAN	yes	2	0.00053711	38.839	0	57528	18724	1058.6	0	103650
AGGTDAPSANGEAGGESTK	19	0	1675.73	sp|Q9NXW2|DJB12_HUMAN	sp|Q9NXW2|DJB12_HUMAN	yes	2	0.0084025	52.662	0	3948.8	3854.1	6084.8	5434.7	0
AGGWPVGGGLGNHSGGWVPQFLTR	24	0	2406.2	sp|O15015|ZN646_HUMAN	sp|O15015|ZN646_HUMAN	yes	3	0.053004	5.8352	0	0	0	17950	12599	19811
AGHDQVVVLLHDVR	14	0	1556.84	sp|Q9BQA9|CYBC1_HUMAN	sp|Q9BQA9|CYBC1_HUMAN	yes	2;3;4	9.9432e-12	142.51	318670	303900	307060	300310	302920	300240
AGHFDKEIVPVLVSTR	16	1	1766.97	sp|Q9BWD1|THIC_HUMAN	sp|Q9BWD1|THIC_HUMAN	yes	2;3	0.00013736	69.327	137970	127230	131090	6163.7	35360	29758
AGHLILQDR	9	0	1021.57	sp|Q96P11|NSUN5_HUMAN;sp|Q63ZY6|NSN5C_HUMAN	sp|Q96P11|NSUN5_HUMAN	yes	2	0.00095332	105.81	12890	32823	1735	56129	66218	65399
AGHMVPSDQGDMALK	15	0	1555.71	sp|Q9HB40|RISC_HUMAN	sp|Q9HB40|RISC_HUMAN	yes	2;3	0.00014881	112.93	0	0	0	73674	71919	50438
AGHNVIALVGGATAR	15	0	1405.78	sp|Q9Y2Z4|SYYM_HUMAN	sp|Q9Y2Z4|SYYM_HUMAN	yes	2	0.0011586	57.003	0	0	0	81936	84497	0
AGHQADEPSFQIR	13	0	1454.69	sp|Q96AX2|RAB37_HUMAN	sp|Q96AX2|RAB37_HUMAN	yes	3	0.0097483	56.202	0	0	0	41759	937.64	54992
AGHQFGVTWR	10	0	1157.57	sp|Q96EY7|PTCD3_HUMAN	sp|Q96EY7|PTCD3_HUMAN	yes	3	0.0075552	88.921	0	0	0	45776	65302	64252
AGHSENGVEEDTEGR	15	0	1585.66	sp|Q9NZT2|OGFR_HUMAN	sp|Q9NZT2|OGFR_HUMAN	yes	3	0.0053365	73.655	6605.2	11335	0	0	0	0
AGHVCTVQFLISK	13	0	1458.77	sp|O75179|ANR17_HUMAN	sp|O75179|ANR17_HUMAN	yes	2;3	0.00064471	76.255	293720	19033	66621	161680	162550	189300
AGHYAASIIIR	11	0	1170.65	sp|P55263|ADK_HUMAN	sp|P55263|ADK_HUMAN	yes	2	0.0069881	63.397	70083	54418	44050	91368	112980	114560
AGHYLELGAEIAR	13	0	1398.73	sp|O60476|MA1A2_HUMAN	sp|O60476|MA1A2_HUMAN	yes	2	0.011466	44.598	227200	213940	164010	0	54010	37523
AGIATHFVDSEK	12	0	1273.63	sp|Q6NVY1|HIBCH_HUMAN	sp|Q6NVY1|HIBCH_HUMAN	yes	2;3	2.8114e-10	175.07	216090	174550	178780	213600	180670	184210
AGIEAGNINITSGEVFEIEEHISER	25	0	2713.32	sp|O43172|PRP4_HUMAN	sp|O43172|PRP4_HUMAN	yes	3	0.0046399	16.265	0	12060	0	0	0	0
AGIFQSVK	8	0	848.476	sp|P09669|COX6C_HUMAN	sp|P09669|COX6C_HUMAN	yes	2	0.018625	77.072	0	0	0	210990	241890	337150
AGIIQDTWHK	10	0	1167.6	sp|Q9P2E9|RRBP1_HUMAN	sp|Q9P2E9|RRBP1_HUMAN	yes	2	8.3824e-05	93.467	59314	44182	36085	0	325730	251280
AGIISTVEVLK	11	0	1128.68	sp|P55786|PSA_HUMAN	sp|P55786|PSA_HUMAN	yes	2	0.05447	39.039	119870	169630	110000	16659	48009	32070
AGILAWFWNER	11	0	1361.69	sp|Q6ZMG9|CERS6_HUMAN	sp|Q6ZMG9|CERS6_HUMAN	yes	2	5.5243e-08	108.3	0	0	0	9122.4	952.33	7712.1
AGILFEDIFDVK	12	0	1365.72	sp|P52434|RPAB3_HUMAN	sp|P52434|RPAB3_HUMAN	yes	2	1.0785e-06	132.39	27729	39493	49186	10487	9904.6	7772.8
AGISEAQLTDAETSK	15	0	1519.74	sp|P42768|WASP_HUMAN	sp|P42768|WASP_HUMAN	yes	2	0.010239	47.361	0	0	0	177200	3605.8	117660
AGITMESYLSESLMLK	16	0	1771.87	sp|P51946|CCNH_HUMAN	sp|P51946|CCNH_HUMAN	yes	2	2.6493e-06	95.138	40586	0	36257	0	0	0
AGIVQEDVQPPGLK	14	0	1449.78	sp|Q8N5G0|SIM20_HUMAN	sp|Q8N5G0|SIM20_HUMAN	yes	2	0.0015624	57.293	67528	0	39753	178720	216270	202160
AGIVTSLQAR	10	0	1014.58	sp|P49736|MCM2_HUMAN	sp|P49736|MCM2_HUMAN	yes	2	0.076129	42.075	0	0	0	95167	154530	61624
AGKEESGVSVSNSQPTNESHSIK	23	1	2371.13	sp|Q99808|S29A1_HUMAN	sp|Q99808|S29A1_HUMAN	yes	3;4	2.4794e-39	156.96	192420	161820	225920	486560	513960	352330
AGKGEVTFEDVK	12	1	1278.65	sp|Q9UJS0|S2513_HUMAN	sp|Q9UJS0|S2513_HUMAN	yes	2	0.076792	50.116	0	0	35927	0	0	0
AGKPVICATQMLESMIK	17	1	1875.96	sp|P14618|KPYM_HUMAN	sp|P14618|KPYM_HUMAN	yes	2;3	6.2028e-31	230.23	4122200	5177600	3312200	1984900	2182700	2759300
AGKYEQAIQCYTEAISLCPTEK	22	1	2559.2	sp|O94826|TOM70_HUMAN	sp|O94826|TOM70_HUMAN	yes	3	0.00060145	45.587	0	0	0	30376	0	27365
AGLAMPGPPLGPVLGQR	17	0	1629.9	sp|Q9Y3B7|RM11_HUMAN	sp|Q9Y3B7|RM11_HUMAN	yes	2;3	1.5717e-09	87.942	385180	328820	279460	1406000	1147900	39370
AGLAYHLR	8	0	899.498	sp|Q96ME7|ZN512_HUMAN	sp|Q96ME7|ZN512_HUMAN	yes	2	0.0040486	72.355	0	10693	11057	50439	54525	60107
AGLDPDLETR	10	0	1085.54	sp|Q5JTZ9|SYAM_HUMAN	sp|Q5JTZ9|SYAM_HUMAN	yes	2	0.00064357	90.761	0	1836.5	0	156920	223230	163220
AGLELLSDQGYR	12	0	1320.67	sp|Q9NPD3|EXOS4_HUMAN	sp|Q9NPD3|EXOS4_HUMAN	yes	2	2.8161e-10	147.78	517990	508520	502220	241410	273240	225820
AGLENMASR	9	0	947.449	sp|Q9NPH3|IL1AP_HUMAN	sp|Q9NPH3|IL1AP_HUMAN	yes	2	0.039995	40.502	129720	172390	16339	0	0	50382
AGLESGAEPGDGDSDTTK	18	0	1705.73	sp|O60832|DKC1_HUMAN	sp|O60832|DKC1_HUMAN	yes	2	1.0756e-14	130.78	0	51579	13398	0	329130	0
AGLESGAEPGDGDSDTTKK	19	1	1833.82	sp|O60832|DKC1_HUMAN	sp|O60832|DKC1_HUMAN	yes	3	8.2438e-05	66.485	0	18573	12894	0	92112	0
AGLEVLFASAAPAITCR	17	0	1745.91	sp|Q92530|PSMF1_HUMAN	sp|Q92530|PSMF1_HUMAN	yes	2	5.9683e-05	62.454	2561.6	5214.2	37481	4823.2	0	1919.9
AGLGAWVEKPTEQDQFSLTP	20	1	2173.07	sp|P78563|RED1_HUMAN	sp|P78563|RED1_HUMAN	yes	2	0.023994	21.668	0	0	0	46903	33077	6744
AGLGILHDIEGIR	13	0	1362.76	sp|Q9H4B0|OSGL1_HUMAN	sp|Q9H4B0|OSGL1_HUMAN	yes	3	0.00087735	63.212	42356	35768	34603	79182	81690	78189
AGLGSAGDMTLSMTGR	16	0	1523.71	sp|Q9Y3X0|CCDC9_HUMAN	sp|Q9Y3X0|CCDC9_HUMAN	yes	2	2.3344e-05	81.48	69385	72053	54993	55783	89338	76897
AGLGSGLSLSGLVHPELSR	19	0	1849.01	sp|P49748|ACADV_HUMAN	sp|P49748|ACADV_HUMAN	yes	2;3	5.5678e-41	204.33	1142700	1098400	1014700	600020	592850	694520
AGLGSPERPPK	11	1	1107.6	sp|Q9H6F5|CCD86_HUMAN	sp|Q9H6F5|CCD86_HUMAN	yes	2	0.0064682	72.365	0	0	0	46088	0	36277
AGLGTAMLYELIEK	14	0	1507.8	sp|Q96BH1|RNF25_HUMAN	sp|Q96BH1|RNF25_HUMAN	yes	2	2.671e-11	136.94	39851	51366	46130	0	0	0
AGLLALMLHQTIQHDPLTTDLR	22	0	2456.32	sp|Q9P0U4|CXXC1_HUMAN	sp|Q9P0U4|CXXC1_HUMAN	yes	3	0.0070317	18.927	39935	34983	17962	8571	5304.2	0
AGLLEPEVFHLNPAK	15	0	1633.88	sp|P23786|CPT2_HUMAN	sp|P23786|CPT2_HUMAN	yes	3	0.00011075	92.445	189740	172120	181660	381080	315230	347260
AGLLHNILPSQSTDLHHSVGTELLSLVYK	29	0	3141.68	sp|P78527|PRKDC_HUMAN	sp|P78527|PRKDC_HUMAN	yes	3;4	7.3814e-18	93.626	498730	1171100	899930	274130	83523	269070
AGLLLAPGHQGPQRPVKDEPQDGENPNPPNWSR	33	2	3570.77	sp|Q8NC60|NOA1_HUMAN	sp|Q8NC60|NOA1_HUMAN	yes	4	0.001673	10.617	45584	42939	47966	0	0	0
AGLLPSGPRPGYAAIQALLSSR	22	1	2194.22	sp|P22570|ADRO_HUMAN	sp|P22570|ADRO_HUMAN	yes	3	0.012235	25.883	26030	11043	44722	0	0	0
AGLLQVYIHTQK	12	0	1369.77	sp|Q92979|NEP1_HUMAN	sp|Q92979|NEP1_HUMAN	yes	2;3	1.3961e-05	117.99	43848	37942	37172	136020	121730	123060
AGLLSPYQILHECLK	15	0	1740.92	sp|Q8WYQ5|DGCR8_HUMAN	sp|Q8WYQ5|DGCR8_HUMAN	yes	2;3	0.00043961	66.953	242940	40808	40962	0	36435	27132
AGLLTEQAPGDTLTAVESK	19	0	1899.98	sp|Q9H267|VP33B_HUMAN	sp|Q9H267|VP33B_HUMAN	yes	2	6.5829e-09	107.6	246100	241140	229040	34981	33023	38051
AGLLTLEDHPNIK	13	0	1419.77	sp|Q14703|MBTP1_HUMAN	sp|Q14703|MBTP1_HUMAN	yes	3	0.010664	33.723	0	0	0	0	17957	24268
AGLLVEDTLYQGLPAEVR	18	0	1943.04	sp|Q6NSJ5|LRC8E_HUMAN	sp|Q6NSJ5|LRC8E_HUMAN	yes	2	1.9254e-05	102.26	0	37395	35917	0	0	0
AGLLVLAVLSDGAGDHIR	18	0	1775.99	sp|Q8TEX9|IPO4_HUMAN	sp|Q8TEX9|IPO4_HUMAN	yes	2;3	2.541e-15	133.07	423810	429600	360420	40231	53203	58300
AGLNCSTENMPIK	13	0	1433.66	sp|P05198|IF2A_HUMAN	sp|P05198|IF2A_HUMAN	yes	2	6.4466e-31	232.17	1378700	1241900	1253900	641550	628750	612200
AGLNEFIQNLVR	12	0	1372.75	sp|Q96BR1|SGK3_HUMAN	sp|Q96BR1|SGK3_HUMAN	yes	2	0.049805	47.334	33593	0	0	0	0	0
AGLNEMVEYITHSR	14	0	1618.78	sp|Q14738|2A5D_HUMAN	sp|Q14738|2A5D_HUMAN	yes	2;3	1.5582e-19	183.08	472900	424810	409330	83533	58422	71234
AGLNSLEAVKR	11	1	1156.66	sp|P67936|TPM4_HUMAN	sp|P67936|TPM4_HUMAN	yes	2	0.00058595	97.277	71122	70880	73135	0	0	44269
AGLPCQDLEFVQFHPTGIYGAGCLITEGCR	30	0	3365.56	sp|P31040|SDHA_HUMAN	sp|P31040|SDHA_HUMAN	yes	3;4	9.5869e-36	79.248	1399200	1493000	1275300	469040	398070	546990
AGLPGFYDPCVGEEK	15	0	1637.74	sp|Q9NVH1|DJC11_HUMAN	sp|Q9NVH1|DJC11_HUMAN	yes	2	0.00032028	74.524	317500	440110	329350	693070	528140	567290
AGLQFPVGR	9	0	943.524	sp|Q93077|H2A1C_HUMAN;sp|Q7L7L0|H2A3_HUMAN;sp|P04908|H2A1B_HUMAN;sp|Q71UI9|H2AV_HUMAN;sp|P0C0S5|H2AZ_HUMAN;sp|Q99878|H2A1J_HUMAN;sp|Q96KK5|H2A1H_HUMAN;sp|P20671|H2A1D_HUMAN;sp|P0C0S8|H2A1_HUMAN;sp|Q9BTM1|H2AJ_HUMAN;sp|P16104|H2AX_HUMAN;sp|Q96QV6|H2A1A_HUMAN;sp|Q6FI13|H2A2A_HUMAN;sp|Q16777|H2A2C_HUMAN	sp|Q6FI13|H2A2A_HUMAN	no	1;2	0.00064853	126.2	3608100	3082900	1126200	64068000	54450000	65286000
AGLSPANCQSDR	12	0	1274.57	sp|Q14692|BMS1_HUMAN	sp|Q14692|BMS1_HUMAN	yes	2	0.00090444	90.263	0	71519	57699	173530	173000	116010
AGLSQSLFER	10	0	1106.57	sp|Q92900|RENT1_HUMAN	sp|Q92900|RENT1_HUMAN	yes	2	1.7798e-05	100.84	151350	154180	123370	245930	293980	247330
AGLTDQVSHHAR	12	0	1290.64	sp|Q8NHH9|ATLA2_HUMAN	sp|Q8NHH9|ATLA2_HUMAN	yes	3	0.059023	22.004	26851	10756	5931.6	60742	72276	70031
AGLTEPVLIR	10	0	1067.63	sp|Q8TDD1|DDX54_HUMAN	sp|Q8TDD1|DDX54_HUMAN	yes	2	0.00015711	81.642	25384	59492	36579	15804	134550	98660
AGLTFNHDPPLSQNQR	16	0	1793.88	sp|Q7Z3U7|MON2_HUMAN	sp|Q7Z3U7|MON2_HUMAN	yes	3	1.8936e-05	97.594	90655	102630	97732	0	31864	21175
AGLTHLITMDLHQK	14	0	1576.84	sp|O60256|KPRB_HUMAN	sp|O60256|KPRB_HUMAN	yes	2;3	4.9359e-12	184.27	660720	635220	572030	56931	58715	54162
AGLTLFVGR	9	0	932.544	sp|Q9NW13|RBM28_HUMAN	sp|Q9NW13|RBM28_HUMAN	yes	2	0.00033932	130	105930	93885	108570	71630	93152	65544
AGLTMNDIDAFEFHEAFSGQILANFK	26	0	2885.37	sp|P55084|ECHB_HUMAN	sp|P55084|ECHB_HUMAN	yes	3	1.8316e-39	119.55	51806	41822	52098	73696	120210	79280
AGLVDDFEK	9	0	992.481	sp|O75947|ATP5H_HUMAN	sp|O75947|ATP5H_HUMAN	yes	2	0.021382	54.436	0	0	116780	548040	384860	474970
AGLVDDFEKK	10	1	1120.58	sp|O75947|ATP5H_HUMAN	sp|O75947|ATP5H_HUMAN	yes	2	0.0044064	69.915	540900	490260	517810	1059600	1046200	1030200
AGLVGPEFHEK	11	0	1182.6	sp|Q15149|PLEC_HUMAN	sp|Q15149|PLEC_HUMAN	yes	2	0.019447	63.397	151780	109310	97155	185840	213420	128070
AGLVVEDALFETLPSDVR	18	0	1930	sp|Q8TDW0|LRC8C_HUMAN	sp|Q8TDW0|LRC8C_HUMAN	yes	2	1.6249e-05	81.48	5227.3	622.98	0	51054	92449	26872
AGMAAVADPHSLLDPNAIYQELQK	24	0	2551.27	sp|Q6PCB7|S27A1_HUMAN	sp|Q6PCB7|S27A1_HUMAN	yes	3	0.005059	29.408	0	296.37	0	19871	20795	23899
AGMAAVASPTGNCDLER	17	0	1718.77	sp|Q6P1M0|S27A4_HUMAN	sp|Q6P1M0|S27A4_HUMAN	yes	2	0.00013456	51.454	183480	237570	225760	70592	169730	141850
AGMEFHEELHNLGAK	15	0	1681.79	sp|Q15111|PLCL1_HUMAN	sp|Q15111|PLCL1_HUMAN	yes	3	0.00094176	69.641	38353	40492	33816	18270	0	0
AGMQLNLEELQK	12	0	1372.7	sp|Q08379|GOGA2_HUMAN	sp|Q08379|GOGA2_HUMAN	yes	2	5.9617e-05	118.91	65454	58557	62852	0	127860	109720
AGMQPGLTMVVGPPGTGK	18	0	1696.86	sp|O60306|AQR_HUMAN	sp|O60306|AQR_HUMAN	yes	2	0.00034039	53.363	0	132480	120850	254560	158510	175550
AGMSAEQAQGLLEK	14	0	1431.7	sp|Q9Y2Q3|GSTK1_HUMAN	sp|Q9Y2Q3|GSTK1_HUMAN	yes	2	5.3812e-26	228.73	14266	45303	0	2303100	1944100	1867500
AGMSSNQSISSPVLDAVPR	19	0	1914.95	sp|Q9UQ35|SRRM2_HUMAN	sp|Q9UQ35|SRRM2_HUMAN	yes	2	0.00095345	41.284	205490	1702.6	138250	195250	100650	66425
AGMTHIVR	8	0	883.47	sp|P39023|RL3_HUMAN	sp|P39023|RL3_HUMAN	yes	2	0.00020907	148.98	0	0	0	123740	190530	433610
AGNAIHAILLYR	12	0	1310.75	sp|P50416|CPT1A_HUMAN	sp|P50416|CPT1A_HUMAN	yes	2;3	3.7984e-12	170.69	0	0	0	454310	417480	436910
AGNASKDEIDSAVK	14	1	1403.69	sp|P23381|SYWC_HUMAN	sp|P23381|SYWC_HUMAN	yes	2;3	3.9916e-25	196.38	1242400	1471100	1316500	72100	57946	75906
AGNEKEEGETADTVGCCSLR	20	1	2181.93	sp|P11387|TOP1_HUMAN	sp|P11387|TOP1_HUMAN	yes	2;3	9.4e-17	155.38	199440	294600	250450	361580	952460	383250
AGNELLESSAGDDASSLR	18	0	1790.83	sp|Q9UPN3|MACF1_HUMAN;sp|O94854|K0754_HUMAN	sp|Q9UPN3|MACF1_HUMAN	yes	2	4.1354e-05	93.649	306590	215510	166630	0	1937.4	109580
AGNFYVPAEPK	11	0	1191.59	sp|P18124|RL7_HUMAN	sp|P18124|RL7_HUMAN	yes	2	0.036384	54.584	0	0	0	0	766020	311610
AGNGQWASVIR	11	0	1157.59	sp|Q15393|SF3B3_HUMAN	sp|Q15393|SF3B3_HUMAN	yes	2	8.665e-10	196.32	57109	64167	54605	172300	275940	182050
AGNILLNTEGHAK	13	0	1336.71	sp|Q13043|STK4_HUMAN;sp|Q13188|STK3_HUMAN	sp|Q13043|STK4_HUMAN	no	2;3	5.6269e-06	110.88	191780	162510	159390	119340	107660	117190
AGNLGGGVVTIER	13	0	1241.67	sp|P35268|RL22_HUMAN	sp|P35268|RL22_HUMAN	yes	2	3.4633e-21	196.44	1040300	1339800	1010700	2318600	3594700	2200900
AGNLMSAMLHVEALER	16	0	1740.87	sp|O75127|PTCD1_HUMAN	sp|O75127|PTCD1_HUMAN	yes	3	0.013796	32.61	11792	0	17580	1235.9	0	0
AGNLTNAYVYEVGPGPGGITR	21	0	2105.05	sp|Q8WVM0|TFB1M_HUMAN	sp|Q8WVM0|TFB1M_HUMAN	yes	2	1.7569e-55	191.02	440240	458590	410450	2243.9	0	0
AGNNMLLVGVHGPR	14	0	1433.76	sp|P21333|FLNA_HUMAN	sp|P21333|FLNA_HUMAN	yes	2;3	3.3749e-26	203.97	773120	707680	605420	374580	276150	295770
AGNVLMTLEGDIR	13	0	1387.71	sp|O94804|STK10_HUMAN	sp|O94804|STK10_HUMAN	yes	2	0.0038185	61.577	68338	84012	74549	51592	24501	5922.6
AGNWPGSPQVSGPSPAAR	18	0	1734.84	sp|O60244|MED14_HUMAN	sp|O60244|MED14_HUMAN	yes	2	0.040503	37.146	55584	59480	0	30228	35747	34857
AGPCSLSQGNLSPNWPR	17	0	1839.87	sp|O43182|RHG06_HUMAN	sp|O43182|RHG06_HUMAN	yes	2	0.0001249	98.865	0	165550	154110	34872	5493.7	37696
AGPDPSPVEDGQPDISRPFGSQPWHSCHK	29	1	3184.44	sp|Q9UL03|INT6_HUMAN	sp|Q9UL03|INT6_HUMAN	yes	4	0.072125	2.9208	16636	0	0	52991	30635	53427
AGPDSAGIALYSHEDVCVFK	20	0	2135	sp|Q86X55|CARM1_HUMAN	sp|Q86X55|CARM1_HUMAN	yes	2;3	1.0659e-22	116.36	230520	255410	233980	8277.4	4140.7	1168.7
AGPECLHCEEGCSK	14	0	1632.63	sp|Q6ZNB6|NFXL1_HUMAN	sp|Q6ZNB6|NFXL1_HUMAN	yes	2;3	0.00013136	62.705	19703	37293	31115	68361	106400	63459
AGPESDAQYQFTGIK	15	0	1610.76	sp|Q96IX5|ATPMK_HUMAN	sp|Q96IX5|ATPMK_HUMAN	yes	2	1.084e-168	323.54	2291000	2350700	2328300	4564900	4478800	4559600
AGPESDAQYQFTGIKK	16	1	1738.85	sp|Q96IX5|ATPMK_HUMAN	sp|Q96IX5|ATPMK_HUMAN	yes	2;3	1.5152e-14	184.43	130340	151570	193220	448100	342210	359990
AGPEYGQGMNPISR	14	0	1475.68	sp|Q9NUL3|STAU2_HUMAN	sp|Q9NUL3|STAU2_HUMAN	yes	2	7.8579e-17	145.08	152690	159140	179010	253370	287910	282000
AGPFDEFQIATMLK	14	0	1566.78	sp|Q9P289|STK26_HUMAN	sp|Q9P289|STK26_HUMAN	yes	2	1.6662e-26	201.66	455060	417560	433620	146910	218630	11979
AGPGSEELTVTNAR	14	0	1400.69	sp|Q9BW19|KIFC1_HUMAN	sp|Q9BW19|KIFC1_HUMAN	yes	2	1.014e-19	138.71	184680	117110	153290	156900	187510	183480
AGPGSLELCGLPSQK	15	0	1512.76	sp|Q14684|RRP1B_HUMAN	sp|Q14684|RRP1B_HUMAN	yes	2	2.1383e-33	212.93	304370	308310	581890	511010	0	468960
AGPGSSPLFSLLPGYR	16	0	1617.85	sp|Q9H0W8|SMG9_HUMAN	sp|Q9H0W8|SMG9_HUMAN	yes	2	2.6831e-09	95.656	136580	178750	133000	71121	94021	63896
AGPGSTGGQIGAAALAGGAR	20	0	1638.84	sp|Q8N653|LZTR1_HUMAN	sp|Q8N653|LZTR1_HUMAN	yes	2	2.278e-09	119.79	74959	74103	58185	0	0	0
AGPGVEDLWR	10	0	1098.55	sp|Q9UNI6|DUS12_HUMAN	sp|Q9UNI6|DUS12_HUMAN	yes	2	0.071807	39.01	0	128600	136860	58837	114130	57714
AGPILELEQWIDK	13	0	1510.8	sp|Q96EY8|MMAB_HUMAN	sp|Q96EY8|MMAB_HUMAN	yes	2	1.3484e-10	99.276	45776	44145	29981	152400	140040	99847
AGPIWDLR	8	0	926.497	sp|O43390|HNRPR_HUMAN;sp|O60506|HNRPQ_HUMAN	sp|O60506|HNRPQ_HUMAN	no	2	0.0021255	121.52	1861000	1836900	1951100	4624800	3990500	4691100
AGPNASIISLK	11	0	1069.61	sp|Q9H0A0|NAT10_HUMAN	sp|Q9H0A0|NAT10_HUMAN	yes	2	0.00058737	87.895	50116	61689	43077	313910	538410	425890
AGPPASIVPLMR	12	0	1207.67	sp|O96013|PAK4_HUMAN	sp|O96013|PAK4_HUMAN	yes	2	0.067412	41.796	8306.4	28267	10374	0	0	9120.7
AGPPGALDAWAEPHLER	17	0	1785.88	sp|Q86Y22|CONA1_HUMAN	sp|Q86Y22|CONA1_HUMAN	yes	3	7.5659e-05	98.167	0	0	0	167320	295590	219710
AGPPVPASHIAPAPVQPPMIR	21	0	2102.15	sp|O14497|ARI1A_HUMAN	sp|O14497|ARI1A_HUMAN	yes	3	1.2774e-08	80.379	0	10059	14693	0	72203	51279
AGPSAQEPGSQTPLK	15	0	1466.74	sp|O60271|JIP4_HUMAN	sp|O60271|JIP4_HUMAN	yes	2	5.3783e-06	115.05	256510	262700	255040	36990	45128	2461.3
AGPVAVQVK	9	0	867.518	sp|Q13428|TCOF_HUMAN	sp|Q13428|TCOF_HUMAN	yes	2	0.0089025	73.637	49711	38527	27396	26449	13308	70104
AGPVVTDNGNFILDWK	16	0	1744.88	sp|P49247|RPIA_HUMAN	sp|P49247|RPIA_HUMAN	yes	2	0.00012706	104.49	570740	0	0	0	139070	0
AGPVVVVAPGPPVTTATSAPVTLVAPGEAR	30	0	2780.54	sp|Q4KMP7|TB10B_HUMAN	sp|Q4KMP7|TB10B_HUMAN	yes	3	1.0629e-05	64.401	89398	105610	115880	0	0	0
AGPWTPEAAVEHPEAVR	17	0	1815.89	sp|Q93088|BHMT1_HUMAN	sp|Q93088|BHMT1_HUMAN	yes	2	0.00023241	79.795	0	0	0	15253	26139	25984
AGQAGLPCDYTANSK	15	0	1551.7	sp|P07199|CENPB_HUMAN	sp|P07199|CENPB_HUMAN	yes	2	0.0016244	73.891	120280	133590	84413	96548	82194	3788.2
AGQAVDDFIEK	11	0	1191.58	sp|P52209|6PGD_HUMAN	sp|P52209|6PGD_HUMAN	yes	2	0.00017466	108.93	213980	451720	357370	30601	179200	112270
AGQCVIGLQMGTNK	14	0	1475.72	sp|Q99439|CNN2_HUMAN	sp|Q99439|CNN2_HUMAN	yes	2	7.6603e-05	88.24	72695	84573	75116	0	42817	928.75
AGQEDVLFPVAR	12	0	1300.68	sp|Q5JTZ9|SYAM_HUMAN	sp|Q5JTZ9|SYAM_HUMAN	yes	2	0.00021974	90.142	0	14813	0	92963	301830	207700
AGQEHLLR	8	0	922.498	sp|Q16222|UAP1_HUMAN;sp|Q3KQV9|UAP1L_HUMAN	sp|Q16222|UAP1_HUMAN	no	2	0.002067	117.39	41630	52459	43708	0	0	0
AGQERPSVTSYK	12	1	1321.66	sp|Q9UJX3|APC7_HUMAN	sp|Q9UJX3|APC7_HUMAN	yes	2	0.0021218	122.51	52068	31329	34543	41140	30787	45572
AGQGNVGLALLWSEK	15	0	1541.82	sp|Q5T440|CAF17_HUMAN	sp|Q5T440|CAF17_HUMAN	yes	2	4.2457e-06	106.97	73825	0	67379	128220	141600	93348
AGQLEAWLEMNPGYEVAPR	19	0	2130.02	sp|P51532|SMCA4_HUMAN	sp|P51532|SMCA4_HUMAN	yes	2	2.4691e-11	110.9	60001	101310	1089.4	0	0	0
AGQLSQGAAEEDHGCR	16	0	1684.72	sp|Q9UBG0|MRC2_HUMAN	sp|Q9UBG0|MRC2_HUMAN	yes	2;3	0.00040251	89.382	0	0	0	20057	54460	21342
AGQPHSSSDAAQAPAEQPHSSSDAAQAPCPR	31	0	3112.37	sp|P29372|3MG_HUMAN	sp|P29372|3MG_HUMAN	yes	4	6.1911e-15	72.368	39689	66194	59058	123890	131470	138160
AGQPLQLLDASWYLPK	16	0	1798.96	sp|P25325|THTM_HUMAN	sp|P25325|THTM_HUMAN	yes	2	3.9497e-17	137.58	659230	518070	567730	2888.1	0	0
AGQQGLSVAFDLATHR	16	0	1669.85	sp|P22033|MUTA_HUMAN	sp|P22033|MUTA_HUMAN	yes	2;3	1.252e-09	130.71	178530	182740	172740	288150	335100	281860
AGQSAAGAAPGGGVDTR	17	0	1441.69	sp|P21333|FLNA_HUMAN	sp|P21333|FLNA_HUMAN	yes	2	1.9385e-18	153.52	132400	183560	168990	18446	7500.9	2819
AGQTQPNPGILPIQPALTPR	20	0	2068.14	sp|Q2M2I8|AAK1_HUMAN	sp|Q2M2I8|AAK1_HUMAN	yes	2	1.4132e-07	73.345	49728	65599	68025	13739	18595	22197
AGQTTYSGVIDCFR	14	0	1573.72	sp|Q9UJS0|S2513_HUMAN;sp|O75746|S2512_HUMAN	sp|Q9UJS0|S2513_HUMAN	no	2	1.5225e-16	186.27	298270	275480	265190	460210	437320	349520
AGQTVTIWAANAGVTASPPTDLIWK	25	0	2567.34	sp|P20700|LMNB1_HUMAN	sp|P20700|LMNB1_HUMAN	yes	3	0.00025487	82.87	97456	55315	70077	97900	111220	59894
AGQVFLEELGNHK	13	0	1440.74	sp|P09543|CN37_HUMAN	sp|P09543|CN37_HUMAN	yes	2;3	1.4085e-10	167.76	348740	320060	368630	269320	208810	202860
AGQVMCVAQGSGHTHSVGTVCCSR	24	0	2545.1	sp|Q12788|TBL3_HUMAN	sp|Q12788|TBL3_HUMAN	yes	3	1.7273e-21	108.94	108650	170030	130350	144700	155070	152220
AGQVVTIWAAGAGATHSPPTDLVWK	25	0	2532.31	sp|P02545|LMNA_HUMAN	sp|P02545|LMNA_HUMAN	yes	3	1.2175e-46	174	1068800	1839700	1424800	420420	550200	117210
AGQVWAPEGSTAFK	14	0	1447.71	sp|Q9H6U8|ALG9_HUMAN	sp|Q9H6U8|ALG9_HUMAN	yes	2	0.0058952	55.754	0	0	0	142320	128790	118510
AGSALPGFANSPAGSTSVVLVPPAHGTLVPDGNK	34	0	3184.65	sp|O15027|SC16A_HUMAN	sp|O15027|SC16A_HUMAN	yes	3	0.016453	4.226	66577	87040	31632	0	0	0
AGSDGESIGNCPFCQR	16	0	1753.71	sp|O15247|CLIC2_HUMAN	sp|O15247|CLIC2_HUMAN	yes	2	5.4843e-56	229.4	864360	982460	945380	1046	0	0
AGSDGESIGNCPFSQR	16	0	1680.72	sp|Q9Y696|CLIC4_HUMAN	sp|Q9Y696|CLIC4_HUMAN	yes	2	2.0614e-24	181.44	276650	286850	269090	136550	140260	144580
AGSISSEEVDGSQGNMMR	18	0	1853.79	sp|Q8NFC6|BD1L1_HUMAN	sp|Q8NFC6|BD1L1_HUMAN	yes	2	0.00017007	66.619	0	30493	31958	40751	55576	37143
AGSLDTYVQCFVLPDDSQASR	21	0	2328.07	sp|Q8IYJ3|SYTL1_HUMAN	sp|Q8IYJ3|SYTL1_HUMAN	yes	2	0.00016393	56.473	0	0	0	104010	86108	99122
AGSLGINLVAANR	13	0	1254.7	sp|P46100|ATRX_HUMAN	sp|P46100|ATRX_HUMAN	yes	2	0.036386	46.033	0	0	0	10749	0	16440
AGSLLWMVATSPGR	14	0	1444.75	sp|Q9UH99|SUN2_HUMAN	sp|Q9UH99|SUN2_HUMAN	yes	2	6.5463e-08	128.97	15543	0	0	254960	313190	199450
AGSMKDPLLDDHGDFIR	17	1	1885.9	sp|Q9UM54|MYO6_HUMAN	sp|Q9UM54|MYO6_HUMAN	yes	3	3.4963e-05	74.62	116070	130690	111900	0	0	0
AGSMSAELGVGCALR	15	0	1477.7	sp|O94903|PLPHP_HUMAN	sp|O94903|PLPHP_HUMAN	yes	2	0.039001	32.051	2435.1	0	25204	141500	91023	58923
AGSNMLLIGVHGPTTPCEEVSMK	23	0	2427.16	sp|O75369|FLNB_HUMAN	sp|O75369|FLNB_HUMAN	yes	3	0.00011406	60.734	124240	153030	107320	0	0	0
AGSPFHPAMEALSLSSLSEK	20	0	2058.01	sp|O60287|NPA1P_HUMAN	sp|O60287|NPA1P_HUMAN	yes	3	6.6241e-05	43.518	0	0	0	9202	27625	25641
AGSPSPQPSGELPR	14	0	1378.68	sp|Q92619|HMHA1_HUMAN	sp|Q92619|HMHA1_HUMAN	yes	2	0.063587	34.472	7101.6	0	0	112300	107460	0
AGSPTAPVHDESLVGPVDPSSGQQSR	26	0	2574.23	sp|Q12913|PTPRJ_HUMAN	sp|Q12913|PTPRJ_HUMAN	yes	3	0.00042264	47.267	0	0	0	36698	61997	53312
AGSPTLLNCLMYK	13	0	1466.73	sp|Q8TCJ2|STT3B_HUMAN	sp|Q8TCJ2|STT3B_HUMAN	yes	2	1.8318e-25	173.07	70098	69548	54621	1271000	964220	823440
AGSQLGPGYQHHAQPK	16	0	1674.82	sp|Q02241|KIF23_HUMAN	sp|Q02241|KIF23_HUMAN	yes	3	8.2009e-05	68.548	13252	15099	12935	26587	23684	29182
AGSSAAGASGWTSAGSLNSVPTNSAQQGHNSPDSPVTSAAK	41	0	3811.76	sp|Q86XP3|DDX42_HUMAN	sp|Q86XP3|DDX42_HUMAN	yes	3;4	0.035861	7.6983	225190	280950	274760	29121	36897	47904
AGSSESIAAFIQR	13	0	1335.68	sp|P46379|BAG6_HUMAN	sp|P46379|BAG6_HUMAN	yes	2	0.0082533	39.293	0	6129.8	24423	0	37775	847.88
AGSSTADGNVLSVLHGVWR	19	0	1924.98	sp|Q70HW3|SAMC_HUMAN	sp|Q70HW3|SAMC_HUMAN	yes	3	0.00059876	39.82	33366	28206	19512	29333	20957	18662
AGSSTPGDAPPAVAEVQGR	19	0	1765.86	sp|Q7Z6Z7|HUWE1_HUMAN	sp|Q7Z6Z7|HUWE1_HUMAN	yes	2	2.0011e-12	99.668	381080	417620	412460	0	75810	77546
AGSSWQCDTCLLQNK	15	0	1766.77	sp|P49790|NU153_HUMAN	sp|P49790|NU153_HUMAN	yes	2	9.5196e-41	252.75	420080	428790	366440	295030	466580	287340
AGSTALYWACHGGHK	15	0	1614.74	sp|Q92882|OSTF1_HUMAN	sp|Q92882|OSTF1_HUMAN	yes	2;3	0.00021239	66.664	113360	95623	65959	140800	123060	126950
AGSTSWTGFQTK	12	0	1269.6	sp|Q9NW13|RBM28_HUMAN	sp|Q9NW13|RBM28_HUMAN	yes	2	0.011627	68.49	23611	0	0	91602	189280	94665
AGSVATCQAVMR	12	0	1249.59	sp|O94906|PRP6_HUMAN	sp|O94906|PRP6_HUMAN	yes	2	2.8283e-19	217.12	0	24920	105210	336350	261100	151290
AGSVELLGAMAYCAPK	16	0	1636.8	sp|Q92616|GCN1_HUMAN	sp|Q92616|GCN1_HUMAN	yes	2	1.6062e-37	165.39	212360	196860	225380	31504	24039	22628
AGSYPEGAPAILADKR	16	1	1614.84	sp|Q6P1Q9|MET2B_HUMAN	sp|Q6P1Q9|MET2B_HUMAN	yes	2	0.0016221	59.67	80169	61708	84343	0	0	0
AGSYPEGAPAVLADKR	16	1	1600.82	sp|Q96IZ6|MET2A_HUMAN	sp|Q96IZ6|MET2A_HUMAN	yes	2	9.0766e-08	73.891	181430	3416.4	184840	0	0	0
AGTATSPAGSSPAVAGGTQR	20	0	1742.85	sp|Q13428|TCOF_HUMAN	sp|Q13428|TCOF_HUMAN	yes	2	1.0772e-05	94.63	0	34004	20003	9760.2	23411	15930
AGTCCANCQTTTTTLWR	17	0	2000.85	sp|P23769|GATA2_HUMAN	sp|P23769|GATA2_HUMAN	yes	2	8.8857e-05	63.79	48940	26588	36481	15833	24399	17885
AGTDPSHMPTGPQAASCLDLNLVTR	25	0	2608.24	sp|Q9BQG0|MBB1A_HUMAN	sp|Q9BQG0|MBB1A_HUMAN	yes	3	2.2497e-67	136.7	261550	261420	223050	498180	468870	497950
AGTDSPVSCASVTEER	16	0	1664.73	sp|Q69YH5|CDCA2_HUMAN	sp|Q69YH5|CDCA2_HUMAN	yes	2	0.0010303	56.938	20449	28019	23740	17734	0	0
AGTEDEEEEEEGRR	14	1	1634.67	sp|O95456|PSMG1_HUMAN	sp|O95456|PSMG1_HUMAN	yes	3	0.016754	33.1	0	11237	5956.1	0	0	0
AGTEDELVAHWR	12	0	1382.66	sp|Q6ZMZ3|SYNE3_HUMAN	sp|Q6ZMZ3|SYNE3_HUMAN	yes	2;3	5.4401e-96	306.55	9597.5	9969.6	10278	210630	245890	252190
AGTEEAIVYSDIDLKK	16	1	1750.9	sp|Q9NQR4|NIT2_HUMAN	sp|Q9NQR4|NIT2_HUMAN	yes	2	3.7619e-06	84.309	112090	121880	121000	70040	93468	152690
AGTFQAFEQFGQQLLAHGHYASPEIK	26	0	2874.41	sp|Q13813|SPTN1_HUMAN	sp|Q13813|SPTN1_HUMAN	yes	3;4	2.1446e-24	114.25	503880	516550	430540	0	0	0
AGTGENAPWVVEDELVKK	18	1	1940.98	sp|Q9UIG0|BAZ1B_HUMAN	sp|Q9UIG0|BAZ1B_HUMAN	yes	3	2.3607e-05	69.224	62024	74162	69759	90105	162170	139500
AGTGVDNVDLEAATR	15	0	1487.72	sp|O43175|SERA_HUMAN	sp|O43175|SERA_HUMAN	yes	2	1.0678e-18	178.52	456390	404080	410830	268290	237720	206590
AGTLIMALHDSSDYLLESAK	20	0	2134.06	sp|Q96G23|CERS2_HUMAN	sp|Q96G23|CERS2_HUMAN	yes	2;3	4.7002e-17	157.52	549290	608160	336300	604960	488950	76065
AGTLLPVIQFLQK	13	0	1426.85	sp|Q15269|PWP2_HUMAN	sp|Q15269|PWP2_HUMAN	yes	2	1.2054e-07	162.8	34665	44913	39282	86491	133310	103250
AGTLQVGDR	9	0	915.477	sp|Q14160|SCRIB_HUMAN	sp|Q14160|SCRIB_HUMAN	yes	2	0.073364	46.447	17889	3162.3	0	0	0	213520
AGTLSITEFADMLSGNAGGFR	21	0	2114.01	sp|Q15149|PLEC_HUMAN	sp|Q15149|PLEC_HUMAN	yes	2	2.8871e-06	81.578	241400	169240	83774	137940	77228	4936
AGTNMMMVGVHGPK	14	0	1428.67	sp|Q14315|FLNC_HUMAN	sp|Q14315|FLNC_HUMAN	yes	2;3	2.3686e-11	162.21	333900	254250	257260	0	0	912.44
AGTQCTNCQTTTTTLWR	17	0	1998.89	sp|P15976|GATA1_HUMAN	sp|P15976|GATA1_HUMAN	yes	2	1.6114e-30	155.34	380580	363900	338940	0	0	0
AGTQIENIDEDFR	13	0	1506.7	sp|O43707|ACTN4_HUMAN	sp|O43707|ACTN4_HUMAN	yes	2	0.005386	51.531	0	97118	72169	35641	26672	35544
AGTQIENIDEDFRDGLK	17	1	1919.92	sp|O43707|ACTN4_HUMAN	sp|O43707|ACTN4_HUMAN	yes	2;3	6.525e-50	246.68	1138500	1018800	991950	0	322800	235870
AGTQIENIEEDFRDGLK	17	1	1933.94	sp|P12814|ACTN1_HUMAN	sp|P12814|ACTN1_HUMAN	yes	3	1.8422e-19	190.37	408910	326750	312230	61414	101710	63390
AGTSCANCQTTTTTLWR	17	0	1927.85	sp|P23771|GATA3_HUMAN	sp|P23771|GATA3_HUMAN	yes	2	7.6509e-05	79.235	162230	201830	1207	0	0	0
AGTVMFEYGMR	11	0	1260.56	sp|Q12769|NU160_HUMAN	sp|Q12769|NU160_HUMAN	yes	2	0.050727	61.48	24608	0	0	13416	25109	0
AGTVVLDDVELR	12	0	1285.69	sp|P25205|MCM3_HUMAN	sp|P25205|MCM3_HUMAN	yes	2	1.9852e-19	195.3	569760	542750	510480	207190	245810	179710
AGTYLPQSYLIHEHMVITDR	20	0	2343.17	sp|Q9Y287|ITM2B_HUMAN	sp|Q9Y287|ITM2B_HUMAN	yes	3	0.0096042	30.172	0	0	0	67282	182920	0
AGVAAPATQVAQVTLQSVQR	20	0	1994.09	sp|Q15149|PLEC_HUMAN	sp|Q15149|PLEC_HUMAN	yes	2	1.1809e-07	103.17	251260	162510	217300	0	0	0
AGVAFFHLQDYDQAR	15	0	1736.83	sp|Q8N5M4|TTC9C_HUMAN	sp|Q8N5M4|TTC9C_HUMAN	yes	3	0.00057199	88.734	459340	564960	0	123510	0	0
AGVDPLVPLR	10	0	1035.61	sp|Q9UJ70|NAGK_HUMAN	sp|Q9UJ70|NAGK_HUMAN	yes	2	0.00085573	79.059	53594	48951	51257	32257	24815	35818
AGVDTSPDTQK	11	0	1117.53	sp|Q9NNW7|TRXR2_HUMAN	sp|Q9NNW7|TRXR2_HUMAN	yes	2	0.0031056	81.099	46774	65791	47313	37879	46640	62613
AGVENGKPTHFTVYTK	16	1	1747.89	sp|O75369|FLNB_HUMAN	sp|O75369|FLNB_HUMAN	yes	3	0.0041754	39.166	0	0	34279	0	0	0
AGVGDAAAPGEGGGGGVDGPQR	22	0	1850.85	sp|Q6NXT6|TAPT1_HUMAN	sp|Q6NXT6|TAPT1_HUMAN	yes	2	7.993e-11	87.251	74028	76352	75202	77424	81473	73025
AGVHAPEEVGPR	12	0	1217.62	sp|Q96NT0|CC115_HUMAN	sp|Q96NT0|CC115_HUMAN	yes	3	0.0027327	81.163	0	0	0	23863	23736	0
AGVIFPVGR	9	0	914.534	sp|O75367|H2AY_HUMAN;sp|Q9P0M6|H2AW_HUMAN	sp|O75367|H2AY_HUMAN	yes	2	0.0089025	84.699	0	0	0	617510	661890	1059800
AGVLAGHDNR	10	0	1008.51	sp|P62873|GBB1_HUMAN;sp|P62879|GBB2_HUMAN;sp|Q9HAV0|GBB4_HUMAN	sp|P62873|GBB1_HUMAN	no	2	0.00051718	93.467	2370.6	3130.3	0	29360	50365	120720
AGVLAHLEEER	11	0	1222.63	sp|P35579|MYH9_HUMAN;sp|P35580|MYH10_HUMAN	sp|P35579|MYH9_HUMAN	no	2	2.6727e-08	170.69	376160	326040	379620	173410	1009.3	149880
AGVLAHLEEERDLK	14	1	1578.84	sp|P35579|MYH9_HUMAN;sp|P35580|MYH10_HUMAN	sp|P35579|MYH9_HUMAN	no	2;3	6.7438e-06	92.707	238770	236980	279920	93043	110980	90221
AGVLPLLTGAITHHGHHTDVVR	22	0	2300.25	sp|Q6NXE6|ARMC6_HUMAN	sp|Q6NXE6|ARMC6_HUMAN	yes	3;4	1.2092e-07	56.473	137210	113550	134460	0	0	0
AGVLSQADYLNLVQCETLEDLK	22	0	2478.23	sp|P61421|VA0D1_HUMAN	sp|P61421|VA0D1_HUMAN	yes	2;3	0.00023809	60.734	40020	429730	38629	26343	43169	0
AGVMALANLLQIQR	14	0	1496.85	sp|Q9Y224|RTRAF_HUMAN	sp|Q9Y224|RTRAF_HUMAN	yes	2	1.0661e-16	150.53	0	0	0	175950	259340	179770
AGVNFSEFTGVWK	13	0	1440.7	sp|O75340|PDCD6_HUMAN	sp|O75340|PDCD6_HUMAN	yes	2	2.5133e-19	204.34	0	0	201550	929370	1721000	571450
AGVNTVTTLVENK	13	0	1344.72	sp|P62424|RL7A_HUMAN	sp|P62424|RL7A_HUMAN	yes	2	8.329e-20	203.8	286860	432140	0	3853500	2431800	2619700
AGVNTVTTLVENKK	14	1	1472.82	sp|P62424|RL7A_HUMAN	sp|P62424|RL7A_HUMAN	yes	2;3	4.9511e-102	303.91	1010700	743150	527060	1848700	2144900	2773000
AGVPGVAAPGAPAAAPPAK	19	0	1568.87	sp|P53350|PLK1_HUMAN	sp|P53350|PLK1_HUMAN	yes	2	2.4802e-08	99.276	344820	359300	346450	91912	99504	90865
AGVPLPPNLKPAPPPTIEEK	20	1	2064.16	sp|P18583|SON_HUMAN	sp|P18583|SON_HUMAN	yes	3	0.024917	12.183	0	0	4179	0	54518	0
AGVPPGVVNIVFGTGPR	17	0	1635.91	sp|Q9H2A2|AL8A1_HUMAN	sp|Q9H2A2|AL8A1_HUMAN	yes	2	0.075378	27.357	0	0	0	106300	94650	102680
AGVQEFVDGLHEK	13	0	1427.7	sp|Q9UK61|TASOR_HUMAN	sp|Q9UK61|TASOR_HUMAN	yes	2;3	3.1052e-05	103.69	32052	103430	25583	183660	136390	152090
AGVQSGTNALLVVK	14	0	1355.78	sp|Q8N7H5|PAF1_HUMAN	sp|Q8N7H5|PAF1_HUMAN	yes	2	7.8585e-22	186.27	62985	54758	42693	263770	265920	261740
AGVQSVGEKESLEAAK	16	1	1601.83	sp|Q86VM9|ZCH18_HUMAN	sp|Q86VM9|ZCH18_HUMAN	yes	2	0.0094352	73.891	23716	28296	35561	13784	14543	16115
AGVSCCELAEEDFLAVSPSDPR	22	0	2408.06	sp|Q96P11|NSUN5_HUMAN	sp|Q96P11|NSUN5_HUMAN	yes	2	0.019204	14.659	0	831.7	0	4834.4	0	60204
AGVSFSGHR	9	0	916.452	sp|Q16643|DREB_HUMAN	sp|Q16643|DREB_HUMAN	yes	2	0.00039895	129.56	472450	526330	499940	0	0	0
AGVSGCFSTFQPTTGHR	17	0	1808.83	sp|Q96EK4|THA11_HUMAN	sp|Q96EK4|THA11_HUMAN	yes	2;3	0.00060397	68.108	31658	25604	25620	54566	89203	85788
AGVSISVVHGNLSEEAAK	18	0	1766.92	sp|P36551|HEM6_HUMAN	sp|P36551|HEM6_HUMAN	yes	2	1.7412e-14	119.52	269380	276920	250170	86894	91571	83482
AGVTCIVLPAENK	13	0	1370.72	sp|P36776|LONM_HUMAN	sp|P36776|LONM_HUMAN	yes	2	4.5625e-19	199.59	85467	96395	0	0	450460	328770
AGVTCIVLPAENKK	14	1	1498.82	sp|P36776|LONM_HUMAN	sp|P36776|LONM_HUMAN	yes	2;3	0.0017254	94.791	44319	29790	34070	184730	107260	163330
AGVVGPELHEQLLSAEK	17	0	1775.94	sp|Q15149|PLEC_HUMAN	sp|Q15149|PLEC_HUMAN	yes	2;3	0.00041169	76.196	220000	246230	174430	51534	113810	96267
AGVVNGTGAPGQSPGAGR	18	0	1551.78	sp|Q13330|MTA1_HUMAN	sp|Q13330|MTA1_HUMAN	yes	2	3.4863e-05	80.815	82102	87261	86814	1418.3	0	0
AGVVTPGITEDQLWR	15	0	1640.85	sp|Q9BWM7|SFXN3_HUMAN	sp|Q9BWM7|SFXN3_HUMAN	yes	2	6.975e-09	131.54	0	0	0	1361900	978750	934960
AGVYPEKDQAENEDGAQENTFSMDPQLER	29	1	3267.43	sp|P50570|DYN2_HUMAN	sp|P50570|DYN2_HUMAN	yes	3	0.0031472	18.138	66841	61294	59184	0	0	0
AGWAAMDEIPVLRPSAK	17	1	1810.94	sp|Q92833|JARD2_HUMAN	sp|Q92833|JARD2_HUMAN	yes	3	0.00098305	30.875	22394	17452	13669	35389	39244	45237
AGWACPGQDPGPEPR	15	0	1593.7	sp|Q9H9F9|ARP5_HUMAN	sp|Q9H9F9|ARP5_HUMAN	yes	2	0.015171	38.584	42288	24157	23037	0	38821	38291
AGWIQAQQLQGDALR	15	0	1653.86	sp|P42229|STA5A_HUMAN	sp|P42229|STA5A_HUMAN	yes	2	1.8466e-25	140.57	1216000	1508800	1616300	21847	979.15	24932
AGWLATEAQVTQELK	15	0	1643.85	sp|Q9H6E5|STPAP_HUMAN	sp|Q9H6E5|STPAP_HUMAN	yes	2	4.8151e-05	100.07	2046.2	0	123840	0	14952	0
AGWLDSELNMFTHQYLQPSR	20	0	2392.13	sp|O95140|MFN2_HUMAN	sp|O95140|MFN2_HUMAN	yes	3	0.0013598	23.779	66828	43604	58150	0	7938.5	0
AGWNELLIASFSHR	14	0	1599.82	sp|P19793|RXRA_HUMAN;sp|P48443|RXRG_HUMAN;sp|P28702|RXRB_HUMAN	sp|P28702|RXRB_HUMAN	no	2;3	0.0015071	63.908	65511	65608	63895	140310	134730	124830
AGWSESLFWK	10	0	1209.58	sp|Q9UBY8|CLN8_HUMAN	sp|Q9UBY8|CLN8_HUMAN	yes	2	0.041112	44.82	0	0	876.89	0	15765	0
AGWTIITPPTPIIPDDHPLWMSSK	24	0	2672.37	sp|P50440|GATM_HUMAN	sp|P50440|GATM_HUMAN	yes	3	2.8298e-07	56.943	4287.5	0	0	179360	178220	128380
AGYAFEYLIETLNDSSHK	18	0	2056.97	sp|P48200|IREB2_HUMAN	sp|P48200|IREB2_HUMAN	yes	2;3	4.4002e-07	90.156	104560	80573	84206	0	3599.2	0
AGYAFEYLIETLNDSSHKK	19	1	2185.07	sp|P48200|IREB2_HUMAN	sp|P48200|IREB2_HUMAN	yes	3;4	2.6651e-05	54.556	71763	83845	92373	15225	0	16884
AGYAGEDCPK	10	0	1066.44	sp|O96019|ACL6A_HUMAN;sp|O94805|ACL6B_HUMAN	sp|O96019|ACL6A_HUMAN	yes	2	0.077689	37.591	85738	114030	0	0	0	0
AGYAHFLNVQGR	12	0	1331.67	sp|Q5T440|CAF17_HUMAN	sp|Q5T440|CAF17_HUMAN	yes	3	0.0063039	88.921	0	0	0	37598	34135	32901
AGYEYVSPEQLAGFDK	16	0	1772.83	sp|Q9C0D9|EPT1_HUMAN	sp|Q9C0D9|EPT1_HUMAN	yes	2	1.2735e-06	102.03	462500	435050	469210	155760	161990	123850
AGYIIPLQGPGLTTTESR	18	0	1872.99	sp|P10253|LYAG_HUMAN	sp|P10253|LYAG_HUMAN	yes	2	7.9238e-06	85.813	383330	350410	360770	170890	134970	230570
AGYITPVPGGVGPMTVAMLMK	21	0	2089.08	sp|P13995|MTDC_HUMAN	sp|P13995|MTDC_HUMAN	yes	2	7.5861e-15	95.677	6532.2	1241.2	95917	96425	87202	299030
AGYKPVAIQTYPILGEK	17	1	1847.02	sp|Q8TED0|UTP15_HUMAN	sp|Q8TED0|UTP15_HUMAN	yes	2	1.7308e-24	146.34	726660	719410	748780	57491	59385	63837
AGYLGYTVTWLPSR	14	0	1582.81	sp|P20701|ITAL_HUMAN	sp|P20701|ITAL_HUMAN	yes	2	0.016874	54.27	1781.7	0	24653	3740	484880	444790
AGYPLEHPFDFR	12	0	1447.69	sp|O95470|SGPL1_HUMAN	sp|O95470|SGPL1_HUMAN	yes	3	0.046949	44.57	14599	9359.1	13754	48764	54821	55021
AGYPQYVSEILEK	13	0	1495.76	sp|P42704|LPPRC_HUMAN	sp|P42704|LPPRC_HUMAN	yes	2	5.6045e-08	127.03	810040	802640	604360	1203300	1128200	1012300
AGYQDMPEYENFK	13	0	1590.67	sp|Q15437|SC23B_HUMAN	sp|Q15437|SC23B_HUMAN	yes	2	9.4925e-05	106	294030	291640	273240	94953	127880	124040
AGYSLQELFHLTR	13	0	1533.79	sp|Q9BWH6|RPAP1_HUMAN	sp|Q9BWH6|RPAP1_HUMAN	yes	2;3	0.00015537	58.889	76126	23534	13916	222390	4517	0
AGYSQGATQYTQAQQTR	17	0	1857.86	sp|Q96KR1|ZFR_HUMAN	sp|Q96KR1|ZFR_HUMAN	yes	2	1.1531e-23	162	106390	126700	120440	8818.5	18203	11671
AGYSTDESSSSSLHATR	17	0	1754.77	sp|P51116|FXR2_HUMAN	sp|P51116|FXR2_HUMAN	yes	2;3	6.858e-07	124.24	72197	107570	113510	0	0	2675
AGYTDKVVIGMDVAASEFFR	20	1	2175.07	sp|P06733|ENOA_HUMAN	sp|P06733|ENOA_HUMAN	yes	3	5.2706e-06	82.822	164690	129530	217520	0	0	0
AHAAQVTCVAASPHK	15	0	1546.77	sp|Q9BQA1|MEP50_HUMAN	sp|Q9BQA1|MEP50_HUMAN	yes	2;3	6.6411e-14	212.27	441250	519900	430170	97956	93314	95898
AHAAQVTCVAASPHKDSVFLSCSEDNR	27	1	2956.36	sp|Q9BQA1|MEP50_HUMAN	sp|Q9BQA1|MEP50_HUMAN	yes	4	2.7743e-06	51.542	37687	19416	18436	0	0	0
AHAAVWNAQEAQADFAK	17	0	1826.87	sp|O00170|AIP_HUMAN	sp|O00170|AIP_HUMAN	yes	2	3.5734e-14	148.69	282280	283930	270570	37753	58501	56168
AHADDELAALR	11	0	1180.58	sp|P48681|NEST_HUMAN	sp|P48681|NEST_HUMAN	yes	2	0.0082798	53.517	77159	61138	67612	0	0	0
AHADHIGQGFER	12	0	1336.63	sp|Q6PCB5|RSBNL_HUMAN	sp|Q6PCB5|RSBNL_HUMAN	yes	3	0.00016852	110.88	19333	17999	13714	37091	47619	0
AHADHVGQGFDWQSTAAVGVLK	22	0	2293.12	sp|Q5VWQ0|RSBN1_HUMAN	sp|Q5VWQ0|RSBN1_HUMAN	yes	3	5.0375e-05	57.62	20831	0	0	24555	90007	95000
AHAESPPCVDNLK	13	0	1436.67	sp|Q9BPX6|MICU1_HUMAN	sp|Q9BPX6|MICU1_HUMAN	yes	2	5.6915e-05	83.775	38870	44631	0	21081	35867	0
AHALSDETWGLVECHPHLALER	22	0	2540.22	sp|Q14451|GRB7_HUMAN	sp|Q14451|GRB7_HUMAN	yes	4	0.0013381	23.779	15375	18876	0	0	0	3818.5
AHAMAQVDAWK	11	0	1226.59	sp|Q86TX2|ACOT1_HUMAN;sp|P49753|ACOT2_HUMAN	sp|Q86TX2|ACOT1_HUMAN	yes	2	0.0014229	97.277	2213.1	1359.2	1567.9	0	85567	78144
AHATLLGLANMETR	14	0	1496.78	sp|Q8WUM0|NU133_HUMAN	sp|Q8WUM0|NU133_HUMAN	yes	2;3	1.3249e-06	134.2	31937	29905	25630	204670	124610	73864
AHAYGDPNAGLNSQLHYK	18	0	1954.93	sp|Q9UGU0|TCF20_HUMAN	sp|Q9UGU0|TCF20_HUMAN	yes	3	1.8687e-05	85.813	21457	21463	17847	62874	69899	57082
AHCENFNLLLPSCVEDSVTPITLR	24	0	2784.36	sp|P20702|ITAX_HUMAN	sp|P20702|ITAX_HUMAN	yes	3	0.00091072	26.29	0	0	0	58156	0	52436
AHCFLPAGIVAVLK	14	0	1494.84	sp|O95905|ECD_HUMAN	sp|O95905|ECD_HUMAN	yes	3	0.0027567	57.032	22397	19908	12692	0	0	0
AHCQLVHHFTTEEMVK	16	0	1965.92	sp|O60281|ZN292_HUMAN	sp|O60281|ZN292_HUMAN	yes	3	0.00096443	40.224	19822	0	22348	21398	20694	21189
AHCQTSGWSLTEQDPYNNIVR	21	0	2475.12	sp|P22033|MUTA_HUMAN	sp|P22033|MUTA_HUMAN	yes	3	2.4406e-20	131.48	93746	112620	79850	22916	67212	53844
AHCVTLVQLSISCDHLIDK	19	0	2208.1	sp|Q99829|CPNE1_HUMAN	sp|Q99829|CPNE1_HUMAN	yes	3	0.015502	51.07	16678	43395	30127	0	51376	0
AHCVTLVQLSISCDHLIDKDIGSK	24	1	2708.36	sp|Q99829|CPNE1_HUMAN	sp|Q99829|CPNE1_HUMAN	yes	3;4	3.7304e-05	61.867	86047	88440	56306	79386	190850	196130
AHDGAEVCSAIFSK	14	0	1490.68	sp|Q05048|CSTF1_HUMAN	sp|Q05048|CSTF1_HUMAN	yes	2	1.4895e-05	115.05	546680	1998.1	567530	92262	46385	75115
AHDGGIYAISWSPDSTHLLSASGDK	25	0	2584.22	sp|O75083|WDR1_HUMAN	sp|O75083|WDR1_HUMAN	yes	2;3	3.3426e-39	146.37	1333300	1462600	1381600	212580	235050	193860
AHDLGITCCDFSSQPVSDGEQGLQFFR	27	0	3070.35	sp|Q8N9V3|WSDU1_HUMAN	sp|Q8N9V3|WSDU1_HUMAN	yes	3	0.0024953	38.656	77304	49867	0	0	0	0
AHDPLADVSNDLGHSGR	17	0	1759.82	sp|P55199|ELL_HUMAN	sp|P55199|ELL_HUMAN	yes	3	0.00063309	83.474	66915	66540	66220	92268	66454	56260
AHECLGEALR	10	0	1154.55	sp|Q92619|HMHA1_HUMAN	sp|Q92619|HMHA1_HUMAN	yes	2	0.0059843	78.816	31395	0	0	88810	70223	36968
AHEGEIEDLALGPDGK	16	0	1649.79	sp|Q9HCU5|PREB_HUMAN	sp|Q9HCU5|PREB_HUMAN	yes	2	1.252e-09	94.507	0	118860	115320	50347	194330	253540
AHEHIFGMVLMNDWSAR	17	0	2012.93	sp|P16930|FAAA_HUMAN	sp|P16930|FAAA_HUMAN	yes	2;3;4	8.5544e-05	102.03	296460	394670	313540	11503	2963.5	15090
AHEILPNLVCCSAK	14	0	1610.79	sp|P50990|TCPQ_HUMAN	sp|P50990|TCPQ_HUMAN	yes	2;3	1.5913e-06	117.41	3223100	4289900	2200800	501260	736060	617780
AHELITTER	9	0	1068.56	sp|O75081|MTG16_HUMAN	sp|O75081|MTG16_HUMAN	yes	2	0.071618	43.734	55415	2362.2	772.6	0	1961	0
AHESAVTGLSLHATGDYLLSSSDDQYWAFSDIQTGR	36	0	3897.81	sp|Q9UMS4|PRP19_HUMAN	sp|Q9UMS4|PRP19_HUMAN	yes	4	1.8975e-11	27.082	0	122250	63022	0	0	0
AHEVGAQGGPPVAQVEQDLPISR	23	0	2354.2	sp|Q14676|MDC1_HUMAN	sp|Q14676|MDC1_HUMAN	yes	3	1.5612e-39	136.7	177440	195320	204040	48629	131520	102410
AHEWMFPV	8	0	1015.46	sp|O15382|BCAT2_HUMAN	sp|O15382|BCAT2_HUMAN	yes	2	0.023413	67.889	171450	191540	187160	357780	345710	325740
AHFFLGQCQLEMESYDEAIANLQR	24	0	2869.32	sp|Q9UNE7|CHIP_HUMAN	sp|Q9UNE7|CHIP_HUMAN	yes	3	3.1976e-89	249.71	224720	279380	217550	24203	36651	39167
AHFGLPSVEAEDKEGKPPISVK	22	2	2334.22	sp|Q9BXS5|AP1M1_HUMAN	sp|Q9BXS5|AP1M1_HUMAN	yes	3;4	6.9275e-07	86.135	292560	289500	312480	112940	113550	132480
AHFGTDETILDGK	13	0	1402.67	sp|Q9NPH3|IL1AP_HUMAN	sp|Q9NPH3|IL1AP_HUMAN	yes	2	0.039659	25.613	2086.8	2363.8	0	0	0	16249
AHFIMDDPAGNSYLQNVYAPEDDPEMK	27	0	3066.34	sp|O75312|ZPR1_HUMAN	sp|O75312|ZPR1_HUMAN	yes	3	6.0493e-06	48.201	0	77107	68336	0	0	0
AHFLDADPGFVHSDGTISHHDMYDYLHLSR	30	0	3452.56	sp|Q15102|PA1B3_HUMAN	sp|Q15102|PA1B3_HUMAN	yes	3;4	5.9672e-74	127.52	681880	507180	704250	34843	53105	11421
AHFNLDESGVLSLDR	15	0	1671.82	sp|Q9Y4L1|HYOU1_HUMAN	sp|Q9Y4L1|HYOU1_HUMAN	yes	2	9.6548e-20	132.9	222750	183380	153020	208330	853070	241890
AHFQNFPNGVTDFIK	15	0	1733.85	sp|Q92973|TNPO1_HUMAN	sp|Q92973|TNPO1_HUMAN	yes	2;3	2.5693e-10	140.01	1049600	1077500	1022300	230120	365780	221120
AHFSPSNIILDFPAAGSAAR	20	0	2041.04	sp|O00391|QSOX1_HUMAN	sp|O00391|QSOX1_HUMAN	yes	3	4.7593e-07	76.196	0	0	0	108290	159790	114240
AHFTIWDK	8	0	1016.51	sp|Q9NYK5|RM39_HUMAN	sp|Q9NYK5|RM39_HUMAN	yes	2	0.0086507	94.806	41947	0	0	0	451780	510120
AHFVYGIACDNGCIWDLK	18	0	2137.97	sp|Q8WUA4|TF3C2_HUMAN	sp|Q8WUA4|TF3C2_HUMAN	yes	3	0.00013523	65.408	28585	42279	0	0	47273	0
AHGFTFTR	8	0	935.461	sp|P08559|ODPA_HUMAN	sp|P08559|ODPA_HUMAN	yes	2	0.027691	60.709	28750	0	30459	275970	388930	344980
AHGGISLSELEASVASPFTSK	21	0	2087.05	sp|Q9H7F0|AT133_HUMAN	sp|Q9H7F0|AT133_HUMAN	yes	3	1.2589e-12	111.38	31878	27028	0	63413	71048	88077
AHGGPNFMMHSGISQASEYDDPPGLR	26	0	2770.22	sp|A5YKK6|CNOT1_HUMAN	sp|A5YKK6|CNOT1_HUMAN	yes	3	0.00053064	26.931	40709	41985	36489	0	25947	24127
AHGGYSVFAGVGER	14	0	1405.67	sp|P06576|ATPB_HUMAN	sp|P06576|ATPB_HUMAN	yes	2;3	1.5932e-48	248.69	61472	726910	780230	2253800	2733600	2513900
AHGHCLHEIFLLR	13	0	1601.82	sp|O00116|ADAS_HUMAN	sp|O00116|ADAS_HUMAN	yes	2;3;4	2.0073e-05	103.87	205510	180030	90772	687260	460110	819010
AHGHLQSATDTWENLVSDAR	20	0	2207.04	sp|Q6YHU6|THADA_HUMAN	sp|Q6YHU6|THADA_HUMAN	yes	2;3	6.2378e-08	85.742	411430	49139	324290	816.04	138760	0
AHGLEVEPSALEQGFR	16	0	1738.86	sp|Q9BSH5|HDHD3_HUMAN	sp|Q9BSH5|HDHD3_HUMAN	yes	2;3	0.0013885	75.474	0	4112.9	13805	0	75157	52253
AHGLLAEENR	10	0	1108.56	sp|Q14980|NUMA1_HUMAN	sp|Q14980|NUMA1_HUMAN	yes	2	0.017647	52.591	0	0	0	75328	71546	55198
AHGPGLEGGLVGKPAEFTIDTK	22	1	2193.14	sp|O75369|FLNB_HUMAN	sp|O75369|FLNB_HUMAN	yes	3	1.1357e-09	84.266	182170	174920	186240	0	0	0
AHGSSILACAPLYSWR	16	0	1787.88	sp|P08648|ITA5_HUMAN	sp|P08648|ITA5_HUMAN	yes	2;3	5.3995e-17	110.44	104080	42273	35008	440550	637090	753690
AHGVSSYDTVISR	13	0	1390.68	sp|P01130|LDLR_HUMAN	sp|P01130|LDLR_HUMAN	yes	2	0.011499	28.328	21723	19931	11964	0	0	0
AHHCSACDSCILK	13	0	1557.65	sp|Q5W0Z9|ZDH20_HUMAN	sp|Q5W0Z9|ZDH20_HUMAN	yes	3	0.0049728	85.622	6412.4	0	3150	40656	26773	36225
AHIANPSGASTECFVTDNADGTYQVEYTPFEK	32	0	3518.56	sp|O75369|FLNB_HUMAN	sp|O75369|FLNB_HUMAN	yes	3	2.081e-07	24.909	192560	193060	156290	0	78672	0
AHIAQLCEK	9	0	1068.54	sp|Q00610|CLH1_HUMAN;sp|P53675|CLH2_HUMAN	sp|Q00610|CLH1_HUMAN	no	2	0.00084267	133.98	227450	226120	161980	246740	301230	290420
AHIFPMADDYSDSLITK	17	0	1922.91	sp|P13196|HEM1_HUMAN	sp|P13196|HEM1_HUMAN	yes	3	0.00016721	79.889	0	0	0	0	40194	25804
AHILACAPSNSGADLLCQR	19	0	2052.98	sp|Q9HCE1|MOV10_HUMAN	sp|Q9HCE1|MOV10_HUMAN	yes	2	5.4377e-05	55.604	92569	133800	101890	22164	0	24109
AHIVFDFHQAADGIQEQQR	19	0	2209.07	sp|P30520|PURA2_HUMAN	sp|P30520|PURA2_HUMAN	yes	2;3	1.0776e-22	127.07	444950	470200	410160	7639.4	14606	14670
AHLAELQR	8	0	936.514	sp|B0I1T2|MYO1G_HUMAN	sp|B0I1T2|MYO1G_HUMAN	yes	2	0.00017513	164	0	0	0	180400	212750	241050
AHLEEEIAELKK	12	1	1408.76	sp|Q6ZU80|CE128_HUMAN	sp|Q6ZU80|CE128_HUMAN	yes	3	0.017372	56.202	0	6363.2	0	0	22540	0
AHLFDLNCK	9	0	1116.54	sp|Q9BTC0|DIDO1_HUMAN	sp|Q9BTC0|DIDO1_HUMAN	yes	2	0.023434	69.905	31019	22849	18276	60447	61949	46020
AHLGIVSQEPILFDCSIAENIAYGDNSR	28	0	3088.49	sp|P08183|MDR1_HUMAN	sp|P08183|MDR1_HUMAN	yes	3	1.5532e-139	212	1104900	1492700	1191900	0	0	0
AHLGLEEQLR	10	0	1164.63	sp|O95696|BRD1_HUMAN	sp|O95696|BRD1_HUMAN	yes	2	0.069438	52.591	17851	0	0	25788	85583	39912
AHLGSCTLGNFVAGK	15	0	1530.76	sp|Q96ME7|ZN512_HUMAN	sp|Q96ME7|ZN512_HUMAN	yes	2	0.0031906	63.908	31625	24950	0	84507	81327	72795
AHLGTALK	8	0	809.476	sp|P62266|RS23_HUMAN	sp|P62266|RS23_HUMAN	yes	2	0.017437	72.492	0	0	0	26426	41319	108530
AHLLADMAHISGLVAAK	17	0	1716.93	sp|P34897|GLYM_HUMAN	sp|P34897|GLYM_HUMAN	yes	2;3;4	1.639e-66	163.93	1389600	1260700	1234300	2007100	1979900	2028400
AHLLAEVIENLECDPR	16	0	1877.93	sp|Q96C86|DCPS_HUMAN	sp|Q96C86|DCPS_HUMAN	yes	2;3	8.6651e-05	70.195	48953	83585	0	0	0	0
AHLMEIQVNGGTVAEK	16	0	1695.86	sp|P39023|RL3_HUMAN	sp|P39023|RL3_HUMAN	yes	2	3.1853e-65	255.37	2165600	1965500	2075900	3087900	3350900	3265300
AHLNDLENIIPFLGIGLLYSLSGPDPSTAILHFR	34	0	3702.98	sp|P10620|MGST1_HUMAN	sp|P10620|MGST1_HUMAN	yes	4	0.052295	0.24134	0	1342.4	0	0	13808	5655.3
AHLSENELEALEK	13	0	1481.74	sp|P98175|RBM10_HUMAN	sp|P98175|RBM10_HUMAN	yes	2	0.00042512	81.48	0	31867	0	38478	49491	43159
AHLSENELEALEKNDMEQMK	20	1	2358.08	sp|P98175|RBM10_HUMAN	sp|P98175|RBM10_HUMAN	yes	3	0.00062036	40.372	65389	58114	50931	9927.9	52851	54146
AHLTNQYMQR	10	0	1260.6	sp|Q13310|PABP4_HUMAN	sp|Q13310|PABP4_HUMAN	yes	2	1.6422e-05	158.37	282010	207800	160810	237840	180730	220400
AHLVAVFNEYQR	12	0	1445.74	sp|P50995|ANX11_HUMAN	sp|P50995|ANX11_HUMAN	yes	2;3	1.2744e-10	143.39	333300	320440	303590	1112500	1122100	1315200
AHMEDSCPQFLGPSPLVIPMNHETDVNFQGK	31	0	3494.61	sp|O15031|PLXB2_HUMAN	sp|O15031|PLXB2_HUMAN	yes	4	0.0011678	26.019	0	0	0	59014	0	53197
AHMESDKHLEALCLFK	16	1	1927.93	sp|P52948|NUP98_HUMAN	sp|P52948|NUP98_HUMAN	yes	3;4	2.0097e-07	69.327	65294	49549	55273	136310	135010	144210
AHMGMFTELAILYSK	15	0	1710.85	sp|Q00610|CLH1_HUMAN;sp|P53675|CLH2_HUMAN	sp|Q00610|CLH1_HUMAN	no	2;3	2.558e-19	108.4	547560	645410	559540	282210	295390	248890
AHMLIDMHFR	10	0	1269.61	sp|Q06787|FMR1_HUMAN	sp|Q06787|FMR1_HUMAN	yes	3	0.0011488	110.22	0	18752	0	35504	44849	26513
AHMNSVLMGMK	11	0	1217.57	sp|Q9Y3E7|CHMP3_HUMAN	sp|Q9Y3E7|CHMP3_HUMAN	yes	2	0.025746	34.781	18075	0	50551	17657	0	10793
AHNNELEPTPGNTLR	15	0	1661.81	sp|P24928|RPB1_HUMAN	sp|P24928|RPB1_HUMAN	yes	2	0.0002344	77.157	95788	101580	99683	67355	92960	80137
AHNVPVLVCCETYK	14	0	1688.8	sp|Q9UI10|EI2BD_HUMAN	sp|Q9UI10|EI2BD_HUMAN	yes	2;3	0.00074074	62.705	0	15911	206340	91628	173920	119360
AHPAAEEEDDPDRPIEFSSSK	21	1	2326.03	sp|Q4G0I0|CSMT1_HUMAN	sp|Q4G0I0|CSMT1_HUMAN	yes	3	0.0024624	32.6	0	0	0	0	49076	0
AHPFFESVTWENLHQQTPPK	20	0	2392.16	sp|O15530|PDPK1_HUMAN;sp|Q6A1A2|PDPK2_HUMAN	sp|O15530|PDPK1_HUMAN	yes	3	0.074248	9.5132	126740	122400	117000	38563	26598	0
AHPLGTTSDPAAPPHR	16	0	1623.81	sp|Q499Z4|ZN672_HUMAN	sp|Q499Z4|ZN672_HUMAN	yes	2	0.0784	36.46	0	7685.5	7609.4	0	0	0
AHPQGLVLVTDAIPALGLGNGR	22	0	2168.21	sp|Q9Y303|NAGA_HUMAN	sp|Q9Y303|NAGA_HUMAN	yes	3	8.2933e-08	52.662	143890	123530	151570	0	0	0
AHPVFYQGTYSQALNDAK	18	0	2008.96	sp|Q96CS3|FAF2_HUMAN	sp|Q96CS3|FAF2_HUMAN	yes	2	7.8045e-15	108.91	262910	266050	294590	152440	261600	250150
AHQANQLYPFAISLIESVR	19	0	2156.14	sp|Q14204|DYHC1_HUMAN	sp|Q14204|DYHC1_HUMAN	yes	3	4.9045e-12	139.61	319640	275730	194820	22986	45622	0
AHQCGDDDKTRPLVK	15	2	1738.84	sp|Q9BQ61|TRIR_HUMAN	sp|Q9BQ61|TRIR_HUMAN	yes	3;4	1.2327e-05	91.245	18880	27923	18871	0	0	0
AHQDIHTQLQDVK	13	0	1531.77	sp|O00461|GOLI4_HUMAN	sp|O00461|GOLI4_HUMAN	yes	3	0.0024029	58.476	0	0	0	0	0	181990
AHQEDAKDAYTFPQEMK	17	1	2007.9	sp|Q9BXL5|HEMGN_HUMAN	sp|Q9BXL5|HEMGN_HUMAN	yes	2;3	1.4801e-09	129.04	247440	269260	216240	0	8699.2	670.42
AHQEKPNFIIK	11	1	1323.73	sp|P49590|SYHM_HUMAN	sp|P49590|SYHM_HUMAN	yes	2	0.0049691	94.804	16144	12760	0	31593	19118	33772
AHQILVLQEGK	11	0	1234.7	sp|Q03519|TAP2_HUMAN	sp|Q03519|TAP2_HUMAN	yes	2	8.1097e-05	106.35	0	0	0	99857	72376	67898
AHQITDESLESTR	13	0	1485.71	sp|O00161|SNP23_HUMAN	sp|O00161|SNP23_HUMAN	yes	2	0.0015612	47.57	2080.1	94505	78863	27920	37417	27230
AHQITDESLESTRR	14	1	1641.81	sp|O00161|SNP23_HUMAN	sp|O00161|SNP23_HUMAN	yes	2;3	1.4043e-06	134.2	143700	171940	163480	99311	127850	81270
AHQLEEDIVSVTHK	14	0	1604.82	sp|Q86VP1|TAXB1_HUMAN	sp|Q86VP1|TAXB1_HUMAN	yes	3	0.00066945	86.838	0	0	0	323770	3433.1	299980
AHQLVHEGYK	10	0	1180.6	sp|O00743|PPP6_HUMAN	sp|O00743|PPP6_HUMAN	yes	2	0.0047675	78.816	0	9076	3068.1	11185	8534.7	0
AHQLVLPPCDVVIK	14	0	1587.88	sp|Q9NZB2|F120A_HUMAN;sp|Q9NX05|F120C_HUMAN	sp|Q9NZB2|F120A_HUMAN	yes	2;3	0.012885	36.952	0	0	0	79574	22704	5492.5
AHQLVMEGYK	10	0	1174.58	sp|P60510|PP4C_HUMAN	sp|P60510|PP4C_HUMAN	yes	2	0.025455	46.033	136550	117800	101220	0	272380	181670
AHQLVMEGYNWCHDR	15	0	1914.83	sp|P62714|PP2AB_HUMAN;sp|P67775|PP2AA_HUMAN	sp|P67775|PP2AA_HUMAN	no	2;3	2.4234e-34	233.7	1953400	2010600	2120900	516050	528690	474140
AHQLWLSVEALK	12	0	1393.77	sp|Q16891|MIC60_HUMAN	sp|Q16891|MIC60_HUMAN	yes	2;3	5.1649e-13	199.59	182200	223520	239540	402040	663400	363730
AHQSHSAEIESQIDR	15	0	1706.8	sp|Q9BRV8|SIKE1_HUMAN	sp|Q9BRV8|SIKE1_HUMAN	yes	3	9.3359e-05	110.91	0	0	0	18423	24564	8444.9
AHQTGIHATEELK	13	0	1433.73	sp|Q6IBS0|TWF2_HUMAN	sp|Q6IBS0|TWF2_HUMAN	yes	2;3	6.5815e-11	153.25	202740	218190	195360	0	10270	15161
AHQTGIHATEELKEFFAK	18	1	2056.04	sp|Q6IBS0|TWF2_HUMAN	sp|Q6IBS0|TWF2_HUMAN	yes	3;4	2.2319e-15	133.47	636780	110500	553710	0	0	0
AHQVVEDGYEFFAK	14	0	1638.77	sp|P36873|PP1G_HUMAN;sp|P62136|PP1A_HUMAN;sp|P62140|PP1B_HUMAN	sp|P62136|PP1A_HUMAN	no	2	5.8143e-17	147.02	2783000	2727200	2629100	3219.3	1790900	2193100
AHSGAAPWQPLAAPSGASAQAAEQLQR	27	0	2670.33	sp|P51617|IRAK1_HUMAN	sp|P51617|IRAK1_HUMAN	yes	3	0.061015	2.9208	29164	37346	25618	20660	9590.1	25156
AHSGAQGLLAAQK	13	0	1250.67	sp|Q9Y2Z4|SYYM_HUMAN	sp|Q9Y2Z4|SYYM_HUMAN	yes	2	8.5369e-08	135.28	15428	12376	7487	20409	0	27307
AHSIQIMK	8	0	926.501	sp|Q02543|RL18A_HUMAN	sp|Q02543|RL18A_HUMAN	yes	2	0.0011992	129.56	142110	100990	72859	423800	796850	588040
AHSLMELSPSAPPGGSPHLDSSR	23	0	2329.11	sp|Q13586|STIM1_HUMAN	sp|Q13586|STIM1_HUMAN	yes	3	5.9215e-11	84.105	185770	201050	181500	316310	208070	236940
AHSNPDFLPVDNCLQSVLGQR	21	0	2366.14	sp|Q5VSL9|STRP1_HUMAN	sp|Q5VSL9|STRP1_HUMAN	yes	3	2.1293e-09	95.677	132630	123880	89707	144140	135090	131480
AHSNPMADHTLR	12	0	1348.63	sp|Q9UBP6|TRMB_HUMAN	sp|Q9UBP6|TRMB_HUMAN	yes	3	0.00018387	110.88	86506	87841	63989	0	9928.5	10755
AHSPMIAVGSDDSSPNAMAK	20	0	1984.9	sp|Q96EE3|SEH1_HUMAN	sp|Q96EE3|SEH1_HUMAN	yes	2	1.4076e-07	81.908	95315	98303	116020	0	65030	61456
AHSPVAVQVPGMQNNIADPEELFTK	25	0	2691.33	sp|Q9P289|STK26_HUMAN	sp|Q9P289|STK26_HUMAN	yes	3	4.469e-32	92.15	203660	249520	217280	4109.9	50330	0
AHSSMVGVNLPQK	13	0	1366.7	sp|P00558|PGK1_HUMAN	sp|P00558|PGK1_HUMAN	yes	2;3	5.5641e-120	313.4	2846500	2464300	2221400	306620	268030	385720
AHTDFFEAFK	10	0	1211.56	sp|P61201|CSN2_HUMAN	sp|P61201|CSN2_HUMAN	yes	2	3.9686e-05	123.5	303350	235720	202810	21364	47844	46306
AHTDSLNTLVALHQLYQYTQK	21	0	2443.25	sp|O15031|PLXB2_HUMAN	sp|O15031|PLXB2_HUMAN	yes	3;4	2.2392e-20	106.79	20097	7094.9	12997	343430	298750	389360
AHTLILQPPSEK	12	0	1332.74	sp|Q9HD20|AT131_HUMAN	sp|Q9HD20|AT131_HUMAN	yes	2	2.6984e-05	130.79	37986	0	0	193640	218070	233330
AHTLLSPPSANNATFAR	17	0	1766.91	sp|P49005|DPOD2_HUMAN	sp|P49005|DPOD2_HUMAN	yes	2	0.00046793	50.116	0	58025	0	0	0	0
AHTMTDDVTFWK	12	0	1450.66	sp|Q00610|CLH1_HUMAN	sp|Q00610|CLH1_HUMAN	yes	2	5.6291e-34	220.87	710460	625620	574070	345840	335760	296840
AHTPPGNAEVTTNIPK	16	0	1645.84	sp|Q7L1W4|LRC8D_HUMAN	sp|Q7L1W4|LRC8D_HUMAN	yes	2;3	0.020443	24.689	6096	14747	0	432470	1276000	578530
AHTSSTQLQEELEK	14	0	1599.77	sp|Q9Y6Y8|S23IP_HUMAN	sp|Q9Y6Y8|S23IP_HUMAN	yes	2;3	6.1907e-05	112.93	63863	108260	114510	0	13725	0
AHTSVANNEIQER	13	0	1467.71	sp|Q6ZUT1|NKAP1_HUMAN	sp|Q6ZUT1|NKAP1_HUMAN	yes	2;3	0.00013927	113.46	21174	28635	26395	71848	63885	71571
AHTVLAASCAR	11	0	1155.58	sp|Q8WUY1|THEM6_HUMAN	sp|Q8WUY1|THEM6_HUMAN	yes	2	0.00086454	83.358	0	9246.5	0	61075	60708	48900
AHVEAAEEAAR	11	0	1152.55	sp|Q9BRZ2|TRI56_HUMAN	sp|Q9BRZ2|TRI56_HUMAN	yes	2	9.5987e-05	81.099	0	0	0	8339.6	11547	17875
AHVEAPIAGSMVLAAVLLK	19	0	1889.08	sp|P03905|NU4M_HUMAN	sp|P03905|NU4M_HUMAN	yes	3	7.5758e-05	81.48	5425.1	4267	3536.4	16049	17485	15173
AHVEDSDLIYK	11	0	1288.63	sp|Q7L1W4|LRC8D_HUMAN	sp|Q7L1W4|LRC8D_HUMAN	yes	2	0.0018855	67.881	5259.8	0	0	0	105400	83371
AHVEGDGVVEGIIR	14	0	1449.76	sp|A6NHR9|SMHD1_HUMAN	sp|A6NHR9|SMHD1_HUMAN	yes	2	0.00039343	59.731	143860	104620	90268	160220	161640	153850
AHVFECNLESSVESIISPK	19	0	2145.04	sp|O60216|RAD21_HUMAN	sp|O60216|RAD21_HUMAN	yes	2;3	4.602e-07	70.598	20523	38187	81864	79625	124430	116540
AHVIVMAATNRPNSIDPALR	20	1	2145.15	sp|P55072|TERA_HUMAN	sp|P55072|TERA_HUMAN	yes	3	0.00014995	53.363	166640	127070	151180	64405	49089	63030
AHVLAASVEQATENFLEK	18	0	1956	sp|P35221|CTNA1_HUMAN	sp|P35221|CTNA1_HUMAN	yes	2	7.0004e-07	91.993	26944	29633	25136	0	0	0
AHVQEVAQHNLK	12	0	1372.72	sp|Q86UP2|KTN1_HUMAN	sp|Q86UP2|KTN1_HUMAN	yes	2;3	5.2769e-15	179.95	69784	91044	70066	79750	85734	98851
AHVSPHEMLQAVVLCSK	17	0	1904.96	sp|Q53GS9|SNUT2_HUMAN	sp|Q53GS9|SNUT2_HUMAN	yes	2;3	6.4181e-19	131.06	386140	420140	193910	289230	282050	288260
AHVVPCFDASK	11	0	1229.59	sp|P21333|FLNA_HUMAN	sp|P21333|FLNA_HUMAN	yes	2	0.00012698	104.39	13456	240780	165530	112470	191340	112480
AHVYCEGNDVYDVMLNQTNLQFNNNK	26	0	3099.38	sp|Q9UGN5|PARP2_HUMAN	sp|Q9UGN5|PARP2_HUMAN	yes	3	1.0389e-07	56.436	45805	53040	56065	36969	24284	30862
AHWFEIQHIQPSPLQCNR	18	0	2260.1	sp|Q93091|RNAS6_HUMAN	sp|Q93091|RNAS6_HUMAN	yes	3	3.9121e-11	81.578	0	0	0	110050	144520	129430
AHWTPFEGQK	10	0	1199.57	sp|P27708|PYR1_HUMAN	sp|P27708|PYR1_HUMAN	yes	2	0.0027324	96.311	0	0	0	134230	117660	115710
AHYGSSAYGLVHCCYEIYGGETSGK	25	0	2765.18	sp|O95602|RPA1_HUMAN	sp|O95602|RPA1_HUMAN	yes	3	9.9659e-08	45.459	90123	95458	95730	144140	189510	179510
AIAAAHTFLLK	11	0	1154.68	sp|O75718|CRTAP_HUMAN	sp|O75718|CRTAP_HUMAN	yes	2	0.012849	67.881	12966	0	7114.2	52652	43195	39637
AIAALSFWQK	10	0	1133.62	sp|Q9H4I3|TRABD_HUMAN	sp|Q9H4I3|TRABD_HUMAN	yes	2	0.0049877	88.921	0	0	0	295490	254520	158420
AIACLLFGGSR	11	0	1163.61	sp|P33992|MCM5_HUMAN	sp|P33992|MCM5_HUMAN	yes	2	8.6724e-05	142.04	0	0	0	265000	354780	315570
AIACVVTACSAELEK	15	0	1620.79	sp|Q5VYK3|ECM29_HUMAN	sp|Q5VYK3|ECM29_HUMAN	yes	2	3.1137e-07	106.11	218960	0	154420	86674	66612	91023
AIADHLFWSEETK	13	0	1545.75	sp|Q96GA3|LTV1_HUMAN	sp|Q96GA3|LTV1_HUMAN	yes	2;3	0.00042417	96.946	145470	442070	203180	39915	76900	359030
AIADTGANVVVTGGK	15	0	1371.74	sp|P50990|TCPQ_HUMAN	sp|P50990|TCPQ_HUMAN	yes	2	3.2841e-10	162.23	1152800	1088400	886720	451460	348320	444010
AIAEGLGSELLVGTTK	16	0	1557.86	sp|Q32P44|EMAL3_HUMAN	sp|Q32P44|EMAL3_HUMAN	yes	2	7.3928e-10	144.51	60034	62409	0	39556	36295	35622
AIAELGIYPAVDPLDSTSR	19	0	1987.03	sp|P06576|ATPB_HUMAN	sp|P06576|ATPB_HUMAN	yes	2;3	1.9043e-30	159.82	8803400	9222400	8543200	3380000	3843400	3342400
AIAFLQQPR	9	0	1042.59	sp|P22102|PUR2_HUMAN	sp|P22102|PUR2_HUMAN	yes	2	0.077708	46.835	217860	190660	0	59895	126000	70597
AIAFTQYPQYSCSTTGSSLNAIYR	24	0	2698.27	sp|P22830|HEMH_HUMAN	sp|P22830|HEMH_HUMAN	yes	3	0.00018001	60.734	28183	0	0	64738	73854	51548
AIAGNDDVKDAIVR	14	1	1455.77	sp|Q6NXE6|ARMC6_HUMAN	sp|Q6NXE6|ARMC6_HUMAN	yes	2	3.7555e-05	112.73	170220	178300	187870	32025	36037	33572
AIAGVINQPYYNYEAGPDAVLGR	23	0	2450.22	sp|O95861|BPNT1_HUMAN	sp|O95861|BPNT1_HUMAN	yes	2	1.6065e-60	162	1064700	1245300	1173200	21162	25437	33234
AIAGVSGFGYDHLILNVEWAK	21	0	2259.17	sp|O75821|EIF3G_HUMAN	sp|O75821|EIF3G_HUMAN	yes	3	0.0015343	30.959	0	70946	55101	0	0	0
AIAGVSGFGYDHLILNVEWAKPSTN	25	1	2658.34	sp|O75821|EIF3G_HUMAN	sp|O75821|EIF3G_HUMAN	yes	3	0.00086217	58.539	20886	77111	133340	0	0	0
AIAHPYSQALIQYVCGLGPR	20	0	2213.14	sp|Q7KZ85|SPT6H_HUMAN	sp|Q7KZ85|SPT6H_HUMAN	yes	3	0.00013309	36.181	0	0	0	19040	18581	35679
AIAHYEQSADYYK	13	0	1557.71	sp|P54920|SNAA_HUMAN;sp|Q9H115|SNAB_HUMAN	sp|P54920|SNAA_HUMAN	yes	2;3	2.3254e-07	90.689	163760	192900	194890	161570	256220	192540
AIAHYEQSADYYKGEESNSSANK	23	1	2561.13	sp|P54920|SNAA_HUMAN;sp|Q9H115|SNAB_HUMAN	sp|P54920|SNAA_HUMAN	yes	3;4	1.1146e-73	163.8	392350	464320	475530	517260	681120	554500
AIAINTFLPK	10	0	1086.64	sp|Q92615|LAR4B_HUMAN	sp|Q92615|LAR4B_HUMAN	yes	2	0.013171	60.892	62609	61967	56070	73478	71302	80961
AIAIPVDLDSQVNNLFLK	18	0	1969.09	sp|Q14643|ITPR1_HUMAN	sp|Q14643|ITPR1_HUMAN	yes	2	0.0019209	37.504	0	0	0	0	0	7461.3
AIALQPENPMAHFLLGR	17	0	1877	sp|Q96TC7|RMD3_HUMAN	sp|Q96TC7|RMD3_HUMAN	yes	2;3	8.8063e-06	88.734	314120	228820	245630	327860	258610	295970
AIANECQANFISIK	14	0	1577.79	sp|P55072|TERA_HUMAN	sp|P55072|TERA_HUMAN	yes	2	2.8166e-39	229.4	1966400	2110500	1765800	440180	429120	423320
AIASLHHLAALQGSISQPQITGQGTLEHQR	30	0	3161.67	sp|Q9NVR2|INT10_HUMAN	sp|Q9NVR2|INT10_HUMAN	yes	4	9.1469e-05	32.006	14000	16357	15812	29561	39976	0
AIATLCFSPAHETHLFTASYDK	22	0	2479.18	sp|Q9UFC0|LRWD1_HUMAN	sp|Q9UFC0|LRWD1_HUMAN	yes	3	2.0225e-05	55.354	61158	72792	75516	8072.7	14121	0
AIATTVTYPLQTVQSILR	18	0	1974.12	sp|O43808|PM34_HUMAN	sp|O43808|PM34_HUMAN	yes	2;3	6.214e-10	92.747	273990	222150	193780	118750	216770	120550
AIAVLTSGGDAQGMNAAVR	19	0	1800.92	sp|P08237|PFKAM_HUMAN	sp|P08237|PFKAM_HUMAN	yes	2	1.4188e-05	91.032	234480	423200	386120	29276	30231	20378
AIAYHVLAAYYSHLEGAR	18	0	2004.02	sp|O60287|NPA1P_HUMAN	sp|O60287|NPA1P_HUMAN	yes	3	0.0037354	65.12	58031	53221	0	110960	76379	78451
AIAYLFPSGLFEK	13	0	1454.78	sp|P82933|RT09_HUMAN	sp|P82933|RT09_HUMAN	yes	2	0.00025616	96.957	570940	0	0	604810	560960	510920
AICDHVR	7	0	869.418	sp|P40925|MDHC_HUMAN	sp|P40925|MDHC_HUMAN	yes	2	0.057639	61.494	15586	22707	22201	0	4892.7	17562
AICIEEIGIWMK	12	0	1461.74	sp|Q8N3U4|STAG2_HUMAN	sp|Q8N3U4|STAG2_HUMAN	yes	2	0.0089684	76.572	3188.3	4041	52618	2325.9	48640	69782
AICIEEIGVWMK	12	0	1447.72	sp|Q8WVM7|STAG1_HUMAN	sp|Q8WVM7|STAG1_HUMAN	yes	2	0.01447	41.796	4641	35861	719.65	1248.1	0	2600.6
AICIPEGAK	9	0	957.495	sp|Q6PI48|SYDM_HUMAN	sp|Q6PI48|SYDM_HUMAN	yes	2	0.0067853	53.878	59756	50400	36825	46889	28309	144980
AICSSIDKLDK	11	1	1248.64	sp|P49590|SYHM_HUMAN	sp|P49590|SYHM_HUMAN	yes	2	0.046787	53.028	21374	24112	15187	36307	41150	33123
AIDENNEPTACFLIR	15	0	1761.84	sp|Q9P2R3|ANFY1_HUMAN	sp|Q9P2R3|ANFY1_HUMAN	yes	2	5.2352e-06	75.5	48962	76299	58645	77611	87935	76803
AIDIYEQVGTNAMDSPLLK	19	0	2077.04	sp|P54920|SNAA_HUMAN	sp|P54920|SNAA_HUMAN	yes	2	8.5798e-31	146.34	514830	696000	442360	274230	329810	310470
AIDLFTDAIK	10	0	1105.6	sp|P50502|F10A1_HUMAN;sp|Q8IZP2|ST134_HUMAN;sp|Q8NFI4|F10A5_HUMAN	sp|P50502|F10A1_HUMAN	yes	2	0.002017	90.761	1069000	1089200	1091700	382220	381670	436460
AIDLMNALMR	10	0	1146.59	sp|Q96SI9|STRBP_HUMAN	sp|Q96SI9|STRBP_HUMAN	yes	2	0.00039447	111.39	224890	217330	169490	213020	201380	202100
AIDQYWHEDCLSCDLCGCR	19	0	2456.96	sp|P25791|RBTN2_HUMAN	sp|P25791|RBTN2_HUMAN	yes	3	6.4226e-05	55.354	12441	32961	27199	0	0	3186.2
AIDSSNLKDDYSTAQR	16	1	1782.84	sp|Q5JVF3|PCID2_HUMAN	sp|Q5JVF3|PCID2_HUMAN	yes	2	0.0080256	65.12	17775	26874	37835	0	0	0
AIDTIYQTTDFSGIR	15	0	1699.84	sp|O14672|ADA10_HUMAN	sp|O14672|ADA10_HUMAN	yes	2	5.8049e-19	179.98	80478	84870	54958	469040	417190	526280
AIDTSGMEEQEKEK	14	1	1593.72	sp|Q14156|EFR3A_HUMAN	sp|Q14156|EFR3A_HUMAN	yes	2	0.016532	79.889	9762.1	16418	12342	0	0	0
AIDTTQLFSLPK	12	0	1332.73	sp|Q16822|PCKGM_HUMAN	sp|Q16822|PCKGM_HUMAN	yes	2	9.1625e-05	120.65	165620	187040	221890	0	0	123660
AIEALHGHELRPGR	14	1	1554.84	sp|Q96PK6|RBM14_HUMAN	sp|Q96PK6|RBM14_HUMAN	yes	3	5.1871e-12	160.98	657040	699420	706480	609940	410350	342590
AIEALKEFNEDGALAVLQQFK	21	1	2333.23	sp|O60506|HNRPQ_HUMAN	sp|O60506|HNRPQ_HUMAN	yes	3	1.3058e-68	199.84	707120	594310	738600	613510	885370	856280
AIEALKEFNEDGALAVLQQFKDSDLSHVQNK	31	2	3456.75	sp|O60506|HNRPQ_HUMAN	sp|O60506|HNRPQ_HUMAN	yes	4	0.040108	14.646	383100	0	0	0	0	23971
AIEASLQGCCSEAEAQQTGR	20	0	2164.95	sp|O15063|GRRE1_HUMAN	sp|O15063|GRRE1_HUMAN	yes	2	0.00099588	31.905	0	9205.7	9516.4	0	0	0
AIEAVHNTAMR	11	0	1211.61	sp|Q9NZQ3|SPN90_HUMAN	sp|Q9NZQ3|SPN90_HUMAN	yes	2	0.0037907	72.365	23517	14967	20117	8955.5	6971.6	0
AIEDEGGNPDEIEITSEGNKK	21	1	2244.04	sp|Q15424|SAFB1_HUMAN	sp|Q15424|SAFB1_HUMAN	yes	3	3.1978e-09	85.513	89686	73024	66199	0	137320	62569
AIEEGIPAFTCEEYVK	16	0	1854.87	sp|Q9Y2L1|RRP44_HUMAN	sp|Q9Y2L1|RRP44_HUMAN	yes	2	0.051649	50.116	232180	237890	221360	80445	3901.2	81512
AIEEGTLEEIEEEVR	15	0	1744.84	sp|P51532|SMCA4_HUMAN	sp|P51532|SMCA4_HUMAN	yes	2	8.9284e-05	86.838	0	67310	2008.8	0	57155	0
AIEEGVNHMWTVSAFQQHPR	20	0	2336.11	sp|P46926|GNPI1_HUMAN;sp|Q8TDQ7|GNPI2_HUMAN	sp|P46926|GNPI1_HUMAN	no	3;4	3.9872e-31	164.28	637570	649520	545250	87246	103100	44949
AIEFLNNPPEEAPR	14	0	1595.79	sp|Q4G0J3|LARP7_HUMAN	sp|Q4G0J3|LARP7_HUMAN	yes	2	0.00036328	70.195	176160	240960	0	119340	166420	162490
AIEFLSAFK	9	0	1024.56	sp|Q32P41|TRM5_HUMAN	sp|Q32P41|TRM5_HUMAN	yes	2	0.019349	42.075	13164	57069	0	0	31758	35266
AIEGFNQSSHQK	12	0	1344.64	sp|Q16222|UAP1_HUMAN	sp|Q16222|UAP1_HUMAN	yes	2;3	3.336e-15	187.85	499530	483850	312900	8534.9	0	0
AIEHADGGVAAGVAVLDNPYPV	22	0	2134.07	sp|P48637|GSHB_HUMAN	sp|P48637|GSHB_HUMAN	yes	2	2.2349e-44	125.14	1068900	971550	883530	0	52000	18578
[truncated: 58,440 more rows]

## Sheet: Identified proteins
Protein	Protein Name	Gene Name	Function	ProteinGroup	FastaHeaders	Proteins	Peptides	RazorUniquePeptides	UniquePeptides	Coverage	MolWeight	LFQ intensity HL60/R-1	LFQ intensity HL60/R-2	LFQ intensity HL60/R-3	LFQ intensity HL60-1	LFQ intensity HL60-2	LFQ intensity HL60-3	Identified or Quantified	GO annotations	KO(Name)	Pathways	Subcellular localization	Domain
A0A096LP01	Small integral membrane protein 26	SMIM26		sp|A0A096LP01|SIM26_HUMAN	sp|A0A096LP01|SIM26_HUMAN Small integral membrane protein 26 OS=Homo sapiens OX=9606 GN=SMIM26 PE=3 SV=1	1	1	1	1	16.8	10.908	20371	25371	29228		35919	31208	Quantified	GO:0016021(CC:integral component of membrane)
P0DPI2	Glutamine amidotransferase-like class 1 domain-containing protein 3, mitochondrial	GATD3		sp|P0DPI2|GAL3A_HUMAN;sp|A0A0B4J2D5|GAL3B_HUMAN	sp|P0DPI2|GAL3A_HUMAN Glutamine amidotransferase-like class 1 domain-containing protein 3, mitochondrial OS=Homo sapiens OX=9606 GN=GATD3 PE=1 SV=1;sp|A0A0B4J2D5|GAL3B_HUMAN Putative glutamine amidotransferase-like class 1 domain-containing protein 3B, mit	2	9	9	9	48.1	28.17	3505000	3601900	3846300	7748900	9433600	7646300	Quantified	GO:0005739(CC:mitochondrion)	hsa:8209
A0A0B4J2F0	Protein PIGBOS1	PIGBOS1	FUNCTION: Plays a role in regulation of the unfolded protein response triggered by endoplasmic reticulum (ER) stress resulting from the presence of unfolded proteins in the ER lumen. {ECO:0000269|PubMed:31653868}.	sp|A0A0B4J2F0|PIOS1_HUMAN	sp|A0A0B4J2F0|PIOS1_HUMAN Protein PIGBOS1 OS=Homo sapiens OX=9606 GN=PIGBOS1 PE=1 SV=1	1	1	1	1	18.5	6.3133	2677.6	35758	34595		181510		Quantified	GO:1900101(BP:regulation of endoplasmic reticulum unfolded protein response);GO:0006986(BP:response to unfolded protein);GO:0031307(CC:integral component of mitochondrial outer membrane)	hsa:101928527
A0A0U1RRL7	Protein MMP24OS	MMP24OS		sp|A0A0U1RRL7|MMPOS_HUMAN	sp|A0A0U1RRL7|MMPOS_HUMAN Protein MMP24OS OS=Homo sapiens OX=9606 GN=MMP24OS PE=1 SV=1	1	2	2	2	74.6	7.6794	60459	59612	37645		63905	64900	Quantified
A0A1B0GTZ2	Putative coiled-coil domain-containing protein 196	CCDC196		sp|A0A1B0GTZ2|CC196_HUMAN	sp|A0A1B0GTZ2|CC196_HUMAN Putative coiled-coil domain-containing protein 196 OS=Homo sapiens OX=9606 GN=CCDC196 PE=5 SV=1	1	1	1	1	4	34.479	48966	50405	44894	46859		55284	Quantified
A0A2R8Y4L2	Heterogeneous nuclear ribonucleoprotein A1-like 3	HNRNPA1L3		sp|A0A2R8Y4L2|RA1L3_HUMAN	sp|A0A2R8Y4L2|RA1L3_HUMAN Heterogeneous nuclear ribonucleoprotein A1-like 3 OS=Homo sapiens OX=9606 GN=HNRNPA1L3 PE=4 SV=1	1	14	1	1	60	29.173	2303400	4546500	2343700	2115400	2715300	1220300	Quantified	GO:0003723(MF:RNA binding)				PF00076(RNA recognition motif. (a.k.a. RRM, RBD, or RNP domain));PF11627(Nuclear factor hnRNPA1)
A0AVI4	E3 ubiquitin-protein ligase TM129	TMEM129	FUNCTION: E3 ubiquitin-protein ligase involved in ER-associated protein degradation, preferentially associates with the E2 enzyme UBE2J2. Exploited by viral US11 proteins to mediate HLA class I proteins degradation. {ECO:0000269|PubMed:24807418}.	sp|A0AVI4|TM129_HUMAN	sp|A0AVI4|TM129_HUMAN E3 ubiquitin-protein ligase TM129 OS=Homo sapiens OX=9606 GN=TMEM129 PE=1 SV=1	1	3	3	3	9.9	40.463	290350	100050	119990	533100	479040	595670	Quantified	GO:0000209(BP:protein polyubiquitination);GO:0016567(BP:protein ubiquitination);GO:0006986(BP:response to unfolded protein);GO:0030970(BP:retrograde protein transport, ER to cytosol);GO:0030433(BP:ubiquitin-dependent ERAD pathway);GO:0005783(CC:endoplasmic reticulum);GO:0005789(CC:endoplasmic reticulum membrane);GO:0016021(CC:integral component of membrane);GO:0046872(MF:metal ion binding);GO:006…	hsa:92305			PF10272(Putative transmembrane protein precursor)
A0AVT1	Ubiquitin-like modifier-activating enzyme 6	UBA6	FUNCTION: Activates ubiquitin by first adenylating its C-terminal glycine residue with ATP, and thereafter linking this residue to the side chain of a cysteine residue in E1, yielding a ubiquitin-E1 thioester and free AMP. Specific for ubiquitin, does not activate ubiquitin-like peptides. Differs from UBE1 in its specificity for substrate E2 charging. Does not charge cell cycle E2s, such as CDC34…	sp|A0AVT1|UBA6_HUMAN	sp|A0AVT1|UBA6_HUMAN Ubiquitin-like modifier-activating enzyme 6 OS=Homo sapiens OX=9606 GN=UBA6 PE=1 SV=1	1	32	32	32	43.5	117.97	9534600	9689800	9376600	1690500	1818900	1976500	Quantified	GO:0021764(BP:amygdala development);GO:0006974(BP:cellular response to DNA damage stimulus);GO:0060996(BP:dendritic spine development);GO:0021766(BP:hippocampus development);GO:0007612(BP:learning);GO:0007626(BP:locomotory behavior);GO:0032446(BP:protein modification by small protein conjugation);GO:0016567(BP:protein ubiquitination);GO:0006511(BP:ubiquitin-dependent protein catabolic process);GO…	hsa:55236(UBA6)	hsa04120(Ubiquitin mediated proteolysis )		PF09358(Ubiquitin fold domain);PF10585(Ubiquitin-activating enzyme active site);PF00899(ThiF family);PF16190(Ubiquitin-activating enzyme E1 FCCH domain);PF16191(Ubiquitin-activating enzyme E1 four-helix bundle)
A0FGR8	Extended synaptotagmin-2	ESYT2	FUNCTION: Tethers the endoplasmic reticulum to the cell membrane and promotes the formation of appositions between the endoplasmic reticulum and the cell membrane. Binds glycerophospholipids in a barrel-like domain and may play a role in cellular lipid transport. Plays a role in FGF signaling via its role in the rapid internalization of FGFR1 that has been activated by FGF1 binding; this occurs m…	sp|A0FGR8|ESYT2_HUMAN	sp|A0FGR8|ESYT2_HUMAN Extended synaptotagmin-2 OS=Homo sapiens OX=9606 GN=ESYT2 PE=1 SV=1	1	28	28	28	42	102.36	2453500	2710100	2448900	15044000	13959000	13759000	Quantified	GO:0006897(BP:endocytosis);GO:0061817(BP:endoplasmic reticulum-plasma membrane tethering);GO:0006687(BP:glycosphingolipid metabolic process);GO:0006869(BP:lipid transport);GO:0005789(CC:endoplasmic reticulum membrane);GO:0031234(CC:extrinsic component of cytoplasmic side of plasma membrane);GO:0005887(CC:integral component of plasma membrane);GO:0031227(CC:intrinsic component of endoplasmic retic…	hsa:57488			PF17047(Synaptotagmin-like mitochondrial-lipid-binding domain);PF00168(C2 domain)
A0JLT2	Mediator of RNA polymerase II transcription subunit 19	MED19	FUNCTION: Component of the Mediator complex, a coactivator involved in the regulated transcription of nearly all RNA polymerase II-dependent genes. Mediator functions as a bridge to convey information from gene-specific regulatory proteins to the basal RNA polymerase II transcription machinery. Mediator is recruited to promoters by direct interactions with regulatory proteins and serves as a scaf…	sp|A0JLT2|MED19_HUMAN	sp|A0JLT2|MED19_HUMAN Mediator of RNA polymerase II transcription subunit 19 OS=Homo sapiens OX=9606 GN=MED19 PE=1 SV=2	1	2	2	2	20.5	26.273	46738	61363	42615	21200	18894	11647	Quantified	GO:0045944(BP:positive regulation of transcription by RNA polymerase II);GO:0016592(CC:mediator complex);GO:0003712(MF:transcription coregulator activity);GO:0008134(MF:transcription factor binding)	hsa:219541			PF10278(Mediator of RNA pol II transcription subunit 19)
A0JNW5	Bridge-like lipid transfer protein family member 3B	BLTP3B		sp|A0JNW5|BLT3B_HUMAN	sp|A0JNW5|BLT3B_HUMAN Bridge-like lipid transfer protein family member 3B OS=Homo sapiens OX=9606 GN=BLTP3B PE=1 SV=2	1	2	2	2	2.3	164.2	54746	49651	53940				Quantified	GO:0005829(CC:cytosol);GO:0005769(CC:early endosome);GO:0062069(MF:GARP complex binding);GO:0042803(MF:protein homodimerization activity)	hsa:23074			PF12624(N-terminal region of Chorein or VPS13)
A0MZ66	Shootin-1	SHTN1	FUNCTION: Involved in the generation of internal asymmetric signals required for neuronal polarization and neurite outgrowth. Mediates netrin-1-induced F-actin-substrate coupling or 'clutch engagement' within the axon growth cone through activation of CDC42, RAC1 and PAK1-dependent signaling pathway, thereby converting the F-actin retrograde flow into traction forces, concomitantly with filopodiu…	sp|A0MZ66|SHOT1_HUMAN	sp|A0MZ66|SHOT1_HUMAN Shootin-1 OS=Homo sapiens OX=9606 GN=SHTN1 PE=1 SV=4	1	8	8	8	20.1	71.639	672730	207230	720180	17678	8789.4	44110	Quantified	GO:0061573(BP:actin filament bundle retrograde transport);GO:0007409(BP:axonogenesis);GO:0032488(BP:Cdc42 protein signal transduction);GO:0060327(BP:cytoplasmic actin-based contraction involved in cell motility);GO:0061163(BP:endoplasmic reticulum polarization);GO:0038007(BP:netrin-activated signaling pathway);GO:0048812(BP:neuron projection morphogenesis);GO:0045773(BP:positive regulation of axo…	hsa:57698
A0PK00	Transmembrane protein 120B	TMEM120B	FUNCTION: Necessary for efficient adipogenesis. Does not show ion channel activity. {ECO:0000250|UniProtKB:Q3TA38}.	sp|A0PK00|T120B_HUMAN	sp|A0PK00|T120B_HUMAN Transmembrane protein 120B OS=Homo sapiens OX=9606 GN=TMEM120B PE=1 SV=1	1	3	3	3	13.9	40.245		55140	82395	182820	124040	126230	Quantified	GO:0045444(BP:fat cell differentiation);GO:0051291(BP:protein heterooligomerization);GO:0016021(CC:integral component of membrane);GO:0005637(CC:nuclear inner membrane)	hsa:144404			PF07851(TMPIT-like protein)
A1KXE4	Myelin-associated neurite-outgrowth inhibitor	FAM168B	FUNCTION: Inhibitor of neuronal axonal outgrowth. Acts as a negative regulator of CDC42 and STAT3 and a positive regulator of STMN2. Positive regulator of CDC27. {ECO:0000250|UniProtKB:D4AEP3}.	sp|A1KXE4|F168B_HUMAN	sp|A1KXE4|F168B_HUMAN Myelin-associated neurite-outgrowth inhibitor OS=Homo sapiens OX=9606 GN=FAM168B PE=1 SV=1	1	1	1	1	9.2	20.324	50327	705330	7547		5288.5	9059.9	Quantified	GO:0030424(CC:axon);GO:0070062(CC:extracellular exosome);GO:0016021(CC:integral component of membrane);GO:0048471(CC:perinuclear region of cytoplasm);GO:0005886(CC:plasma membrane)	hsa:130074			PF14944(Tongue Cancer Chemotherapy Resistant Protein 1)
A1L0T0	2-hydroxyacyl-CoA lyase 2	ILVBL	FUNCTION: Endoplasmic reticulum 2-OH acyl-CoA lyase involved in the cleavage (C1 removal) reaction in the fatty acid alpha-oxydation in a thiamine pyrophosphate (TPP)-dependent manner. Involved in the phytosphingosine degradation pathway. {ECO:0000269|PubMed:28289220}.	sp|A1L0T0|HACL2_HUMAN	sp|A1L0T0|HACL2_HUMAN 2-hydroxyacyl-CoA lyase 2 OS=Homo sapiens OX=9606 GN=ILVBL PE=1 SV=2	1	15	15	15	34.5	67.867	723320	892740	795920	4426100	3889100	4363700	Quantified	GO:0001561(BP:fatty acid alpha-oxidation);GO:0005789(CC:endoplasmic reticulum membrane);GO:0016021(CC:integral component of membrane);GO:0016020(CC:membrane);GO:0016829(MF:lyase activity);GO:0000287(MF:magnesium ion binding);GO:0030976(MF:thiamine pyrophosphate binding)	hsa:10994			PF02776(Thiamine pyrophosphate enzyme, N-terminal TPP binding domain);PF00205(Thiamine pyrophosphate enzyme, central domain);PF02775(Thiamine pyrophosphate enzyme, C-terminal TPP binding domain)
A1X283	SH3 and PX domain-containing protein 2B	SH3PXD2B	FUNCTION: Adapter protein involved in invadopodia and podosome formation and extracellular matrix degradation. Binds matrix metalloproteinases (ADAMs), NADPH oxidases (NOXs) and phosphoinositides. Acts as an organizer protein that allows NOX1- or NOX3-dependent reactive oxygen species (ROS) generation and ROS localization. Plays a role in mitotic clonal expansion during the immediate early stage …	sp|A1X283|SPD2B_HUMAN	sp|A1X283|SPD2B_HUMAN SH3 and PX domain-containing protein 2B OS=Homo sapiens OX=9606 GN=SH3PXD2B PE=1 SV=3	1	3	3	3	6	101.58	101910	100390	96326				Quantified	GO:0060612(BP:adipose tissue development);GO:0060348(BP:bone development);GO:1904888(BP:cranial skeletal system development);GO:0022617(BP:extracellular matrix disassembly);GO:0001654(BP:eye development);GO:0007507(BP:heart development);GO:0002051(BP:osteoblast fate commitment);GO:0071800(BP:podosome assembly);GO:1904179(BP:positive regulation of adipose tissue development);GO:0045600(BP:positive…	hsa:285590			PF07653(Variant SH3 domain);PF00787(PX domain);PF00018(SH3 domain)
A2A368	Melanoma-associated antigen B16	MAGEB16		sp|A2A368|MAGBG_HUMAN;sp|P43358|MAGA4_HUMAN;sp|P43361|MAGA8_HUMAN;sp|A8MXT2|MAGBH_HUMAN;sp|Q96M61|MAGBI_HUMAN;sp|O15480|MAGB3_HUMAN;sp|P43363|MAGAA_HUMAN	sp|A2A368|MAGBG_HUMAN Melanoma-associated antigen B16 OS=Homo sapiens OX=9606 GN=MAGEB16 PE=4 SV=2	7	4	3	3	18.5	36.178	102840	112710	120350				Quantified		hsa:139604			PF12440(Melanoma associated antigen family N terminal);PF01454(MAGE family)
A2A3N6	Putative PIP5K1A and PSMD4-like protein	PIPSL	FUNCTION: Has negligible PIP5 kinase activity. Binds to ubiquitinated proteins.	sp|A2A3N6|PIPSL_HUMAN	sp|A2A3N6|PIPSL_HUMAN Putative PIP5K1A and PSMD4-like protein OS=Homo sapiens OX=9606 GN=PIPSL PE=5 SV=1	1	3	2	0	5.7	95.047	70120	70701	94973				Quantified	GO:0005737(CC:cytoplasm);GO:0016307(MF:phosphatidylinositol phosphate kinase activity)				PF01504(Phosphatidylinositol-4-phosphate 5-Kinase);PF13519(von Willebrand factor type A domain)
A2RRP1	NBAS subunit of NRZ tethering complex	NBAS	FUNCTION: Involved in Golgi-to-endoplasmic reticulum (ER) retrograde transport; the function is proposed to depend on its association in the NRZ complex which is believed to play a role in SNARE assembly at the ER (PubMed:19369418). {ECO:0000269|PubMed:19369418, ECO:0000305}.	sp|A2RRP1|NBAS_HUMAN	sp|A2RRP1|NBAS_HUMAN NBAS subunit of NRZ tethering complex OS=Homo sapiens OX=9606 GN=NBAS PE=1 SV=2	1	35	35	35	22.6	268.57	2144100	1940600	2076200	2523900	2262200	2682400	Quantified	GO:2000623(BP:negative regulation of nuclear-transcribed mRNA catabolic process, nonsense-mediated decay);GO:0000956(BP:nuclear-transcribed mRNA catabolic process);GO:0015031(BP:protein transport);GO:0006890(BP:retrograde vesicle-mediated transport, Golgi to ER);GO:0005829(CC:cytosol);GO:0070939(CC:Dsl1/NZR complex);GO:0005783(CC:endoplasmic reticulum);GO:0005789(CC:endoplasmic reticulum membrane…	hsa:51594			PF15492(Neuroblastoma-amplified sequence, N terminal);PF08314(Secretory pathway protein Sec39)
A2RTX5	Threonine--tRNA ligase 2, cytoplasmic	TARS3	FUNCTION: Catalyzes the attachment of threonine to tRNA(Thr) in a two-step reaction: threonine is first activated by ATP to form Thr-AMP and then transferred to the acceptor end of tRNA(Thr). Also edits incorrectly charged tRNA(Thr) via its editing domain, at the post-transfer stage. {ECO:0000250|UniProtKB:Q8BLY2}.	sp|A2RTX5|SYTC2_HUMAN	sp|A2RTX5|SYTC2_HUMAN Threonine--tRNA ligase 2, cytoplasmic OS=Homo sapiens OX=9606 GN=TARS3 PE=1 SV=1	1	5	2	2	9.7	92.644	45189	172610	151700		1481.4		Quantified	GO:0006435(BP:threonyl-tRNA aminoacylation);GO:0006418(BP:tRNA aminoacylation for protein translation);GO:0005737(CC:cytoplasm);GO:0005634(CC:nucleus);GO:0004812(MF:aminoacyl-tRNA ligase activity);GO:0005524(MF:ATP binding);GO:0004829(MF:threonine-tRNA ligase activity)	hsa:123283(TARS3)	hsa00970(Aminoacyl-tRNA biosynthesis )		PF02824(TGS domain);PF07973(Threonyl and Alanyl tRNA synthetase second additional domain);PF03129(Anticodon binding domain);PF00587(tRNA synthetase class II core domain (G, H, P, S and T))
A2RUS2	DENN domain-containing protein 3	DENND3	FUNCTION: Guanine nucleotide exchange factor (GEF) activating RAB12. Promotes the exchange of GDP to GTP, converting inactive GDP-bound RAB12 into its active GTP-bound form (PubMed:20937701). Regulates autophagy in response to starvation through RAB12 activation. Starvation leads to ULK1/2-dependent phosphorylation of Ser-472 and Ser-490, which in turn allows recruitment of 14-3-3 adapter protein…	sp|A2RUS2|DEND3_HUMAN	sp|A2RUS2|DEND3_HUMAN DENN domain-containing protein 3 OS=Homo sapiens OX=9606 GN=DENND3 PE=1 SV=2	1	17	17	17	19.3	135.89	19604	16390	18002	1457300	1886800	2131200	Quantified	GO:0044257(BP:cellular protein catabolic process);GO:0008333(BP:endosome to lysosome transport);GO:0005829(CC:cytosol);GO:0017112(MF:Rab guanyl-nucleotide exchange factor activity)	hsa:22898			PF02141(DENN (AEX-3) domain)
A2RUT3	Transmembrane protein 89	TMEM89		sp|A2RUT3|TMM89_HUMAN	sp|A2RUT3|TMM89_HUMAN Transmembrane protein 89 OS=Homo sapiens OX=9606 GN=TMEM89 PE=2 SV=1	1	1	1	1	7.5	17.571	82814	81415	79237		88809	66578	Quantified	GO:0016021(CC:integral component of membrane);GO:0005634(CC:nucleus)	hsa:440955			PF15098(TMEM89 protein family)
A2VDF0	Fucose mutarotase	FUOM	FUNCTION: Involved in the interconversion between alpha- and beta-L-fucoses. L-Fucose (6-deoxy-L-galactose) exists as alpha-L-fucose (29.5%) and beta-L-fucose (70.5%), the beta-form is metabolized through the salvage pathway. GDP-L-fucose formed either by the de novo or salvage pathways is transported into the endoplasmic reticulum, where it serves as a substrate for N- and O-glycosylations by fu…	sp|A2VDF0|FUCM_HUMAN	sp|A2VDF0|FUCM_HUMAN Fucose mutarotase OS=Homo sapiens OX=9606 GN=FUOM PE=1 SV=2	1	2	2	2	27.9	16.765	112340	171230	110810			43561	Quantified	GO:0060180(BP:female mating behavior);GO:0006004(BP:fucose metabolic process);GO:0036065(BP:fucosylation);GO:0045665(BP:negative regulation of neuron differentiation);GO:0005829(CC:cytosol);GO:0042806(MF:fucose binding);GO:0036373(MF:L-fucose mutarotase activity);GO:0016857(MF:racemase and epimerase activity, acting on carbohydrates and derivatives)	hsa:282969			PF05025(RbsD / FucU transport protein family)
A3KMH1	von Willebrand factor A domain-containing protein 8	VWA8	FUNCTION: Exhibits ATPase activity in vitro. {ECO:0000250|UniProtKB:Q8CC88}.	sp|A3KMH1|VWA8_HUMAN	sp|A3KMH1|VWA8_HUMAN von Willebrand factor A domain-containing protein 8 OS=Homo sapiens OX=9606 GN=VWA8 PE=1 SV=2	1	25	25	25	19.8	214.82	349900	315990	318410	2133000	2092700	1987900	Quantified	GO:0005739(CC:mitochondrion);GO:0005777(CC:peroxisome);GO:0005524(MF:ATP binding);GO:0016887(MF:ATPase activity)	hsa:23078			PF07728(AAA domain (dynein-related subfamily))
A3KN83	Protein strawberry notch homolog 1	SBNO1		sp|A3KN83|SBNO1_HUMAN;sp|Q9Y2G9|SBNO2_HUMAN	sp|A3KN83|SBNO1_HUMAN Protein strawberry notch homolog 1 OS=Homo sapiens OX=9606 GN=SBNO1 PE=1 SV=1	2	18	18	18	19.3	154.31	1989200	1818700	1773000	630420	655670	767240	Quantified	GO:0006355(BP:regulation of transcription, DNA-templated);GO:0005634(CC:nucleus);GO:0031490(MF:chromatin DNA binding);GO:0042393(MF:histone binding)	hsa:55206			PF13872(P-loop containing NTP hydrolase pore-1);PF13871(C-terminal domain on Strawberry notch homologue)
A4D1E9	GTP-binding protein 10	GTPBP10	FUNCTION: May be involved in the ribosome maturation process. Complements an ObgE(CgtA) function in E.coli ribosome maturation. Plays a role of GTPase in vitro. When missing, disorganization of the nucleolar architecture is observed. {ECO:0000269|PubMed:17054726}.	sp|A4D1E9|GTPBA_HUMAN	sp|A4D1E9|GTPBA_HUMAN GTP-binding protein 10 OS=Homo sapiens OX=9606 GN=GTPBP10 PE=1 SV=1	1	17	17	17	54	42.932	1731700	1799500	1914000	1609000	1443600	1473300	Quantified	GO:0042254(BP:ribosome biogenesis);GO:0005694(CC:chromosome);GO:0005730(CC:nucleolus);GO:0005525(MF:GTP binding);GO:0003723(MF:RNA binding)	hsa:85865			PF01018(GTP1/OBG);PF01926(50S ribosome-binding GTPase)
A4D1P6	WD repeat-containing protein 91	WDR91	FUNCTION: Functions as a negative regulator of the PI3 kinase/PI3K activity associated with endosomal membranes via BECN1, a core subunit of the PI3K complex. By modifying the phosphatidylinositol 3-phosphate/PtdInsP3 content of endosomal membranes may regulate endosome fusion, recycling, sorting and early to late endosome transport (PubMed:26783301). It is for instance, required for the delivery…	sp|A4D1P6|WDR91_HUMAN	sp|A4D1P6|WDR91_HUMAN WD repeat-containing protein 91 OS=Homo sapiens OX=9606 GN=WDR91 PE=1 SV=2	1	10	10	10	21.2	83.343	377120	402730	456010	848250	775640	882080	Quantified	GO:0045022(BP:early endosome to late endosome transport);GO:1903362(BP:regulation of cellular protein catabolic process);GO:0043551(BP:regulation of phosphatidylinositol 3-kinase activity);GO:0005829(CC:cytosol);GO:0031901(CC:early endosome membrane);GO:0031313(CC:extrinsic component of endosome membrane);GO:0031902(CC:late endosome membrane);GO:0035014(MF:phosphatidylinositol 3-kinase regulator …	hsa:29062			PF00400(WD domain, G-beta repeat)
A4FU69	EF-hand calcium-binding domain-containing protein 5	EFCAB5		sp|A4FU69|EFCB5_HUMAN	sp|A4FU69|EFCB5_HUMAN EF-hand calcium-binding domain-containing protein 5 OS=Homo sapiens OX=9606 GN=EFCAB5 PE=1 SV=3	1	1	1	1	1.4	173.4	43913	180400	43518		4924.2		Quantified	GO:0005509(MF:calcium ion binding)	hsa:374786
A5PLL7	Plasmanylethanolamine desaturase	PEDS1	FUNCTION: Plasmanylethanolamine desaturase involved in plasmalogen biogenesis in the endoplasmic reticulum membrane (PubMed:31604315). Plasmalogens are glycerophospholipids with a hydrocarbon chain linked by a vinyl ether bond at the glycerol sn-1 position, and are involved in antioxidative and signaling mechanisms (PubMed:31604315). {ECO:0000269|PubMed:31604315, ECO:0000303|PubMed:31604315}.	sp|A5PLL7|PDES1_HUMAN	sp|A5PLL7|PDES1_HUMAN Plasmanylethanolamine desaturase OS=Homo sapiens OX=9606 GN=PEDS1 PE=1 SV=3	1	2	2	2	9.6	31.135	125420	121860	153800	214920	243450	247820	Quantified	GO:0008611(BP:ether lipid biosynthetic process);GO:0006631(BP:fatty acid metabolic process);GO:0005783(CC:endoplasmic reticulum);GO:0005789(CC:endoplasmic reticulum membrane);GO:0016021(CC:integral component of membrane);GO:0050207(MF:plasmanylethanolamine desaturase activity)	hsa:387521(PEDS1)	hsa00565(Ether lipid metabolism )		PF10520(B domain of TMEM189, localisation domain)
A5YKK6	CCR4-NOT transcription complex subunit 1	CNOT1	FUNCTION: Scaffolding component of the CCR4-NOT complex which is one of the major cellular mRNA deadenylases and is linked to various cellular processes including bulk mRNA degradation, miRNA-mediated repression, translational repression during translational initiation and general transcription regulation. Additional complex functions may be a consequence of its influence on mRNA expression. Its …	sp|A5YKK6|CNOT1_HUMAN	sp|A5YKK6|CNOT1_HUMAN CCR4-NOT transcription complex subunit 1 OS=Homo sapiens OX=9606 GN=CNOT1 PE=1 SV=2	1	51	51	51	30.9	266.94	4478000	4692000	4586900	4533800	4480700	4447600	Quantified	GO:0006977(BP:DNA damage response, signal transduction by p53 class mediator resulting in cell cycle arrest);GO:0035195(BP:gene silencing by miRNA);GO:0007275(BP:multicellular organism development);GO:0033147(BP:negative regulation of intracellular estrogen receptor signaling pathway);GO:0048387(BP:negative regulation of retinoic acid receptor signaling pathway);GO:0000122(BP:negative regulation …	hsa:23019(CNOT1)	hsa03018(RNA degradation )		PF12842(Domain of unknown function (DUF3819));PF16417(CCR4-NOT transcription complex subunit 1 TTP binding domain);PF04054(CCR4-Not complex component, Not1);PF16415(CCR4-NOT transcription complex subunit 1 CAF1-binding domain);PF16418(CCR4-NOT transcription complex subunit 1 HEAT repeat)
A6H8Y1	Transcription factor TFIIIB component B homolog	BDP1	FUNCTION: General activator of RNA polymerase III transcription. Requires for transcription from all three types of polymerase III promoters. Requires for transcription of genes with internal promoter elements and with promoter elements upstream of the initiation site. {ECO:0000269|PubMed:11040218}.	sp|A6H8Y1|BDP1_HUMAN	sp|A6H8Y1|BDP1_HUMAN Transcription factor TFIIIB component B homolog OS=Homo sapiens OX=9606 GN=BDP1 PE=1 SV=3	1	3	3	3	1.4	293.88	64946	202990	175450	88357	71809	28135	Quantified	GO:0070898(BP:RNA polymerase III preinitiation complex assembly);GO:0005654(CC:nucleoplasm);GO:0000126(CC:transcription factor TFIIIB complex);GO:0003677(MF:DNA binding);GO:0001156(MF:TFIIIC-class transcription factor complex binding)	hsa:55814			PF15963(Myb DNA-binding like)
A6NCE7	Microtubule-associated proteins 1A/1B light chain 3 beta 2	MAP1LC3B2	FUNCTION: Ubiquitin-like modifier involved in formation of autophagosomal vacuoles (autophagosomes). Plays a role in mitophagy which contributes to regulate mitochondrial quantity and quality by eliminating the mitochondria to a basal level to fulfill cellular energy requirements and preventing excess ROS production. Whereas LC3s are involved in elongation of the phagophore membrane, the GABARAP/…	sp|A6NCE7|MP3B2_HUMAN;sp|Q9GZQ8|MLP3B_HUMAN;sp|Q9H492|MLP3A_HUMAN	sp|A6NCE7|MP3B2_HUMAN Microtubule-associated proteins 1A/1B light chain 3 beta 2 OS=Homo sapiens OX=9606 GN=MAP1LC3B2 PE=1 SV=1;sp|Q9GZQ8|MLP3B_HUMAN Microtubule-associated proteins 1A/1B light chain 3B OS=Homo sapiens OX=9606 GN=MAP1LC3B PE=1 SV=3;sp|Q9H4	3	2	2	2	16.8	14.628	1081200	1009000	1122200	948320	553900	945960	Quantified	GO:0000045(BP:autophagosome assembly);GO:0097352(BP:autophagosome maturation);GO:0000422(BP:autophagy of mitochondrion);GO:0006995(BP:cellular response to nitrogen starvation);GO:0016236(BP:macroautophagy);GO:0005776(CC:autophagosome);GO:0000421(CC:autophagosome membrane);GO:0031410(CC:cytoplasmic vesicle);GO:0005829(CC:cytosol);GO:0012505(CC:endomembrane system);GO:0043231(CC:intracellular membr…	hsa:643246(MAP1LC3B2)	hsa05014(Amyotrophic lateral sclerosis );hsa04216(Ferroptosis );hsa04137(Mitophagy - animal );hsa05131(Shigellosis );hsa04621(NOD-like receptor signaling pathway );hsa05167(Kaposi sarcoma-associated herpesvirus infection );hsa05022(Pathways of neurodegeneration - multiple diseases );hsa04140(Autophagy - animal );hsa04371(Apelin signaling pathway )		PF02991(Autophagy protein Atg8 ubiquitin like)
A6NDG6	Glycerol-3-phosphate phosphatase	PGP	FUNCTION: Glycerol-3-phosphate phosphatase hydrolyzing glycerol-3-phosphate into glycerol. Thereby, regulates the cellular levels of glycerol-3-phosphate a metabolic intermediate of glucose, lipid and energy metabolism. Was also shown to have a 2-phosphoglycolate phosphatase activity and a tyrosine-protein phosphatase activity. However, their physiological relevance is unclear (PubMed:26755581). …	sp|A6NDG6|PGP_HUMAN	sp|A6NDG6|PGP_HUMAN Glycerol-3-phosphate phosphatase OS=Homo sapiens OX=9606 GN=PGP PE=1 SV=1	1	8	8	8	31.2	34.006	2266200	1595400	2300700	296050	221720	177650	Quantified	GO:0016311(BP:dephosphorylation);GO:0006114(BP:glycerol biosynthetic process);GO:0006650(BP:glycerophospholipid metabolic process);GO:0045721(BP:negative regulation of gluconeogenesis);GO:0035335(BP:peptidyl-tyrosine dephosphorylation);GO:0005737(CC:cytoplasm);GO:0000121(MF:glycerol-1-phosphatase activity);GO:0043136(MF:glycerol-3-phosphatase activity);GO:0000287(MF:magnesium ion binding);GO:0098…	hsa:283871(PGP)	hsa00630(Glyoxylate and dicarboxylate metabolism )		PF13242(HAD-hyrolase-like);PF13344(Haloacid dehalogenase-like hydrolase)
A6NDU8	RAB7A-interacting MON1-CCZ1 complex subunit 1	RIMOC1		sp|A6NDU8|RIMC1_HUMAN	sp|A6NDU8|RIMC1_HUMAN RAB7A-interacting MON1-CCZ1 complex subunit 1 OS=Homo sapiens OX=9606 GN=RIMOC1 PE=1 SV=1	1	2	2	2	12.2	33.62	73774	64240	214260			10141	Quantified	GO:0005829(CC:cytosol);GO:0005654(CC:nucleoplasm)	hsa:285636
A6NED2	RCC1 domain-containing protein 1	RCCD1	FUNCTION: Plays a role in transcriptional repression of satellite repeats, possibly by regulating H3K36 methylation levels in centromeric regions together with KDM8 (PubMed:24981860). Possibly together with KDM8, is involved in proper mitotic spindle organization and chromosome segregation (PubMed:24981860). Plays a role in regulating alpha-tubulin deacetylation and cytoskeletal microtubule stabi…	sp|A6NED2|RCCD1_HUMAN	sp|A6NED2|RCCD1_HUMAN RCC1 domain-containing protein 1 OS=Homo sapiens OX=9606 GN=RCCD1 PE=1 SV=1	1	2	2	2	8.5	40.078	40576	165870	186830	2178.4	8271.1		Quantified	GO:0006325(BP:chromatin organization);GO:0005694(CC:chromosome);GO:0005829(CC:cytosol);GO:0005886(CC:plasma membrane)	hsa:91433			PF00415(Regulator of chromosome condensation (RCC1) repeat)
A6NFI3	Zinc finger protein 316	ZNF316	FUNCTION: May be involved in transcriptional regulation. {ECO:0000250}.	sp|A6NFI3|ZN316_HUMAN	sp|A6NFI3|ZN316_HUMAN Zinc finger protein 316 OS=Homo sapiens OX=9606 GN=ZNF316 PE=1 SV=1	1	3	3	3	8.1	108.44	46558	55618	60327	48046	46918	43285	Quantified	GO:0006355(BP:regulation of transcription, DNA-templated);GO:0005634(CC:nucleus);GO:0003677(MF:DNA binding);GO:0046872(MF:metal ion binding)	hsa:100131017(ZNF316)	hsa05168(Herpes simplex virus 1 infection )		PF00096(Zinc finger, C2H2 type);PF01352(KRAB box)
A6NFQ2	TRPM8 channel-associated factor 2	TCAF2	FUNCTION: [Isoform 2]: Negatively regulates the plasma membrane cation channel TRPM8 activity. Involved in the recruitment of TRPM8 to the cell surface. Promotes prostate cancer cell migration stimulation in a TRPM8-dependent manner. {ECO:0000269|PubMed:25559186}.	sp|A6NFQ2|TCAF2_HUMAN	sp|A6NFQ2|TCAF2_HUMAN TRPM8 channel-associated factor 2 OS=Homo sapiens OX=9606 GN=TCAF2 PE=1 SV=2	1	4	4	4	5.4	100.9	77661	117340	95820			66794	Quantified	GO:0010360(BP:negative regulation of anion channel activity);GO:0030335(BP:positive regulation of cell migration);GO:0090314(BP:positive regulation of protein targeting to membrane);GO:0010359(BP:regulation of anion channel activity);GO:0030054(CC:cell junction);GO:0005886(CC:plasma membrane);GO:0044325(MF:ion channel binding)	hsa:285966			PF13402(Peptidase M60, enhancin and enhancin-like);PF17291(N-terminal domain of M60-like peptidases)
A6NHL2	Tubulin alpha chain-like 3	TUBAL3	FUNCTION: Tubulin is the major constituent of microtubules. It binds two moles of GTP, one at an exchangeable site on the beta chain and one at a non-exchangeable site on the alpha chain (By similarity). {ECO:0000250}.	sp|A6NHL2|TBAL3_HUMAN	sp|A6NHL2|TBAL3_HUMAN Tubulin alpha chain-like 3 OS=Homo sapiens OX=9606 GN=TUBAL3 PE=1 SV=2	1	5	1	1	10.3	49.908	1277400	1211400	1327800	784480	608920	722390	Quantified	GO:0000226(BP:microtubule cytoskeleton organization);GO:0007017(BP:microtubule-based process);GO:0000278(BP:mitotic cell cycle);GO:0005737(CC:cytoplasm);GO:0005874(CC:microtubule);GO:0005525(MF:GTP binding);GO:0003924(MF:GTPase activity);GO:0005200(MF:structural constituent of cytoskeleton)	hsa:79861(TUBAL3)	hsa04540(Gap junction );hsa05014(Amyotrophic lateral sclerosis );hsa05010(Alzheimer disease );hsa05012(Parkinson disease );hsa04210(Apoptosis );hsa04530(Tight junction );hsa04145(Phagosome );hsa05132(Salmonella infection );hsa05020(Prion disease );hsa05016(Huntington disease );hsa05022(Pathways of neurodegeneration - multiple diseases );hsa05130(Pathogenic Escherichia coli infection )		PF00091(Tubulin/FtsZ family, GTPase domain);PF03953(Tubulin C-terminal domain)
A6NHR9	Structural maintenance of chromosomes flexible hinge domain-containing protein 1	SMCHD1	FUNCTION: Non-canonical member of the structural maintenance of chromosomes (SMC) protein family that plays a key role in epigenetic silencing by regulating chromatin architecture (By similarity). Promotes heterochromatin formation in both autosomes and chromosome X, probably by mediating the merge of chromatin compartments (By similarity). Plays a key role in chromosome X inactivation in females…	sp|A6NHR9|SMHD1_HUMAN	sp|A6NHR9|SMHD1_HUMAN Structural maintenance of chromosomes flexible hinge domain-containing protein 1 OS=Homo sapiens OX=9606 GN=SMCHD1 PE=1 SV=2	1	56	56	56	35.8	226.37	5102300	5193700	5389400	9157700	8920500	9091500	Quantified	GO:0009048(BP:dosage compensation by inactivation of X chromosome);GO:0006302(BP:double-strand break repair);GO:0070868(BP:heterochromatin organization involved in chromatin silencing);GO:0060821(BP:inactivation of X chromosome by DNA methylation);GO:0060820(BP:inactivation of X chromosome by heterochromatin assembly);GO:2000042(BP:negative regulation of double-strand break repair via homologous …	hsa:23347			PF06470(SMC proteins Flexible Hinge Domain);PF13589(Histidine kinase-, DNA gyrase B-, and HSP90-like ATPase)
A6NHT5	Homeobox protein HMX3	HMX3	FUNCTION: Transcription factor involved in specification of neuronal cell types and which is required for inner ear and hypothalamus development. Binds to the 5'-CAAGTG-3' core sequence. Controls semicircular canal formation in the inner ear. Also required for hypothalamic/pituitary axis of the CNS (By similarity). {ECO:0000250}.	sp|A6NHT5|HMX3_HUMAN	sp|A6NHT5|HMX3_HUMAN Homeobox protein HMX3 OS=Homo sapiens OX=9606 GN=HMX3 PE=1 SV=1	1	1	1	1	5	37.824	14147	13772	13716				Quantified	GO:0007420(BP:brain development);GO:0030154(BP:cell differentiation);GO:0007566(BP:embryo implantation);GO:0042472(BP:inner ear morphogenesis);GO:0060135(BP:maternal process involved in female pregnancy);GO:0050885(BP:neuromuscular process controlling balance);GO:0000790(CC:nuclear chromatin);GO:0000981(MF:DNA-binding transcription factor activity, RNA polymerase II-specific);GO:0000977(MF:RNA po…	hsa:340784			PF00046(Homeobox domain)
A6NHX0	Cytosolic arginine sensor for mTORC1 subunit 2	CASTOR2	FUNCTION: Functions as a negative regulator of the TORC1 signaling pathway through the GATOR complex. As part of homodimers or heterodimers with CASTOR1, directly binds and inhibits the GATOR subcomplex GATOR2 and thereby mTORC1. Does not directly bind arginine, but binding of arginine to CASTOR1 disrupts the interaction of CASTOR2-containing heterodimers with GATOR2 which can in turn activate mT…	sp|A6NHX0|CAST2_HUMAN	sp|A6NHX0|CAST2_HUMAN Cytosolic arginine sensor for mTORC1 subunit 2 OS=Homo sapiens OX=9606 GN=CASTOR2 PE=1 SV=3	1	1	1	1	5.8	36.056	23518	19903	17234				Quantified	GO:1903577(BP:cellular response to L-arginine);GO:1904262(BP:negative regulation of TORC1 signaling);GO:1902531(BP:regulation of intracellular signal transduction);GO:0005829(CC:cytosol);GO:0042802(MF:identical protein binding)	hsa:729438(CASTOR2)	hsa04150(mTOR signaling pathway )		PF13840(ACT domain)
A8MVU1	Putative neutrophil cytosol factor 1C	NCF1C	FUNCTION: May be required for activation of the latent NADPH oxidase (necessary for superoxide production). {ECO:0000250}.	sp|A8MVU1|NCF1C_HUMAN;sp|P14598|NCF1_HUMAN;sp|A6NI72|NCF1B_HUMAN	sp|A8MVU1|NCF1C_HUMAN Putative neutrophil cytosol factor 1C OS=Homo sapiens OX=9606 GN=NCF1C PE=5 SV=1;sp|P14598|NCF1_HUMAN Neutrophil cytosol factor 1 OS=Homo sapiens OX=9606 GN=NCF1 PE=1 SV=4;sp|A6NI72|NCF1B_HUMAN Putative neutrophil cytosol factor 1B OS	3	5	5	5	15.6	41.85	118390		143060	355940	263110	614040	Quantified	GO:0045730(BP:respiratory burst);GO:0006801(BP:superoxide metabolic process);GO:0005829(CC:cytosol);GO:0043020(CC:NADPH oxidase complex);GO:0035091(MF:phosphatidylinositol binding);GO:0043325(MF:phosphatidylinositol-3,4-bisphosphate binding);GO:0016176(MF:superoxide-generating NADPH oxidase activator activity);GO:0016175(MF:superoxide-generating NADPH oxidase activity)				PF00787(PX domain);PF00018(SH3 domain);PF08944(NADPH oxidase subunit p47Phox, C terminal domain);PF16621(SH3 terminal domain of 2nd SH3 on Neutrophil cytosol factor 1)
A6NIH7	Protein unc-119 homolog B	UNC119B	FUNCTION: Myristoyl-binding protein that acts as a cargo adapter: specifically binds the myristoyl moiety of a subset of N-terminally myristoylated proteins and is required for their localization. Binds myristoylated NPHP3 and plays a key role in localization of NPHP3 to the primary cilium membrane. Does not bind all myristoylated proteins. Probably plays a role in trafficking proteins in photore…	sp|A6NIH7|U119B_HUMAN	sp|A6NIH7|U119B_HUMAN Protein unc-119 homolog B OS=Homo sapiens OX=9606 GN=UNC119B PE=1 SV=1	1	2	2	2	14.7	28.136	41729	64315	36720				Quantified	GO:0060271(BP:cilium assembly);GO:0042953(BP:lipoprotein transport);GO:0007399(BP:nervous system development);GO:0035869(CC:ciliary transition zone);GO:0005929(CC:cilium);GO:0005829(CC:cytosol);GO:0008289(MF:lipid binding)	hsa:84747			PF05351(GMP-PDE, delta subunit)
A6NJ78	12S rRNA N4-methylcytidine (m4C) methyltransferase	METTL15	FUNCTION: N4-methylcytidine (m4C) methyltransferase responsible for the methylation of position C839 in mitochondrial 12S rRNA (PubMed:31665743). Involved in the stabilization of 12S rRNA folding, therefore facilitating the assembly of the mitochondrial small ribosomal subunits (PubMed:31665743). {ECO:0000269|PubMed:31665743}.	sp|A6NJ78|MET15_HUMAN;sp|P0C7V9|ME15P_HUMAN	sp|A6NJ78|MET15_HUMAN 12S rRNA N4-methylcytidine (m4C) methyltransferase OS=Homo sapiens OX=9606 GN=METTL15 PE=1 SV=1	2	9	9	9	32.7	46.121	394330	431900	487060	486240	480210	529880	Quantified	GO:0070475(BP:rRNA base methylation);GO:0005759(CC:mitochondrial matrix);GO:0071424(MF:rRNA (cytosine-N4-)-methyltransferase activity)	hsa:196074			PF01795(MraW methylase family)
A6NKT7	RanBP2-like and GRIP domain-containing protein 3	RGPD3		sp|A6NKT7|RGPD3_HUMAN;sp|Q7Z3J3|RGPD4_HUMAN	sp|A6NKT7|RGPD3_HUMAN RanBP2-like and GRIP domain-containing protein 3 OS=Homo sapiens OX=9606 GN=RGPD3 PE=3 SV=2;sp|Q7Z3J3|RGPD4_HUMAN RanBP2-like and GRIP domain-containing protein 4 OS=Homo sapiens OX=9606 GN=RGPD4 PE=2 SV=3	2	26	1	1	17.5	197.48	5841.7	10697	5477.9		98359	80763	Quantified	GO:0006607(BP:NLS-bearing protein import into nucleus);GO:0043547(BP:positive regulation of GTPase activity);GO:0005737(CC:cytoplasm);GO:0005643(CC:nuclear pore);GO:0005634(CC:nucleus);GO:0008536(MF:Ran GTPase binding)	hsa:653489			PF00638(RanBP1 domain);PF16704(Rab binding domain);PF01465(GRIP domain)
A8MV72	Putative UPF0607 protein ENSP00000382826			sp|A8MV72|YH009_HUMAN;sp|A6NL46|YF016_HUMAN;sp|Q8N9G6|YJ012_HUMAN;sp|A8MUI8|YA034_HUMAN	sp|A8MV72|YH009_HUMAN Putative UPF0607 protein ENSP00000382826 OS=Homo sapiens OX=9606 PE=5 SV=2;sp|A6NL46|YF016_HUMAN Putative UPF0607 protein ENSP00000332738 OS=Homo sapiens OX=9606 PE=3 SV=3;sp|Q8N9G6|YJ012_HUMAN Putative UPF0607 protein FLJ37424 OS=Hom	4	1	1	1	3.9	34.164	903050	500450	528930	378230	222160	377400	Quantified					PF15229(POM121 family)
A6NLI5	Tripartite motif-containing protein 64C	TRIM64C		sp|A6NLI5|TR64C_HUMAN	sp|A6NLI5|TR64C_HUMAN Tripartite motif-containing protein 64C OS=Homo sapiens OX=9606 GN=TRIM64C PE=3 SV=4	1	1	1	1	4.9	51.539				933880	625290	814960	Quantified	GO:0008270(MF:zinc ion binding)	hsa:646754			PF00622(SPRY domain)
A6NNL5	Uncharacterized protein C15orf61	C15orf61		sp|A6NNL5|CO061_HUMAN	sp|A6NNL5|CO061_HUMAN Uncharacterized protein C15orf61 OS=Homo sapiens OX=9606 GN=C15orf61 PE=2 SV=2	1	1	1	1	14	18.091	714.65	11257		109120	68027	93501	Quantified	GO:0005576(CC:extracellular region)	hsa:145853			PF15031(Domain of unknown function (DUF4528))
A7E2V4	Zinc finger SWIM domain-containing protein 8	ZSWIM8		sp|A7E2V4|ZSWM8_HUMAN	sp|A7E2V4|ZSWM8_HUMAN Zinc finger SWIM domain-containing protein 8 OS=Homo sapiens OX=9606 GN=ZSWIM8 PE=1 SV=1	1	4	4	4	3.9	197.3	48513	41969	56874	33660	35155	36145	Quantified	GO:1902667(BP:regulation of axon guidance);GO:0031462(CC:Cul2-RING ubiquitin ligase complex);GO:0008270(MF:zinc ion binding)	hsa:23053
A8CG34	Nuclear envelope pore membrane protein POM 121C	POM121C	FUNCTION: Essential component of the nuclear pore complex (NPC). The repeat-containing domain may be involved in anchoring components of the pore complex to the pore membrane. When overexpressed in cells induces the formation of cytoplasmic annulate lamellae (AL). {ECO:0000269|PubMed:17900573}.	sp|A8CG34|P121C_HUMAN;sp|Q96HA1|P121A_HUMAN;sp|Q6PJE2|POZP3_HUMAN;sp|A6NF01|P121B_HUMAN	sp|A8CG34|P121C_HUMAN Nuclear envelope pore membrane protein POM 121C OS=Homo sapiens OX=9606 GN=POM121C PE=1 SV=3;sp|Q96HA1|P121A_HUMAN Nuclear envelope pore membrane protein POM 121 OS=Homo sapiens OX=9606 GN=POM121 PE=1 SV=2	4	7	7	7	12.4	125.09	223010	244240	213310	172030	345160	409310	Quantified	GO:0075733(BP:intracellular transport of virus);GO:0006406(BP:mRNA export from nucleus);GO:0006606(BP:protein import into nucleus);GO:0016925(BP:protein sumoylation);GO:1900034(BP:regulation of cellular response to heat);GO:0060964(BP:regulation of gene silencing by miRNA);GO:0006110(BP:regulation of glycolytic process);GO:0006405(BP:RNA export from nucleus);GO:0006409(BP:tRNA export from nucleus…				PF15229(POM121 family)
A8MPS7	Carbohydrate deacetylase	YDJC	FUNCTION: Probably catalyzes the deacetylation of acetylated carbohydrates an important step in the degradation of oligosaccharides. {ECO:0000250|UniProtKB:Q53WD3}.	sp|A8MPS7|YDJC_HUMAN	sp|A8MPS7|YDJC_HUMAN Carbohydrate deacetylase OS=Homo sapiens OX=9606 GN=YDJC PE=1 SV=1	1	2	2	2	8.7	34.466	187490	187600	26341	18707	11268	18185	Quantified	GO:0005975(BP:carbohydrate metabolic process);GO:0019213(MF:deacetylase activity);GO:0000287(MF:magnesium ion binding)	hsa:150223			PF04794(YdjC-like protein)
A8MT19	Putative rhophilin-2-like protein RHPN2P1	RHPN2P1		sp|A8MT19|RHN2P_HUMAN;sp|Q8IUC4|RHPN2_HUMAN	sp|A8MT19|RHN2P_HUMAN Putative rhophilin-2-like protein RHPN2P1 OS=Homo sapiens OX=9606 GN=RHPN2P1 PE=5 SV=2;sp|Q8IUC4|RHPN2_HUMAN Rhophilin-2 OS=Homo sapiens OX=9606 GN=RHPN2 PE=1 SV=1	2	2	2	2	7	65.944	340620	201870	238980	207450			Quantified					PF03097(BRO1-like domain)
P62308	Small nuclear ribonucleoprotein G	SNRPG	FUNCTION: Plays role in pre-mRNA splicing as core component of the SMN-Sm complex that mediates spliceosomal snRNP assembly and as component of the spliceosomal U1, U2, U4 and U5 small nuclear ribonucleoproteins (snRNPs), the building blocks of the spliceosome (PubMed:11991638, PubMed:18984161, PubMed:19325628, PubMed:23333303, PubMed:25555158, PubMed:26912367, PubMed:28502770, PubMed:28781166, P…	sp|P62308|RUXG_HUMAN;sp|A8MWD9|RUXGL_HUMAN	sp|P62308|RUXG_HUMAN Small nuclear ribonucleoprotein G OS=Homo sapiens OX=9606 GN=SNRPG PE=1 SV=1;sp|A8MWD9|RUXGL_HUMAN Putative small nuclear ribonucleoprotein G-like protein 15 OS=Homo sapiens OX=9606 GN=SNRPGP15 PE=5 SV=2	2	3	3	3	26.3	8.496	1988500	2686100	2429000	1673500	1429300	616790	Quantified	GO:0008334(BP:histone mRNA metabolic process);GO:0051170(BP:import into nucleus);GO:0000398(BP:mRNA splicing, via spliceosome);GO:0008380(BP:RNA splicing);GO:0000245(BP:spliceosomal complex assembly);GO:0000387(BP:spliceosomal snRNP assembly);GO:0006369(BP:termination of RNA polymerase II transcription);GO:0071013(CC:catalytic step 2 spliceosome);GO:0005829(CC:cytosol);GO:0034709(CC:methylosome);…	hsa:6637(SNRPG)	hsa03040(Spliceosome )		PF01423(LSM domain)
A8MWY0	Endosome/lysosome-associated apoptosis and autophagy regulator family member 2	ELAPOR2	FUNCTION: Functions as a regulator of the BMP signaling pathway and may be involved in epidermal differentiation. {ECO:0000250|UniProtKB:Q3UZV7}.	sp|A8MWY0|ELAP2_HUMAN	sp|A8MWY0|ELAP2_HUMAN Endosome/lysosome-associated apoptosis and autophagy regulator family member 2 OS=Homo sapiens OX=9606 GN=ELAPOR2 PE=1 SV=2	1	19	19	19	26.4	113.84	5075600	4635300	4609600		2979.4	785.37	Quantified	GO:0051961(BP:negative regulation of nervous system development);GO:0030513(BP:positive regulation of BMP signaling pathway);GO:0045684(BP:positive regulation of epidermis development);GO:0016021(CC:integral component of membrane);GO:0005886(CC:plasma membrane);GO:0070700(MF:BMP receptor binding)	hsa:222223
A8MXV4	Acyl-coenzyme A diphosphatase NUDT19	NUDT19	FUNCTION: Coenzyme A diphosphatase that mediates the hydrolysis of a wide range of CoA esters, including choloyl-CoA and branched-chain fatty-acyl-CoA esters. At low substrate concentrations medium and long-chain fatty-acyl-CoA esters are the primary substrates (By similarity). {ECO:0000250}.	sp|A8MXV4|NUD19_HUMAN	sp|A8MXV4|NUD19_HUMAN Acyl-coenzyme A diphosphatase NUDT19 OS=Homo sapiens OX=9606 GN=NUDT19 PE=1 SV=1	1	9	9	9	40.5	42.233	1017800	1005800	980460	2666900	2123300	2179500	Quantified	GO:0009062(BP:fatty acid catabolic process);GO:0006625(BP:protein targeting to peroxisome);GO:0005829(CC:cytosol);GO:0005782(CC:peroxisomal matrix);GO:0047617(MF:acyl-CoA hydrolase activity);GO:0046872(MF:metal ion binding)	hsa:390916(NUDT19)	hsa04146(Peroxisome )
A9UHW6	MIF4G domain-containing protein	MIF4GD	FUNCTION: Functions in replication-dependent translation of histone mRNAs which differ from other eukaryotic mRNAs in that they do not end with a poly-A tail but a stem-loop. May participate in circularizing those mRNAs specifically enhancing their translation. {ECO:0000269|PubMed:18025107}.	sp|A9UHW6|MI4GD_HUMAN	sp|A9UHW6|MI4GD_HUMAN MIF4G domain-containing protein OS=Homo sapiens OX=9606 GN=MIF4GD PE=1 SV=1	1	3	3	3	23.4	25.423	144760	276690	280180	17926	6923.5	21441	Quantified	GO:0006446(BP:regulation of translational initiation);GO:0005829(CC:cytosol);GO:0005794(CC:Golgi apparatus);GO:0005730(CC:nucleolus);GO:0042802(MF:identical protein binding);GO:0008022(MF:protein C-terminus binding);GO:0003723(MF:RNA binding);GO:0008494(MF:translation activator activity)	hsa:57409			PF02854(MIF4G domain)
B0I1T2	Unconventional myosin-Ig	MYO1G	FUNCTION: Unconventional myosin required during immune response for detection of rare antigen-presenting cells by regulating T-cell migration. Unconventional myosins are actin-based motor molecules with ATPase activity and serve in intracellular movements. Acts as a regulator of T-cell migration by generating membrane tension, enforcing cell-intrinsic meandering search, thereby enhancing detectio…	sp|B0I1T2|MYO1G_HUMAN	sp|B0I1T2|MYO1G_HUMAN Unconventional myosin-Ig OS=Homo sapiens OX=9606 GN=MYO1G PE=1 SV=2	1	39	39	39	52.3	116.44	66293	135760	155540	23643000	20149000	21179000	Quantified	GO:0007015(BP:actin filament organization);GO:0071976(BP:cell gliding);GO:0031589(BP:cell-substrate adhesion);GO:0006887(BP:exocytosis);GO:0038096(BP:Fc-gamma receptor signaling pathway involved in phagocytosis);GO:0120117(BP:T cell meandering migration);GO:0002456(BP:T cell mediated immunity);GO:0072678(BP:T cell migration);GO:0030050(BP:vesicle transport along actin filament);GO:0015629(CC:acti…	hsa:64005(MYO1G)	hsa05130(Pathogenic Escherichia coli infection )		PF06017(Unconventional myosin tail, actin- and lipid-binding);PF00063(Myosin head (motor domain))
B2RUZ4	Small integral membrane protein 1	SMIM1	FUNCTION: Regulator of red blood cell formation. {ECO:0000250|UniProtKB:B3DHH5}.	sp|B2RUZ4|SMIM1_HUMAN	sp|B2RUZ4|SMIM1_HUMAN Small integral membrane protein 1 OS=Homo sapiens OX=9606 GN=SMIM1 PE=1 SV=1	1	2	2	2	35.9	8.749	260130	392930	434380		23727		Quantified	GO:0009986(CC:cell surface);GO:0016021(CC:integral component of membrane);GO:0005886(CC:plasma membrane);GO:0042803(MF:protein homodimerization activity)	hsa:388588			PF15875(Domain of unknown function (DUF4731))
Q99613	Eukaryotic translation initiation factor 3 subunit C	EIF3C	FUNCTION: Component of the eukaryotic translation initiation factor 3 (eIF-3) complex, which is required for several steps in the initiation of protein synthesis (PubMed:17581632, PubMed:25849773, PubMed:27462815). The eIF-3 complex associates with the 40S ribosome and facilitates the recruitment of eIF-1, eIF-1A, eIF-2:GTP:methionyl-tRNAi and eIF-5 to form the 43S pre-initiation complex (43S PIC…	sp|Q99613|EIF3C_HUMAN;sp|B5ME19|EIFCL_HUMAN	sp|Q99613|EIF3C_HUMAN Eukaryotic translation initiation factor 3 subunit C OS=Homo sapiens OX=9606 GN=EIF3C PE=1 SV=1;sp|B5ME19|EIFCL_HUMAN Eukaryotic translation initiation factor 3 subunit C-like protein OS=Homo sapiens OX=9606 GN=EIF3CL PE=1 SV=1	2	23	23	23	30.8	105.34	8573800	8121200	8138800	10573000	9901100	10727000	Quantified	GO:0001732(BP:formation of cytoplasmic translation initiation complex);GO:1902416(BP:positive regulation of mRNA binding);GO:0045727(BP:positive regulation of translation);GO:0006413(BP:translational initiation);GO:0005829(CC:cytosol);GO:0016282(CC:eukaryotic 43S preinitiation complex);GO:0033290(CC:eukaryotic 48S preinitiation complex);GO:0005852(CC:eukaryotic translation initiation factor 3 com…	hsa:8663			PF05470(Eukaryotic translation initiation factor 3 subunit 8 N-terminus);PF01399(PCI domain)
E7ETH6	Zinc finger protein 587B	ZNF587B	FUNCTION: May be involved in transcriptional regulation. {ECO:0000305}.	sp|E7ETH6|Z587B_HUMAN;sp|Q9H707|ZN552_HUMAN;sp|B7Z6K7|ZN814_HUMAN	sp|E7ETH6|Z587B_HUMAN Zinc finger protein 587B OS=Homo sapiens OX=9606 GN=ZNF587B PE=1 SV=1;sp|Q9H707|ZN552_HUMAN Zinc finger protein 552 OS=Homo sapiens OX=9606 GN=ZNF552 PE=1 SV=2;sp|B7Z6K7|ZN814_HUMAN Zinc finger protein 814 OS=Homo sapiens OX=9606 GN=Z	3	1	1	1	5.2	45.541	17601	16593	21261	23253	37571	23827	Quantified	GO:0006355(BP:regulation of transcription, DNA-templated);GO:0005634(CC:nucleus);GO:0046872(MF:metal ion binding);GO:0003676(MF:nucleic acid binding)	hsa:100293516			PF00096(Zinc finger, C2H2 type);PF01352(KRAB box)
P0CG08	Golgi pH regulator B	GPR89B	FUNCTION: Voltage dependent anion channel required for acidification and functions of the Golgi apparatus that may function in counter-ion conductance. {ECO:0000250, ECO:0000269|PubMed:18794847}.	sp|P0CG08|GPHRB_HUMAN;sp|B7ZAQ6|GPHRA_HUMAN	sp|P0CG08|GPHRB_HUMAN Golgi pH regulator B OS=Homo sapiens OX=9606 GN=GPR89B PE=1 SV=1;sp|B7ZAQ6|GPHRA_HUMAN Golgi pH regulator A OS=Homo sapiens OX=9606 GN=GPR89A PE=1 SV=2	2	5	5	5	13.6	52.916	338280	332770	297670	635410	499430	534530	Quantified	GO:0051452(BP:intracellular pH reduction);GO:0015031(BP:protein transport);GO:0034765(BP:regulation of ion transmembrane transport);GO:0005623(CC:cell);GO:0032580(CC:Golgi cisterna membrane);GO:0016021(CC:integral component of membrane);GO:0008308(MF:voltage-gated anion channel activity)	hsa:51463			PF12430(Abscisic acid G-protein coupled receptor);PF12537(The Golgi pH Regulator (GPHR) Family N-terminal)
C4AMC7	Putative WAS protein family homolog 3	WASH3P	FUNCTION: Acts as a nucleation-promoting factor at the surface of endosomes, where it recruits and activates the Arp2/3 complex to induce actin polymerization, playing a key role in the fission of tubules that serve as transport intermediates during endosome sorting (PubMed:18159949, PubMed:20175130). Involved in endocytic trafficking of EGF (PubMed:20175130). Involved in transferrin receptor rec…	sp|C4AMC7|WASH3_HUMAN;sp|Q6VEQ5|WASH2_HUMAN;sp|A8K0Z3|WASH1_HUMAN;sp|A8MWX3|WASH4_HUMAN	sp|C4AMC7|WASH3_HUMAN Putative WAS protein family homolog 3 OS=Homo sapiens OX=9606 GN=WASH3P PE=1 SV=2;sp|Q6VEQ5|WASH2_HUMAN WAS protein family homolog 2 OS=Homo sapiens OX=9606 GN=WASH2P PE=2 SV=2;sp|A8K0Z3|WASH1_HUMAN WASH complex subunit 1 OS=Homo sapi	4	5	1	1	15.3	49.994	25353	26223	23634				Quantified	GO:0034314(BP:Arp2/3 complex-mediated actin nucleation);GO:0045022(BP:early endosome to late endosome transport);GO:0016197(BP:endosomal transport);GO:0007032(BP:endosome organization);GO:0006622(BP:protein targeting to lysosome);GO:0042147(BP:retrograde transport, endosome to Golgi);GO:0005776(CC:autophagosome);GO:0005814(CC:centriole);GO:0005829(CC:cytosol);GO:0005769(CC:early endosome);GO:0031…				PF11945(WAHD domain of WASH complex)
C9J7I0	UBAP1-MVB12-associated (UMA)-domain containing protein 1	UMAD1		sp|C9J7I0|UMAD1_HUMAN	sp|C9J7I0|UMAD1_HUMAN UBAP1-MVB12-associated (UMA)-domain containing protein 1 OS=Homo sapiens OX=9606 GN=UMAD1 PE=1 SV=2	1	1	1	1	10.2	15.2		40560	28190				Quantified		hsa:729852
C9JLW8	Mapk-regulated corepressor-interacting protein 1	MCRIP1	FUNCTION: The phosphorylation status of MCRIP1 functions as a molecular switch to regulate epithelial-mesenchymal transition. Unphosphorylated MCRIP1 binds to and inhibits the transcriptional corepressor CTBP(s). When phosphorylated by MAPK/ERK, MCRIP1 releases CTBP(s) resulting in transcriptional silencing of the E-cadherin gene and induction of epithelial-mesenchymal transition (PubMed:25728771…	sp|C9JLW8|MCRI1_HUMAN	sp|C9JLW8|MCRI1_HUMAN Mapk-regulated corepressor-interacting protein 1 OS=Homo sapiens OX=9606 GN=MCRIP1 PE=1 SV=1	1	2	2	2	29.9	10.92	454670	468880	424430	41445	57885	60291	Quantified	GO:0010717(BP:regulation of epithelial to mesenchymal transition);GO:0005737(CC:cytoplasm);GO:0010494(CC:cytoplasmic stress granule);GO:0005634(CC:nucleus)	hsa:348262			PF14799(FAM195 family)
C9JVW0	Putative transmembrane protein INAFM1	INAFM1		sp|C9JVW0|INAM1_HUMAN	sp|C9JVW0|INAM1_HUMAN Putative transmembrane protein INAFM1 OS=Homo sapiens OX=9606 GN=INAFM1 PE=4 SV=1	1	1	1	1	15.5	14.668	58907	76039	81064				Quantified	GO:0016021(CC:integral component of membrane);GO:0005246(MF:calcium channel regulator activity)	hsa:255783			PF15018(TRP-interacting helix)
E9PAV3	Nascent polypeptide-associated complex subunit alpha, muscle-specific form	NACA	FUNCTION: Cardiac- and muscle-specific transcription factor. May act to regulate the expression of genes involved in the development of myotubes. Plays a critical role in ventricular cardiomyocyte expansion and regulates postnatal skeletal muscle growth and regeneration. Involved in the organized assembly of thick and thin filaments of myofibril sarcomeres (By similarity). {ECO:0000250|UniProtKB:…	sp|E9PAV3|NACAM_HUMAN;sp|Q13765|NACA_HUMAN;sp|Q9BZK3|NACP4_HUMAN	sp|E9PAV3|NACAM_HUMAN Nascent polypeptide-associated complex subunit alpha, muscle-specific form OS=Homo sapiens OX=9606 GN=NACA PE=1 SV=1;sp|Q13765|NACA_HUMAN Nascent polypeptide-associated complex subunit alpha OS=Homo sapiens OX=9606 GN=NACA PE=1 SV=1	3	5	5	5	3.4	205.42	12319000	11331000	13177000	5737200	4250800	5272300	Quantified	GO:0005854(CC:nascent polypeptide-associated complex);GO:0005634(CC:nucleus);GO:0003677(MF:DNA binding)				PF01849(NAC domain)
E9PRG8	Uncharacterized protein C11orf98	C11orf98		sp|E9PRG8|CK098_HUMAN	sp|E9PRG8|CK098_HUMAN Uncharacterized protein C11orf98 OS=Homo sapiens OX=9606 GN=C11orf98 PE=4 SV=2	1	2	2	2	21.1	14.234	816260	720130	671890	1147900	692410	1208900	Quantified		hsa:102288414
L0R6Q1	SLC35A4 upstream open reading frame protein	SLC35A4		sp|L0R6Q1|S35U4_HUMAN	sp|L0R6Q1|S35U4_HUMAN SLC35A4 upstream open reading frame protein OS=Homo sapiens OX=9606 GN=SLC35A4 PE=3 SV=1	1	7	7	6	58.3	11.133	578810	693500	618800	894850	837950	844710	Quantified	GO:0032056(BP:positive regulation of translation in response to stress);GO:0016021(CC:integral component of membrane)				PF15054(Domain of unknown function (DUF4535))
L0R8F8	MIEF1 upstream open reading frame protein	MIEF1	FUNCTION: Involved in the regulation of mitochondrial fission mediated by DNM1L (PubMed:29083303). Positively regulates mitochondrial translation (PubMed:30215512). May play a role in ribosome biogenesis by preventing premature association of the 28S and 39S ribosomal subunits (Probable). {ECO:0000269|PubMed:29083303, ECO:0000269|PubMed:30215512, ECO:0000305|PubMed:28892042}.	sp|L0R8F8|MIDUO_HUMAN	sp|L0R8F8|MIDUO_HUMAN MIEF1 upstream open reading frame protein OS=Homo sapiens OX=9606 GN=MIEF1 PE=1 SV=1	1	1	1	1	17.1	8.4447	220960	201480	232730	567670	328830	338310	Quantified	GO:0070131(BP:positive regulation of mitochondrial translation);GO:0042254(BP:ribosome biogenesis);GO:0005759(CC:mitochondrial matrix);GO:0005739(CC:mitochondrion)				PF05347(Complex 1 protein (LYR family))
O00115	Deoxyribonuclease-2-alpha	DNASE2	FUNCTION: Hydrolyzes DNA under acidic conditions with a preference for double-stranded DNA. Plays a major role in the degradation of nuclear DNA in cellular apoptosis during development. Necessary for proper fetal development and for definitive erythropoiesis in fetal liver, where it degrades nuclear DNA expelled from erythroid precursor cells.	sp|O00115|DNS2A_HUMAN	sp|O00115|DNS2A_HUMAN Deoxyribonuclease-2-alpha OS=Homo sapiens OX=9606 GN=DNASE2 PE=1 SV=2	1	3	3	3	10	39.58	115980	146280	247300	119410	545190	170510	Quantified	GO:0006309(BP:apoptotic DNA fragmentation);GO:0006259(BP:DNA metabolic process);GO:0030218(BP:erythrocyte differentiation);GO:0050776(BP:regulation of immune response);GO:0070062(CC:extracellular exosome);GO:0005764(CC:lysosome);GO:0004531(MF:deoxyribonuclease II activity);GO:0003677(MF:DNA binding)	hsa:1777(DNASE2)	hsa04623(Cytosolic DNA-sensing pathway );hsa04142(Lysosome )		PF03265(Deoxyribonuclease II)
O00116	Alkyldihydroxyacetonephosphate synthase, peroxisomal	AGPS	FUNCTION: Catalyzes the exchange of the acyl chain in acyl-dihydroxyacetonephosphate (acyl-DHAP) for a long chain fatty alcohol, yielding the first ether linked intermediate, i.e. alkyl-dihydroxyacetonephosphate (alkyl-DHAP), in the pathway of ether lipid biosynthesis. {ECO:0000269|PubMed:8399344, ECO:0000269|PubMed:9553082}.	sp|O00116|ADAS_HUMAN	sp|O00116|ADAS_HUMAN Alkyldihydroxyacetonephosphate synthase, peroxisomal OS=Homo sapiens OX=9606 GN=AGPS PE=1 SV=1	1	25	25	25	56.5	72.911	5755200	6201800	6282600	21992000	21600000	21834000	Quantified	GO:0008611(BP:ether lipid biosynthetic process);GO:0008610(BP:lipid biosynthetic process);GO:0006625(BP:protein targeting to peroxisome);GO:0005829(CC:cytosol);GO:0016020(CC:membrane);GO:0005739(CC:mitochondrion);GO:0005730(CC:nucleolus);GO:0005782(CC:peroxisomal matrix);GO:0005778(CC:peroxisomal membrane);GO:0005777(CC:peroxisome);GO:0008609(MF:alkylglycerone-phosphate synthase activity);GO:0071…	hsa:8540(AGPS)	hsa00565(Ether lipid metabolism );hsa04146(Peroxisome )		PF02913(FAD linked oxidases, C-terminal domain);PF01565(FAD binding domain)
O00124	UBX domain-containing protein 8	UBXN8	FUNCTION: Involved in endoplasmic reticulum-associated degradation (ERAD) for misfolded lumenal proteins, possibly by tethering VCP to the endoplasmic reticulum membrane. May play a role in reproduction. {ECO:0000269|PubMed:21949850}.	sp|O00124|UBXN8_HUMAN	sp|O00124|UBXN8_HUMAN UBX domain-containing protein 8 OS=Homo sapiens OX=9606 GN=UBXN8 PE=1 SV=2	1	3	3	3	15.9	30.541	100220	160420	198490	131960	198700	87906	Quantified	GO:0007338(BP:single fertilization);GO:0030433(BP:ubiquitin-dependent ERAD pathway);GO:0005783(CC:endoplasmic reticulum);GO:0030176(CC:integral component of endoplasmic reticulum membrane);GO:0005730(CC:nucleolus);GO:0005654(CC:nucleoplasm)	hsa:7993(UBXN8)	hsa04141(Protein processing in endoplasmic reticulum )		PF00789(UBX domain)
O00139	Kinesin-like protein KIF2A	KIF2A	FUNCTION: Plus end-directed microtubule-dependent motor required for normal brain development. May regulate microtubule dynamics during axonal growth. Required for normal progression through mitosis. Required for normal congress of chromosomes at the metaphase plate. Required for normal spindle dynamics during mitosis. Promotes spindle turnover. Implicated in formation of bipolar mitotic spindles…	sp|O00139|KIF2A_HUMAN	sp|O00139|KIF2A_HUMAN Kinesin-like protein KIF2A OS=Homo sapiens OX=9606 GN=KIF2A PE=1 SV=3	1	12	12	11	24.6	79.954	1689800	1661600	1624500	1068800	1067900	1158800	Quantified	GO:0019886(BP:antigen processing and presentation of exogenous peptide antigen via MHC class II);GO:0030154(BP:cell differentiation);GO:0051301(BP:cell division);GO:0000226(BP:microtubule cytoskeleton organization);GO:0007019(BP:microtubule depolymerization);GO:0007018(BP:microtubule-based movement);GO:0090307(BP:mitotic spindle assembly);GO:0007052(BP:mitotic spindle organization);GO:0007399(BP:…	hsa:3796			PF00225(Kinesin motor domain)
O00148	ATP-dependent RNA helicase DDX39A	DDX39A	FUNCTION: [Isoform 1]: Involved in pre-mRNA splicing. Required for the export of mRNA out of the nucleus. {ECO:0000269|PubMed:15047853, ECO:0000269|PubMed:17548965}.	sp|O00148|DX39A_HUMAN	sp|O00148|DX39A_HUMAN ATP-dependent RNA helicase DDX39A OS=Homo sapiens OX=9606 GN=DDX39A PE=1 SV=2	1	20	10	10	51.3	49.129	4569000	4472900	4307600	3361900	2680400	3075200	Quantified	GO:0031124(BP:mRNA 3'-end processing);GO:0006406(BP:mRNA export from nucleus);GO:0000398(BP:mRNA splicing, via spliceosome);GO:0006405(BP:RNA export from nucleus);GO:0005737(CC:cytoplasm);GO:0016020(CC:membrane);GO:0016607(CC:nuclear speck);GO:0005654(CC:nucleoplasm);GO:0005634(CC:nucleus);GO:0000346(CC:transcription export complex);GO:0005524(MF:ATP binding);GO:0016887(MF:ATPase activity);GO:004…	hsa:10212			PF00271(Helicase conserved C-terminal domain);PF00270(DEAD/DEAH box helicase)
O00151	PDZ and LIM domain protein 1	PDLIM1	FUNCTION: Cytoskeletal protein that may act as an adapter that brings other proteins (like kinases) to the cytoskeleton (PubMed:10861853). Involved in assembly, disassembly and directioning of stress fibers in fibroblasts. Required for the localization of ACTN1 and PALLD to stress fibers. Required for cell migration and in maintaining cell polarity of fibroblasts (By similarity). {ECO:0000250|Uni…	sp|O00151|PDLI1_HUMAN	sp|O00151|PDLI1_HUMAN PDZ and LIM domain protein 1 OS=Homo sapiens OX=9606 GN=PDLIM1 PE=1 SV=4	1	14	14	14	72	36.071	7230400	7041300	7487200	1164600	1123700	1118800	Quantified	GO:0030036(BP:actin cytoskeleton organization);GO:0030950(BP:establishment or maintenance of actin cytoskeleton polarity);GO:0010761(BP:fibroblast migration);GO:0007507(BP:heart development);GO:0030011(BP:maintenance of cell polarity);GO:0061061(BP:muscle structure development);GO:0006357(BP:regulation of transcription by RNA polymerase II);GO:0001666(BP:response to hypoxia);GO:0006979(BP:respons…	hsa:9124			PF15936(Domain of unknown function (DUF4749));PF00412(LIM domain);PF00595(PDZ domain (Also known as DHR or GLGF))
O00154	Cytosolic acyl coenzyme A thioester hydrolase	ACOT7	FUNCTION: Acyl-CoA thioesterases are a group of enzymes that catalyze the hydrolysis of acyl-CoAs to the free fatty acid and coenzyme A (CoASH), providing the potential to regulate intracellular levels of acyl-CoAs, free fatty acids and CoASH (PubMed:10578051). Acyl-coenzyme A thioesterase 7/ACOT7 preferentially hydrolyzes palmitoyl-CoA, but has a broad specificity acting on other fatty acyl-CoAs…	sp|O00154|BACH_HUMAN	sp|O00154|BACH_HUMAN Cytosolic acyl coenzyme A thioester hydrolase OS=Homo sapiens OX=9606 GN=ACOT7 PE=1 SV=3	1	5	5	5	21.6	41.796	2364600	1462000	2555200	53851	78793	32684	Quantified	GO:0006637(BP:acyl-CoA metabolic process);GO:0015937(BP:coenzyme A biosynthetic process);GO:0006631(BP:fatty acid metabolic process);GO:0036116(BP:long-chain fatty-acyl-CoA catabolic process);GO:0051792(BP:medium-chain fatty acid biosynthetic process);GO:0036114(BP:medium-chain fatty-acyl-CoA catabolic process);GO:1900535(BP:palmitic acid biosynthetic process);GO:0005829(CC:cytosol);GO:0070062(CC…	hsa:11332(ACOT7)	hsa01040(Biosynthesis of unsaturated fatty acids );hsa00062(Fatty acid elongation )		PF03061(Thioesterase superfamily)
O00159	Unconventional myosin-Ic	MYO1C	FUNCTION: Myosins are actin-based motor molecules with ATPase activity. Unconventional myosins serve in intracellular movements. Their highly divergent tails are presumed to bind to membranous compartments, which would be moved relative to actin filaments. Involved in glucose transporter recycling in response to insulin by regulating movement of intracellular GLUT4-containing vesicles to the plas…	sp|O00159|MYO1C_HUMAN	sp|O00159|MYO1C_HUMAN Unconventional myosin-Ic OS=Homo sapiens OX=9606 GN=MYO1C PE=1 SV=4	1	13	13	13	18.3	121.68	751650	702530	821040	275290	193080	198830	Quantified	GO:0007015(BP:actin filament organization);GO:0071346(BP:cellular response to interferon-gamma);GO:0038096(BP:Fc-gamma receptor signaling pathway involved in phagocytosis);GO:0051028(BP:mRNA transport);GO:0030838(BP:positive regulation of actin filament polymerization);GO:0030335(BP:positive regulation of cell migration);GO:0038089(BP:positive regulation of cell migration by vascular endothelial …	hsa:4641(MYO1C)	hsa05130(Pathogenic Escherichia coli infection )		PF06017(Unconventional myosin tail, actin- and lipid-binding);PF00063(Myosin head (motor domain));PF00612(IQ calmodulin-binding motif)
O00160	Unconventional myosin-If	MYO1F	FUNCTION: Myosins are actin-based motor molecules with ATPase activity. Unconventional myosins serve in intracellular movements. Their highly divergent tails are presumed to bind to membranous compartments, which would be moved relative to actin filaments (By similarity). {ECO:0000250}.	sp|O00160|MYO1F_HUMAN	sp|O00160|MYO1F_HUMAN Unconventional myosin-If OS=Homo sapiens OX=9606 GN=MYO1F PE=1 SV=3	1	18	18	13	24.5	124.84	21668	19706	5698.1	5095100	5701300	5533700	Quantified	GO:0007015(BP:actin filament organization);GO:0030050(BP:vesicle transport along actin filament);GO:0015629(CC:actin cytoskeleton);GO:0098858(CC:actin-based cell projection);GO:0005623(CC:cell);GO:0005737(CC:cytoplasm);GO:0016461(CC:unconventional myosin complex);GO:0031982(CC:vesicle);GO:0003779(MF:actin binding);GO:0051015(MF:actin filament binding);GO:0030898(MF:actin-dependent ATPase activity…	hsa:4542(MYO1F)	hsa05130(Pathogenic Escherichia coli infection )		PF06017(Unconventional myosin tail, actin- and lipid-binding);PF14604(Variant SH3 domain);PF00063(Myosin head (motor domain))
O00161	Synaptosomal-associated protein 23	SNAP23	FUNCTION: Essential component of the high affinity receptor for the general membrane fusion machinery and an important regulator of transport vesicle docking and fusion.	sp|O00161|SNP23_HUMAN	sp|O00161|SNP23_HUMAN Synaptosomal-associated protein 23 OS=Homo sapiens OX=9606 GN=SNAP23 PE=1 SV=1	1	9	9	9	64.5	23.354	1137000	1408000	1357200	1161600	1274100	1102900	Quantified	GO:0002479(BP:antigen processing and presentation of exogenous peptide antigen via MHC class I, TAP-dependent);GO:0006887(BP:exocytosis);GO:0002553(BP:histamine secretion by mast cell);GO:0061025(BP:membrane fusion);GO:0043312(BP:neutrophil degranulation);GO:0006892(BP:post-Golgi vesicle-mediated transport);GO:0015031(BP:protein transport);GO:0031629(BP:synaptic vesicle fusion to presynaptic acti…	hsa:8773(SNAP23)	hsa04611(Platelet activation );hsa04130(SNARE interactions in vesicular transport )		PF00835(SNAP-25 family)
O00165	HCLS1-associated protein X-1	HAX1	FUNCTION: Recruits the Arp2/3 complex to the cell cortex and regulates reorganization of the cortical actin cytoskeleton via its interaction with KCNC3 and the Arp2/3 complex (PubMed:26997484). Slows down the rate of inactivation of KCNC3 channels (PubMed:26997484). Promotes GNA13-mediated cell migration. Involved in the clathrin-mediated endocytosis pathway. May be involved in internalization of…	sp|O00165|HAX1_HUMAN	sp|O00165|HAX1_HUMAN HCLS1-associated protein X-1 OS=Homo sapiens OX=9606 GN=HAX1 PE=1 SV=2	1	7	7	7	39.8	31.62	415620	436940	456460	638210	757810	735880	Quantified	GO:0071345(BP:cellular response to cytokine stimulus);GO:0043066(BP:negative regulation of apoptotic process);GO:2000251(BP:positive regulation of actin cytoskeleton reorganization);GO:0030854(BP:positive regulation of granulocyte differentiation);GO:0033138(BP:positive regulation of peptidyl-serine phosphorylation);GO:0050731(BP:positive regulation of peptidyl-tyrosine phosphorylation);GO:001406…	hsa:10456
O00170	AH receptor-interacting protein	AIP	FUNCTION: May play a positive role in AHR-mediated (aromatic hydrocarbon receptor) signaling, possibly by influencing its receptivity for ligand and/or its nuclear targeting.; FUNCTION: Cellular negative regulator of the hepatitis B virus (HBV) X protein.	sp|O00170|AIP_HUMAN	sp|O00170|AIP_HUMAN AH receptor-interacting protein OS=Homo sapiens OX=9606 GN=AIP PE=1 SV=3	1	12	12	12	52.1	37.664	1999300	2261300	1878900	592820	564450	513420	Quantified	GO:0035722(BP:interleukin-12-mediated signaling pathway);GO:0051344(BP:negative regulation of cyclic-nucleotide phosphodiesterase activity);GO:0022417(BP:protein maturation by protein folding);GO:0006626(BP:protein targeting to mitochondrion);GO:0010738(BP:regulation of protein kinase A signaling);GO:0006805(BP:xenobiotic metabolic process);GO:0034751(CC:aryl hydrocarbon receptor complex);GO:0005…	hsa:9049(AIP)	hsa05207(Chemical carcinogenesis - receptor activation );hsa04934(Cushing syndrome )		PF00254(FKBP-type peptidyl-prolyl cis-trans isomerase)
O00178	GTP-binding protein 1	GTPBP1	FUNCTION: Promotes degradation of target mRNA species. Plays a role in the regulation of circadian mRNA stability. Binds GTP and has GTPase activity (By similarity). {ECO:0000250}.	sp|O00178|GTPB1_HUMAN	sp|O00178|GTPB1_HUMAN GTP-binding protein 1 OS=Homo sapiens OX=9606 GN=GTPBP1 PE=1 SV=3	1	15	15	15	34.7	72.453	2268400	2226900	2119500	1522200	1464500	1235200	Quantified	GO:0046039(BP:GTP metabolic process);GO:0006955(BP:immune response);GO:0061014(BP:positive regulation of mRNA catabolic process);GO:0007165(BP:signal transduction);GO:0006414(BP:translational elongation);GO:0000177(CC:cytoplasmic exosome (RNase complex));GO:0005829(CC:cytosol);GO:0016020(CC:membrane);GO:0005525(MF:GTP binding);GO:0003924(MF:GTPase activity);GO:0003723(MF:RNA binding);GO:0003746(M…	hsa:9567			PF00009(Elongation factor Tu GTP binding domain)
O00182	Galectin-9	LGALS9	FUNCTION: Binds galactosides (PubMed:18005988). Has high affinity for the Forssman pentasaccharide (PubMed:18005988). Ligand for HAVCR2/TIM3 (PubMed:16286920). Binding to HAVCR2 induces T-helper type 1 lymphocyte (Th1) death (PubMed:16286920). Also stimulates bactericidal activity in infected macrophages by causing macrophage activation and IL1B secretion which restricts intracellular bacterial g…	sp|O00182|LEG9_HUMAN;sp|Q6DKI2|LEG9C_HUMAN;sp|Q3B8N2|LEG9B_HUMAN	sp|O00182|LEG9_HUMAN Galectin-9 OS=Homo sapiens OX=9606 GN=LGALS9 PE=1 SV=2;sp|Q6DKI2|LEG9C_HUMAN Galectin-9C OS=Homo sapiens OX=9606 GN=LGALS9C PE=1 SV=2;sp|Q3B8N2|LEG9B_HUMAN Galectin-9B OS=Homo sapiens OX=9606 GN=LGALS9B PE=1 SV=3	3	4	4	4	15.2	39.518	3666.7	3474.4	4200.9	1737500	2000400	850270	Quantified	GO:0071346(BP:cellular response to interferon-gamma);GO:0098586(BP:cellular response to virus);GO:0006935(BP:chemotaxis);GO:0070371(BP:ERK1 and ERK2 cascade);GO:0007565(BP:female pregnancy);GO:0006954(BP:inflammatory response);GO:0060135(BP:maternal process involved in female pregnancy);GO:0002519(BP:natural killer cell tolerance induction);GO:0046007(BP:negative regulation of activated T cell pr…	hsa:3965			PF00337(Galactoside-binding lectin)
O00186	Syntaxin-binding protein 3	STXBP3	FUNCTION: Together with STX4 and VAMP2, may play a role in insulin-dependent movement of GLUT4 and in docking/fusion of intracellular GLUT4-containing vesicles with the cell surface in adipocytes. {ECO:0000250}.	sp|O00186|STXB3_HUMAN	sp|O00186|STXB3_HUMAN Syntaxin-binding protein 3 OS=Homo sapiens OX=9606 GN=STXBP3 PE=1 SV=2	1	13	13	13	27.5	67.764	1411900	1459000	1515200	4325200	4309100	3713200	Quantified	GO:0007420(BP:brain development);GO:0001678(BP:cellular glucose homeostasis);GO:0071346(BP:cellular response to interferon-gamma);GO:0030073(BP:insulin secretion);GO:0045955(BP:negative regulation of calcium ion-dependent exocytosis);GO:0046325(BP:negative regulation of glucose import);GO:0043312(BP:neutrophil degranulation);GO:0070527(BP:platelet aggregation);GO:0022615(BP:protein to membrane do…	hsa:6814			PF00995(Sec1 family)
O00189	AP-4 complex subunit mu-1	AP4M1	FUNCTION: Component of the adaptor protein complex 4 (AP-4). Adaptor protein complexes are vesicle coat components involved both in vesicle formation and cargo selection. They control the vesicular transport of proteins in different trafficking pathways (PubMed:10436028, PubMed:11139587, PubMed:10066790, PubMed:11802162, PubMed:20230749). AP-4 forms a non clathrin-associated coat on vesicles depa…	sp|O00189|AP4M1_HUMAN	sp|O00189|AP4M1_HUMAN AP-4 complex subunit mu-1 OS=Homo sapiens OX=9606 GN=AP4M1 PE=1 SV=2	1	1	1	1	4.2	49.976		9306.1	12950		21250	33020	Quantified	GO:0006895(BP:Golgi to endosome transport);GO:0090160(BP:Golgi to lysosome transport);GO:0006886(BP:intracellular protein transport);GO:0008104(BP:protein localization);GO:1903361(BP:protein localization to basolateral plasma membrane);GO:0006605(BP:protein targeting);GO:0006622(BP:protein targeting to lysosome);GO:0030124(CC:AP-4 adaptor complex);GO:0030131(CC:clathrin adaptor complex);GO:000582…	hsa:9179(AP4M1)	hsa04142(Lysosome )		PF00928(Adaptor complexes medium subunit family);PF01217(Clathrin adaptor complex small chain)
O00193	Small acidic protein	SMAP		sp|O00193|SMAP_HUMAN	sp|O00193|SMAP_HUMAN Small acidic protein OS=Homo sapiens OX=9606 GN=SMAP PE=1 SV=1	1	1	1	1	8.7	20.332	1337400	1752100	1701700	1773.6	530880	465410	Quantified		hsa:10944			PF15477(Small acidic protein family)
O00203	AP-3 complex subunit beta-1	AP3B1	FUNCTION: Subunit of non-clathrin- and clathrin-associated adaptor protein complex 3 (AP-3) that plays a role in protein sorting in the late-Golgi/trans-Golgi network (TGN) and/or endosomes. The AP complexes mediate both the recruitment of clathrin to membranes and the recognition of sorting signals within the cytosolic tails of transmembrane cargo molecules. AP-3 appears to be involved in the so…	sp|O00203|AP3B1_HUMAN	sp|O00203|AP3B1_HUMAN AP-3 complex subunit beta-1 OS=Homo sapiens OX=9606 GN=AP3B1 PE=1 SV=3	1	19	19	16	24	121.32	2572700	2465500	2630100	3776500	3524800	3998900	Quantified	GO:0008089(BP:anterograde axonal transport);GO:0048490(BP:anterograde synaptic vesicle transport);GO:0048007(BP:antigen processing and presentation, exogenous lipid antigen via MHC class Ib);GO:0007596(BP:blood coagulation);GO:0000902(BP:cell morphogenesis);GO:0090152(BP:establishment of protein localization to mitochondrial membrane involved in mitochondrial fission);GO:0006954(BP:inflammatory r…	hsa:8546(AP3B1)	hsa04142(Lysosome )		PF01602(Adaptin N terminal region);PF14797(Serine-rich region of AP3B1, clathrin-adaptor complex);PF14796(Clathrin-adaptor complex-3 beta-1 subunit C-terminal)
O00214	Galectin-8	LGALS8	FUNCTION: Beta-galactoside-binding lectin that acts as a sensor of membrane damage caused by infection and restricts the proliferation of infecting pathogens by targeting them for autophagy (PubMed:22246324, PubMed:28077878). Detects membrane rupture by binding beta-galactoside ligands located on the lumenal side of the endosome membrane; these ligands becoming exposed to the cytoplasm following …	sp|O00214|LEG8_HUMAN	sp|O00214|LEG8_HUMAN Galectin-8 OS=Homo sapiens OX=9606 GN=LGALS8 PE=1 SV=4	1	5	5	5	14.5	35.808	374210	322150	393870	289400	448210	424390	Quantified	GO:0098586(BP:cellular response to virus);GO:1904977(BP:lymphatic endothelial cell migration);GO:0098792(BP:xenophagy);GO:0005737(CC:cytoplasm);GO:0031410(CC:cytoplasmic vesicle);GO:0005829(CC:cytosol);GO:0005615(CC:extracellular space);GO:0016020(CC:membrane);GO:0030246(MF:carbohydrate binding);GO:0005178(MF:integrin binding)	hsa:3964			PF00337(Galactoside-binding lectin)
O00217	NADH dehydrogenase [ubiquinone] iron-sulfur protein 8, mitochondrial	NDUFS8	FUNCTION: Core subunit of the mitochondrial membrane respiratory chain NADH dehydrogenase (Complex I) that is believed to belong to the minimal assembly required for catalysis. Complex I functions in the transfer of electrons from NADH to the respiratory chain. The immediate electron acceptor for the enzyme is believed to be ubiquinone (By similarity). May donate electrons to ubiquinone. {ECO:000…	sp|O00217|NDUS8_HUMAN	sp|O00217|NDUS8_HUMAN NADH dehydrogenase [ubiquinone] iron-sulfur protein 8, mitochondrial OS=Homo sapiens OX=9606 GN=NDUFS8 PE=1 SV=1	1	6	6	6	32.4	23.705	1617700	1553500	1440900	5078000	5409100	4425100	Quantified	GO:0009060(BP:aerobic respiration);GO:0006120(BP:mitochondrial electron transport, NADH to ubiquinone);GO:0032981(BP:mitochondrial respiratory chain complex I assembly);GO:0006979(BP:response to oxidative stress);GO:0005759(CC:mitochondrial matrix);GO:0005747(CC:mitochondrial respiratory chain complex I);GO:0005739(CC:mitochondrion);GO:0051539(MF:4 iron, 4 sulfur cluster binding);GO:0046872(MF:me…	hsa:4728(NDUFS8)	hsa05022(Pathways of neurodegeneration - multiple diseases );hsa00190(Oxidative phosphorylation );hsa04714(Thermogenesis );hsa04932(Non-alcoholic fatty liver disease );hsa05016(Huntington disease );hsa04723(Retrograde endocannabinoid signaling );hsa05020(Prion disease );hsa05010(Alzheimer disease );hsa05415(Diabetic cardiomyopathy );hsa05014(Amyotrophic lateral sclerosis );hsa05208(Chemical carci…		PF12838(4Fe-4S dicluster domain)
O00220	Tumor necrosis factor receptor superfamily member 10A	TNFRSF10A	FUNCTION: Receptor for the cytotoxic ligand TNFSF10/TRAIL (PubMed:26457518). The adapter molecule FADD recruits caspase-8 to the activated receptor. The resulting death-inducing signaling complex (DISC) performs caspase-8 proteolytic activation which initiates the subsequent cascade of caspases (aspartate-specific cysteine proteases) mediating apoptosis (PubMed:19090789). Promotes the activation …	sp|O00220|TR10A_HUMAN	sp|O00220|TR10A_HUMAN Tumor necrosis factor receptor superfamily member 10A OS=Homo sapiens OX=9606 GN=TNFRSF10A PE=1 SV=3	1	2	2	2	5.6	50.089	47956	47059	49728	47242	43001	70339	Quantified	GO:0006919(BP:activation of cysteine-type endopeptidase activity involved in apoptotic process);GO:0007250(BP:activation of NF-kappaB-inducing kinase activity);GO:0006915(BP:apoptotic process);GO:0007166(BP:cell surface receptor signaling pathway);GO:0071260(BP:cellular response to mechanical stimulus);GO:0097191(BP:extrinsic apoptotic signaling pathway);GO:0008625(BP:extrinsic apoptotic signalin…	hsa:8797(TNFRSF10A)	hsa05132(Salmonella infection );hsa04210(Apoptosis );hsa04061(Viral protein interaction with cytokine and cytokine receptor );hsa04115(p53 signaling pathway );hsa04650(Natural killer cell mediated cytotoxicity );hsa04217(Necroptosis );hsa05130(Pathogenic Escherichia coli infection );hsa05164(Influenza A );hsa04060(Cytokine-cytokine receptor interaction );hsa05417(Lipid and atherosclerosis )		PF00531(Death domain);PF00020(TNFR/NGFR cysteine-rich region)
O00221	NF-kappa-B inhibitor epsilon	NFKBIE	FUNCTION: Inhibits NF-kappa-B by complexing with and trapping it in the cytoplasm. Inhibits DNA-binding of NF-kappa-B p50-p65 and p50-c-Rel complexes. {ECO:0000269|PubMed:9315679}.	sp|O00221|IKBE_HUMAN	sp|O00221|IKBE_HUMAN NF-kappa-B inhibitor epsilon OS=Homo sapiens OX=9606 GN=NFKBIE PE=1 SV=3	1	2	2	2	4.4	52.863	85614	80954	75315	37499	47607	36652	Quantified	GO:0042994(BP:cytoplasmic sequestering of transcription factor);GO:0042942(BP:D-serine transport);GO:0005737(CC:cytoplasm);GO:0005829(CC:cytosol);GO:0001650(CC:fibrillar center);GO:0005794(CC:Golgi apparatus);GO:0005654(CC:nucleoplasm);GO:0048471(CC:perinuclear region of cytoplasm)	hsa:4794(NFKBIE)	hsa04920(Adipocytokine signaling pathway );hsa05235(PD-L1 expression and PD-1 checkpoint pathway in cancer );hsa04722(Neurotrophin signaling pathway );hsa05169(Epstein-Barr virus infection );hsa04662(B cell receptor signaling pathway );hsa04658(Th1 and Th2 cell differentiation );hsa04659(Th17 cell differentiation );hsa04660(T cell receptor signaling pathway )		PF12796(Ankyrin repeats (3 copies))
O00231	26S proteasome non-ATPase regulatory subunit 11	PSMD11	FUNCTION: Component of the 26S proteasome, a multiprotein complex involved in the ATP-dependent degradation of ubiquitinated proteins. This complex plays a key role in the maintenance of protein homeostasis by removing misfolded or damaged proteins, which could impair cellular functions, and by removing proteins whose functions are no longer required. Therefore, the proteasome participates in num…	sp|O00231|PSD11_HUMAN	sp|O00231|PSD11_HUMAN 26S proteasome non-ATPase regulatory subunit 11 OS=Homo sapiens OX=9606 GN=PSMD11 PE=1 SV=3	1	22	22	22	59.7	47.463	13291000	13794000	13817000	3181500	2604300	2713100	Quantified	GO:0031145(BP:anaphase-promoting complex-dependent catabolic process);GO:0002479(BP:antigen processing and presentation of exogenous peptide antigen via MHC class I, TAP-dependent);GO:0038095(BP:Fc-epsilon receptor signaling pathway);GO:0070498(BP:interleukin-1-mediated signaling pathway);GO:0000165(BP:MAPK cascade);GO:0090090(BP:negative regulation of canonical Wnt signaling pathway);GO:0010972(…	hsa:5717(PSMD11)	hsa05017(Spinocerebellar ataxia );hsa05169(Epstein-Barr virus infection );hsa05014(Amyotrophic lateral sclerosis );hsa03050(Proteasome );hsa05012(Parkinson disease );hsa05016(Huntington disease );hsa05020(Prion disease );hsa05022(Pathways of neurodegeneration - multiple diseases );hsa05010(Alzheimer disease )		PF01399(PCI domain)
O00232	26S proteasome non-ATPase regulatory subunit 12	PSMD12	FUNCTION: Component of the 26S proteasome, a multiprotein complex involved in the ATP-dependent degradation of ubiquitinated proteins. This complex plays a key role in the maintenance of protein homeostasis by removing misfolded or damaged proteins, which could impair cellular functions, and by removing proteins whose functions are no longer required. Therefore, the proteasome participates in num…	sp|O00232|PSD12_HUMAN	sp|O00232|PSD12_HUMAN 26S proteasome non-ATPase regulatory subunit 12 OS=Homo sapiens OX=9606 GN=PSMD12 PE=1 SV=3	1	21	21	21	46.3	52.904	10493000	10704000	10044000	2650400	2945500	2910900	Quantified	GO:0031145(BP:anaphase-promoting complex-dependent catabolic process);GO:0002479(BP:antigen processing and presentation of exogenous peptide antigen via MHC class I, TAP-dependent);GO:0038095(BP:Fc-epsilon receptor signaling pathway);GO:0070498(BP:interleukin-1-mediated signaling pathway);GO:0000165(BP:MAPK cascade);GO:0090090(BP:negative regulation of canonical Wnt signaling pathway);GO:0010972(…	hsa:5718(PSMD12)	hsa05169(Epstein-Barr virus infection );hsa05016(Huntington disease );hsa05012(Parkinson disease );hsa05020(Prion disease );hsa05017(Spinocerebellar ataxia );hsa05014(Amyotrophic lateral sclerosis );hsa05010(Alzheimer disease );hsa05022(Pathways of neurodegeneration - multiple diseases );hsa03050(Proteasome )		PF01399(PCI domain)
O00233	26S proteasome non-ATPase regulatory subunit 9	PSMD9	FUNCTION: Acts as a chaperone during the assembly of the 26S proteasome, specifically of the base subcomplex of the PA700/19S regulatory complex (RC). During the base subcomplex assembly is part of an intermediate PSMD9:PSMC6:PSMC3 module, also known as modulator trimer complex; PSMD9 is released during the further base assembly process. {ECO:0000269|PubMed:19490896}.	sp|O00233|PSMD9_HUMAN	sp|O00233|PSMD9_HUMAN 26S proteasome non-ATPase regulatory subunit 9 OS=Homo sapiens OX=9606 GN=PSMD9 PE=1 SV=3	1	7	7	7	35.4	24.682	1315600	1844400	1970600	357070	414880	393470	Quantified	GO:0031145(BP:anaphase-promoting complex-dependent catabolic process);GO:0002479(BP:antigen processing and presentation of exogenous peptide antigen via MHC class I, TAP-dependent);GO:0038095(BP:Fc-epsilon receptor signaling pathway);GO:0070498(BP:interleukin-1-mediated signaling pathway);GO:0000165(BP:MAPK cascade);GO:0090090(BP:negative regulation of canonical Wnt signaling pathway);GO:0010972(…	hsa:5715(PSMD9)	hsa03050(Proteasome );hsa05017(Spinocerebellar ataxia );hsa05020(Prion disease );hsa05010(Alzheimer disease );hsa05022(Pathways of neurodegeneration - multiple diseases );hsa05014(Amyotrophic lateral sclerosis );hsa05016(Huntington disease );hsa05012(Parkinson disease )		PF13180(PDZ domain)
O00244	Copper transport protein ATOX1	ATOX1	FUNCTION: Binds and deliver cytosolic copper to the copper ATPase proteins. May be important in cellular antioxidant defense.	sp|O00244|ATOX1_HUMAN	sp|O00244|ATOX1_HUMAN Copper transport protein ATOX1 OS=Homo sapiens OX=9606 GN=ATOX1 PE=1 SV=1	1	5	5	5	69.1	7.4016	2937800	4131300	3016300	249340	186800	194980	Quantified	GO:0006878(BP:cellular copper ion homeostasis);GO:0060003(BP:copper ion export);GO:0006825(BP:copper ion transport);GO:0043066(BP:negative regulation of apoptotic process);GO:0006979(BP:response to oxidative stress);GO:0005623(CC:cell);GO:0005829(CC:cytosol);GO:0051117(MF:ATPase binding);GO:0016531(MF:copper chaperone activity);GO:0005507(MF:copper ion binding);GO:0032767(MF:copper-dependent prot…	hsa:475(ATOX1)	hsa04978(Mineral absorption )		PF00403(Heavy-metal-associated domain)
O00255	Menin	MEN1	FUNCTION: Essential component of a MLL/SET1 histone methyltransferase (HMT) complex, a complex that specifically methylates 'Lys-4' of histone H3 (H3K4). Functions as a transcriptional regulator. Binds to the TERT promoter and represses telomerase expression. Plays a role in TGFB1-mediated inhibition of cell-proliferation, possibly regulating SMAD3 transcriptional activity. Represses JUND-mediate…	sp|O00255|MEN1_HUMAN	sp|O00255|MEN1_HUMAN Menin OS=Homo sapiens OX=9606 GN=MEN1 PE=1 SV=4	1	3	3	3	7.6	68.023	48370	193650	242610	189700	235720	39700	Quantified	GO:1904837(BP:beta-catenin-TCF complex assembly);GO:0007420(BP:brain development);GO:0044267(BP:cellular protein metabolic process);GO:0006974(BP:cellular response to DNA damage stimulus);GO:0071333(BP:cellular response to glucose stimulus);GO:0071375(BP:cellular response to peptide hormone stimulus);GO:0046697(BP:decidualization);GO:0006281(BP:DNA repair);GO:0034968(BP:histone lysine methylation…	hsa:4221(MEN1)	hsa05202(Transcriptional misregulation in cancer );hsa04934(Cushing syndrome )		PF05053(Menin)
O00257	E3 SUMO-protein ligase CBX4	CBX4	FUNCTION: E3 SUMO-protein ligase which facilitates SUMO1 conjugation by UBE2I (PubMed:12679040). Involved in the sumoylation of HNRNPK, a p53/TP53 transcriptional coactivator, hence indirectly regulates p53/TP53 transcriptional activation resulting in p21/CDKN1A expression. Monosumoylates ZNF131 (PubMed:22825850). {ECO:0000269|PubMed:12679040, ECO:0000269|PubMed:22825850}.; FUNCTION: Component of…	sp|O00257|CBX4_HUMAN	sp|O00257|CBX4_HUMAN E3 SUMO-protein ligase CBX4 OS=Homo sapiens OX=9606 GN=CBX4 PE=1 SV=3	1	5	5	5	12.3	61.367	102970	56193	70933	189810		145870	Quantified	GO:0006325(BP:chromatin organization);GO:0043066(BP:negative regulation of apoptotic process);GO:0000122(BP:negative regulation of transcription by RNA polymerase II);GO:0045892(BP:negative regulation of transcription, DNA-templated);GO:0016604(CC:nuclear body);GO:0016607(CC:nuclear speck);GO:0005654(CC:nucleoplasm);GO:0005634(CC:nucleus);GO:0031519(CC:PcG protein complex);GO:0035102(CC:PRC1 comp…	hsa:8535			PF00385(Chromo (CHRromatin Organisation MOdifier) domain);PF17218(CBX family C-terminal motif)
O00264	Membrane-associated progesterone receptor component 1	PGRMC1	FUNCTION: Component of a progesterone-binding protein complex (PubMed:28396637). Binds progesterone (PubMed:25675345). Has many reported cellular functions (heme homeostasis, interaction with CYPs). Required for the maintenance of uterine histoarchitecture and normal female reproductive lifespan (By similarity). Intracellular heme chaperone. Regulates heme synthesis via interactions with FECH and…	sp|O00264|PGRC1_HUMAN	sp|O00264|PGRC1_HUMAN Membrane-associated progesterone receptor component 1 OS=Homo sapiens OX=9606 GN=PGRMC1 PE=1 SV=3	1	4	4	4	26.2	21.671	2433200	1788400	1357700	2046500	2440900	1611100	Quantified	GO:0006783(BP:heme biosynthetic process);GO:0043312(BP:neutrophil degranulation);GO:0044297(CC:cell body);GO:0012505(CC:endomembrane system);GO:0005783(CC:endoplasmic reticulum);GO:0005887(CC:integral component of plasma membrane);GO:0016020(CC:membrane);GO:0005741(CC:mitochondrial outer membrane);GO:0043005(CC:neuron projection);GO:0043025(CC:neuronal cell body);GO:0005886(CC:plasma membrane);GO…	hsa:10857(PGRMC1)	hsa04080(Neuroactive ligand-receptor interaction )		PF00173(Cytochrome b5-like Heme/Steroid binding domain)
O00267	Transcription elongation factor SPT5	SUPT5H	FUNCTION: Component of the DRB sensitivity-inducing factor complex (DSIF complex), which regulates mRNA processing and transcription elongation by RNA polymerase II. DSIF positively regulates mRNA capping by stimulating the mRNA guanylyltransferase activity of RNGTT/CAP1A. DSIF also acts cooperatively with the negative elongation factor complex (NELF complex) to enhance transcriptional pausing at…	sp|O00267|SPT5H_HUMAN	sp|O00267|SPT5H_HUMAN Transcription elongation factor SPT5 OS=Homo sapiens OX=9606 GN=SUPT5H PE=1 SV=1	1	17	17	17	25	121	4129400	4527600	4774400	2024900	2185500	2208300	Quantified	GO:0006370(BP:7-methylguanosine mRNA capping);GO:0032785(BP:negative regulation of DNA-templated transcription, elongation);GO:1900364(BP:negative regulation of mRNA polyadenylation);GO:0000122(BP:negative regulation of transcription by RNA polymerase II);GO:0032786(BP:positive regulation of DNA-templated transcription, elongation);GO:0016239(BP:positive regulation of macroautophagy);GO:0045944(B…	hsa:6829(SUPT5H)	hsa03250(Viral life cycle - HIV-1 )		PF00467(KOW motif);PF03439(Early transcription elongation factor of RNA pol II, NGN section);PF11942(Spt5 transcription elongation factor, acidic N-terminal)
O00268	Transcription initiation factor TFIID subunit 4	TAF4	FUNCTION: Part of the TFIID complex, a multimeric protein complex that plays a central role in mediating promoter responses to various activators and repressors. Potentiates transcriptional activation by the AF-2S of the retinoic acid, vitamin D3 and thyroid hormone.	sp|O00268|TAF4_HUMAN	sp|O00268|TAF4_HUMAN Transcription initiation factor TFIID subunit 4 OS=Homo sapiens OX=9606 GN=TAF4 PE=1 SV=2	1	3	3	3	5.6	110.11	36391	66568	31400	144770	137050	169330	Quantified	GO:0006352(BP:DNA-templated transcription, initiation);GO:0001541(BP:ovarian follicle development);GO:0045944(BP:positive regulation of transcription by RNA polymerase II);GO:0045893(BP:positive regulation of transcription, DNA-templated);GO:1901796(BP:regulation of signal transduction by p53 class mediator);GO:0006366(BP:transcription by RNA polymerase II);GO:0006367(BP:transcription initiation …	hsa:6874(TAF4)	hsa03022(Basal transcription factors );hsa05016(Huntington disease )		PF05236(Transcription initiation factor TFIID component TAF4 family);PF07531(NHR1 homology to TAF)
O00273	DNA fragmentation factor subunit alpha	DFFA	FUNCTION: Inhibitor of the caspase-activated DNase (DFF40).	sp|O00273|DFFA_HUMAN	sp|O00273|DFFA_HUMAN DNA fragmentation factor subunit alpha OS=Homo sapiens OX=9606 GN=DFFA PE=1 SV=1	1	9	9	9	36.3	36.521	3357800	2947800	2833500	85384	73189	71834	Quantified	GO:0006309(BP:apoptotic DNA fragmentation);GO:0061077(BP:chaperone-mediated protein folding);GO:1902511(BP:negative regulation of apoptotic DNA fragmentation);GO:0032076(BP:negative regulation of deoxyribonuclease activity);GO:1900118(BP:negative regulation of execution phase of apoptosis);GO:0043065(BP:positive regulation of apoptotic process);GO:0042981(BP:regulation of apoptotic process);GO:00…	hsa:1676(DFFA)	hsa04210(Apoptosis )		PF02017(CIDE-N domain);PF09033(DNA Fragmentation factor 45kDa, C terminal domain)
O00287	Regulatory factor X-associated protein	RFXAP	FUNCTION: Part of the RFX complex that binds to the X-box of MHC II promoters.	sp|O00287|RFXAP_HUMAN	sp|O00287|RFXAP_HUMAN Regulatory factor X-associated protein OS=Homo sapiens OX=9606 GN=RFXAP PE=1 SV=1	1	2	2	2	13.2	28.232	31842	48754	44082	32368	64210	48761	Quantified	GO:0045893(BP:positive regulation of transcription, DNA-templated);GO:0016607(CC:nuclear speck);GO:0005634(CC:nucleus);GO:0003677(MF:DNA binding);GO:0003700(MF:DNA-binding transcription factor activity);GO:0003713(MF:transcription coactivator activity)	hsa:5994(RFXAP)	hsa05340(Primary immunodeficiency );hsa05152(Tuberculosis );hsa04612(Antigen processing and presentation )		PF15289(Regulatory factor X-associated C-terminal binding domain)
O00299	Chloride intracellular channel protein 1	CLIC1	FUNCTION: Can insert into membranes and form chloride ion channels. Channel activity depends on the pH. Membrane insertion seems to be redox-regulated and may occur only under oxydizing conditions. Involved in regulation of the cell cycle. {ECO:0000269|PubMed:10834939, ECO:0000269|PubMed:11195932, ECO:0000269|PubMed:11551966, ECO:0000269|PubMed:11940526, ECO:0000269|PubMed:11978800, ECO:0000269|P…	sp|O00299|CLIC1_HUMAN	sp|O00299|CLIC1_HUMAN Chloride intracellular channel protein 1 OS=Homo sapiens OX=9606 GN=CLIC1 PE=1 SV=4	1	12	12	12	58.1	26.922	44518000	54615000	48540000	7382500	7129000	7752400	Quantified	GO:0006821(BP:chloride transport);GO:0070527(BP:platelet aggregation);GO:0045669(BP:positive regulation of osteoblast differentiation);GO:0051726(BP:regulation of cell cycle);GO:0034765(BP:regulation of ion transmembrane transport);GO:0051881(BP:regulation of mitochondrial membrane potential);GO:0007165(BP:signal transduction);GO:0072562(CC:blood microparticle);GO:0005903(CC:brush border);GO:0034…	hsa:1192			PF13409(Glutathione S-transferase, N-terminal domain);PF13410(Glutathione S-transferase, C-terminal domain)
O00303	Eukaryotic translation initiation factor 3 subunit F	EIF3F	FUNCTION: Component of the eukaryotic translation initiation factor 3 (eIF-3) complex, which is required for several steps in the initiation of protein synthesis (PubMed:17581632, PubMed:25849773, PubMed:27462815). The eIF-3 complex associates with the 40S ribosome and facilitates the recruitment of eIF-1, eIF-1A, eIF-2:GTP:methionyl-tRNAi and eIF-5 to form the 43S pre-initiation complex (43S PIC…	sp|O00303|EIF3F_HUMAN	sp|O00303|EIF3F_HUMAN Eukaryotic translation initiation factor 3 subunit F OS=Homo sapiens OX=9606 GN=EIF3F PE=1 SV=1	1	14	14	14	51.5	37.563	5394700	5457200	5750800	3606900	4017300	5352100	Quantified	GO:0001732(BP:formation of cytoplasmic translation initiation complex);GO:0075522(BP:IRES-dependent viral translational initiation);GO:0016579(BP:protein deubiquitination);GO:0006413(BP:translational initiation);GO:0005829(CC:cytosol);GO:0016282(CC:eukaryotic 43S preinitiation complex);GO:0033290(CC:eukaryotic 48S preinitiation complex);GO:0005852(CC:eukaryotic translation initiation factor 3 com…	hsa:8665			PF01398(JAB1/Mov34/MPN/PAD-1 ubiquitin protease);PF13012(Maintenance of mitochondrial structure and function)
O00308	NEDD4-like E3 ubiquitin-protein ligase WWP2	WWP2	FUNCTION: E3 ubiquitin-protein ligase which accepts ubiquitin from an E2 ubiquitin-conjugating enzyme in the form of a thioester and then directly transfers the ubiquitin to targeted substrates. Polyubiquitinates POU5F1 by 'Lys-63'-linked conjugation and promotes it to proteasomal degradation; in embryonic stem cells (ESCs) the ubiquitination is proposed to regulate POU5F1 protein level. Ubiquiti…	sp|O00308|WWP2_HUMAN	sp|O00308|WWP2_HUMAN NEDD4-like E3 ubiquitin-protein ligase WWP2 OS=Homo sapiens OX=9606 GN=WWP2 PE=1 SV=2	1	6	6	6	11.1	98.911	73392	110330	108430	331500	287050	368840	Quantified	GO:0006464(BP:cellular protein modification process);GO:0006858(BP:extracellular transport);GO:0043433(BP:negative regulation of DNA-binding transcription factor activity);GO:0010629(BP:negative regulation of gene expression);GO:0045746(BP:negative regulation of Notch signaling pathway);GO:0051224(BP:negative regulation of protein transport);GO:0000122(BP:negative regulation of transcription by R…	hsa:11060(WWP2)	hsa04120(Ubiquitin mediated proteolysis )		PF00632(HECT-domain (ubiquitin-transferase));PF00397(WW domain)
O00311	Cell division cycle 7-related protein kinase	CDC7	FUNCTION: Seems to phosphorylate critical substrates that regulate the G1/S phase transition and/or DNA replication. Can phosphorylate MCM2 and MCM3. {ECO:0000269|PubMed:12065429}.	sp|O00311|CDC7_HUMAN	sp|O00311|CDC7_HUMAN Cell division cycle 7-related protein kinase OS=Homo sapiens OX=9606 GN=CDC7 PE=1 SV=1	1	7	7	7	18.1	63.887	686520	570250	503500	72743	33571	81528	Quantified	GO:0044770(BP:cell cycle phase transition);GO:0051301(BP:cell division);GO:0006260(BP:DNA replication);GO:0000727(BP:double-strand break repair via break-induced replication);GO:0000082(BP:G1/S transition of mitotic cell cycle);GO:0070317(BP:negative regulation of G0 to G1 transition);GO:0018105(BP:peptidyl-serine phosphorylation);GO:0008284(BP:positive regulation of cell proliferation);GO:001097…	hsa:8317(CDC7)	hsa04110(Cell cycle )		PF00069(Protein kinase domain)
O00329	Phosphatidylinositol 4,5-bisphosphate 3-kinase catalytic subunit delta isoform	PIK3CD	FUNCTION: Phosphoinositide-3-kinase (PI3K) that phosphorylates PtdIns(4,5)P2 (Phosphatidylinositol 4,5-bisphosphate) to generate phosphatidylinositol 3,4,5-trisphosphate (PIP3). PIP3 plays a key role by recruiting PH domain-containing proteins to the membrane, including AKT1 and PDPK1, activating signaling cascades involved in cell growth, survival, proliferation, motility and morphology. Mediate…	sp|O00329|PK3CD_HUMAN	sp|O00329|PK3CD_HUMAN Phosphatidylinositol 4,5-bisphosphate 3-kinase catalytic subunit delta isoform OS=Homo sapiens OX=9606 GN=PIK3CD PE=1 SV=2	1	5	4	4	6.2	119.48	120740	95703	98898	199280	274210	269840	Quantified	GO:0002250(BP:adaptive immune response);GO:0007411(BP:axon guidance);GO:0042113(BP:B cell activation);GO:0035754(BP:B cell chemotaxis);GO:0050853(BP:B cell receptor signaling pathway);GO:0016477(BP:cell migration);GO:0001816(BP:cytokine production);GO:0019221(BP:cytokine-mediated signaling pathway);GO:0006954(BP:inflammatory response);GO:0045087(BP:innate immune response);GO:0002551(BP:mast cell …	hsa:5293(PIK3CD)	hsa05167(Kaposi sarcoma-associated herpesvirus infection );hsa05222(Small cell lung cancer );hsa05235(PD-L1 expression and PD-1 checkpoint pathway in cancer );hsa05224(Breast cancer );hsa05100(Bacterial invasion of epithelial cells );hsa04933(AGE-RAGE signaling pathway in diabetic complications );hsa05146(Amoebiasis );hsa05418(Fluid shear stress and atherosclerosis );hsa04380(Osteoclast different…		PF00454(Phosphatidylinositol 3- and 4-kinase);PF00613(Phosphoinositide 3-kinase family, accessory domain (PIK domain));PF00792(Phosphoinositide 3-kinase C2);PF00794(PI3-kinase family, ras-binding domain);PF02192(PI3-kinase family, p85-binding domain)
O00330	Pyruvate dehydrogenase protein X component, mitochondrial	PDHX	FUNCTION: Required for anchoring dihydrolipoamide dehydrogenase (E3) to the dihydrolipoamide transacetylase (E2) core of the pyruvate dehydrogenase complexes of eukaryotes. This specific binding is essential for a functional PDH complex.	sp|O00330|ODPX_HUMAN	sp|O00330|ODPX_HUMAN Pyruvate dehydrogenase protein X component, mitochondrial OS=Homo sapiens OX=9606 GN=PDHX PE=1 SV=3	1	11	11	11	35.7	54.122	1095300	1097000	1153600	2802500	1886300	2197900	Quantified	GO:0061732(BP:mitochondrial acetyl-CoA biosynthetic process from pyruvate);GO:0006090(BP:pyruvate metabolic process);GO:0005759(CC:mitochondrial matrix);GO:0045254(CC:pyruvate dehydrogenase complex);GO:0016746(MF:transferase activity, transferring acyl groups)	hsa:8050			PF02817(e3 binding domain);PF00198(2-oxoacid dehydrogenases acyltransferase (catalytic domain));PF00364(Biotin-requiring enzyme)
O00391	Sulfhydryl oxidase 1	QSOX1	FUNCTION: Catalyzes the oxidation of sulfhydryl groups in peptide and protein thiols to disulfides with the reduction of oxygen to hydrogen peroxide (PubMed:17331072, PubMed:18393449, PubMed:23704371, PubMed:30367560, PubMed:23867277). Plays a role in disulfide bond formation in a variety of extracellular proteins (PubMed:17331072, PubMed:30367560, PubMed:22801504, PubMed:23867277). In fibroblast…	sp|O00391|QSOX1_HUMAN	sp|O00391|QSOX1_HUMAN Sulfhydryl oxidase 1 OS=Homo sapiens OX=9606 GN=QSOX1 PE=1 SV=3	1	10	10	10	19.3	82.577	63683	52223	47707	2068900	1638000	1674300	Quantified	GO:0045454(BP:cell redox homeostasis);GO:0044267(BP:cellular protein metabolic process);GO:0085029(BP:extracellular matrix assembly);GO:0016242(BP:negative regulation of macroautophagy);GO:0043312(BP:neutrophil degranulation);GO:0002576(BP:platelet degranulation);GO:0043687(BP:post-translational protein modification);GO:0006457(BP:protein folding);GO:0005623(CC:cell);GO:0005788(CC:endoplasmic ret…	hsa:5768			PF00085(Thioredoxin);PF04777(Erv1 / Alr family)
O00399	Dynactin subunit 6	DCTN6		sp|O00399|DCTN6_HUMAN	sp|O00399|DCTN6_HUMAN Dynactin subunit 6 OS=Homo sapiens OX=9606 GN=DCTN6 PE=1 SV=1	1	4	4	4	30	20.747	374810	401910	250650	57738	49447	41307	Quantified	GO:0019886(BP:antigen processing and presentation of exogenous peptide antigen via MHC class II);GO:0006888(BP:ER to Golgi vesicle-mediated transport);GO:0005813(CC:centrosome);GO:0000777(CC:condensed chromosome kinetochore);GO:0005829(CC:cytosol);GO:0005869(CC:dynactin complex)	hsa:10671(DCTN6)	hsa04962(Vasopressin-regulated water reabsorption );hsa05014(Amyotrophic lateral sclerosis );hsa05016(Huntington disease );hsa05132(Salmonella infection );hsa05022(Pathways of neurodegeneration - multiple diseases )		PF00132(Bacterial transferase hexapeptide (six repeats))
O00400	Acetyl-coenzyme A transporter 1	SLC33A1	FUNCTION: Probable acetyl-CoA transporter necessary for O-acetylation of gangliosides (PubMed:9096318). Negatively regulates BMP signaling (PubMed:25402622). {ECO:0000269|PubMed:25402622, ECO:0000269|PubMed:9096318}.	sp|O00400|ACATN_HUMAN	sp|O00400|ACATN_HUMAN Acetyl-coenzyme A transporter 1 OS=Homo sapiens OX=9606 GN=SLC33A1 PE=1 SV=1	1	2	2	2	4.2	60.908	37640	59633	48405	162010	181420	179350	Quantified	GO:0030509(BP:BMP signaling pathway);GO:0060395(BP:SMAD protein signal transduction);GO:0055085(BP:transmembrane transport);GO:0005789(CC:endoplasmic reticulum membrane);GO:0000139(CC:Golgi membrane);GO:0005887(CC:integral component of plasma membrane);GO:0016020(CC:membrane);GO:0008521(MF:acetyl-CoA transmembrane transporter activity);GO:0015295(MF:solute:proton symporter activity)	hsa:9197(SLC33A1)	hsa00604(Glycosphingolipid biosynthesis - ganglio series )		PF13000(Acetyl-coenzyme A transporter 1)
O00401	Actin nucleation-promoting factor WASL	WASL	FUNCTION: Regulates actin polymerization by stimulating the actin-nucleating activity of the Arp2/3 complex (PubMed:9422512, PubMed:16767080, PubMed:19366662, PubMed:19487689, PubMed:22847007, PubMed:22921828). Involved in various processes, such as mitosis and cytokinesis, via its role in the regulation of actin polymerization (PubMed:9422512, PubMed:19366662, PubMed:19487689, PubMed:22847007, P…	sp|O00401|WASL_HUMAN	sp|O00401|WASL_HUMAN Actin nucleation-promoting factor WASL OS=Homo sapiens OX=9606 GN=WASL PE=1 SV=2	1	2	2	2	5.9	54.826	34879	37996	33982				Quantified	GO:0000147(BP:actin cortical patch assembly);GO:0051666(BP:actin cortical patch localization);GO:0030041(BP:actin filament polymerization);GO:0030048(BP:actin filament-based movement);GO:0008154(BP:actin polymerization or depolymerization);GO:0051301(BP:cell division);GO:0034629(BP:cellular protein-containing complex localization);GO:0060997(BP:dendritic spine morphogenesis);GO:0006897(BP:endocyt…	hsa:8976(WASL)	hsa04520(Adherens junction );hsa04810(Regulation of actin cytoskeleton );hsa05135(Yersinia infection );hsa04144(Endocytosis );hsa05100(Bacterial invasion of epithelial cells );hsa05132(Salmonella infection );hsa05131(Shigellosis );hsa05130(Pathogenic Escherichia coli infection )		PF00786(P21-Rho-binding domain);PF02205(WH2 motif);PF00568(WH1 domain)
O00410	Importin-5	IPO5	FUNCTION: Functions in nuclear protein import as nuclear transport receptor. Serves as receptor for nuclear localization signals (NLS) in cargo substrates. Is thought to mediate docking of the importin/substrate complex to the nuclear pore complex (NPC) through binding to nucleoporin and the complex is subsequently translocated through the pore by an energy requiring, Ran-dependent mechanism. At …	sp|O00410|IPO5_HUMAN	sp|O00410|IPO5_HUMAN Importin-5 OS=Homo sapiens OX=9606 GN=IPO5 PE=1 SV=4	1	38	38	36	47	123.63	15696000	15293000	16678000	4072300	3993300	4138700	Quantified	GO:0071230(BP:cellular response to amino acid stimulus);GO:0045736(BP:negative regulation of cyclin-dependent protein serine/threonine kinase activity);GO:0006607(BP:NLS-bearing protein import into nucleus);GO:0042307(BP:positive regulation of protein import into nucleus);GO:0006606(BP:protein import into nucleus);GO:0006610(BP:ribosomal protein import into nucleus);GO:0016032(BP:viral process);G…	hsa:3843(IPO5)	hsa03013(Nucleocytoplasmic transport )		PF02985(HEAT repeat);PF13646(HEAT repeats)
O00411	DNA-directed RNA polymerase, mitochondrial	POLRMT	FUNCTION: DNA-dependent RNA polymerase catalyzes the transcription of mitochondrial DNA into RNA using the four ribonucleoside triphosphates as substrates (PubMed:21278163). Component of the mitochondrial transcription initiation complex, composed at least of TFB2M, TFAM and POLRMT that is required for basal transcription of mitochondrial DNA (PubMed:29149603). In this complex, TFAM recruits POLR…	sp|O00411|RPOM_HUMAN	sp|O00411|RPOM_HUMAN DNA-directed RNA polymerase, mitochondrial OS=Homo sapiens OX=9606 GN=POLRMT PE=1 SV=2	1	33	33	33	40.1	138.62	2178700	2160700	1991300	2990900	2826000	3146600	Quantified	GO:0006390(BP:mitochondrial transcription);GO:0007005(BP:mitochondrion organization);GO:0006391(BP:transcription initiation from mitochondrial promoter);GO:0034245(CC:mitochondrial DNA-directed RNA polymerase complex);GO:0005759(CC:mitochondrial matrix);GO:0042645(CC:mitochondrial nucleoid);GO:0005739(CC:mitochondrion);GO:0032991(CC:protein-containing complex);GO:0003899(MF:DNA-directed 5'-3' RNA…	hsa:5442			PF00940(DNA-dependent RNA polymerase);PF14700(DNA-directed RNA polymerase N-terminal)
O00418	Eukaryotic elongation factor 2 kinase	EEF2K	FUNCTION: Threonine kinase that regulates protein synthesis by controlling the rate of peptide chain elongation. Upon activation by a variety of upstream kinases including AMPK or TRPM7, phosphorylates the elongation factor EEF2 at a single site, renders it unable to bind ribosomes and thus inactive. In turn, the rate of protein synthesis is reduced. {ECO:0000269|PubMed:14709557, ECO:0000269|PubM…	sp|O00418|EF2K_HUMAN	sp|O00418|EF2K_HUMAN Eukaryotic elongation factor 2 kinase OS=Homo sapiens OX=9606 GN=EEF2K PE=1 SV=2	1	6	6	6	12.8	82.143	747740	227990	687150	51803	20014	17935	Quantified	GO:0071454(BP:cellular response to anoxia);GO:1990416(BP:cellular response to brain-derived neurotrophic factor stimulus);GO:0071277(BP:cellular response to calcium ion);GO:0071320(BP:cellular response to cAMP);GO:0032869(BP:cellular response to insulin stimulus);GO:0043066(BP:negative regulation of apoptotic process);GO:0061003(BP:positive regulation of dendritic spine morphogenesis);GO:0045807(…	hsa:29904(EEF2K)	hsa04921(Oxytocin signaling pathway );hsa04152(AMPK signaling pathway )		PF08238(Sel1 repeat);PF02816(Alpha-kinase family)
O00422	Histone deacetylase complex subunit SAP18	SAP18	FUNCTION: Component of the SIN3-repressing complex. Enhances the ability of SIN3-HDAC1-mediated transcriptional repression. When tethered to the promoter, it can direct the formation of a repressive complex to core histone proteins. Auxiliary component of the splicing-dependent multiprotein exon junction complex (EJC) deposited at splice junction on mRNAs. The EJC is a dynamic structure consistin…	sp|O00422|SAP18_HUMAN	sp|O00422|SAP18_HUMAN Histone deacetylase complex subunit SAP18 OS=Homo sapiens OX=9606 GN=SAP18 PE=1 SV=1	1	8	8	8	56.2	17.561	1756600	1820300	1785300	3318300	3804600	3081700	Quantified	GO:0006397(BP:mRNA processing);GO:0048025(BP:negative regulation of mRNA splicing, via spliceosome);GO:0043065(BP:positive regulation of apoptotic process);GO:0000381(BP:regulation of alternative mRNA splicing, via spliceosome);GO:0006357(BP:regulation of transcription by RNA polymerase II);GO:0008380(BP:RNA splicing);GO:0061574(CC:ASAP complex);GO:0005829(CC:cytosol);GO:0000118(CC:histone deacet…	hsa:10284(SAP18)	hsa03015(mRNA surveillance pathway );hsa03013(Nucleocytoplasmic transport )		PF06487(Sin3 associated polypeptide p18 (SAP18))
O00425	Insulin-like growth factor 2 mRNA-binding protein 3	IGF2BP3	FUNCTION: RNA-binding factor that may recruit target transcripts to cytoplasmic protein-RNA complexes (mRNPs). This transcript 'caging' into mRNPs allows mRNA transport and transient storage. It also modulates the rate and location at which target transcripts encounter the translational apparatus and shields them from endonuclease attacks or microRNA-mediated degradation. Binds to the 3'-UTR of C…	sp|O00425|IF2B3_HUMAN	sp|O00425|IF2B3_HUMAN Insulin-like growth factor 2 mRNA-binding protein 3 OS=Homo sapiens OX=9606 GN=IGF2BP3 PE=1 SV=2	1	20	18	17	43.7	63.704	5828600	5705600	6091300	9061700	8056900	8662000	Quantified	GO:0009653(BP:anatomical structure morphogenesis);GO:0051028(BP:mRNA transport);GO:0017148(BP:negative regulation of translation);GO:0042035(BP:regulation of cytokine biosynthetic process);GO:0043488(BP:regulation of mRNA stability);GO:0006412(BP:translation);GO:0005737(CC:cytoplasm);GO:0005829(CC:cytosol);GO:0005634(CC:nucleus);GO:0003730(MF:mRNA 3'-UTR binding);GO:0048027(MF:mRNA 5'-UTR binding…	hsa:10643			PF00076(RNA recognition motif. (a.k.a. RRM, RBD, or RNP domain));PF00013(KH domain)
O00429	Dynamin-1-like protein	DNM1L	FUNCTION: Functions in mitochondrial and peroxisomal division. Mediates membrane fission through oligomerization into membrane-associated tubular structures that wrap around the scission site to constrict and sever the mitochondrial membrane through a GTP hydrolysis-dependent mechanism. The specific recruitment at scission sites is mediated by membrane receptors like MFF, MIEF1 and MIEF2 for mito…	sp|O00429|DNM1L_HUMAN	sp|O00429|DNM1L_HUMAN Dynamin-1-like protein OS=Homo sapiens OX=9606 GN=DNM1L PE=1 SV=2	1	19	19	19	37	81.876	2071800	1900700	1862200	1442300	1215200	1332300	Quantified	GO:0008637(BP:apoptotic mitochondrial changes);GO:0006816(BP:calcium ion transport);GO:0090650(BP:cellular response to oxygen-glucose deprivation);GO:1904579(BP:cellular response to thapsigargin);GO:0003374(BP:dynamin family protein polymerization involved in mitochondrial fission);GO:0097194(BP:execution phase of apoptosis);GO:0060047(BP:heart contraction);GO:0048312(BP:intracellular distributio…	hsa:10059(DNM1L)	hsa04668(TNF signaling pathway );hsa04621(NOD-like receptor signaling pathway );hsa04217(Necroptosis )		PF01031(Dynamin central region);PF00350(Dynamin family);PF02212(Dynamin GTPase effector domain)
O00442	RNA 3-terminal phosphate cyclase	RTCA	FUNCTION: Catalyzes the conversion of 3'-phosphate to a 2',3'-cyclic phosphodiester at the end of RNA. The mechanism of action of the enzyme occurs in 3 steps: (A) adenylation of the enzyme by ATP; (B) transfer of adenylate to an RNA-N3'P to produce RNA-N3'PP5'A; (C) and attack of the adjacent 2'-hydroxyl on the 3'-phosphorus in the diester linkage to produce the cyclic end product. The biologica…	sp|O00442|RTCA_HUMAN	sp|O00442|RTCA_HUMAN RNA 3-terminal phosphate cyclase OS=Homo sapiens OX=9606 GN=RTCA PE=1 SV=1	1	6	6	6	27.6	39.336	485240	459590	424430	339730	412020	345380	Quantified	GO:0006396(BP:RNA processing);GO:0005654(CC:nucleoplasm);GO:0005634(CC:nucleus);GO:0005524(MF:ATP binding);GO:0003723(MF:RNA binding);GO:0003963(MF:RNA-3'-phosphate cyclase activity)	hsa:8634			PF05189(RNA 3'-terminal phosphate cyclase (RTC), insert domain);PF01137(RNA 3'-terminal phosphate cyclase)
O00453	Leukocyte-specific transcript 1 protein	LST1	FUNCTION: Possible role in modulating immune responses. Induces morphological changes including production of filopodia and microspikes when overexpressed in a variety of cell types and may be involved in dendritic cell maturation. Isoform 1 and isoform 2 have an inhibitory effect on lymphocyte proliferation. {ECO:0000269|PubMed:10706707, ECO:0000269|PubMed:11478849}.	sp|O00453|LST1_HUMAN	sp|O00453|LST1_HUMAN Leukocyte-specific transcript 1 protein OS=Homo sapiens OX=9606 GN=LST1 PE=1 SV=2	1	1	1	1	18.6	10.792				210700	209460	217740	Quantified	GO:0009653(BP:anatomical structure morphogenesis);GO:0000902(BP:cell morphogenesis);GO:0016358(BP:dendrite development);GO:0006955(BP:immune response);GO:0050672(BP:negative regulation of lymphocyte proliferation);GO:0008360(BP:regulation of cell shape);GO:0005737(CC:cytoplasm);GO:0005794(CC:Golgi apparatus);GO:0000139(CC:Golgi membrane);GO:0016021(CC:integral component of membrane)	hsa:7940			PF05083(LST-1 protein)
O00459	Phosphatidylinositol 3-kinase regulatory subunit beta	PIK3R2	FUNCTION: Regulatory subunit of phosphoinositide-3-kinase (PI3K), a kinase that phosphorylates PtdIns(4,5)P2 (Phosphatidylinositol 4,5-bisphosphate) to generate phosphatidylinositol 3,4,5-trisphosphate (PIP3). PIP3 plays a key role by recruiting PH domain-containing proteins to the membrane, including AKT1 and PDPK1, activating signaling cascades involved in cell growth, survival, proliferation, …	sp|O00459|P85B_HUMAN	sp|O00459|P85B_HUMAN Phosphatidylinositol 3-kinase regulatory subunit beta OS=Homo sapiens OX=9606 GN=PIK3R2 PE=1 SV=2	1	4	4	4	8.2	81.544	306500	186670	346270	14940	39888	40806	Quantified	GO:0001678(BP:cellular glucose homeostasis);GO:0032869(BP:cellular response to insulin stimulus);GO:0038095(BP:Fc-epsilon receptor signaling pathway);GO:0038096(BP:Fc-gamma receptor signaling pathway involved in phagocytosis);GO:0008286(BP:insulin receptor signaling pathway);GO:0050900(BP:leukocyte migration);GO:0043409(BP:negative regulation of MAPK cascade);GO:0014065(BP:phosphatidylinositol 3-…	hsa:5296(PIK3R2)	hsa01522(Endocrine resistance );hsa04611(Platelet activation );hsa05165(Human papillomavirus infection );hsa05215(Prostate cancer );hsa05207(Chemical carcinogenesis - receptor activation );hsa05213(Endometrial cancer );hsa05212(Pancreatic cancer );hsa05224(Breast cancer );hsa05221(Acute myeloid leukemia );hsa04650(Natural killer cell mediated cytotoxicity );hsa04664(Fc epsilon RI signaling pathwa…		PF00017(SH2 domain);PF00620(RhoGAP domain);PF16454(Phosphatidylinositol 3-kinase regulatory subunit P85 inter-SH2 domain)
O00461	Golgi integral membrane protein 4	GOLIM4	FUNCTION: Plays a role in endosome to Golgi protein trafficking; mediates protein transport along the late endosome-bypass pathway from the early endosome to the Golgi. {ECO:0000269|PubMed:15331763}.	sp|O00461|GOLI4_HUMAN	sp|O00461|GOLI4_HUMAN Golgi integral membrane protein 4 OS=Homo sapiens OX=9606 GN=GOLIM4 PE=1 SV=1	1	14	14	14	24.6	81.879	422460	365590	413190	2966900	3144800	2884100	Quantified	GO:0005801(CC:cis-Golgi network);GO:0030139(CC:endocytic vesicle);GO:0010008(CC:endosome membrane);GO:0005794(CC:Golgi apparatus);GO:0032580(CC:Golgi cisterna membrane);GO:0005796(CC:Golgi lumen);GO:0000139(CC:Golgi membrane);GO:0016021(CC:integral component of membrane);GO:0016020(CC:membrane);GO:0030133(CC:transport vesicle)	hsa:27333
O00462	Beta-mannosidase	MANBA	FUNCTION: Exoglycosidase that cleaves the single beta-linked mannose residue from the non-reducing end of all N-linked glycoprotein oligosaccharides. {ECO:0000305|PubMed:12890191, ECO:0000305|PubMed:30552791}.	sp|O00462|MANBA_HUMAN	sp|O00462|MANBA_HUMAN Beta-mannosidase OS=Homo sapiens OX=9606 GN=MANBA PE=1 SV=3	1	15	15	15	22.4	100.89	700260	776040	556630	2841900	2362300	3025600	Quantified	GO:0006464(BP:cellular protein modification process);GO:0006516(BP:glycoprotein catabolic process);GO:0043312(BP:neutrophil degranulation);GO:0009313(BP:oligosaccharide catabolic process);GO:0035577(CC:azurophil granule membrane);GO:0043231(CC:intracellular membrane-bounded organelle);GO:0043202(CC:lysosomal lumen);GO:0005764(CC:lysosome);GO:0005886(CC:plasma membrane);GO:0004567(MF:beta-mannosid…	hsa:4126(MANBA)	hsa00511(Other glycan degradation );hsa04142(Lysosome )		PF02836(Glycosyl hydrolases family 2, TIM barrel domain)
O00468	Agrin	AGRN	FUNCTION: [Isoform 1]: heparan sulfate basal lamina glycoprotein that plays a central role in the formation and the maintenance of the neuromuscular junction (NMJ) and directs key events in postsynaptic differentiation. Component of the AGRN-LRP4 receptor complex that induces the phosphorylation and activation of MUSK. The activation of MUSK in myotubes induces the formation of NMJ by regulating …	sp|O00468|AGRIN_HUMAN	sp|O00468|AGRIN_HUMAN Agrin OS=Homo sapiens OX=9606 GN=AGRN PE=1 SV=6	1	3	3	3	1.9	217.32	43852	77357	49692	53677	34334	44027	Quantified	GO:0009887(BP:animal organ morphogenesis);GO:0045162(BP:clustering of voltage-gated sodium channels);GO:0016358(BP:dendrite development);GO:0030198(BP:extracellular matrix organization);GO:0007213(BP:G protein-coupled acetylcholine receptor signaling pathway);GO:0006024(BP:glycosaminoglycan biosynthetic process);GO:0006027(BP:glycosaminoglycan catabolic process);GO:0008045(BP:motor neuron axon gu…	hsa:375790(AGRN)	hsa04512(ECM-receptor interaction )		PF00053(Laminin EGF domain);PF00050(Kazal-type serine protease inhibitor domain);PF00008(EGF-like domain);PF01390(SEA domain);PF03146(Agrin NtA domain);PF07648(Kazal-type serine protease inhibitor domain);PF00054(Laminin G domain)
O00469	Procollagen-lysine,2-oxoglutarate 5-dioxygenase 2	PLOD2	FUNCTION: Forms hydroxylysine residues in -Xaa-Lys-Gly- sequences in collagens. These hydroxylysines serve as sites of attachment for carbohydrate units and are essential for the stability of the intermolecular collagen cross-links. {ECO:0000250|UniProtKB:P24802}.	sp|O00469|PLOD2_HUMAN	sp|O00469|PLOD2_HUMAN Procollagen-lysine,2-oxoglutarate 5-dioxygenase 2 OS=Homo sapiens OX=9606 GN=PLOD2 PE=1 SV=2	1	6	6	6	12.2	84.685	146930	163720	247190			55594	Quantified	GO:0006464(BP:cellular protein modification process);GO:0046947(BP:hydroxylysine biosynthetic process);GO:0017185(BP:peptidyl-lysine hydroxylation);GO:0001666(BP:response to hypoxia);GO:0005783(CC:endoplasmic reticulum);GO:0005789(CC:endoplasmic reticulum membrane);GO:0070062(CC:extracellular exosome);GO:0030867(CC:rough endoplasmic reticulum membrane);GO:0005506(MF:iron ion binding);GO:0031418(M…	hsa:5352(PLOD2)	hsa00310(Lysine degradation )		PF03171(2OG-Fe(II) oxygenase superfamily)
O00471	Exocyst complex component 5	EXOC5	FUNCTION: Component of the exocyst complex involved in the docking of exocytic vesicles with fusion sites on the plasma membrane.	sp|O00471|EXOC5_HUMAN	sp|O00471|EXOC5_HUMAN Exocyst complex component 5 OS=Homo sapiens OX=9606 GN=EXOC5 PE=1 SV=1	1	10	10	10	19.9	81.852	551680	579870	522170	417500	393200	403930	Quantified	GO:1904019(BP:epithelial cell apoptotic process);GO:0001736(BP:establishment of planar polarity);GO:0006887(BP:exocytosis);GO:0006893(BP:Golgi to plasma membrane transport);GO:1905515(BP:non-motile cilium assembly);GO:0006892(BP:post-Golgi vesicle-mediated transport);GO:0072659(BP:protein localization to plasma membrane);GO:0015031(BP:protein transport);GO:0005737(CC:cytoplasm);GO:0005829(CC:cyto…	hsa:10640(EXOC5)	hsa05132(Salmonella infection )		PF07393(Exocyst complex component Sec10)
O00483	Cytochrome c oxidase subunit NDUFA4	NDUFA4	FUNCTION: Component of the cytochrome c oxidase, the last enzyme in the mitochondrial electron transport chain which drives oxidative phosphorylation. The respiratory chain contains 3 multisubunit complexes succinate dehydrogenase (complex II, CII), ubiquinol-cytochrome c oxidoreductase (cytochrome b-c1 complex, complex III, CIII) and cytochrome c oxidase (complex IV, CIV), that cooperate to tran…	sp|O00483|NDUA4_HUMAN	sp|O00483|NDUA4_HUMAN Cytochrome c oxidase subunit NDUFA4 OS=Homo sapiens OX=9606 GN=NDUFA4 PE=1 SV=1	1	2	2	2	27.2	9.3697	1076600	1252300	1466100	3915300	4168700	3257100	Quantified	GO:0006123(BP:mitochondrial electron transport, cytochrome c to oxygen);GO:0006120(BP:mitochondrial electron transport, NADH to ubiquinone);GO:1902600(BP:proton transmembrane transport);GO:0016021(CC:integral component of membrane);GO:0005743(CC:mitochondrial inner membrane);GO:0005747(CC:mitochondrial respiratory chain complex I);GO:0005751(CC:mitochondrial respiratory chain complex IV);GO:00057…	hsa:4697(NDUFA4)	hsa05020(Prion disease );hsa05010(Alzheimer disease );hsa05012(Parkinson disease );hsa05415(Diabetic cardiomyopathy );hsa05014(Amyotrophic lateral sclerosis );hsa04723(Retrograde endocannabinoid signaling );hsa05208(Chemical carcinogenesis - reactive oxygen species );hsa04714(Thermogenesis );hsa05016(Huntington disease );hsa00190(Oxidative phosphorylation );hsa05022(Pathways of neurodegeneration …		PF06522(NADH-ubiquinone reductase complex 1 MLRQ subunit)
O00487	26S proteasome non-ATPase regulatory subunit 14	PSMD14	FUNCTION: Component of the 26S proteasome, a multiprotein complex involved in the ATP-dependent degradation of ubiquitinated proteins. This complex plays a key role in the maintenance of protein homeostasis by removing misfolded or damaged proteins, which could impair cellular functions, and by removing proteins whose functions are no longer required. Therefore, the proteasome participates in num…	sp|O00487|PSDE_HUMAN	sp|O00487|PSDE_HUMAN 26S proteasome non-ATPase regulatory subunit 14 OS=Homo sapiens OX=9606 GN=PSMD14 PE=1 SV=1	1	9	9	9	41.9	34.577	3057400	3208700	3827300	493710	646100	619990	Quantified	GO:0031145(BP:anaphase-promoting complex-dependent catabolic process);GO:0002479(BP:antigen processing and presentation of exogenous peptide antigen via MHC class I, TAP-dependent);GO:0000724(BP:double-strand break repair via homologous recombination);GO:0006303(BP:double-strand break repair via nonhomologous end joining);GO:0038095(BP:Fc-epsilon receptor signaling pathway);GO:0070498(BP:interleu…	hsa:10213(PSMD14)	hsa05020(Prion disease );hsa05010(Alzheimer disease );hsa05012(Parkinson disease );hsa05022(Pathways of neurodegeneration - multiple diseases );hsa03050(Proteasome );hsa05016(Huntington disease );hsa05169(Epstein-Barr virus infection );hsa05014(Amyotrophic lateral sclerosis );hsa05017(Spinocerebellar ataxia )		PF13012(Maintenance of mitochondrial structure and function);PF01398(JAB1/Mov34/MPN/PAD-1 ubiquitin protease)
O00488	Zinc finger protein 593	ZNF593	FUNCTION: Negatively modulates the DNA binding activity of Oct-2 and therefore its transcriptional regulatory activity. Could act either by binding to DNA octamer or by interacting with Oct-2. May also be a modulator of other octamer-binding proteins.	sp|O00488|ZN593_HUMAN	sp|O00488|ZN593_HUMAN Zinc finger protein 593 OS=Homo sapiens OX=9606 GN=ZNF593 PE=1 SV=2	1	5	5	5	53	15.199	45226	98992	99682	216830	411050	185530	Quantified	GO:1903026(BP:negative regulation of RNA polymerase II regulatory region sequence-specific DNA binding);GO:0045944(BP:positive regulation of transcription by RNA polymerase II);GO:0000055(BP:ribosomal large subunit export from nucleus);GO:0005730(CC:nucleolus);GO:0005654(CC:nucleoplasm);GO:0030687(CC:preribosome, large subunit precursor);GO:0003677(MF:DNA binding);GO:0043023(MF:ribosomal large su…	hsa:51042			PF12171(Zinc-finger double-stranded RNA-binding)
O00505	Importin subunit alpha-4	KPNA3	FUNCTION: Functions in nuclear protein import as an adapter protein for nuclear receptor KPNB1. Binds specifically and directly to substrates containing either a simple or bipartite NLS motif. Docking of the importin/substrate complex to the nuclear pore complex (NPC) is mediated by KPNB1 through binding to nucleoporin FxFG repeats and the complex is subsequently translocated through the pore by …	sp|O00505|IMA4_HUMAN	sp|O00505|IMA4_HUMAN Importin subunit alpha-4 OS=Homo sapiens OX=9606 GN=KPNA3 PE=1 SV=2	1	10	7	7	30.3	57.81	1041000	1329000	1222700	1436300	1400200	1312100	Quantified	GO:0019054(BP:modulation by virus of host process);GO:0006607(BP:NLS-bearing protein import into nucleus);GO:0065003(BP:protein-containing complex assembly);GO:0046718(BP:viral entry into host cell);GO:0075732(BP:viral penetration into host nucleus);GO:0005829(CC:cytosol);GO:0042025(CC:host cell nucleus);GO:0005643(CC:nuclear pore);GO:0005654(CC:nucleoplasm);GO:0061608(MF:nuclear import signal re…	hsa:3839(KPNA3)	hsa03013(Nucleocytoplasmic transport );hsa05132(Salmonella infection );hsa05207(Chemical carcinogenesis - receptor activation )		PF16186(Atypical Arm repeat);PF01749(Importin beta binding domain);PF00514(Armadillo/beta-catenin-like repeat)
O00506	Serine/threonine-protein kinase 25	STK25	FUNCTION: Oxidant stress-activated serine/threonine kinase that may play a role in the response to environmental stress. Targets to the Golgi apparatus where it appears to regulate protein transport events, cell adhesion, and polarity complexes important for cell migration. {ECO:0000269|PubMed:15037601}.	sp|O00506|STK25_HUMAN	sp|O00506|STK25_HUMAN Serine/threonine-protein kinase 25 OS=Homo sapiens OX=9606 GN=STK25 PE=1 SV=1	1	4	1	1	10.6	48.111	13537	12911	16223				Quantified	GO:0032147(BP:activation of protein kinase activity);GO:0051683(BP:establishment of Golgi localization);GO:0007163(BP:establishment or maintenance of cell polarity);GO:0051645(BP:Golgi localization);GO:0090168(BP:Golgi reassembly);GO:0036481(BP:intrinsic apoptotic signaling pathway in response to hydrogen peroxide);GO:0050772(BP:positive regulation of axonogenesis);GO:0032874(BP:positive regulati…	hsa:10494			PF00069(Protein kinase domain)
O00522	Krev interaction trapped protein 1	KRIT1	FUNCTION: Component of the CCM signaling pathway which is a crucial regulator of heart and vessel formation and integrity (By similarity). Negative regulator of angiogenesis. Inhibits endothelial proliferation, apoptosis, migration, lumen formation and sprouting angiogenesis in primary endothelial cells. Promotes AKT phosphorylation in a NOTCH-dependent and independent manner, and inhibits ERK1/2…	sp|O00522|KRIT1_HUMAN	sp|O00522|KRIT1_HUMAN Krev interaction trapped protein 1 OS=Homo sapiens OX=9606 GN=KRIT1 PE=1 SV=2	1	2	2	2	4.2	84.347	69702	66817	78814	94991	73912	67060	Quantified	GO:0001525(BP:angiogenesis);GO:0045454(BP:cell redox homeostasis);GO:0016525(BP:negative regulation of angiogenesis);GO:2000352(BP:negative regulation of endothelial cell apoptotic process);GO:0010596(BP:negative regulation of endothelial cell migration);GO:0001937(BP:negative regulation of endothelial cell proliferation);GO:2000114(BP:regulation of establishment of cell polarity);GO:0007264(BP:s…	hsa:889(KRIT1)	hsa04015(Rap1 signaling pathway )		PF13857(Ankyrin repeats (many copies));PF00373(FERM central domain);PF16705(NUDIX, or N-terminal NPxY motif-rich, region of KRIT)
O00534	von Willebrand factor A domain-containing protein 5A	VWA5A	FUNCTION: May play a role in tumorigenesis as a tumor suppressor. Altered expression of this protein and disruption of the molecular pathway it is involved in, may contribute directly to or modify tumorigenesis.	sp|O00534|VMA5A_HUMAN	sp|O00534|VMA5A_HUMAN von Willebrand factor A domain-containing protein 5A OS=Homo sapiens OX=9606 GN=VWA5A PE=1 SV=2	1	4	4	4	7.1	86.488	118940	123990	141930	112120	159670	135300	Quantified	GO:0005654(CC:nucleoplasm)	hsa:4013			PF13768(von Willebrand factor type A domain);PF08487(Vault protein inter-alpha-trypsin domain)
O00541	Pescadillo homolog	PES1	FUNCTION: Component of the PeBoW complex, which is required for maturation of 28S and 5.8S ribosomal RNAs and formation of the 60S ribosome. {ECO:0000255|HAMAP-Rule:MF_03028, ECO:0000269|PubMed:16738141, ECO:0000269|PubMed:17189298, ECO:0000269|PubMed:17353269}.	sp|O00541|PESC_HUMAN	sp|O00541|PESC_HUMAN Pescadillo homolog OS=Homo sapiens OX=9606 GN=PES1 PE=1 SV=1	1	18	18	18	30.8	68.002	3509600	3832600	3656000	5880800	5527200	6877900	Quantified	GO:0008283(BP:cell proliferation);GO:0000466(BP:maturation of 5.8S rRNA from tricistronic rRNA transcript (SSU-rRNA, 5.8S rRNA, LSU-rRNA));GO:0000463(BP:maturation of LSU-rRNA from tricistronic rRNA transcript (SSU-rRNA, 5.8S rRNA, LSU-rRNA));GO:0007000(BP:nucleolus organization);GO:0033365(BP:protein localization to organelle);GO:0051726(BP:regulation of cell cycle);GO:0042273(BP:ribosomal large…	hsa:23481			PF06732(Pescadillo N-terminus);PF16589(BRCT domain, a BRCA1 C-terminus domain)
O00555	Voltage-dependent P/Q-type calcium channel subunit alpha-1A	CACNA1A	FUNCTION: Voltage-sensitive calcium channels (VSCC) mediate the entry of calcium ions into excitable cells and are also involved in a variety of calcium-dependent processes, including muscle contraction, hormone or neurotransmitter release, gene expression, cell motility, cell division and cell death. The isoform alpha-1A gives rise to P and/or Q-type calcium currents. P/Q-type calcium channels b…	sp|O00555|CAC1A_HUMAN	sp|O00555|CAC1A_HUMAN Voltage-dependent P/Q-type calcium channel subunit alpha-1A OS=Homo sapiens OX=9606 GN=CACNA1A PE=1 SV=3	1	1	1	1	0.5	282.56		23332	66094				Quantified	GO:0070509(BP:calcium ion import);GO:0070588(BP:calcium ion transmembrane transport);GO:0006816(BP:calcium ion transport);GO:0008219(BP:cell death);GO:1904646(BP:cellular response to amyloid-beta);GO:0007268(BP:chemical synaptic transmission);GO:0051899(BP:membrane depolarization);GO:0050804(BP:modulation of chemical synaptic transmission);GO:0007204(BP:positive regulation of cytosolic calcium io…	hsa:773(CACNA1A)	hsa04742(Taste transduction );hsa04726(Serotonergic synapse );hsa04930(Type II diabetes mellitus );hsa05207(Chemical carcinogenesis - receptor activation );hsa04725(Cholinergic synapse );hsa04723(Retrograde endocannabinoid signaling );hsa04020(Calcium signaling pathway );hsa04727(GABAergic synapse );hsa04730(Long-term depression );hsa05033(Nicotine addiction );hsa05032(Morphine addiction );hsa050…		PF00520(Ion transport protein);PF16905(Voltage-dependent L-type calcium channel, IQ-associated);PF08763(Voltage gated calcium channel IQ domain)
O00559	Receptor-binding cancer antigen expressed on SiSo cells	EBAG9	FUNCTION: May participate in suppression of cell proliferation and induces apoptotic cell death through activation of interleukin-1-beta converting enzyme (ICE)-like proteases. {ECO:0000269|PubMed:12054692, ECO:0000269|PubMed:12138241, ECO:0000269|PubMed:12672804}.	sp|O00559|RCAS1_HUMAN	sp|O00559|RCAS1_HUMAN Receptor-binding cancer antigen expressed on SiSo cells OS=Homo sapiens OX=9606 GN=EBAG9 PE=1 SV=1	1	2	2	2	16.9	24.377	196550	353310	610690	67511	880380	94839	Quantified	GO:0001558(BP:regulation of cell growth);GO:0000139(CC:Golgi membrane);GO:0016021(CC:integral component of membrane);GO:0030141(CC:secretory granule);GO:0016505(MF:peptidase activator activity involved in apoptotic process)	hsa:9166(EBAG9)	hsa04915(Estrogen signaling pathway )
O00560	Syntenin-1	SDCBP	FUNCTION: Multifunctional adapter protein involved in diverse array of functions including trafficking of transmembrane proteins, neuro and immunomodulation, exosome biogenesis, and tumorigenesis (PubMed:26291527). Positively regulates TGFB1-mediated SMAD2/3 activation and TGFB1-induced epithelial-to-mesenchymal transition (EMT) and cell migration in various cell types. May increase TGFB1 signali…	sp|O00560|SDCB1_HUMAN	sp|O00560|SDCB1_HUMAN Syntenin-1 OS=Homo sapiens OX=9606 GN=SDCBP PE=1 SV=1	1	9	9	9	53.4	32.444	2315500	2566000	2058500	4487800	4817300	4782800	Quantified	GO:0030036(BP:actin cytoskeleton organization);GO:0007268(BP:chemical synaptic transmission);GO:0048013(BP:ephrin receptor signaling pathway);GO:0035556(BP:intracellular signal transduction);GO:0032435(BP:negative regulation of proteasomal ubiquitin-dependent protein catabolic process);GO:0002091(BP:negative regulation of receptor internalization);GO:0043312(BP:neutrophil degranulation);GO:003030…	hsa:6386			PF00595(PDZ domain (Also known as DHR or GLGF))
O00566	U3 small nucleolar ribonucleoprotein protein MPP10	MPHOSPH10	FUNCTION: Component of the 60-80S U3 small nucleolar ribonucleoprotein (U3 snoRNP). Required for the early cleavages during pre-18S ribosomal RNA processing.	sp|O00566|MPP10_HUMAN	sp|O00566|MPP10_HUMAN U3 small nucleolar ribonucleoprotein protein MPP10 OS=Homo sapiens OX=9606 GN=MPHOSPH10 PE=1 SV=2	1	12	12	12	25.3	78.863	1983700	2204500	2126600	3225100	2803800	3259200	Quantified	GO:0010923(BP:negative regulation of phosphatase activity);GO:0006396(BP:RNA processing);GO:0008380(BP:RNA splicing);GO:0000375(BP:RNA splicing, via transesterification reactions);GO:0006364(BP:rRNA processing);GO:0005694(CC:chromosome);GO:0034457(CC:Mpp10 complex);GO:0005730(CC:nucleolus);GO:0005654(CC:nucleoplasm);GO:0005732(CC:small nucleolar ribonucleoprotein complex);GO:0032040(CC:small-subu…	hsa:10199(MPHOSPH10)	hsa03008(Ribosome biogenesis in eukaryotes )		PF04006(Mpp10 protein)
O00567	Nucleolar protein 56	NOP56	FUNCTION: Involved in the early to middle stages of 60S ribosomal subunit biogenesis. Core component of box C/D small nucleolar ribonucleoprotein (snoRNP) particles. Required for the biogenesis of box C/D snoRNAs such U3, U8 and U14 snoRNAs. {ECO:0000269|PubMed:12777385, ECO:0000269|PubMed:15574333}.	sp|O00567|NOP56_HUMAN	sp|O00567|NOP56_HUMAN Nucleolar protein 56 OS=Homo sapiens OX=9606 GN=NOP56 PE=1 SV=4	1	34	34	34	72.1	66.049	6567600	6814800	6817700	21889000	19026000	19931000	Quantified	GO:0006364(BP:rRNA processing);GO:0031428(CC:box C/D snoRNP complex);GO:0005737(CC:cytoplasm);GO:0001650(CC:fibrillar center);GO:0016020(CC:membrane);GO:0005730(CC:nucleolus);GO:0005654(CC:nucleoplasm);GO:0070761(CC:pre-snoRNP complex);GO:0005732(CC:small nucleolar ribonucleoprotein complex);GO:0032040(CC:small-subunit processome);GO:0045296(MF:cadherin binding);GO:1990226(MF:histone methyltransf…	hsa:10528(NOP56)	hsa03008(Ribosome biogenesis in eukaryotes );hsa05017(Spinocerebellar ataxia )		PF01798(snoRNA binding domain, fibrillarin);PF08156(NOP5NT (NUC127) domain)
O00571	ATP-dependent RNA helicase DDX3X	DDX3X	FUNCTION: Multifunctional ATP-dependent RNA helicase (PubMed:17357160, PubMed:21589879). The ATPase activity can be stimulated by various ribo-and deoxynucleic acids indicative for a relaxed substrate specificity (PubMed:29222110). In vitro can unwind partially double-stranded DNA with a preference for 5'-single-stranded DNA overhangs (PubMed:17357160, PubMed:21589879). Binds RNA G-quadruplex (rG…	sp|O00571|DDX3X_HUMAN;sp|Q9NQI0|DDX4_HUMAN	sp|O00571|DDX3X_HUMAN ATP-dependent RNA helicase DDX3X OS=Homo sapiens OX=9606 GN=DDX3X PE=1 SV=3	2	28	27	8	54.4	73.243	14015000	14712000	14046000	11755000	12776000	11221000	Quantified	GO:0030154(BP:cell differentiation);GO:0071243(BP:cellular response to arsenic-containing substance);GO:0071470(BP:cellular response to osmotic stress);GO:0007059(BP:chromosome segregation);GO:0008625(BP:extrinsic apoptotic signaling pathway via death domain receptors);GO:0007276(BP:gamete generation);GO:0045087(BP:innate immune response);GO:0035556(BP:intracellular signal transduction);GO:009719…	hsa:1654(DDX3X)	hsa04622(RIG-I-like receptor signaling pathway );hsa05161(Hepatitis B );hsa05203(Viral carcinogenesis )		PF00270(DEAD/DEAH box helicase);PF00271(Helicase conserved C-terminal domain)
[truncated: 6,724 more rows]

## Sheet: Up-regulated in HL60R
Protein	Protein Name	Gene Name	Function	ProteinGroup	FastaHeaders	Proteins	Peptides	RazorUniquePeptides	UniquePeptides	Coverage	MolWeight	LFQ intensity HL60/R-1	LFQ intensity HL60/R-2	LFQ intensity HL60/R-3	Average(HL60/R)	LFQ intensity HL60-1	LFQ intensity HL60-2	LFQ intensity HL60-3	Average(HL60)	Average(HL60/R)/Average(HL60)	p value	GO annotations	KO(Name)	Pathways	Subcellular localization	Domain
[truncated: 1,686 more rows]

## Sheet: Down-regulated in HL60R
Protein	Protein Name	Gene Name	Function	ProteinGroup	FastaHeaders	Proteins	Peptides	RazorUniquePeptides	UniquePeptides	Coverage	MolWeight	LFQ intensity HL60/R-1	LFQ intensity HL60/R-2	LFQ intensity HL60/R-3	Average of HL60/R	LFQ intensity HL60-1	LFQ intensity HL60-2	LFQ intensity HL60-3	Average of HL60	Average of (HL60/R)/Average of (HL60)	p value	GO annotations	KO(Name)	Pathways	Subcellular localization	Domain
[truncated: 1,555 more rows]
